# Supplementary material for: RNA Sequencing Reveals the Involvement of Serum Exosomal miRNAs in Early Pregnancy in Cattle
Source: Animals (Basel). 2024 Sep 6;14(17):2600. doi: 10.3390/ani14172600 (PMC11394640; doi:10.3390/ani14172600)
Supplement: Supplementary file 1 [file animals-14-02600-s001.zip]

Archive with 10 entries (10 files):
- S1.xlsx
- S2.xls
- S3.xls
- S4.xls
- S5.xls
- S6.xls
- S7.xls
- S8.xls
- S9.xls
- S10.xls
