# Supplementary material for: RNA Sequencing Reveals the Involvement of Serum Exosomal miRNAs in Early Pregnancy in Cattle
Source: Animals (Basel). 2024 Sep 6;14(17):2600. doi: 10.3390/ani14172600 (PMC11394640; doi:10.3390/ani14172600)
Supplement: Supplementary file 1 [file animals-14-02600-s001.zip › S1.xlsx]

## Sheet: Sheet1
group	sample	Known miRNA matrices	Known miRNA precursors	Novel miRNA matrices	Novel miRNA precursors
0 d	A1	210	277	5	5
	A2	207	255	3	3
	A3	192	239	2	2
14 d	B1	228	292	3	3
	B2	257	342	4	4
	B3	143	190	2	2
21 d	C1	195	251	5	5
	C2	224	289	3	3
	C3	193	257	3	4
	Total	367	472	9	10
