# Supplementary material for: RNA Sequencing Reveals the Involvement of Serum Exosomal miRNAs in Early Pregnancy in Cattle
Source: Animals (Basel). 2024 Sep 6;14(17):2600. doi: 10.3390/ani14172600 (PMC11394640; doi:10.3390/ani14172600)
Supplement: Supplementary file 1 [file animals-14-02600-s001.zip › S2.xls]

sRNA	A_readcount	B_readcount	log2FoldChange	pval	padj
bta-miR-1	48.857878107151	524.076014514676	-3.41984045060752	0.0386019004406501	0.938910978797678
bta-miR-107	0.330233712514971	5.34362003984913	-4.15799008083086	0.0257851780548882	0.819086974241117
bta-miR-122	1734.02357807004	323.35545166517	2.43559868715397	0.0026822080193525	0.373923504244148
bta-miR-1298	0	9.57669690831222	-5.78352830465656	0.0104632133234238	0.492615204354649
bta-miR-133a	0.330233712514971	23.2896983514439	-6.18483257923073	0.00633768651261268	0.373923504244148
bta-miR-185	7.81428954902112	51.5047322566043	-2.76017387677111	0.00583962657490055	0.373923504244148
bta-miR-199a-3p	11.7739506552401	44.740606086737	-1.92417933310325	0.00602349892220603	0.373923504244148
bta-miR-199a-5p	41.0755288165851	9.53722772269959	2.20376606743352	0.0340367929822504	0.926848055055127
bta-miR-202	0.24993597306142	10.7532783675899	-5.02163133159165	0.0397843635083762	0.938910978797678
bta-miR-218	10.3893286815597	80.1887754802352	-2.90462410224378	0.0197213841187506	0.698136997803772
bta-miR-2889	0	9.70836823118102	-6.00297200104919	0.0111325469910655	0.492615204354649
bta-miR-29a	18.4860509090953	55.3151174300834	-1.52695064038422	0.0277656601437667	0.819086974241117
bta-miR-3432a	26.7276511322008	6.89538766868345	2.07516057897621	0.0168115041367835	0.661252496046817
bta-miR-3604	11.7739506552401	44.740606086737	-1.92417933310325	0.00602349892220603	0.373923504244148
bta-miR-493	0	11.2367906357852	-6.02833022098085	0.0062586519472873	0.373923504244148
