# Supplementary material for: RNA Sequencing Reveals the Involvement of Serum Exosomal miRNAs in Early Pregnancy in Cattle
Source: Animals (Basel). 2024 Sep 6;14(17):2600. doi: 10.3390/ani14172600 (PMC11394640; doi:10.3390/ani14172600)
Supplement: Supplementary file 1 [file animals-14-02600-s001.zip › S3.xls]

sRNA	A_readcount	C_readcount	log2FoldChange	pval	padj
bta-miR-107	0.317229117944312	5.08429096271776	-4.0834100699059	0.0427744008941101	0.988303048347367
bta-miR-128	270.685671870811	85.4898626796008	1.65841882914174	0.0395240340345832	0.988303048347367
bta-miR-199a-5p	39.2221720631374	3.3903293864784	3.45412292067033	0.00102798919000437	0.167562237970713
bta-miR-205	0.634458235888625	23.6973696655927	-5.30962881040131	0.00058884534400225	0.167562237970713
bta-miR-486	99.0114320999424	427.56519156759	-2.11259061297615	0.00943327422297763	0.988303048347367
