# Supplementary material for: RNA Sequencing Reveals the Involvement of Serum Exosomal miRNAs in Early Pregnancy in Cattle
Source: Animals (Basel). 2024 Sep 6;14(17):2600. doi: 10.3390/ani14172600 (PMC11394640; doi:10.3390/ani14172600)
Supplement: Supplementary file 1 [file animals-14-02600-s001.zip › S4.xls]

sRNA	B_readcount	C_readcount	log2FoldChange	pval	padj
bta-miR-1	469.487404320968	35.0226666755567	3.73889547642248	0.0392502487099458	0.991891088224525
bta-miR-1298	8.57638869806343	0	5.39011925680363	0.0154706085361741	0.991891088224525
bta-miR-145	7.00239640097368	0	5.11380678782525	0.0439889410199184	0.991891088224525
bta-miR-199a-3p	40.2485311579051	9.35190268006797	2.08290067005785	0.0156527092076965	0.991891088224525
bta-miR-205	0	20.0655823804369	-6.65231535176274	0.000397972678554109	0.136902601422614
bta-miR-218	71.8157650455355	10.0597466915171	2.79642993411272	0.0233038661081733	0.991891088224525
bta-miR-3604	40.2485311579051	9.35190268006797	2.08290067005785	0.0156527092076965	0.991891088224525
bta-miR-409b	2.56477944123974	14.6011807453317	-2.74098926831671	0.0482148073368293	0.991891088224525
