# Supplementary material for: RNA Sequencing Reveals the Involvement of Serum Exosomal miRNAs in Early Pregnancy in Cattle
Source: Animals (Basel). 2024 Sep 6;14(17):2600. doi: 10.3390/ani14172600 (PMC11394640; doi:10.3390/ani14172600)
Supplement: Supplementary file 1 [file animals-14-02600-s001.zip › S5.xls]

GO_accession	Description	Term_type	Over_represented_pValue	Corrected_pValue	DEG_item	DEG_list	Bg_item	Bg_list	Gene_names
GO:0044699	single-organism process	biological_process	1.6953e-09	3.3316e-05	691	893	13055	19359	ENSBTAG00000009432,ENSBTAG00000032427,ENSBTAG00000050808,ENSBTAG00000004829,ENSBTAG00000006048,ENSBTAG00000014496,ENSBTAG00000002804,ENSBTAG00000021705,ENSBTAG00000023970,ENSBTAG00000010277,ENSBTAG00000003889,ENSBTAG00000008827,ENSBTAG00000030302,ENSBTAG00000004791,ENSBTAG00000020242,ENSBTAG00000007523,ENSBTAG00000046090,ENSBTAG00000001131,ENSBTAG00000005464,ENSBTAG00000013677,ENSBTAG00000014495,…
GO:0048518	positive regulation of biological process	biological_process	1.8409e-08	0.00018088	314	893	4859	19359	ENSBTAG00000019044,ENSBTAG00000024450,ENSBTAG00000019975,ENSBTAG00000018131,ENSBTAG00000008766,ENSBTAG00000007424,ENSBTAG00000004970,ENSBTAG00000009451,ENSBTAG00000000130,ENSBTAG00000024772,ENSBTAG00000018225,ENSBTAG00000011344,ENSBTAG00000021435,ENSBTAG00000021799,ENSBTAG00000000833,ENSBTAG00000021512,ENSBTAG00000006542,ENSBTAG00000001321,ENSBTAG00000031184,ENSBTAG00000004789,ENSBTAG00000012121,…
GO:0009893	positive regulation of metabolic process	biological_process	1.6628e-07	0.0010893	212	893	3103	19359	ENSBTAG00000004602,ENSBTAG00000007480,ENSBTAG00000016958,ENSBTAG00000007897,ENSBTAG00000014140,ENSBTAG00000016320,ENSBTAG00000031106,ENSBTAG00000011080,ENSBTAG00000017812,ENSBTAG00000002107,ENSBTAG00000006083,ENSBTAG00000003971,ENSBTAG00000027516,ENSBTAG00000002018,ENSBTAG00000021884,ENSBTAG00000019495,ENSBTAG00000000575,ENSBTAG00000012104,ENSBTAG00000018501,ENSBTAG00000004114,ENSBTAG00000020457,…
GO:0048522	positive regulation of cellular process	biological_process	3.191e-07	0.0015677	272	893	4223	19359	ENSBTAG00000002083,ENSBTAG00000009985,ENSBTAG00000014911,ENSBTAG00000025246,ENSBTAG00000005716,ENSBTAG00000002830,ENSBTAG00000010493,ENSBTAG00000001250,ENSBTAG00000000411,ENSBTAG00000016354,ENSBTAG00000021494,ENSBTAG00000047217,ENSBTAG00000019770,ENSBTAG00000014495,ENSBTAG00000008827,ENSBTAG00000003889,ENSBTAG00000013952,ENSBTAG00000004215,ENSBTAG00000016124,ENSBTAG00000030302,ENSBTAG00000020242,…
GO:0010604	positive regulation of macromolecule metabolic process	biological_process	4.7696e-07	0.0016658	184	893	2664	19359	ENSBTAG00000047543,ENSBTAG00000019975,ENSBTAG00000021420,ENSBTAG00000024450,ENSBTAG00000026283,ENSBTAG00000021700,ENSBTAG00000009199,ENSBTAG00000000130,ENSBTAG00000009451,ENSBTAG00000020117,ENSBTAG00000007424,ENSBTAG00000008766,ENSBTAG00000045835,ENSBTAG00000018131,ENSBTAG00000001592,ENSBTAG00000014453,ENSBTAG00000010107,ENSBTAG00000001941,ENSBTAG00000000753,ENSBTAG00000021512,ENSBTAG00000009948,…
GO:0044763	single-organism cellular process	biological_process	5.0859e-07	0.0016658	620	893	11811	19359	ENSBTAG00000027320,ENSBTAG00000019216,ENSBTAG00000013071,ENSBTAG00000007962,ENSBTAG00000026283,ENSBTAG00000021420,ENSBTAG00000006588,ENSBTAG00000006720,ENSBTAG00000045835,ENSBTAG00000004035,ENSBTAG00000020117,ENSBTAG00000048501,ENSBTAG00000000815,ENSBTAG00000009948,ENSBTAG00000008593,ENSBTAG00000003242,ENSBTAG00000004046,ENSBTAG00000002881,ENSBTAG00000010179,ENSBTAG00000046107,ENSBTAG00000009236,…
GO:0031325	positive regulation of cellular metabolic process	biological_process	2.0808e-06	0.0058417	180	893	2626	19359	ENSBTAG00000000563,ENSBTAG00000017580,ENSBTAG00000010152,ENSBTAG00000019313,ENSBTAG00000003202,ENSBTAG00000047582,ENSBTAG00000006121,ENSBTAG00000013955,ENSBTAG00000014992,ENSBTAG00000047567,ENSBTAG00000048062,ENSBTAG00000026769,ENSBTAG00000045510,ENSBTAG00000005622,ENSBTAG00000012063,ENSBTAG00000001468,ENSBTAG00000009357,ENSBTAG00000014493,ENSBTAG00000004282,ENSBTAG00000009115,ENSBTAG00000031106,…
GO:0023051	regulation of signaling	biological_process	2.0173e-05	0.049555	169	893	2485	19359	ENSBTAG00000019076,ENSBTAG00000038716,ENSBTAG00000019910,ENSBTAG00000000218,ENSBTAG00000010155,ENSBTAG00000000073,ENSBTAG00000003990,ENSBTAG00000040569,ENSBTAG00000001817,ENSBTAG00000009872,ENSBTAG00000011699,ENSBTAG00000035587,ENSBTAG00000000764,ENSBTAG00000017086,ENSBTAG00000018999,ENSBTAG00000032288,ENSBTAG00000002863,ENSBTAG00000012343,ENSBTAG00000023843,ENSBTAG00000023947,ENSBTAG00000017871,…
GO:0048583	regulation of response to stimulus	biological_process	2.9401e-05	0.059583	192	893	2927	19359	ENSBTAG00000024105,ENSBTAG00000012328,ENSBTAG00000013153,ENSBTAG00000027204,ENSBTAG00000017037,ENSBTAG00000017771,ENSBTAG00000014496,ENSBTAG00000001086,ENSBTAG00000011539,ENSBTAG00000002804,ENSBTAG00000000942,ENSBTAG00000015520,ENSBTAG00000023970,ENSBTAG00000018112,ENSBTAG00000012223,ENSBTAG00000010408,ENSBTAG00000003889,ENSBTAG00000004215,ENSBTAG00000013677,ENSBTAG00000002939,ENSBTAG00000020035,…
GO:0019222	regulation of metabolic process	biological_process	3.0319e-05	0.059583	321	893	5370	19359	ENSBTAG00000016168,ENSBTAG00000000124,ENSBTAG00000007897,ENSBTAG00000016320,ENSBTAG00000011080,ENSBTAG00000007480,ENSBTAG00000012285,ENSBTAG00000011356,ENSBTAG00000002018,ENSBTAG00000027516,ENSBTAG00000021884,ENSBTAG00000003971,ENSBTAG00000004114,ENSBTAG00000012104,ENSBTAG00000018501,ENSBTAG00000019495,ENSBTAG00000009496,ENSBTAG00000006990,ENSBTAG00000021158,ENSBTAG00000009368,ENSBTAG00000017580,…
GO:0051179	localization	biological_process	3.4065e-05	0.060859	306	893	5011	19359	ENSBTAG00000012724,ENSBTAG00000031749,ENSBTAG00000002844,ENSBTAG00000021913,ENSBTAG00000002885,ENSBTAG00000045548,ENSBTAG00000009508,ENSBTAG00000014930,ENSBTAG00000007927,ENSBTAG00000008232,ENSBTAG00000009507,ENSBTAG00000020547,ENSBTAG00000023635,ENSBTAG00000013907,ENSBTAG00000004300,ENSBTAG00000019569,ENSBTAG00000014779,ENSBTAG00000013153,ENSBTAG00000013538,ENSBTAG00000017037,ENSBTAG00000017771,…
GO:0010646	regulation of cell communication	biological_process	3.8865e-05	0.063648	169	893	2511	19359	ENSBTAG00000011539,ENSBTAG00000001086,ENSBTAG00000000942,ENSBTAG00000002804,ENSBTAG00000013153,ENSBTAG00000050808,ENSBTAG00000012328,ENSBTAG00000024105,ENSBTAG00000017771,ENSBTAG00000009489,ENSBTAG00000020035,ENSBTAG00000002939,ENSBTAG00000013677,ENSBTAG00000012223,ENSBTAG00000010408,ENSBTAG00000018112,ENSBTAG00000004215,ENSBTAG00000003889,ENSBTAG00000003436,ENSBTAG00000012724,ENSBTAG00000021913,…
GO:0048679	regulation of axon regeneration	biological_process	4.4355e-05	0.067051	7	893	20	19359	ENSBTAG00000000253,ENSBTAG00000012302,ENSBTAG00000047543,ENSBTAG00000018052,ENSBTAG00000018603,ENSBTAG00000024450,ENSBTAG00000009773
GO:0065007	biological regulation	biological_process	4.9474e-05	0.069448	543	893	10486	19359	ENSBTAG00000045902,ENSBTAG00000021884,ENSBTAG00000007558,ENSBTAG00000027516,ENSBTAG00000012285,ENSBTAG00000021480,ENSBTAG00000000124,ENSBTAG00000016168,ENSBTAG00000006043,ENSBTAG00000011080,ENSBTAG00000007897,ENSBTAG00000009496,ENSBTAG00000020130,ENSBTAG00000005183,ENSBTAG00000004114,ENSBTAG00000047632,ENSBTAG00000027064,ENSBTAG00000018501,ENSBTAG00000006264,ENSBTAG00000005458,ENSBTAG00000019798,…
GO:0032879	regulation of localization	biological_process	5.6427e-05	0.071601	138	893	1976	19359	ENSBTAG00000020600,ENSBTAG00000014495,ENSBTAG00000012223,ENSBTAG00000010408,ENSBTAG00000015520,ENSBTAG00000039684,ENSBTAG00000016124,ENSBTAG00000004215,ENSBTAG00000003889,ENSBTAG00000021657,ENSBTAG00000014496,ENSBTAG00000002804,ENSBTAG00000014779,ENSBTAG00000050808,ENSBTAG00000013153,ENSBTAG00000012328,ENSBTAG00000008113,ENSBTAG00000017037,ENSBTAG00000007927,ENSBTAG00000017767,ENSBTAG00000014911,…
GO:0031103	axon regeneration	biological_process	5.8295e-05	0.071601	8	893	28	19359	ENSBTAG00000009773,ENSBTAG00000012302,ENSBTAG00000000253,ENSBTAG00000018603,ENSBTAG00000024450,ENSBTAG00000047543,ENSBTAG00000018052,ENSBTAG00000000575
GO:0009966	regulation of signal transduction	biological_process	6.3318e-05	0.073195	148	893	2176	19359	ENSBTAG00000000411,ENSBTAG00000015580,ENSBTAG00000045548,ENSBTAG00000046547,ENSBTAG00000038337,ENSBTAG00000021913,ENSBTAG00000003436,ENSBTAG00000012724,ENSBTAG00000023635,ENSBTAG00000018052,ENSBTAG00000020547,ENSBTAG00000005716,ENSBTAG00000008232,ENSBTAG00000012147,ENSBTAG00000014911,ENSBTAG00000017771,ENSBTAG00000024105,ENSBTAG00000013153,ENSBTAG00000012328,ENSBTAG00000000942,ENSBTAG00000002804,…
GO:0050789	regulation of biological process	biological_process	7.9238e-05	0.076921	516	893	9980	19359	ENSBTAG00000015817,ENSBTAG00000031476,ENSBTAG00000000785,ENSBTAG00000046900,ENSBTAG00000009938,ENSBTAG00000016915,ENSBTAG00000018996,ENSBTAG00000048415,ENSBTAG00000053552,ENSBTAG00000050263,ENSBTAG00000003543,ENSBTAG00000013755,ENSBTAG00000002019,ENSBTAG00000006008,ENSBTAG00000000545,ENSBTAG00000013279,ENSBTAG00000008350,ENSBTAG00000003598,ENSBTAG00000012291,ENSBTAG00000019910,ENSBTAG00000005827,…
GO:0002449	lymphocyte mediated immunity	biological_process	8.0429e-05	0.076921	23	893	199	19359	ENSBTAG00000014496,ENSBTAG00000007450,ENSBTAG00000035587,ENSBTAG00000020457,ENSBTAG00000000130,ENSBTAG00000001321,ENSBTAG00000000016,ENSBTAG00000002069,ENSBTAG00000025405,ENSBTAG00000027204,ENSBTAG00000047632,ENSBTAG00000019975,ENSBTAG00000014911,ENSBTAG00000007927,ENSBTAG00000014199,ENSBTAG00000002769,ENSBTAG00000002100,ENSBTAG00000023970,ENSBTAG00000015520,ENSBTAG00000004840,ENSBTAG00000000563,…
GO:0010628	positive regulation of gene expression	biological_process	8.4194e-05	0.076921	118	893	1695	19359	ENSBTAG00000005578,ENSBTAG00000003107,ENSBTAG00000002830,ENSBTAG00000001250,ENSBTAG00000010493,ENSBTAG00000047217,ENSBTAG00000017306,ENSBTAG00000001321,ENSBTAG00000031184,ENSBTAG00000010402,ENSBTAG00000014930,ENSBTAG00000002586,ENSBTAG00000000411,ENSBTAG00000021494,ENSBTAG00000016354,ENSBTAG00000046107,ENSBTAG00000021045,ENSBTAG00000018655,ENSBTAG00000025246,ENSBTAG00000007776,ENSBTAG00000008232,…
GO:0031323	regulation of cellular metabolic process	biological_process	8.437e-05	0.076921	283	893	4725	19359	ENSBTAG00000015604,ENSBTAG00000003476,ENSBTAG00000000563,ENSBTAG00000014393,ENSBTAG00000010152,ENSBTAG00000003202,ENSBTAG00000047582,ENSBTAG00000006121,ENSBTAG00000020283,ENSBTAG00000002303,ENSBTAG00000034193,ENSBTAG00000013955,ENSBTAG00000048062,ENSBTAG00000007993,ENSBTAG00000014493,ENSBTAG00000001468,ENSBTAG00000012063,ENSBTAG00000004282,ENSBTAG00000015969,ENSBTAG00000016958,ENSBTAG00000031106,…
GO:0070570	regulation of neuron projection regeneration	biological_process	8.6111e-05	0.076921	7	893	22	19359	ENSBTAG00000000253,ENSBTAG00000018603,ENSBTAG00000024450,ENSBTAG00000009773,ENSBTAG00000012302,ENSBTAG00000047543,ENSBTAG00000018052
GO:0002460	adaptive immune response based on somatic recombination of immune receptors built from immunoglobulin superfamily domains	biological_process	0.00010914	0.093257	24	893	214	19359	ENSBTAG00000007450,ENSBTAG00000014496,ENSBTAG00000020457,ENSBTAG00000000130,ENSBTAG00000002069,ENSBTAG00000001321,ENSBTAG00000000016,ENSBTAG00000047632,ENSBTAG00000019975,ENSBTAG00000017037,ENSBTAG00000025405,ENSBTAG00000027204,ENSBTAG00000021512,ENSBTAG00000007927,ENSBTAG00000014199,ENSBTAG00000002100,ENSBTAG00000046644,ENSBTAG00000000563,ENSBTAG00000000436,ENSBTAG00000015520,ENSBTAG00000023970,…
GO:0060255	regulation of macromolecule metabolic process	biological_process	0.00012698	0.099325	283	893	4748	19359	ENSBTAG00000001468,ENSBTAG00000012063,ENSBTAG00000014493,ENSBTAG00000007993,ENSBTAG00000048062,ENSBTAG00000013955,ENSBTAG00000002303,ENSBTAG00000020283,ENSBTAG00000006121,ENSBTAG00000003202,ENSBTAG00000047582,ENSBTAG00000010152,ENSBTAG00000003476,ENSBTAG00000015604,ENSBTAG00000014393,ENSBTAG00000000563,ENSBTAG00000020457,ENSBTAG00000020413,ENSBTAG00000019153,ENSBTAG00000005004,ENSBTAG00000039512,…
GO:0044712	single-organism catabolic process	biological_process	0.0001313	0.099325	73	893	921	19359	ENSBTAG00000001610,ENSBTAG00000015401,ENSBTAG00000004282,ENSBTAG00000009172,ENSBTAG00000040413,ENSBTAG00000013492,ENSBTAG00000001030,ENSBTAG00000017584,ENSBTAG00000000484,ENSBTAG00000015917,ENSBTAG00000007484,ENSBTAG00000000841,ENSBTAG00000034193,ENSBTAG00000019470,ENSBTAG00000015739,ENSBTAG00000013099,ENSBTAG00000018996,ENSBTAG00000006071,ENSBTAG00000004038,ENSBTAG00000017680,ENSBTAG00000000510,…
GO:0008150	biological_process	biological_process	0.00013439	0.099325	800	893	16441	19359	ENSBTAG00000047217,ENSBTAG00000011471,ENSBTAG00000015352,ENSBTAG00000000411,ENSBTAG00000013218,ENSBTAG00000016354,ENSBTAG00000008994,ENSBTAG00000008495,ENSBTAG00000012985,ENSBTAG00000001644,ENSBTAG00000003436,ENSBTAG00000019811,ENSBTAG00000002830,ENSBTAG00000004406,ENSBTAG00000001250,ENSBTAG00000005716,ENSBTAG00000039686,ENSBTAG00000046111,ENSBTAG00000018052,ENSBTAG00000010786,ENSBTAG00000012753,…
GO:0032270	positive regulation of cellular protein metabolic process	biological_process	0.00013646	0.099325	88	893	1185	19359	ENSBTAG00000000753,ENSBTAG00000015205,ENSBTAG00000017689,ENSBTAG00000021799,ENSBTAG00000021512,ENSBTAG00000001941,ENSBTAG00000013952,ENSBTAG00000004215,ENSBTAG00000014453,ENSBTAG00000015520,ENSBTAG00000007424,ENSBTAG00000005462,ENSBTAG00000009451,ENSBTAG00000002804,ENSBTAG00000024450,ENSBTAG00000021420,ENSBTAG00000021395,ENSBTAG00000026283,ENSBTAG00000047543,ENSBTAG00000024105,ENSBTAG00000021700,…
GO:0044710	single-organism metabolic process	biological_process	0.00015509	0.10885	267	893	4393	19359	ENSBTAG00000005464,ENSBTAG00000004215,ENSBTAG00000013952,ENSBTAG00000003889,ENSBTAG00000008827,ENSBTAG00000018112,ENSBTAG00000002804,ENSBTAG00000014496,ENSBTAG00000006048,ENSBTAG00000037726,ENSBTAG00000012328,ENSBTAG00000009985,ENSBTAG00000002083,ENSBTAG00000017616,ENSBTAG00000014911,ENSBTAG00000013093,ENSBTAG00000009037,ENSBTAG00000015118,ENSBTAG00000008369,ENSBTAG00000005716,ENSBTAG00000039686,…
GO:0023052	signaling	biological_process	0.00016142	0.10939	293	893	5589	19359	ENSBTAG00000014466,ENSBTAG00000009368,ENSBTAG00000007880,ENSBTAG00000019313,ENSBTAG00000017198,ENSBTAG00000018993,ENSBTAG00000015361,ENSBTAG00000019798,ENSBTAG00000014944,ENSBTAG00000014992,ENSBTAG00000013744,ENSBTAG00000047567,ENSBTAG00000046951,ENSBTAG00000045510,ENSBTAG00000011579,ENSBTAG00000039793,ENSBTAG00000018257,ENSBTAG00000005622,ENSBTAG00000009357,ENSBTAG00000001464,ENSBTAG00000009115,…
GO:0016575	histone deacetylation	biological_process	0.00017206	0.11079	12	893	66	19359	ENSBTAG00000017360,ENSBTAG00000018112,ENSBTAG00000009872,ENSBTAG00000003889,ENSBTAG00000013279,ENSBTAG00000017689,ENSBTAG00000021512,ENSBTAG00000002393,ENSBTAG00000004073,ENSBTAG00000009985,ENSBTAG00000009451,ENSBTAG00000020457
GO:0050794	regulation of cellular process	biological_process	0.00017865	0.11079	489	893	9491	19359	ENSBTAG00000001533,ENSBTAG00000003184,ENSBTAG00000023947,ENSBTAG00000015817,ENSBTAG00000009938,ENSBTAG00000000785,ENSBTAG00000018996,ENSBTAG00000001292,ENSBTAG00000016915,ENSBTAG00000031476,ENSBTAG00000019470,ENSBTAG00000017360,ENSBTAG00000000841,ENSBTAG00000050263,ENSBTAG00000003543,ENSBTAG00000017422,ENSBTAG00000013755,ENSBTAG00000021861,ENSBTAG00000018603,ENSBTAG00000048415,ENSBTAG00000017584,…
GO:0007154	cell communication	biological_process	0.00018411	0.11079	299	893	5710	19359	ENSBTAG00000005965,ENSBTAG00000018002,ENSBTAG00000009050,ENSBTAG00000001599,ENSBTAG00000008369,ENSBTAG00000017767,ENSBTAG00000012147,ENSBTAG00000014911,ENSBTAG00000018052,ENSBTAG00000005716,ENSBTAG00000006567,ENSBTAG00000046547,ENSBTAG00000003436,ENSBTAG00000015352,ENSBTAG00000000411,ENSBTAG00000017277,ENSBTAG00000022044,ENSBTAG00000015580,ENSBTAG00000005464,ENSBTAG00000013677,ENSBTAG00000002939,…
GO:0031102	neuron projection regeneration	biological_process	0.00018884	0.11079	8	893	33	19359	ENSBTAG00000012302,ENSBTAG00000009773,ENSBTAG00000000253,ENSBTAG00000000575,ENSBTAG00000018052,ENSBTAG00000047543,ENSBTAG00000024450,ENSBTAG00000018603
GO:0031226	intrinsic component of plasma membrane	cellular_component	0.00019168	0.11079	79	893	1045	19359	ENSBTAG00000013475,ENSBTAG00000007348,ENSBTAG00000011226,ENSBTAG00000002985,ENSBTAG00000045902,ENSBTAG00000005719,ENSBTAG00000000224,ENSBTAG00000011719,ENSBTAG00000011434,ENSBTAG00000020250,ENSBTAG00000014140,ENSBTAG00000012210,ENSBTAG00000017451,ENSBTAG00000006043,ENSBTAG00000012302,ENSBTAG00000015335,ENSBTAG00000012343,ENSBTAG00000020130,ENSBTAG00000003074,ENSBTAG00000007496,ENSBTAG00000014966,…
GO:0031328	positive regulation of cellular biosynthetic process	biological_process	0.00020313	0.11405	114	893	1664	19359	ENSBTAG00000004541,ENSBTAG00000009017,ENSBTAG00000009988,ENSBTAG00000014493,ENSBTAG00000012063,ENSBTAG00000018229,ENSBTAG00000001468,ENSBTAG00000005622,ENSBTAG00000000545,ENSBTAG00000000484,ENSBTAG00000026769,ENSBTAG00000048062,ENSBTAG00000015779,ENSBTAG00000021397,ENSBTAG00000017360,ENSBTAG00000013955,ENSBTAG00000031476,ENSBTAG00000018996,ENSBTAG00000001292,ENSBTAG00000014199,ENSBTAG00000017680,…
GO:0032268	regulation of cellular protein metabolic process	biological_process	0.00022351	0.12162	139	893	2075	19359	ENSBTAG00000021395,ENSBTAG00000038333,ENSBTAG00000017037,ENSBTAG00000024105,ENSBTAG00000012328,ENSBTAG00000013153,ENSBTAG00000005462,ENSBTAG00000002804,ENSBTAG00000006563,ENSBTAG00000018784,ENSBTAG00000013952,ENSBTAG00000003889,ENSBTAG00000004215,ENSBTAG00000015520,ENSBTAG00000012223,ENSBTAG00000014495,ENSBTAG00000020035,ENSBTAG00000002939,ENSBTAG00000017689,ENSBTAG00000000411,ENSBTAG00000012039,…
GO:0009891	positive regulation of biosynthetic process	biological_process	0.00022897	0.12162	115	893	1686	19359	ENSBTAG00000004541,ENSBTAG00000009988,ENSBTAG00000009017,ENSBTAG00000014493,ENSBTAG00000012063,ENSBTAG00000018229,ENSBTAG00000001468,ENSBTAG00000005622,ENSBTAG00000000545,ENSBTAG00000000484,ENSBTAG00000048062,ENSBTAG00000026769,ENSBTAG00000015779,ENSBTAG00000021397,ENSBTAG00000017360,ENSBTAG00000013955,ENSBTAG00000031476,ENSBTAG00000001292,ENSBTAG00000018996,ENSBTAG00000014199,ENSBTAG00000017680,…
GO:0044700	single organism signaling	biological_process	0.00024603	0.12723	291	893	5578	19359	ENSBTAG00000005716,ENSBTAG00000018052,ENSBTAG00000001599,ENSBTAG00000009050,ENSBTAG00000012147,ENSBTAG00000014911,ENSBTAG00000017767,ENSBTAG00000005965,ENSBTAG00000018002,ENSBTAG00000017277,ENSBTAG00000015580,ENSBTAG00000022044,ENSBTAG00000000411,ENSBTAG00000015352,ENSBTAG00000003436,ENSBTAG00000006567,ENSBTAG00000046547,ENSBTAG00000018112,ENSBTAG00000010277,ENSBTAG00000020242,ENSBTAG00000004215,…
GO:0048678	response to axon injury	biological_process	0.00028192	0.1361	8	893	34	19359	ENSBTAG00000012302,ENSBTAG00000009773,ENSBTAG00000018052,ENSBTAG00000047543,ENSBTAG00000000575,ENSBTAG00000018603,ENSBTAG00000024450,ENSBTAG00000000253
GO:0005623	cell	cellular_component	0.0002833	0.1361	722	893	14417	19359	ENSBTAG00000002190,ENSBTAG00000001004,ENSBTAG00000021045,ENSBTAG00000020067,ENSBTAG00000015900,ENSBTAG00000044113,ENSBTAG00000000878,ENSBTAG00000001727,ENSBTAG00000016658,ENSBTAG00000013469,ENSBTAG00000009907,ENSBTAG00000001321,ENSBTAG00000002977,ENSBTAG00000039658,ENSBTAG00000010402,ENSBTAG00000006542,ENSBTAG00000000857,ENSBTAG00000006899,ENSBTAG00000001546,ENSBTAG00000007763,ENSBTAG00000009495,…
GO:0016064	immunoglobulin mediated immune response	biological_process	0.00029087	0.1361	13	893	90	19359	ENSBTAG00000000563,ENSBTAG00000000016,ENSBTAG00000004840,ENSBTAG00000047632,ENSBTAG00000013279,ENSBTAG00000013907,ENSBTAG00000027204,ENSBTAG00000025405,ENSBTAG00000014199,ENSBTAG00000007450,ENSBTAG00000014496,ENSBTAG00000000130,ENSBTAG00000020457
GO:0019724	B cell mediated immunity	biological_process	0.00029087	0.1361	13	893	90	19359	ENSBTAG00000000130,ENSBTAG00000020457,ENSBTAG00000014199,ENSBTAG00000007450,ENSBTAG00000014496,ENSBTAG00000047632,ENSBTAG00000013279,ENSBTAG00000013907,ENSBTAG00000027204,ENSBTAG00000025405,ENSBTAG00000000563,ENSBTAG00000000016,ENSBTAG00000004840
GO:0005887	integral component of plasma membrane	cellular_component	0.00031348	0.14327	75	893	993	19359	ENSBTAG00000021775,ENSBTAG00000014966,ENSBTAG00000010316,ENSBTAG00000039652,ENSBTAG00000006432,ENSBTAG00000003446,ENSBTAG00000015335,ENSBTAG00000007496,ENSBTAG00000020130,ENSBTAG00000012343,ENSBTAG00000003074,ENSBTAG00000020250,ENSBTAG00000014140,ENSBTAG00000012210,ENSBTAG00000017451,ENSBTAG00000006043,ENSBTAG00000013475,ENSBTAG00000007348,ENSBTAG00000002985,ENSBTAG00000045902,ENSBTAG00000011226,…
GO:0044464	cell part	cellular_component	0.00033502	0.14963	718	893	14336	19359	ENSBTAG00000002303,ENSBTAG00000011193,ENSBTAG00000048062,ENSBTAG00000011922,ENSBTAG00000004379,ENSBTAG00000007506,ENSBTAG00000014493,ENSBTAG00000001845,ENSBTAG00000014393,ENSBTAG00000012721,ENSBTAG00000002240,ENSBTAG00000003202,ENSBTAG00000047582,ENSBTAG00000006121,ENSBTAG00000020283,ENSBTAG00000011866,ENSBTAG00000009209,ENSBTAG00000014237,ENSBTAG00000046752,ENSBTAG00000015253,ENSBTAG00000020413,…
GO:0035556	intracellular signal transduction	biological_process	0.00035697	0.15589	138	893	2072	19359	ENSBTAG00000000411,ENSBTAG00000018938,ENSBTAG00000022044,ENSBTAG00000045548,ENSBTAG00000017277,ENSBTAG00000021913,ENSBTAG00000012724,ENSBTAG00000023635,ENSBTAG00000020547,ENSBTAG00000008232,ENSBTAG00000020616,ENSBTAG00000014911,ENSBTAG00000017037,ENSBTAG00000005316,ENSBTAG00000024105,ENSBTAG00000037726,ENSBTAG00000012328,ENSBTAG00000013153,ENSBTAG00000002804,ENSBTAG00000014779,ENSBTAG00000000942,…
GO:1903508	positive regulation of nucleic acid-templated transcription	biological_process	0.00039371	0.16636	99	893	1434	19359	ENSBTAG00000000563,ENSBTAG00000017580,ENSBTAG00000003184,ENSBTAG00000019313,ENSBTAG00000015817,ENSBTAG00000001292,ENSBTAG00000018996,ENSBTAG00000014199,ENSBTAG00000031476,ENSBTAG00000021397,ENSBTAG00000017360,ENSBTAG00000013955,ENSBTAG00000000484,ENSBTAG00000026769,ENSBTAG00000048062,ENSBTAG00000015779,ENSBTAG00000005622,ENSBTAG00000004541,ENSBTAG00000009017,ENSBTAG00000009988,ENSBTAG00000014493,…
GO:0002250	adaptive immune response	biological_process	0.00039786	0.16636	27	893	281	19359	ENSBTAG00000025405,ENSBTAG00000027204,ENSBTAG00000019975,ENSBTAG00000017037,ENSBTAG00000047632,ENSBTAG00000000016,ENSBTAG00000001321,ENSBTAG00000002069,ENSBTAG00000000130,ENSBTAG00000008523,ENSBTAG00000020457,ENSBTAG00000014496,ENSBTAG00000007450,ENSBTAG00000023635,ENSBTAG00000013907,ENSBTAG00000013279,ENSBTAG00000004840,ENSBTAG00000015520,ENSBTAG00000023970,ENSBTAG00000000563,ENSBTAG00000000436,…
GO:0050896	response to stimulus	biological_process	0.00043805	0.17596	386	893	7490	19359	ENSBTAG00000005425,ENSBTAG00000012210,ENSBTAG00000010155,ENSBTAG00000000218,ENSBTAG00000003425,ENSBTAG00000003474,ENSBTAG00000005719,ENSBTAG00000052791,ENSBTAG00000019293,ENSBTAG00000045817,ENSBTAG00000013475,ENSBTAG00000007981,ENSBTAG00000007348,ENSBTAG00000038716,ENSBTAG00000014966,ENSBTAG00000046346,ENSBTAG00000009872,ENSBTAG00000001322,ENSBTAG00000019869,ENSBTAG00000011154,ENSBTAG00000000073,…
GO:1902680	positive regulation of RNA biosynthetic process	biological_process	0.00043873	0.17596	99	893	1438	19359	ENSBTAG00000019495,ENSBTAG00000018501,ENSBTAG00000012104,ENSBTAG00000025405,ENSBTAG00000020457,ENSBTAG00000008523,ENSBTAG00000004650,ENSBTAG00000006990,ENSBTAG00000019153,ENSBTAG00000009496,ENSBTAG00000005004,ENSBTAG00000021071,ENSBTAG00000002072,ENSBTAG00000017661,ENSBTAG00000005425,ENSBTAG00000013279,ENSBTAG00000002389,ENSBTAG00000004602,ENSBTAG00000016320,ENSBTAG00000031106,ENSBTAG00000011080,…
GO:0045944	positive regulation of transcription from RNA polymerase II promoter	biological_process	0.00045835	0.18015	74	893	1025	19359	ENSBTAG00000017580,ENSBTAG00000003184,ENSBTAG00000019313,ENSBTAG00000015817,ENSBTAG00000018996,ENSBTAG00000031476,ENSBTAG00000017360,ENSBTAG00000021397,ENSBTAG00000000484,ENSBTAG00000048062,ENSBTAG00000026769,ENSBTAG00000005622,ENSBTAG00000012063,ENSBTAG00000018229,ENSBTAG00000009017,ENSBTAG00000007897,ENSBTAG00000031106,ENSBTAG00000011080,ENSBTAG00000016320,ENSBTAG00000004602,ENSBTAG00000005425,…
GO:0002443	leukocyte mediated immunity	biological_process	0.00047316	0.18232	25	893	251	19359	ENSBTAG00000014496,ENSBTAG00000007450,ENSBTAG00000035587,ENSBTAG00000020457,ENSBTAG00000000130,ENSBTAG00000000016,ENSBTAG00000001321,ENSBTAG00000009872,ENSBTAG00000002069,ENSBTAG00000027204,ENSBTAG00000025405,ENSBTAG00000047632,ENSBTAG00000019975,ENSBTAG00000014911,ENSBTAG00000020566,ENSBTAG00000014199,ENSBTAG00000007927,ENSBTAG00000002769,ENSBTAG00000002100,ENSBTAG00000015520,ENSBTAG00000023970,…
GO:0032940	secretion by cell	biological_process	0.00049082	0.18549	56	893	706	19359	ENSBTAG00000014911,ENSBTAG00000003474,ENSBTAG00000002809,ENSBTAG00000001599,ENSBTAG00000007927,ENSBTAG00000017524,ENSBTAG00000006043,ENSBTAG00000005031,ENSBTAG00000000436,ENSBTAG00000007897,ENSBTAG00000012210,ENSBTAG00000013279,ENSBTAG00000013907,ENSBTAG00000023635,ENSBTAG00000007515,ENSBTAG00000020413,ENSBTAG00000032288,ENSBTAG00000046752,ENSBTAG00000002844,ENSBTAG00000002039,ENSBTAG00000003436,…
GO:0031063	regulation of histone deacetylation	biological_process	0.00050569	0.18751	6	893	20	19359	ENSBTAG00000009451,ENSBTAG00000013279,ENSBTAG00000020457,ENSBTAG00000009872,ENSBTAG00000021512,ENSBTAG00000002393
GO:0048535	lymph node development	biological_process	0.00051726	0.18824	5	893	16	19359	ENSBTAG00000046320,ENSBTAG00000020457,ENSBTAG00000019975,ENSBTAG00000000016,ENSBTAG00000021397
GO:0040011	locomotion	biological_process	0.00059301	0.21189	96	893	1388	19359	ENSBTAG00000007993,ENSBTAG00000045510,ENSBTAG00000011579,ENSBTAG00000004948,ENSBTAG00000021397,ENSBTAG00000017584,ENSBTAG00000003191,ENSBTAG00000000484,ENSBTAG00000047567,ENSBTAG00000015779,ENSBTAG00000014944,ENSBTAG00000014199,ENSBTAG00000016915,ENSBTAG00000038733,ENSBTAG00000020566,ENSBTAG00000009938,ENSBTAG00000002240,ENSBTAG00000006014,ENSBTAG00000006071,ENSBTAG00000006121,ENSBTAG00000046320,…
GO:0022610	biological adhesion	biological_process	0.00062678	0.21995	79	893	1069	19359	ENSBTAG00000020457,ENSBTAG00000008523,ENSBTAG00000009496,ENSBTAG00000019153,ENSBTAG00000011818,ENSBTAG00000025405,ENSBTAG00000006264,ENSBTAG00000000575,ENSBTAG00000003446,ENSBTAG00000000253,ENSBTAG00000014966,ENSBTAG00000010316,ENSBTAG00000005672,ENSBTAG00000019293,ENSBTAG00000011356,ENSBTAG00000016320,ENSBTAG00000006037,ENSBTAG00000013279,ENSBTAG00000019524,ENSBTAG00000007993,ENSBTAG00000047914,…
GO:0051254	positive regulation of RNA metabolic process	biological_process	0.00069284	0.23887	101	893	1494	19359	ENSBTAG00000005622,ENSBTAG00000004541,ENSBTAG00000009988,ENSBTAG00000009017,ENSBTAG00000014493,ENSBTAG00000012063,ENSBTAG00000018229,ENSBTAG00000021397,ENSBTAG00000017360,ENSBTAG00000013955,ENSBTAG00000000484,ENSBTAG00000026769,ENSBTAG00000048062,ENSBTAG00000015779,ENSBTAG00000018996,ENSBTAG00000014199,ENSBTAG00000001292,ENSBTAG00000031476,ENSBTAG00000017580,ENSBTAG00000003184,ENSBTAG00000000563,…
GO:0051247	positive regulation of protein metabolic process	biological_process	0.00076491	0.25486	90	893	1283	19359	ENSBTAG00000021799,ENSBTAG00000017689,ENSBTAG00000015205,ENSBTAG00000021512,ENSBTAG00000000753,ENSBTAG00000015520,ENSBTAG00000004215,ENSBTAG00000013952,ENSBTAG00000001941,ENSBTAG00000014453,ENSBTAG00000005462,ENSBTAG00000007424,ENSBTAG00000009451,ENSBTAG00000002804,ENSBTAG00000024105,ENSBTAG00000021700,ENSBTAG00000012328,ENSBTAG00000026283,ENSBTAG00000021395,ENSBTAG00000024450,ENSBTAG00000021420,…
GO:0044767	single-organism developmental process	biological_process	0.00076819	0.25486	266	893	4486	19359	ENSBTAG00000008057,ENSBTAG00000015604,ENSBTAG00000000563,ENSBTAG00000008129,ENSBTAG00000046320,ENSBTAG00000002240,ENSBTAG00000048062,ENSBTAG00000000016,ENSBTAG00000002303,ENSBTAG00000013955,ENSBTAG00000011193,ENSBTAG00000014493,ENSBTAG00000012063,ENSBTAG00000004282,ENSBTAG00000007993,ENSBTAG00000002583,ENSBTAG00000016958,ENSBTAG00000012750,ENSBTAG00000004602,ENSBTAG00000015969,ENSBTAG00000006083,…
GO:0007166	cell surface receptor signaling pathway	biological_process	0.00077919	0.25486	128	893	1950	19359	ENSBTAG00000007981,ENSBTAG00000038716,ENSBTAG00000013475,ENSBTAG00000019910,ENSBTAG00000010155,ENSBTAG00000013279,ENSBTAG00000015335,ENSBTAG00000035587,ENSBTAG00000011699,ENSBTAG00000018999,ENSBTAG00000000764,ENSBTAG00000017086,ENSBTAG00000007496,ENSBTAG00000012343,ENSBTAG00000003990,ENSBTAG00000011154,ENSBTAG00000014966,ENSBTAG00000031476,ENSBTAG00000006071,ENSBTAG00000009938,ENSBTAG00000016915,…
GO:0080090	regulation of primary metabolic process	biological_process	0.0008139	0.25486	272	893	4669	19359	ENSBTAG00000019910,ENSBTAG00000016128,ENSBTAG00000019076,ENSBTAG00000013279,ENSBTAG00000002389,ENSBTAG00000054623,ENSBTAG00000004248,ENSBTAG00000035587,ENSBTAG00000033453,ENSBTAG00000003990,ENSBTAG00000020191,ENSBTAG00000025405,ENSBTAG00000001817,ENSBTAG00000015272,ENSBTAG00000031476,ENSBTAG00000000785,ENSBTAG00000009938,ENSBTAG00000016915,ENSBTAG00000001292,ENSBTAG00000018996,ENSBTAG00000015817,…
GO:0044459	plasma membrane part	cellular_component	0.00082038	0.25486	129	893	1948	19359	ENSBTAG00000007927,ENSBTAG00000009050,ENSBTAG00000008232,ENSBTAG00000020547,ENSBTAG00000021727,ENSBTAG00000007994,ENSBTAG00000004300,ENSBTAG00000031252,ENSBTAG00000022044,ENSBTAG00000012919,ENSBTAG00000004135,ENSBTAG00000007523,ENSBTAG00000019636,ENSBTAG00000007115,ENSBTAG00000005464,ENSBTAG00000039684,ENSBTAG00000023970,ENSBTAG00000016124,ENSBTAG00000020242,ENSBTAG00000021657,ENSBTAG00000014496,…
GO:0006950	response to stress	biological_process	0.00083735	0.25486	169	893	2745	19359	ENSBTAG00000046644,ENSBTAG00000025442,ENSBTAG00000000436,ENSBTAG00000008554,ENSBTAG00000015984,ENSBTAG00000000878,ENSBTAG00000015900,ENSBTAG00000008313,ENSBTAG00000021499,ENSBTAG00000005493,ENSBTAG00000015226,ENSBTAG00000004789,ENSBTAG00000015909,ENSBTAG00000009995,ENSBTAG00000001321,ENSBTAG00000010402,ENSBTAG00000011491,ENSBTAG00000044106,ENSBTAG00000002393,ENSBTAG00000005578,ENSBTAG00000030839,…
GO:0007155	cell adhesion	biological_process	0.00086351	0.25486	78	893	1064	19359	ENSBTAG00000015779,ENSBTAG00000013755,ENSBTAG00000021397,ENSBTAG00000017422,ENSBTAG00000019524,ENSBTAG00000047914,ENSBTAG00000007993,ENSBTAG00000019313,ENSBTAG00000001173,ENSBTAG00000008057,ENSBTAG00000018993,ENSBTAG00000021158,ENSBTAG00000014466,ENSBTAG00000003184,ENSBTAG00000008129,ENSBTAG00000012212,ENSBTAG00000031476,ENSBTAG00000003880,ENSBTAG00000020566,ENSBTAG00000002240,ENSBTAG00000014199,…
GO:1900408	negative regulation of cellular response to oxidative stress	biological_process	0.00087146	0.25486	7	893	33	19359	ENSBTAG00000018996,ENSBTAG00000005458,ENSBTAG00000015909,ENSBTAG00000000042,ENSBTAG00000021499,ENSBTAG00000002107,ENSBTAG00000014992
GO:1903202	negative regulation of oxidative stress-induced cell death	biological_process	0.00087146	0.25486	7	893	33	19359	ENSBTAG00000000042,ENSBTAG00000018996,ENSBTAG00000005458,ENSBTAG00000015909,ENSBTAG00000014992,ENSBTAG00000021499,ENSBTAG00000002107
GO:0010941	regulation of cell death	biological_process	0.00087277	0.25486	81	893	1153	19359	ENSBTAG00000015361,ENSBTAG00000003184,ENSBTAG00000014466,ENSBTAG00000000042,ENSBTAG00000015604,ENSBTAG00000031476,ENSBTAG00000005458,ENSBTAG00000001292,ENSBTAG00000018996,ENSBTAG00000006071,ENSBTAG00000017584,ENSBTAG00000000484,ENSBTAG00000015779,ENSBTAG00000014992,ENSBTAG00000004282,ENSBTAG00000018257,ENSBTAG00000015490,ENSBTAG00000006037,ENSBTAG00000031106,ENSBTAG00000015969,ENSBTAG00000019293,…
GO:0008152	metabolic process	biological_process	0.00088187	0.25486	541	893	10226	19359	ENSBTAG00000047567,ENSBTAG00000026769,ENSBTAG00000014992,ENSBTAG00000009238,ENSBTAG00000007888,ENSBTAG00000015401,ENSBTAG00000019065,ENSBTAG00000009172,ENSBTAG00000039793,ENSBTAG00000005622,ENSBTAG00000017198,ENSBTAG00000031194,ENSBTAG00000019313,ENSBTAG00000021158,ENSBTAG00000009368,ENSBTAG00000015739,ENSBTAG00000022238,ENSBTAG00000019495,ENSBTAG00000012141,ENSBTAG00000012104,ENSBTAG00000025669,…
GO:0010557	positive regulation of macromolecule biosynthetic process	biological_process	0.0009213	0.25771	107	893	1609	19359	ENSBTAG00000045835,ENSBTAG00000018131,ENSBTAG00000008766,ENSBTAG00000016502,ENSBTAG00000005462,ENSBTAG00000007424,ENSBTAG00000020117,ENSBTAG00000009199,ENSBTAG00000032427,ENSBTAG00000047031,ENSBTAG00000008113,ENSBTAG00000017037,ENSBTAG00000014438,ENSBTAG00000013990,ENSBTAG00000009948,ENSBTAG00000021512,ENSBTAG00000021435,ENSBTAG00000015205,ENSBTAG00000010277,ENSBTAG00000018112,ENSBTAG00000015520,…
GO:0035601	protein deacylation	biological_process	0.0009416	0.25771	13	893	91	19359	ENSBTAG00000017689,ENSBTAG00000002393,ENSBTAG00000021512,ENSBTAG00000004073,ENSBTAG00000020457,ENSBTAG00000009985,ENSBTAG00000009451,ENSBTAG00000017360,ENSBTAG00000009872,ENSBTAG00000018112,ENSBTAG00000003889,ENSBTAG00000013279,ENSBTAG00000001420
GO:0048523	negative regulation of cellular process	biological_process	0.00094983	0.25771	220	893	3658	19359	ENSBTAG00000014992,ENSBTAG00000026769,ENSBTAG00000014687,ENSBTAG00000002303,ENSBTAG00000011193,ENSBTAG00000012063,ENSBTAG00000001468,ENSBTAG00000011433,ENSBTAG00000004282,ENSBTAG00000039793,ENSBTAG00000005622,ENSBTAG00000018257,ENSBTAG00000007993,ENSBTAG00000010152,ENSBTAG00000015361,ENSBTAG00000017528,ENSBTAG00000014466,ENSBTAG00000015604,ENSBTAG00000021158,ENSBTAG00000014393,ENSBTAG00000017580,…
GO:0045893	positive regulation of transcription, DNA-templated	biological_process	0.00095524	0.25771	94	893	1385	19359	ENSBTAG00000005578,ENSBTAG00000010493,ENSBTAG00000001250,ENSBTAG00000003107,ENSBTAG00000031184,ENSBTAG00000001321,ENSBTAG00000047217,ENSBTAG00000017306,ENSBTAG00000016354,ENSBTAG00000021494,ENSBTAG00000002586,ENSBTAG00000025246,ENSBTAG00000018655,ENSBTAG00000021045,ENSBTAG00000002083,ENSBTAG00000009985,ENSBTAG00000017418,ENSBTAG00000008313,ENSBTAG00000008232,ENSBTAG00000007776,ENSBTAG00000012922,…
GO:0031399	regulation of protein modification process	biological_process	0.0009573	0.25771	102	893	1491	19359	ENSBTAG00000015520,ENSBTAG00000000815,ENSBTAG00000001941,ENSBTAG00000004215,ENSBTAG00000014453,ENSBTAG00000015205,ENSBTAG00000017689,ENSBTAG00000021512,ENSBTAG00000008593,ENSBTAG00000014495,ENSBTAG00000020035,ENSBTAG00000000753,ENSBTAG00000021700,ENSBTAG00000012328,ENSBTAG00000013153,ENSBTAG00000024450,ENSBTAG00000021420,ENSBTAG00000017037,ENSBTAG00000047543,ENSBTAG00000006563,ENSBTAG00000007424,…
GO:0014013	regulation of gliogenesis	biological_process	0.0010001	0.26321	10	893	66	19359	ENSBTAG00000001321,ENSBTAG00000045548,ENSBTAG00000010277,ENSBTAG00000013153,ENSBTAG00000014992,ENSBTAG00000045812,ENSBTAG00000007424,ENSBTAG00000038716,ENSBTAG00000009357,ENSBTAG00000020457
GO:0043087	regulation of GTPase activity	biological_process	0.0010071	0.26321	33	893	353	19359	ENSBTAG00000014966,ENSBTAG00000045548,ENSBTAG00000003237,ENSBTAG00000012724,ENSBTAG00000046644,ENSBTAG00000021337,ENSBTAG00000012291,ENSBTAG00000017418,ENSBTAG00000017812,ENSBTAG00000005493,ENSBTAG00000008232,ENSBTAG00000010155,ENSBTAG00000002190,ENSBTAG00000020067,ENSBTAG00000047543,ENSBTAG00000005316,ENSBTAG00000007065,ENSBTAG00000018603,ENSBTAG00000000942,ENSBTAG00000011433,ENSBTAG00000014189,…
GO:0006006	glucose metabolic process	biological_process	0.0010179	0.26321	16	893	132	19359	ENSBTAG00000014393,ENSBTAG00000053588,ENSBTAG00000031194,ENSBTAG00000007897,ENSBTAG00000018996,ENSBTAG00000016253,ENSBTAG00000014911,ENSBTAG00000000785,ENSBTAG00000021902,ENSBTAG00000047031,ENSBTAG00000015917,ENSBTAG00000000545,ENSBTAG00000008747,ENSBTAG00000032288,ENSBTAG00000019011,ENSBTAG00000004248
GO:0048731	system development	biological_process	0.0010767	0.27035	206	893	3384	19359	ENSBTAG00000002107,ENSBTAG00000003971,ENSBTAG00000006083,ENSBTAG00000045902,ENSBTAG00000027516,ENSBTAG00000011434,ENSBTAG00000011356,ENSBTAG00000014359,ENSBTAG00000025181,ENSBTAG00000004602,ENSBTAG00000000124,ENSBTAG00000015969,ENSBTAG00000020457,ENSBTAG00000012284,ENSBTAG00000006990,ENSBTAG00000019153,ENSBTAG00000005004,ENSBTAG00000009496,ENSBTAG00000018374,ENSBTAG00000021336,ENSBTAG00000000575,…
GO:1902883	negative regulation of response to oxidative stress	biological_process	0.0010797	0.27035	7	893	34	19359	ENSBTAG00000014992,ENSBTAG00000021499,ENSBTAG00000002107,ENSBTAG00000000042,ENSBTAG00000005458,ENSBTAG00000015909,ENSBTAG00000018996
GO:0051246	regulation of protein metabolic process	biological_process	0.0010868	0.27035	144	893	2242	19359	ENSBTAG00000017871,ENSBTAG00000023947,ENSBTAG00000013782,ENSBTAG00000003184,ENSBTAG00000006323,ENSBTAG00000016915,ENSBTAG00000001292,ENSBTAG00000031519,ENSBTAG00000018996,ENSBTAG00000009938,ENSBTAG00000000484,ENSBTAG00000015779,ENSBTAG00000018603,ENSBTAG00000017422,ENSBTAG00000017360,ENSBTAG00000019470,ENSBTAG00000009570,ENSBTAG00000002019,ENSBTAG00000006250,ENSBTAG00000013492,ENSBTAG00000013279,…
GO:0001932	regulation of protein phosphorylation	biological_process	0.0011074	0.27142	78	893	1098	19359	ENSBTAG00000023947,ENSBTAG00000010152,ENSBTAG00000000563,ENSBTAG00000003184,ENSBTAG00000006323,ENSBTAG00000020283,ENSBTAG00000006121,ENSBTAG00000016915,ENSBTAG00000018996,ENSBTAG00000001292,ENSBTAG00000003202,ENSBTAG00000009938,ENSBTAG00000047567,ENSBTAG00000000484,ENSBTAG00000014992,ENSBTAG00000015779,ENSBTAG00000017422,ENSBTAG00000017360,ENSBTAG00000009357,ENSBTAG00000045510,ENSBTAG00000018257,…
GO:0051960	regulation of nervous system development	biological_process	0.0011202	0.27142	50	893	635	19359	ENSBTAG00000008129,ENSBTAG00000010277,ENSBTAG00000001173,ENSBTAG00000001941,ENSBTAG00000003675,ENSBTAG00000016124,ENSBTAG00000018996,ENSBTAG00000009773,ENSBTAG00000031476,ENSBTAG00000004472,ENSBTAG00000013153,ENSBTAG00000012328,ENSBTAG00000014992,ENSBTAG00000014438,ENSBTAG00000024450,ENSBTAG00000018603,ENSBTAG00000021420,ENSBTAG00000026769,ENSBTAG00000047543,ENSBTAG00000009357,ENSBTAG00000004035,…
GO:0046903	secretion	biological_process	0.0011417	0.27142	61	893	810	19359	ENSBTAG00000023415,ENSBTAG00000011579,ENSBTAG00000007424,ENSBTAG00000027320,ENSBTAG00000012328,ENSBTAG00000050808,ENSBTAG00000015779,ENSBTAG00000006720,ENSBTAG00000000484,ENSBTAG00000002700,ENSBTAG00000006175,ENSBTAG00000020566,ENSBTAG00000000785,ENSBTAG00000021799,ENSBTAG00000021512,ENSBTAG00000018996,ENSBTAG00000002769,ENSBTAG00000007523,ENSBTAG00000002939,ENSBTAG00000039684,ENSBTAG00000014466,…
GO:0098732	macromolecule deacylation	biological_process	0.0011464	0.27142	13	893	93	19359	ENSBTAG00000004073,ENSBTAG00000009985,ENSBTAG00000009451,ENSBTAG00000020457,ENSBTAG00000017689,ENSBTAG00000021512,ENSBTAG00000002393,ENSBTAG00000003889,ENSBTAG00000001420,ENSBTAG00000013279,ENSBTAG00000017360,ENSBTAG00000009872,ENSBTAG00000018112
GO:0030010	establishment of cell polarity	biological_process	0.0011954	0.27966	14	893	106	19359	ENSBTAG00000002190,ENSBTAG00000004887,ENSBTAG00000020067,ENSBTAG00000011356,ENSBTAG00000006014,ENSBTAG00000021067,ENSBTAG00000015226,ENSBTAG00000004472,ENSBTAG00000012212,ENSBTAG00000045548,ENSBTAG00000003191,ENSBTAG00000014453,ENSBTAG00000018225,ENSBTAG00000010402
GO:0006476	protein deacetylation	biological_process	0.00121	0.27975	12	893	81	19359	ENSBTAG00000013279,ENSBTAG00000003889,ENSBTAG00000009872,ENSBTAG00000018112,ENSBTAG00000017360,ENSBTAG00000009985,ENSBTAG00000009451,ENSBTAG00000020457,ENSBTAG00000004073,ENSBTAG00000021512,ENSBTAG00000002393,ENSBTAG00000017689
GO:0060426	lung vasculature development	biological_process	0.0012264	0.28024	3	893	6	19359	ENSBTAG00000007348,ENSBTAG00000007424,ENSBTAG00000021827
GO:0048519	negative regulation of biological process	biological_process	0.0013143	0.28732	233	893	3923	19359	ENSBTAG00000021494,ENSBTAG00000000411,ENSBTAG00000002885,ENSBTAG00000045548,ENSBTAG00000015580,ENSBTAG00000019770,ENSBTAG00000012039,ENSBTAG00000017306,ENSBTAG00000001250,ENSBTAG00000010493,ENSBTAG00000002830,ENSBTAG00000046547,ENSBTAG00000012724,ENSBTAG00000003436,ENSBTAG00000013907,ENSBTAG00000018052,ENSBTAG00000012922,ENSBTAG00000021727,ENSBTAG00000009985,ENSBTAG00000008232,ENSBTAG00000012881,…
GO:0019216	regulation of lipid metabolic process	biological_process	0.0013218	0.28732	24	893	244	19359	ENSBTAG00000001030,ENSBTAG00000015352,ENSBTAG00000011491,ENSBTAG00000012476,ENSBTAG00000009872,ENSBTAG00000001321,ENSBTAG00000019770,ENSBTAG00000009570,ENSBTAG00000002804,ENSBTAG00000020457,ENSBTAG00000004282,ENSBTAG00000046547,ENSBTAG00000004248,ENSBTAG00000012284,ENSBTAG00000009496,ENSBTAG00000001592,ENSBTAG00000004215,ENSBTAG00000053588,ENSBTAG00000000124,ENSBTAG00000012186,ENSBTAG00000021499,…
GO:0005225	volume-sensitive anion channel activity	molecular_function	0.0013421	0.28732	4	893	10	19359	ENSBTAG00000020130,ENSBTAG00000005934,ENSBTAG00000004300,ENSBTAG00000013030
GO:0065009	regulation of molecular function	biological_process	0.0013588	0.28732	141	893	2202	19359	ENSBTAG00000012291,ENSBTAG00000012210,ENSBTAG00000019076,ENSBTAG00000010230,ENSBTAG00000013279,ENSBTAG00000000218,ENSBTAG00000010155,ENSBTAG00000038716,ENSBTAG00000013475,ENSBTAG00000006432,ENSBTAG00000009872,ENSBTAG00000049822,ENSBTAG00000000253,ENSBTAG00000014966,ENSBTAG00000000073,ENSBTAG00000003990,ENSBTAG00000002072,ENSBTAG00000033453,ENSBTAG00000011699,ENSBTAG00000035587,ENSBTAG00000050992,…
GO:0048681	negative regulation of axon regeneration	biological_process	0.0013865	0.28732	4	893	10	19359	ENSBTAG00000018052,ENSBTAG00000012302,ENSBTAG00000018603,ENSBTAG00000009773
GO:0038084	vascular endothelial growth factor signaling pathway	biological_process	0.0013892	0.28732	7	893	34	19359	ENSBTAG00000016915,ENSBTAG00000006507,ENSBTAG00000047567,ENSBTAG00000015984,ENSBTAG00000002804,ENSBTAG00000031476,ENSBTAG00000008232
GO:0019220	regulation of phosphate metabolic process	biological_process	0.001405	0.28732	92	893	1345	19359	ENSBTAG00000017680,ENSBTAG00000010152,ENSBTAG00000023947,ENSBTAG00000000563,ENSBTAG00000003184,ENSBTAG00000006323,ENSBTAG00000006121,ENSBTAG00000020283,ENSBTAG00000018996,ENSBTAG00000001292,ENSBTAG00000016915,ENSBTAG00000009938,ENSBTAG00000003202,ENSBTAG00000000484,ENSBTAG00000047567,ENSBTAG00000001030,ENSBTAG00000014992,ENSBTAG00000015779,ENSBTAG00000017422,ENSBTAG00000017360,ENSBTAG00000004282,…
GO:0032502	developmental process	biological_process	0.0014104	0.28732	266	893	4534	19359	ENSBTAG00000017456,ENSBTAG00000013990,ENSBTAG00000001712,ENSBTAG00000020600,ENSBTAG00000020035,ENSBTAG00000012223,ENSBTAG00000003578,ENSBTAG00000001086,ENSBTAG00000011539,ENSBTAG00000006563,ENSBTAG00000006893,ENSBTAG00000013153,ENSBTAG00000047031,ENSBTAG00000017037,ENSBTAG00000017771,ENSBTAG00000008113,ENSBTAG00000009489,ENSBTAG00000014438,ENSBTAG00000012881,ENSBTAG00000007927,ENSBTAG00000008232,…
GO:1903556	negative regulation of tumor necrosis factor superfamily cytokine production	biological_process	0.0014344	0.28732	8	893	44	19359	ENSBTAG00000012328,ENSBTAG00000000436,ENSBTAG00000007897,ENSBTAG00000013279,ENSBTAG00000002240,ENSBTAG00000001292,ENSBTAG00000046547,ENSBTAG00000035587
GO:0051345	positive regulation of hydrolase activity	biological_process	0.0014454	0.28732	43	893	524	19359	ENSBTAG00000000833,ENSBTAG00000016915,ENSBTAG00000006542,ENSBTAG00000022169,ENSBTAG00000021799,ENSBTAG00000020566,ENSBTAG00000009938,ENSBTAG00000018225,ENSBTAG00000001941,ENSBTAG00000013782,ENSBTAG00000000815,ENSBTAG00000006323,ENSBTAG00000000942,ENSBTAG00000002804,ENSBTAG00000011433,ENSBTAG00000014189,ENSBTAG00000007993,ENSBTAG00000010532,ENSBTAG00000005316,ENSBTAG00000047543,ENSBTAG00000026283,…
GO:0005737	cytoplasm	cellular_component	0.0014478	0.28732	471	893	8677	19359	ENSBTAG00000013538,ENSBTAG00000013153,ENSBTAG00000021395,ENSBTAG00000038333,ENSBTAG00000014438,ENSBTAG00000016581,ENSBTAG00000017037,ENSBTAG00000017771,ENSBTAG00000001086,ENSBTAG00000006563,ENSBTAG00000009969,ENSBTAG00000005462,ENSBTAG00000006893,ENSBTAG00000014779,ENSBTAG00000013530,ENSBTAG00000039684,ENSBTAG00000015520,ENSBTAG00000010408,ENSBTAG00000017056,ENSBTAG00000017689,ENSBTAG00000002243,…
GO:0048870	cell motility	biological_process	0.0014664	0.28732	83	893	1204	19359	ENSBTAG00000014495,ENSBTAG00000020600,ENSBTAG00000007393,ENSBTAG00000015205,ENSBTAG00000003578,ENSBTAG00000001941,ENSBTAG00000004215,ENSBTAG00000024772,ENSBTAG00000000815,ENSBTAG00000012223,ENSBTAG00000039684,ENSBTAG00000014779,ENSBTAG00000002804,ENSBTAG00000019569,ENSBTAG00000014496,ENSBTAG00000047543,ENSBTAG00000017037,ENSBTAG00000024450,ENSBTAG00000008232,ENSBTAG00000002190,ENSBTAG00000007927,…
GO:0051674	localization of cell	biological_process	0.0014664	0.28732	83	893	1204	19359	ENSBTAG00000017037,ENSBTAG00000047543,ENSBTAG00000024450,ENSBTAG00000019569,ENSBTAG00000014496,ENSBTAG00000002804,ENSBTAG00000014779,ENSBTAG00000000815,ENSBTAG00000012223,ENSBTAG00000024772,ENSBTAG00000039684,ENSBTAG00000003578,ENSBTAG00000004215,ENSBTAG00000001941,ENSBTAG00000015205,ENSBTAG00000020600,ENSBTAG00000014495,ENSBTAG00000007393,ENSBTAG00000004789,ENSBTAG00000045548,ENSBTAG00000012039,…
GO:0042325	regulation of phosphorylation	biological_process	0.001467	0.28732	83	893	1194	19359	ENSBTAG00000000436,ENSBTAG00000006683,ENSBTAG00000046644,ENSBTAG00000000878,ENSBTAG00000015984,ENSBTAG00000012881,ENSBTAG00000024884,ENSBTAG00000018655,ENSBTAG00000014911,ENSBTAG00000030403,ENSBTAG00000021499,ENSBTAG00000047975,ENSBTAG00000008232,ENSBTAG00000031184,ENSBTAG00000015909,ENSBTAG00000020350,ENSBTAG00000001321,ENSBTAG00000045548,ENSBTAG00000046107,ENSBTAG00000016413,ENSBTAG00000000411,…
GO:0030948	negative regulation of vascular endothelial growth factor receptor signaling pathway	biological_process	0.0014876	0.28732	4	893	10	19359	ENSBTAG00000015984,ENSBTAG00000017771,ENSBTAG00000000411,ENSBTAG00000008232
GO:0014015	positive regulation of gliogenesis	biological_process	0.0015082	0.28732	7	893	37	19359	ENSBTAG00000001321,ENSBTAG00000045548,ENSBTAG00000010277,ENSBTAG00000007424,ENSBTAG00000009357,ENSBTAG00000045812,ENSBTAG00000020457
GO:0051174	regulation of phosphorus metabolic process	biological_process	0.0015522	0.28732	92	893	1349	19359	ENSBTAG00000000878,ENSBTAG00000015984,ENSBTAG00000000436,ENSBTAG00000046644,ENSBTAG00000006683,ENSBTAG00000008232,ENSBTAG00000012101,ENSBTAG00000021499,ENSBTAG00000047975,ENSBTAG00000017418,ENSBTAG00000014911,ENSBTAG00000030403,ENSBTAG00000012881,ENSBTAG00000024884,ENSBTAG00000018655,ENSBTAG00000015352,ENSBTAG00000000411,ENSBTAG00000011491,ENSBTAG00000012476,ENSBTAG00000046107,ENSBTAG00000016413,…
GO:0006810	transport	biological_process	0.0015551	0.28732	222	893	3698	19359	ENSBTAG00000015401,ENSBTAG00000014493,ENSBTAG00000011433,ENSBTAG00000007506,ENSBTAG00000011579,ENSBTAG00000007993,ENSBTAG00000024162,ENSBTAG00000039208,ENSBTAG00000017198,ENSBTAG00000009974,ENSBTAG00000014130,ENSBTAG00000000563,ENSBTAG00000014466,ENSBTAG00000007880,ENSBTAG00000006414,ENSBTAG00000011538,ENSBTAG00000019798,ENSBTAG00000047582,ENSBTAG00000006014,ENSBTAG00000047632,ENSBTAG00000021336,…
GO:0048856	anatomical structure development	biological_process	0.0015587	0.28732	246	893	4155	19359	ENSBTAG00000017680,ENSBTAG00000017871,ENSBTAG00000001173,ENSBTAG00000027875,ENSBTAG00000003184,ENSBTAG00000012212,ENSBTAG00000011982,ENSBTAG00000031476,ENSBTAG00000013099,ENSBTAG00000018996,ENSBTAG00000031519,ENSBTAG00000014199,ENSBTAG00000001292,ENSBTAG00000016915,ENSBTAG00000020566,ENSBTAG00000022169,ENSBTAG00000000484,ENSBTAG00000017584,ENSBTAG00000018603,ENSBTAG00000015779,ENSBTAG00000019282,…
GO:1902533	positive regulation of intracellular signal transduction	biological_process	0.0015635	0.28732	55	893	737	19359	ENSBTAG00000007424,ENSBTAG00000002804,ENSBTAG00000008766,ENSBTAG00000005622,ENSBTAG00000045510,ENSBTAG00000031861,ENSBTAG00000024450,ENSBTAG00000014992,ENSBTAG00000047543,ENSBTAG00000053552,ENSBTAG00000017360,ENSBTAG00000012328,ENSBTAG00000021700,ENSBTAG00000017422,ENSBTAG00000000753,ENSBTAG00000009938,ENSBTAG00000002240,ENSBTAG00000015205,ENSBTAG00000018996,ENSBTAG00000001292,ENSBTAG00000016915,…
GO:0010468	regulation of gene expression	biological_process	0.0015681	0.28732	195	893	3278	19359	ENSBTAG00000019869,ENSBTAG00000020191,ENSBTAG00000025405,ENSBTAG00000009872,ENSBTAG00000015272,ENSBTAG00000008523,ENSBTAG00000004650,ENSBTAG00000035587,ENSBTAG00000011699,ENSBTAG00000017661,ENSBTAG00000002072,ENSBTAG00000054623,ENSBTAG00000002389,ENSBTAG00000005425,ENSBTAG00000013279,ENSBTAG00000014092,ENSBTAG00000013475,ENSBTAG00000052791,ENSBTAG00000019293,ENSBTAG00000045817,ENSBTAG00000038716,…
GO:0001222	transcription corepressor binding	molecular_function	0.001579	0.28732	4	893	11	19359	ENSBTAG00000003889,ENSBTAG00000020117,ENSBTAG00000039793,ENSBTAG00000019470
GO:0001818	negative regulation of cytokine production	biological_process	0.0016001	0.28848	19	893	175	19359	ENSBTAG00000040569,ENSBTAG00000015779,ENSBTAG00000012328,ENSBTAG00000020457,ENSBTAG00000046547,ENSBTAG00000035587,ENSBTAG00000005578,ENSBTAG00000018052,ENSBTAG00000013279,ENSBTAG00000007897,ENSBTAG00000000436,ENSBTAG00000000815,ENSBTAG00000015520,ENSBTAG00000002939,ENSBTAG00000031476,ENSBTAG00000014199,ENSBTAG00000001292,ENSBTAG00000007927,ENSBTAG00000002240
GO:0048585	negative regulation of response to stimulus	biological_process	0.0016697	0.29829	83	893	1184	19359	ENSBTAG00000046547,ENSBTAG00000012724,ENSBTAG00000000411,ENSBTAG00000016413,ENSBTAG00000020350,ENSBTAG00000001321,ENSBTAG00000015580,ENSBTAG00000014270,ENSBTAG00000015909,ENSBTAG00000008232,ENSBTAG00000021499,ENSBTAG00000012147,ENSBTAG00000014911,ENSBTAG00000007927,ENSBTAG00000021827,ENSBTAG00000018052,ENSBTAG00000000878,ENSBTAG00000015984,ENSBTAG00000000436,ENSBTAG00000006862,ENSBTAG00000006683,…
GO:0051173	positive regulation of nitrogen compound metabolic process	biological_process	0.0017145	0.30355	112	893	1723	19359	ENSBTAG00000001292,ENSBTAG00000018996,ENSBTAG00000014199,ENSBTAG00000031476,ENSBTAG00000000563,ENSBTAG00000017580,ENSBTAG00000003184,ENSBTAG00000015817,ENSBTAG00000019313,ENSBTAG00000017680,ENSBTAG00000005622,ENSBTAG00000001468,ENSBTAG00000018229,ENSBTAG00000012063,ENSBTAG00000014493,ENSBTAG00000009988,ENSBTAG00000009017,ENSBTAG00000004541,ENSBTAG00000013955,ENSBTAG00000017360,ENSBTAG00000021397,…
GO:0006958	complement activation, classical pathway	biological_process	0.0017323	0.30395	5	893	23	19359	ENSBTAG00000013907,ENSBTAG00000047632,ENSBTAG00000027204,ENSBTAG00000007450,ENSBTAG00000004840
GO:0031401	positive regulation of protein modification process	biological_process	0.0017478	0.30395	67	893	929	19359	ENSBTAG00000019910,ENSBTAG00000010155,ENSBTAG00000027516,ENSBTAG00000000218,ENSBTAG00000002107,ENSBTAG00000019076,ENSBTAG00000016958,ENSBTAG00000013279,ENSBTAG00000005004,ENSBTAG00000035587,ENSBTAG00000020457,ENSBTAG00000004114,ENSBTAG00000009872,ENSBTAG00000003202,ENSBTAG00000009938,ENSBTAG00000016915,ENSBTAG00000001292,ENSBTAG00000018996,ENSBTAG00000006121,ENSBTAG00000006323,ENSBTAG00000003184,…
GO:0001933	negative regulation of protein phosphorylation	biological_process	0.0017632	0.30395	28	893	304	19359	ENSBTAG00000047543,ENSBTAG00000000484,ENSBTAG00000017037,ENSBTAG00000016413,ENSBTAG00000003990,ENSBTAG00000031184,ENSBTAG00000013153,ENSBTAG00000045548,ENSBTAG00000020350,ENSBTAG00000017360,ENSBTAG00000001321,ENSBTAG00000020457,ENSBTAG00000013469,ENSBTAG00000035587,ENSBTAG00000007424,ENSBTAG00000007993,ENSBTAG00000015984,ENSBTAG00000014453,ENSBTAG00000001941,ENSBTAG00000006683,ENSBTAG00000000436,…
GO:0016477	cell migration	biological_process	0.0018389	0.30418	76	893	1097	19359	ENSBTAG00000024772,ENSBTAG00000000815,ENSBTAG00000012223,ENSBTAG00000001941,ENSBTAG00000004215,ENSBTAG00000015205,ENSBTAG00000014495,ENSBTAG00000020600,ENSBTAG00000007393,ENSBTAG00000017037,ENSBTAG00000047543,ENSBTAG00000019569,ENSBTAG00000014496,ENSBTAG00000014779,ENSBTAG00000002804,ENSBTAG00000000436,ENSBTAG00000046644,ENSBTAG00000007927,ENSBTAG00000002190,ENSBTAG00000035958,ENSBTAG00000017767,…
GO:0007275	multicellular organismal development	biological_process	0.0018611	0.30418	220	893	3690	19359	ENSBTAG00000011434,ENSBTAG00000011356,ENSBTAG00000014359,ENSBTAG00000045902,ENSBTAG00000027516,ENSBTAG00000003971,ENSBTAG00000006083,ENSBTAG00000002107,ENSBTAG00000015969,ENSBTAG00000000124,ENSBTAG00000025181,ENSBTAG00000004602,ENSBTAG00000020413,ENSBTAG00000018374,ENSBTAG00000019153,ENSBTAG00000009496,ENSBTAG00000005004,ENSBTAG00000012284,ENSBTAG00000006990,ENSBTAG00000020457,ENSBTAG00000037703,…
GO:0051234	establishment of localization	biological_process	0.0018669	0.30418	228	893	3815	19359	ENSBTAG00000013538,ENSBTAG00000024105,ENSBTAG00000050808,ENSBTAG00000032427,ENSBTAG00000012328,ENSBTAG00000009489,ENSBTAG00000027204,ENSBTAG00000004829,ENSBTAG00000008113,ENSBTAG00000017771,ENSBTAG00000005316,ENSBTAG00000021657,ENSBTAG00000015520,ENSBTAG00000039684,ENSBTAG00000003889,ENSBTAG00000016124,ENSBTAG00000004791,ENSBTAG00000002243,ENSBTAG00000004887,ENSBTAG00000004135,ENSBTAG00000006200,…
GO:1902531	regulation of intracellular signal transduction	biological_process	0.0018706	0.30418	90	893	1324	19359	ENSBTAG00000021799,ENSBTAG00000015205,ENSBTAG00000009948,ENSBTAG00000000753,ENSBTAG00000020035,ENSBTAG00000013677,ENSBTAG00000000815,ENSBTAG00000012223,ENSBTAG00000010408,ENSBTAG00000024772,ENSBTAG00000018225,ENSBTAG00000001941,ENSBTAG00000008766,ENSBTAG00000001086,ENSBTAG00000014138,ENSBTAG00000007424,ENSBTAG00000000942,ENSBTAG00000002804,ENSBTAG00000013153,ENSBTAG00000021700,ENSBTAG00000012328,…
GO:0051251	positive regulation of lymphocyte activation	biological_process	0.0018752	0.30418	20	893	196	19359	ENSBTAG00000000563,ENSBTAG00000012223,ENSBTAG00000014466,ENSBTAG00000013279,ENSBTAG00000019313,ENSBTAG00000021512,ENSBTAG00000014199,ENSBTAG00000007927,ENSBTAG00000002190,ENSBTAG00000015205,ENSBTAG00000014911,ENSBTAG00000019293,ENSBTAG00000002769,ENSBTAG00000001321,ENSBTAG00000019975,ENSBTAG00000047632,ENSBTAG00000027204,ENSBTAG00000009496,ENSBTAG00000000130,ENSBTAG00000020457
GO:0042326	negative regulation of phosphorylation	biological_process	0.001893	0.30418	30	893	335	19359	ENSBTAG00000008593,ENSBTAG00000008232,ENSBTAG00000020283,ENSBTAG00000014495,ENSBTAG00000015205,ENSBTAG00000018996,ENSBTAG00000012881,ENSBTAG00000001941,ENSBTAG00000015984,ENSBTAG00000014453,ENSBTAG00000006683,ENSBTAG00000000436,ENSBTAG00000035587,ENSBTAG00000007424,ENSBTAG00000020457,ENSBTAG00000013469,ENSBTAG00000017086,ENSBTAG00000012724,ENSBTAG00000007993,ENSBTAG00000003990,ENSBTAG00000047543,…
GO:0002696	positive regulation of leukocyte activation	biological_process	0.0018958	0.30418	22	893	224	19359	ENSBTAG00000009496,ENSBTAG00000000130,ENSBTAG00000020457,ENSBTAG00000001321,ENSBTAG00000009872,ENSBTAG00000027204,ENSBTAG00000019975,ENSBTAG00000046107,ENSBTAG00000047632,ENSBTAG00000015205,ENSBTAG00000014911,ENSBTAG00000021512,ENSBTAG00000002190,ENSBTAG00000014199,ENSBTAG00000007927,ENSBTAG00000002769,ENSBTAG00000019293,ENSBTAG00000014466,ENSBTAG00000000563,ENSBTAG00000012223,ENSBTAG00000019313,…
GO:0090311	regulation of protein deacetylation	biological_process	0.0019329	0.30418	7	893	34	19359	ENSBTAG00000002393,ENSBTAG00000021512,ENSBTAG00000009872,ENSBTAG00000017689,ENSBTAG00000020457,ENSBTAG00000013279,ENSBTAG00000009451
GO:0043408	regulation of MAPK cascade	biological_process	0.0019361	0.30418	44	893	560	19359	ENSBTAG00000018257,ENSBTAG00000045510,ENSBTAG00000007424,ENSBTAG00000002804,ENSBTAG00000017360,ENSBTAG00000012328,ENSBTAG00000021700,ENSBTAG00000017422,ENSBTAG00000013153,ENSBTAG00000021420,ENSBTAG00000024450,ENSBTAG00000014992,ENSBTAG00000000484,ENSBTAG00000047543,ENSBTAG00000009938,ENSBTAG00000016915,ENSBTAG00000006121,ENSBTAG00000020283,ENSBTAG00000000563,ENSBTAG00000000815,ENSBTAG00000010152,…
GO:0070571	negative regulation of neuron projection regeneration	biological_process	0.0019407	0.30418	4	893	11	19359	ENSBTAG00000018603,ENSBTAG00000009773,ENSBTAG00000018052,ENSBTAG00000012302
GO:0002710	negative regulation of T cell mediated immunity	biological_process	0.001943	0.30418	4	893	11	19359	ENSBTAG00000019975,ENSBTAG00000013279,ENSBTAG00000014199,ENSBTAG00000007927
GO:0000975	regulatory region DNA binding	molecular_function	0.0019812	0.30418	59	893	841	19359	ENSBTAG00000009496,ENSBTAG00000017661,ENSBTAG00000008523,ENSBTAG00000001250,ENSBTAG00000003107,ENSBTAG00000004650,ENSBTAG00000017306,ENSBTAG00000019495,ENSBTAG00000016354,ENSBTAG00000021494,ENSBTAG00000012104,ENSBTAG00000025405,ENSBTAG00000002586,ENSBTAG00000025246,ENSBTAG00000021045,ENSBTAG00000012753,ENSBTAG00000009985,ENSBTAG00000052791,ENSBTAG00000019293,ENSBTAG00000008313,ENSBTAG00000006083,…
GO:0001067	regulatory region nucleic acid binding	molecular_function	0.0019812	0.30418	59	893	841	19359	ENSBTAG00000021435,ENSBTAG00000014199,ENSBTAG00000021512,ENSBTAG00000018996,ENSBTAG00000006068,ENSBTAG00000021158,ENSBTAG00000011982,ENSBTAG00000014090,ENSBTAG00000017580,ENSBTAG00000018112,ENSBTAG00000003184,ENSBTAG00000010277,ENSBTAG00000012738,ENSBTAG00000003889,ENSBTAG00000015817,ENSBTAG00000017528,ENSBTAG00000016502,ENSBTAG00000045835,ENSBTAG00000018131,ENSBTAG00000005622,ENSBTAG00000020117,…
GO:0044212	transcription regulatory region DNA binding	molecular_function	0.0019812	0.30418	59	893	841	19359	ENSBTAG00000016502,ENSBTAG00000045835,ENSBTAG00000018131,ENSBTAG00000005622,ENSBTAG00000020117,ENSBTAG00000012063,ENSBTAG00000009451,ENSBTAG00000009017,ENSBTAG00000024341,ENSBTAG00000021397,ENSBTAG00000009238,ENSBTAG00000009199,ENSBTAG00000008113,ENSBTAG00000048062,ENSBTAG00000026769,ENSBTAG00000021435,ENSBTAG00000021512,ENSBTAG00000014199,ENSBTAG00000018996,ENSBTAG00000006068,ENSBTAG00000021158,…
GO:0000139	Golgi membrane	cellular_component	0.0020596	0.31377	31	893	349	19359	ENSBTAG00000001533,ENSBTAG00000001546,ENSBTAG00000008129,ENSBTAG00000007880,ENSBTAG00000008778,ENSBTAG00000020547,ENSBTAG00000014371,ENSBTAG00000022238,ENSBTAG00000047582,ENSBTAG00000006014,ENSBTAG00000009037,ENSBTAG00000001665,ENSBTAG00000002939,ENSBTAG00000017424,ENSBTAG00000020332,ENSBTAG00000002769,ENSBTAG00000003566,ENSBTAG00000025669,ENSBTAG00000020404,ENSBTAG00000008553,ENSBTAG00000002303,…
GO:0048584	positive regulation of response to stimulus	biological_process	0.0020803	0.31424	107	893	1647	19359	ENSBTAG00000021700,ENSBTAG00000012328,ENSBTAG00000024105,ENSBTAG00000017771,ENSBTAG00000047543,ENSBTAG00000027204,ENSBTAG00000024450,ENSBTAG00000008766,ENSBTAG00000014496,ENSBTAG00000002804,ENSBTAG00000000130,ENSBTAG00000007424,ENSBTAG00000010408,ENSBTAG00000012223,ENSBTAG00000018112,ENSBTAG00000024772,ENSBTAG00000015520,ENSBTAG00000023970,ENSBTAG00000004215,ENSBTAG00000001941,ENSBTAG00000009948,…
GO:0030154	cell differentiation	biological_process	0.0020947	0.31424	176	893	2894	19359	ENSBTAG00000009496,ENSBTAG00000019153,ENSBTAG00000005004,ENSBTAG00000018374,ENSBTAG00000020457,ENSBTAG00000012284,ENSBTAG00000006990,ENSBTAG00000021294,ENSBTAG00000037703,ENSBTAG00000003446,ENSBTAG00000000575,ENSBTAG00000021336,ENSBTAG00000012104,ENSBTAG00000045902,ENSBTAG00000027516,ENSBTAG00000011356,ENSBTAG00000011434,ENSBTAG00000018159,ENSBTAG00000014359,ENSBTAG00000002107,ENSBTAG00000003971,…
GO:0090312	positive regulation of protein deacetylation	biological_process	0.0021317	0.31509	5	893	18	19359	ENSBTAG00000017689,ENSBTAG00000002393,ENSBTAG00000021512,ENSBTAG00000020457,ENSBTAG00000009451
GO:0007163	establishment or maintenance of cell polarity	biological_process	0.0021324	0.31509	18	893	163	19359	ENSBTAG00000045548,ENSBTAG00000003191,ENSBTAG00000010402,ENSBTAG00000023415,ENSBTAG00000012212,ENSBTAG00000008057,ENSBTAG00000014453,ENSBTAG00000018225,ENSBTAG00000004887,ENSBTAG00000002190,ENSBTAG00000006014,ENSBTAG00000011356,ENSBTAG00000020067,ENSBTAG00000004472,ENSBTAG00000020600,ENSBTAG00000015226,ENSBTAG00000021067,ENSBTAG00000007393
GO:0044707	single-multicellular organism process	biological_process	0.002154	0.3159	291	893	5494	19359	ENSBTAG00000008313,ENSBTAG00000000878,ENSBTAG00000014083,ENSBTAG00000002039,ENSBTAG00000015939,ENSBTAG00000013469,ENSBTAG00000003107,ENSBTAG00000004770,ENSBTAG00000001321,ENSBTAG00000002977,ENSBTAG00000045812,ENSBTAG00000010402,ENSBTAG00000002586,ENSBTAG00000021512,ENSBTAG00000021799,ENSBTAG00000021435,ENSBTAG00000006899,ENSBTAG00000007763,ENSBTAG00000001546,ENSBTAG00000020475,ENSBTAG00000051083,…
GO:1903530	regulation of secretion by cell	biological_process	0.0022656	0.32613	40	893	500	19359	ENSBTAG00000007424,ENSBTAG00000027320,ENSBTAG00000012328,ENSBTAG00000050808,ENSBTAG00000015779,ENSBTAG00000006720,ENSBTAG00000000484,ENSBTAG00000020566,ENSBTAG00000006175,ENSBTAG00000000785,ENSBTAG00000018996,ENSBTAG00000002769,ENSBTAG00000014466,ENSBTAG00000017198,ENSBTAG00000032288,ENSBTAG00000020413,ENSBTAG00000003436,ENSBTAG00000002039,ENSBTAG00000046547,ENSBTAG00000047402,ENSBTAG00000000764,…
GO:0008284	positive regulation of cell proliferation	biological_process	0.0022693	0.32613	46	893	606	19359	ENSBTAG00000021045,ENSBTAG00000014911,ENSBTAG00000027516,ENSBTAG00000012881,ENSBTAG00000007927,ENSBTAG00000018655,ENSBTAG00000004073,ENSBTAG00000007981,ENSBTAG00000003971,ENSBTAG00000019293,ENSBTAG00000000436,ENSBTAG00000046644,ENSBTAG00000013279,ENSBTAG00000005004,ENSBTAG00000009496,ENSBTAG00000003107,ENSBTAG00000038337,ENSBTAG00000020457,ENSBTAG00000001321,ENSBTAG00000045548,ENSBTAG00000009872,…
GO:0045935	positive regulation of nucleobase-containing compound metabolic process	biological_process	0.0022735	0.32613	106	893	1632	19359	ENSBTAG00000031106,ENSBTAG00000011080,ENSBTAG00000016320,ENSBTAG00000007897,ENSBTAG00000016958,ENSBTAG00000013279,ENSBTAG00000002389,ENSBTAG00000007480,ENSBTAG00000005425,ENSBTAG00000004602,ENSBTAG00000021884,ENSBTAG00000003971,ENSBTAG00000006083,ENSBTAG00000019293,ENSBTAG00000052791,ENSBTAG00000002107,ENSBTAG00000018501,ENSBTAG00000025405,ENSBTAG00000012104,ENSBTAG00000001817,ENSBTAG00000019495,…
GO:0065008	regulation of biological quality	biological_process	0.0023191	0.33026	176	893	2868	19359	ENSBTAG00000046644,ENSBTAG00000053588,ENSBTAG00000000436,ENSBTAG00000005031,ENSBTAG00000014083,ENSBTAG00000000878,ENSBTAG00000035958,ENSBTAG00000017418,ENSBTAG00000008313,ENSBTAG00000015226,ENSBTAG00000004770,ENSBTAG00000001321,ENSBTAG00000010402,ENSBTAG00000011491,ENSBTAG00000015050,ENSBTAG00000002977,ENSBTAG00000019947,ENSBTAG00000009236,ENSBTAG00000016658,ENSBTAG00000046773,ENSBTAG00000015939,…
GO:0051716	cellular response to stimulus	biological_process	0.0023934	0.33516	328	893	6457	19359	ENSBTAG00000011719,ENSBTAG00000019910,ENSBTAG00000005030,ENSBTAG00000013279,ENSBTAG00000019076,ENSBTAG00000052375,ENSBTAG00000018999,ENSBTAG00000012302,ENSBTAG00000017086,ENSBTAG00000015335,ENSBTAG00000035587,ENSBTAG00000014838,ENSBTAG00000001817,ENSBTAG00000040569,ENSBTAG00000003990,ENSBTAG00000025405,ENSBTAG00000000253,ENSBTAG00000031476,ENSBTAG00000016915,ENSBTAG00000001292,ENSBTAG00000018996,…
GO:0030692	Noc4p-Nop14p complex	cellular_component	0.0023983	0.33516	2	893	2	19359	ENSBTAG00000011889,ENSBTAG00000001504
GO:0009967	positive regulation of signal transduction	biological_process	0.0024047	0.33516	78	893	1136	19359	ENSBTAG00000008766,ENSBTAG00000002804,ENSBTAG00000007424,ENSBTAG00000021700,ENSBTAG00000012328,ENSBTAG00000024105,ENSBTAG00000047543,ENSBTAG00000017771,ENSBTAG00000024450,ENSBTAG00000021512,ENSBTAG00000009948,ENSBTAG00000015205,ENSBTAG00000000753,ENSBTAG00000008593,ENSBTAG00000018112,ENSBTAG00000024772,ENSBTAG00000010408,ENSBTAG00000012223,ENSBTAG00000001941,ENSBTAG00000012724,ENSBTAG00000021913,…
GO:0033673	negative regulation of kinase activity	biological_process	0.0024557	0.33985	19	893	185	19359	ENSBTAG00000018996,ENSBTAG00000014495,ENSBTAG00000020283,ENSBTAG00000008232,ENSBTAG00000008593,ENSBTAG00000000436,ENSBTAG00000006683,ENSBTAG00000014453,ENSBTAG00000007993,ENSBTAG00000012724,ENSBTAG00000013469,ENSBTAG00000031184,ENSBTAG00000013153,ENSBTAG00000001321,ENSBTAG00000020350,ENSBTAG00000016413,ENSBTAG00000017037,ENSBTAG00000000484,ENSBTAG00000003990
GO:0002704	negative regulation of leukocyte mediated immunity	biological_process	0.0024836	0.34131	6	893	28	19359	ENSBTAG00000007927,ENSBTAG00000014199,ENSBTAG00000020566,ENSBTAG00000013279,ENSBTAG00000019975,ENSBTAG00000035587
GO:0000987	core promoter proximal region sequence-specific DNA binding	molecular_function	0.0025233	0.34198	35	893	448	19359	ENSBTAG00000021045,ENSBTAG00000003971,ENSBTAG00000006083,ENSBTAG00000052791,ENSBTAG00000008313,ENSBTAG00000011080,ENSBTAG00000013279,ENSBTAG00000005425,ENSBTAG00000004602,ENSBTAG00000017661,ENSBTAG00000009496,ENSBTAG00000004650,ENSBTAG00000008523,ENSBTAG00000001250,ENSBTAG00000017306,ENSBTAG00000002586,ENSBTAG00000025405,ENSBTAG00000021494,ENSBTAG00000021435,ENSBTAG00000021512,ENSBTAG00000006068,…
GO:0001159	core promoter proximal region DNA binding	molecular_function	0.0025233	0.34198	35	893	448	19359	ENSBTAG00000015817,ENSBTAG00000003889,ENSBTAG00000017528,ENSBTAG00000011982,ENSBTAG00000017580,ENSBTAG00000010277,ENSBTAG00000003184,ENSBTAG00000006068,ENSBTAG00000021435,ENSBTAG00000021512,ENSBTAG00000026769,ENSBTAG00000048062,ENSBTAG00000021397,ENSBTAG00000012063,ENSBTAG00000020117,ENSBTAG00000009451,ENSBTAG00000005622,ENSBTAG00000011080,ENSBTAG00000005425,ENSBTAG00000013279,ENSBTAG00000004602,…
GO:0051963	regulation of synapse assembly	biological_process	0.0026004	0.3484	9	893	64	19359	ENSBTAG00000004970,ENSBTAG00000015939,ENSBTAG00000015335,ENSBTAG00000047543,ENSBTAG00000003675,ENSBTAG00000021420,ENSBTAG00000014083,ENSBTAG00000012328,ENSBTAG00000008129
GO:0002455	humoral immune response mediated by circulating immunoglobulin	biological_process	0.0026308	0.3484	6	893	34	19359	ENSBTAG00000027204,ENSBTAG00000047632,ENSBTAG00000013907,ENSBTAG00000000016,ENSBTAG00000004840,ENSBTAG00000007450
GO:0009611	response to wounding	biological_process	0.0026325	0.3484	41	893	519	19359	ENSBTAG00000011922,ENSBTAG00000001610,ENSBTAG00000000016,ENSBTAG00000012328,ENSBTAG00000024450,ENSBTAG00000018603,ENSBTAG00000047543,ENSBTAG00000000484,ENSBTAG00000046900,ENSBTAG00000020566,ENSBTAG00000004362,ENSBTAG00000009773,ENSBTAG00000015520,ENSBTAG00000003476,ENSBTAG00000000563,ENSBTAG00000003184,ENSBTAG00000001420,ENSBTAG00000002393,ENSBTAG00000009496,ENSBTAG00000012724,ENSBTAG00000005183,…
GO:0050867	positive regulation of cell activation	biological_process	0.0026416	0.3484	22	893	230	19359	ENSBTAG00000009496,ENSBTAG00000000130,ENSBTAG00000020457,ENSBTAG00000001321,ENSBTAG00000009872,ENSBTAG00000027204,ENSBTAG00000019975,ENSBTAG00000046107,ENSBTAG00000047632,ENSBTAG00000015205,ENSBTAG00000014911,ENSBTAG00000007927,ENSBTAG00000021512,ENSBTAG00000014199,ENSBTAG00000002190,ENSBTAG00000002769,ENSBTAG00000019293,ENSBTAG00000014466,ENSBTAG00000000563,ENSBTAG00000012223,ENSBTAG00000019313,…
GO:0042113	B cell activation	biological_process	0.0026939	0.35189	19	893	194	19359	ENSBTAG00000031476,ENSBTAG00000046320,ENSBTAG00000001712,ENSBTAG00000014199,ENSBTAG00000017198,ENSBTAG00000013279,ENSBTAG00000000436,ENSBTAG00000038337,ENSBTAG00000020117,ENSBTAG00000000130,ENSBTAG00000020457,ENSBTAG00000014496,ENSBTAG00000009496,ENSBTAG00000025405,ENSBTAG00000027204,ENSBTAG00000019975,ENSBTAG00000017037,ENSBTAG00000047632,ENSBTAG00000021397
GO:0035924	cellular response to vascular endothelial growth factor stimulus	biological_process	0.0027038	0.35189	8	893	49	19359	ENSBTAG00000047567,ENSBTAG00000015984,ENSBTAG00000006507,ENSBTAG00000016915,ENSBTAG00000008232,ENSBTAG00000031476,ENSBTAG00000002804,ENSBTAG00000019293
GO:0032501	multicellular organismal process	biological_process	0.0027505	0.35561	300	893	5694	19359	ENSBTAG00000014083,ENSBTAG00000000878,ENSBTAG00000021337,ENSBTAG00000008313,ENSBTAG00000010402,ENSBTAG00000002586,ENSBTAG00000045812,ENSBTAG00000002977,ENSBTAG00000004770,ENSBTAG00000001321,ENSBTAG00000003107,ENSBTAG00000015939,ENSBTAG00000013469,ENSBTAG00000002039,ENSBTAG00000018225,ENSBTAG00000020475,ENSBTAG00000051083,ENSBTAG00000007763,ENSBTAG00000001546,ENSBTAG00000006899,ENSBTAG00000021799,…
GO:0045184	establishment of protein localization	biological_process	0.0027943	0.35892	88	893	1299	19359	ENSBTAG00000001321,ENSBTAG00000002562,ENSBTAG00000002881,ENSBTAG00000017277,ENSBTAG00000002885,ENSBTAG00000010402,ENSBTAG00000000411,ENSBTAG00000008495,ENSBTAG00000002039,ENSBTAG00000044106,ENSBTAG00000046773,ENSBTAG00000003436,ENSBTAG00000046547,ENSBTAG00000020547,ENSBTAG00000046644,ENSBTAG00000000436,ENSBTAG00000025442,ENSBTAG00000013907,ENSBTAG00000023635,ENSBTAG00000014911,ENSBTAG00000012147,…
GO:0000976	transcription regulatory region sequence-specific DNA binding	molecular_function	0.0028218	0.3601	51	893	723	19359	ENSBTAG00000021512,ENSBTAG00000018996,ENSBTAG00000021435,ENSBTAG00000006068,ENSBTAG00000012738,ENSBTAG00000003184,ENSBTAG00000017580,ENSBTAG00000010277,ENSBTAG00000011982,ENSBTAG00000021158,ENSBTAG00000017528,ENSBTAG00000015817,ENSBTAG00000003889,ENSBTAG00000005622,ENSBTAG00000018131,ENSBTAG00000045835,ENSBTAG00000009017,ENSBTAG00000009451,ENSBTAG00000012063,ENSBTAG00000020117,ENSBTAG00000009199,…
GO:0043565	sequence-specific DNA binding	molecular_function	0.00293	0.36619	67	893	1008	19359	ENSBTAG00000012285,ENSBTAG00000021884,ENSBTAG00000006083,ENSBTAG00000003971,ENSBTAG00000052791,ENSBTAG00000019293,ENSBTAG00000016958,ENSBTAG00000011080,ENSBTAG00000004602,ENSBTAG00000054623,ENSBTAG00000005425,ENSBTAG00000013279,ENSBTAG00000017661,ENSBTAG00000009496,ENSBTAG00000006990,ENSBTAG00000004650,ENSBTAG00000008523,ENSBTAG00000020191,ENSBTAG00000025405,ENSBTAG00000012104,ENSBTAG00000019495,…
GO:0002725	negative regulation of T cell cytokine production	biological_process	0.002944	0.36619	3	893	6	19359	ENSBTAG00000013279,ENSBTAG00000014199,ENSBTAG00000007927
GO:0098586	cellular response to virus	biological_process	0.0029443	0.36619	7	893	38	19359	ENSBTAG00000017418,ENSBTAG00000013677,ENSBTAG00000021568,ENSBTAG00000040569,ENSBTAG00000010408,ENSBTAG00000006014,ENSBTAG00000024105
GO:0051239	regulation of multicellular organismal process	biological_process	0.0029765	0.36619	137	893	2180	19359	ENSBTAG00000015939,ENSBTAG00000013469,ENSBTAG00000017554,ENSBTAG00000003107,ENSBTAG00000002039,ENSBTAG00000046773,ENSBTAG00000005578,ENSBTAG00000045812,ENSBTAG00000002586,ENSBTAG00000004770,ENSBTAG00000001321,ENSBTAG00000015226,ENSBTAG00000018655,ENSBTAG00000014083,ENSBTAG00000046644,ENSBTAG00000000436,ENSBTAG00000004970,ENSBTAG00000000130,ENSBTAG00000014138,ENSBTAG00000004035,ENSBTAG00000007424,…
GO:0008104	protein localization	biological_process	0.0030454	0.36619	122	893	1872	19359	ENSBTAG00000017360,ENSBTAG00000003543,ENSBTAG00000007888,ENSBTAG00000015779,ENSBTAG00000000484,ENSBTAG00000023415,ENSBTAG00000007993,ENSBTAG00000015401,ENSBTAG00000001610,ENSBTAG00000009017,ENSBTAG00000027722,ENSBTAG00000007880,ENSBTAG00000015757,ENSBTAG00000014466,ENSBTAG00000006323,ENSBTAG00000008129,ENSBTAG00000010152,ENSBTAG00000009974,ENSBTAG00000018993,ENSBTAG00000020566,ENSBTAG00000047582,…
GO:0038026	reelin-mediated signaling pathway	biological_process	0.0030571	0.36619	3	893	6	19359	ENSBTAG00000008232,ENSBTAG00000009496,ENSBTAG00000045548
GO:0002676	regulation of chronic inflammatory response	biological_process	0.0030729	0.36619	3	893	7	19359	ENSBTAG00000013279,ENSBTAG00000000016,ENSBTAG00000000436
GO:2000638	regulation of SREBP signaling pathway	biological_process	0.0030976	0.36619	2	893	2	19359	ENSBTAG00000001592,ENSBTAG00000021512
GO:0009450	gamma-aminobutyric acid catabolic process	biological_process	0.0031159	0.36619	2	893	2	19359	ENSBTAG00000004038,ENSBTAG00000021902
GO:0098560	cytoplasmic side of late endosome membrane	cellular_component	0.0031159	0.36619	2	893	2	19359	ENSBTAG00000005622,ENSBTAG00000018938
GO:1902578	single-organism localization	biological_process	0.0031222	0.36619	210	893	3522	19359	ENSBTAG00000016124,ENSBTAG00000004791,ENSBTAG00000003889,ENSBTAG00000015520,ENSBTAG00000039684,ENSBTAG00000020600,ENSBTAG00000002939,ENSBTAG00000013677,ENSBTAG00000019636,ENSBTAG00000001131,ENSBTAG00000007523,ENSBTAG00000014653,ENSBTAG00000004135,ENSBTAG00000004887,ENSBTAG00000006200,ENSBTAG00000008113,ENSBTAG00000009489,ENSBTAG00000027204,ENSBTAG00000004829,ENSBTAG00000050808,ENSBTAG00000012328,…
GO:0070603	SWI/SNF superfamily-type complex	cellular_component	0.0031444	0.36619	10	893	68	19359	ENSBTAG00000009988,ENSBTAG00000004073,ENSBTAG00000020117,ENSBTAG00000008295,ENSBTAG00000005578,ENSBTAG00000007216,ENSBTAG00000005030,ENSBTAG00000021494,ENSBTAG00000014438,ENSBTAG00000006971
GO:0008219	cell death	biological_process	0.0031488	0.36619	93	893	1418	19359	ENSBTAG00000009496,ENSBTAG00000005004,ENSBTAG00000002863,ENSBTAG00000002072,ENSBTAG00000013956,ENSBTAG00000020457,ENSBTAG00000033453,ENSBTAG00000009872,ENSBTAG00000002323,ENSBTAG00000012180,ENSBTAG00000004114,ENSBTAG00000001817,ENSBTAG00000000073,ENSBTAG00000012141,ENSBTAG00000003990,ENSBTAG00000002018,ENSBTAG00000018159,ENSBTAG00000002809,ENSBTAG00000014359,ENSBTAG00000013475,ENSBTAG00000002107,…
GO:0016265	death	biological_process	0.0031488	0.36619	93	893	1418	19359	ENSBTAG00000015969,ENSBTAG00000031106,ENSBTAG00000006037,ENSBTAG00000018159,ENSBTAG00000002809,ENSBTAG00000014359,ENSBTAG00000002018,ENSBTAG00000007981,ENSBTAG00000003971,ENSBTAG00000019293,ENSBTAG00000002100,ENSBTAG00000013475,ENSBTAG00000002107,ENSBTAG00000012180,ENSBTAG00000004114,ENSBTAG00000002323,ENSBTAG00000009872,ENSBTAG00000003990,ENSBTAG00000012141,ENSBTAG00000000073,ENSBTAG00000001817,…
GO:1903034	regulation of response to wounding	biological_process	0.0031491	0.36619	28	893	323	19359	ENSBTAG00000012328,ENSBTAG00000000253,ENSBTAG00000000016,ENSBTAG00000017306,ENSBTAG00000001321,ENSBTAG00000000484,ENSBTAG00000047543,ENSBTAG00000018603,ENSBTAG00000024450,ENSBTAG00000040569,ENSBTAG00000009496,ENSBTAG00000012302,ENSBTAG00000005183,ENSBTAG00000000436,ENSBTAG00000000563,ENSBTAG00000046644,ENSBTAG00000003476,ENSBTAG00000018052,ENSBTAG00000001420,ENSBTAG00000015984,ENSBTAG00000013279,…
GO:0051094	positive regulation of developmental process	biological_process	0.003223	0.37258	70	893	1010	19359	ENSBTAG00000001321,ENSBTAG00000045548,ENSBTAG00000002885,ENSBTAG00000002586,ENSBTAG00000045812,ENSBTAG00000021913,ENSBTAG00000003107,ENSBTAG00000001250,ENSBTAG00000005716,ENSBTAG00000000436,ENSBTAG00000014083,ENSBTAG00000014911,ENSBTAG00000012881,ENSBTAG00000018655,ENSBTAG00000008232,ENSBTAG00000031188,ENSBTAG00000012328,ENSBTAG00000013153,ENSBTAG00000024450,ENSBTAG00000009489,ENSBTAG00000014438,…
GO:0002684	positive regulation of immune system process	biological_process	0.0032831	0.37328	51	893	702	19359	ENSBTAG00000000016,ENSBTAG00000047567,ENSBTAG00000017584,ENSBTAG00000019975,ENSBTAG00000027204,ENSBTAG00000014496,ENSBTAG00000000130,ENSBTAG00000009357,ENSBTAG00000007424,ENSBTAG00000010408,ENSBTAG00000012223,ENSBTAG00000000563,ENSBTAG00000003184,ENSBTAG00000015520,ENSBTAG00000023970,ENSBTAG00000014466,ENSBTAG00000004840,ENSBTAG00000004215,ENSBTAG00000019313,ENSBTAG00000021512,ENSBTAG00000001292,…
GO:0014707	branchiomeric skeletal muscle development	biological_process	0.0032851	0.37328	2	893	3	19359	ENSBTAG00000004602,ENSBTAG00000021827
GO:0007399	nervous system development	biological_process	0.003286	0.37328	105	893	1602	19359	ENSBTAG00000006990,ENSBTAG00000015335,ENSBTAG00000012302,ENSBTAG00000006029,ENSBTAG00000020457,ENSBTAG00000002072,ENSBTAG00000020191,ENSBTAG00000000575,ENSBTAG00000021336,ENSBTAG00000003446,ENSBTAG00000037703,ENSBTAG00000014966,ENSBTAG00000000253,ENSBTAG00000009872,ENSBTAG00000038716,ENSBTAG00000003971,ENSBTAG00000002107,ENSBTAG00000019293,ENSBTAG00000014359,ENSBTAG00000011356,ENSBTAG00000045902,…
GO:0006366	transcription from RNA polymerase II promoter	biological_process	0.0033567	0.37863	108	893	1734	19359	ENSBTAG00000005578,ENSBTAG00000012724,ENSBTAG00000003107,ENSBTAG00000001250,ENSBTAG00000010493,ENSBTAG00000047217,ENSBTAG00000001321,ENSBTAG00000017306,ENSBTAG00000002586,ENSBTAG00000021494,ENSBTAG00000016354,ENSBTAG00000016413,ENSBTAG00000014911,ENSBTAG00000021045,ENSBTAG00000018655,ENSBTAG00000025246,ENSBTAG00000004073,ENSBTAG00000008232,ENSBTAG00000017418,ENSBTAG00000008313,ENSBTAG00000002083,…
GO:0044765	single-organism transport	biological_process	0.0033717	0.37863	198	893	3315	19359	ENSBTAG00000027204,ENSBTAG00000004829,ENSBTAG00000009489,ENSBTAG00000008113,ENSBTAG00000024105,ENSBTAG00000013538,ENSBTAG00000012328,ENSBTAG00000050808,ENSBTAG00000021657,ENSBTAG00000003889,ENSBTAG00000016124,ENSBTAG00000004791,ENSBTAG00000039684,ENSBTAG00000015520,ENSBTAG00000014653,ENSBTAG00000001131,ENSBTAG00000007523,ENSBTAG00000013677,ENSBTAG00000019636,ENSBTAG00000002939,ENSBTAG00000020600,…
GO:0051101	regulation of DNA binding	biological_process	0.0035321	0.39246	10	893	78	19359	ENSBTAG00000003184,ENSBTAG00000030302,ENSBTAG00000018996,ENSBTAG00000002072,ENSBTAG00000020457,ENSBTAG00000009985,ENSBTAG00000003971,ENSBTAG00000007424,ENSBTAG00000038716,ENSBTAG00000020117
GO:0044431	Golgi apparatus part	cellular_component	0.0035447	0.39246	40	893	498	19359	ENSBTAG00000009507,ENSBTAG00000020332,ENSBTAG00000003566,ENSBTAG00000009037,ENSBTAG00000014371,ENSBTAG00000016128,ENSBTAG00000008778,ENSBTAG00000020547,ENSBTAG00000007698,ENSBTAG00000002393,ENSBTAG00000002130,ENSBTAG00000013218,ENSBTAG00000018905,ENSBTAG00000025669,ENSBTAG00000008438,ENSBTAG00000002881,ENSBTAG00000002939,ENSBTAG00000001665,ENSBTAG00000017424,ENSBTAG00000002769,ENSBTAG00000022238,…
GO:0009987	cellular process	biological_process	0.0035548	0.39246	727	893	14976	19359	ENSBTAG00000031861,ENSBTAG00000006250,ENSBTAG00000013819,ENSBTAG00000013492,ENSBTAG00000009017,ENSBTAG00000004541,ENSBTAG00000009570,ENSBTAG00000021861,ENSBTAG00000017422,ENSBTAG00000038132,ENSBTAG00000019470,ENSBTAG00000000841,ENSBTAG00000017360,ENSBTAG00000013251,ENSBTAG00000001030,ENSBTAG00000017584,ENSBTAG00000018603,ENSBTAG00000001292,ENSBTAG00000001770,ENSBTAG00000003184,ENSBTAG00000001533,…
GO:0040012	regulation of locomotion	biological_process	0.0036312	0.3968	54	893	736	19359	ENSBTAG00000002804,ENSBTAG00000014779,ENSBTAG00000007993,ENSBTAG00000011579,ENSBTAG00000045510,ENSBTAG00000014496,ENSBTAG00000047543,ENSBTAG00000017584,ENSBTAG00000017037,ENSBTAG00000000484,ENSBTAG00000047567,ENSBTAG00000024450,ENSBTAG00000014495,ENSBTAG00000020600,ENSBTAG00000007393,ENSBTAG00000014944,ENSBTAG00000009948,ENSBTAG00000016915,ENSBTAG00000020566,ENSBTAG00000002240,ENSBTAG00000009938,…
GO:0043547	positive regulation of GTPase activity	biological_process	0.0036587	0.3968	27	893	296	19359	ENSBTAG00000045548,ENSBTAG00000047543,ENSBTAG00000005316,ENSBTAG00000018603,ENSBTAG00000007993,ENSBTAG00000003237,ENSBTAG00000014189,ENSBTAG00000010532,ENSBTAG00000000942,ENSBTAG00000011433,ENSBTAG00000000815,ENSBTAG00000046644,ENSBTAG00000012291,ENSBTAG00000006323,ENSBTAG00000001941,ENSBTAG00000018225,ENSBTAG00000002190,ENSBTAG00000006542,ENSBTAG00000000833,ENSBTAG00000010155,ENSBTAG00000020067,…
GO:0001816	cytokine production	biological_process	0.0036595	0.3968	42	893	538	19359	ENSBTAG00000045817,ENSBTAG00000013475,ENSBTAG00000007927,ENSBTAG00000014911,ENSBTAG00000013279,ENSBTAG00000013907,ENSBTAG00000023635,ENSBTAG00000018052,ENSBTAG00000007897,ENSBTAG00000012210,ENSBTAG00000046644,ENSBTAG00000000436,ENSBTAG00000020457,ENSBTAG00000035587,ENSBTAG00000046547,ENSBTAG00000005004,ENSBTAG00000009496,ENSBTAG00000002039,ENSBTAG00000046773,ENSBTAG00000006507,ENSBTAG00000005578,…
GO:0015031	protein transport	biological_process	0.0036748	0.3968	83	893	1229	19359	ENSBTAG00000046547,ENSBTAG00000002039,ENSBTAG00000003436,ENSBTAG00000046773,ENSBTAG00000008495,ENSBTAG00000010402,ENSBTAG00000000411,ENSBTAG00000017277,ENSBTAG00000002885,ENSBTAG00000002881,ENSBTAG00000001321,ENSBTAG00000002562,ENSBTAG00000005493,ENSBTAG00000007927,ENSBTAG00000012147,ENSBTAG00000014911,ENSBTAG00000013907,ENSBTAG00000023635,ENSBTAG00000046644,ENSBTAG00000000436,ENSBTAG00000025442,…
GO:0032691	negative regulation of interleukin-1 beta production	biological_process	0.0037316	0.39777	4	893	14	19359	ENSBTAG00000035587,ENSBTAG00000015779,ENSBTAG00000000436,ENSBTAG00000012328
GO:0002707	negative regulation of lymphocyte mediated immunity	biological_process	0.0037566	0.39777	5	893	21	19359	ENSBTAG00000014199,ENSBTAG00000007927,ENSBTAG00000035587,ENSBTAG00000019975,ENSBTAG00000013279
GO:0051270	regulation of cellular component movement	biological_process	0.0037625	0.39777	55	893	749	19359	ENSBTAG00000001173,ENSBTAG00000004215,ENSBTAG00000001941,ENSBTAG00000017871,ENSBTAG00000017680,ENSBTAG00000031194,ENSBTAG00000039684,ENSBTAG00000000815,ENSBTAG00000012223,ENSBTAG00000024772,ENSBTAG00000000563,ENSBTAG00000001533,ENSBTAG00000007393,ENSBTAG00000020600,ENSBTAG00000014495,ENSBTAG00000009938,ENSBTAG00000020566,ENSBTAG00000002240,ENSBTAG00000016915,ENSBTAG00000014944,ENSBTAG00000024450,…
GO:0001817	regulation of cytokine production	biological_process	0.0037648	0.39777	38	893	477	19359	ENSBTAG00000001321,ENSBTAG00000040569,ENSBTAG00000005578,ENSBTAG00000005004,ENSBTAG00000002039,ENSBTAG00000009496,ENSBTAG00000046773,ENSBTAG00000035587,ENSBTAG00000046547,ENSBTAG00000020457,ENSBTAG00000046644,ENSBTAG00000000436,ENSBTAG00000012210,ENSBTAG00000007897,ENSBTAG00000013907,ENSBTAG00000013279,ENSBTAG00000018052,ENSBTAG00000023635,ENSBTAG00000014911,ENSBTAG00000007927,ENSBTAG00000045817,…
GO:0019318	hexose metabolic process	biological_process	0.0039286	0.41286	17	893	163	19359	ENSBTAG00000015917,ENSBTAG00000018905,ENSBTAG00000047031,ENSBTAG00000019011,ENSBTAG00000004248,ENSBTAG00000000545,ENSBTAG00000032288,ENSBTAG00000008747,ENSBTAG00000031194,ENSBTAG00000007897,ENSBTAG00000014393,ENSBTAG00000053588,ENSBTAG00000021902,ENSBTAG00000018996,ENSBTAG00000016253,ENSBTAG00000000785,ENSBTAG00000014911
GO:0051962	positive regulation of nervous system development	biological_process	0.0040132	0.41615	29	893	339	19359	ENSBTAG00000045812,ENSBTAG00000047543,ENSBTAG00000014438,ENSBTAG00000014992,ENSBTAG00000002586,ENSBTAG00000024450,ENSBTAG00000012328,ENSBTAG00000014966,ENSBTAG00000045548,ENSBTAG00000001321,ENSBTAG00000020457,ENSBTAG00000004970,ENSBTAG00000006990,ENSBTAG00000015335,ENSBTAG00000009357,ENSBTAG00000003107,ENSBTAG00000007424,ENSBTAG00000021913,ENSBTAG00000003675,ENSBTAG00000016124,ENSBTAG00000001173,…
GO:0045687	positive regulation of glial cell differentiation	biological_process	0.0040272	0.41615	5	893	24	19359	ENSBTAG00000010277,ENSBTAG00000045812,ENSBTAG00000020457,ENSBTAG00000007424,ENSBTAG00000009357
GO:0072376	protein activation cascade	biological_process	0.0040406	0.41615	8	893	55	19359	ENSBTAG00000007450,ENSBTAG00000004362,ENSBTAG00000047632,ENSBTAG00000013907,ENSBTAG00000027204,ENSBTAG00000012210,ENSBTAG00000001321,ENSBTAG00000004840
GO:0006357	regulation of transcription from RNA polymerase II promoter	biological_process	0.0040446	0.41615	104	893	1660	19359	ENSBTAG00000017037,ENSBTAG00000008113,ENSBTAG00000014438,ENSBTAG00000032427,ENSBTAG00000009199,ENSBTAG00000047031,ENSBTAG00000009451,ENSBTAG00000020117,ENSBTAG00000007424,ENSBTAG00000001086,ENSBTAG00000011539,ENSBTAG00000016502,ENSBTAG00000008766,ENSBTAG00000045835,ENSBTAG00000018131,ENSBTAG00000001592,ENSBTAG00000014453,ENSBTAG00000001941,ENSBTAG00000003889,ENSBTAG00000010277,ENSBTAG00000018112,…
GO:0048290	isotype switching to IgA isotypes	biological_process	0.004146	0.42436	3	893	7	19359	ENSBTAG00000014496,ENSBTAG00000000130,ENSBTAG00000020457
GO:0033036	macromolecule localization	biological_process	0.0041887	0.42651	139	893	2195	19359	ENSBTAG00000007927,ENSBTAG00000012147,ENSBTAG00000014911,ENSBTAG00000008369,ENSBTAG00000009985,ENSBTAG00000020547,ENSBTAG00000013907,ENSBTAG00000023635,ENSBTAG00000003436,ENSBTAG00000012724,ENSBTAG00000021913,ENSBTAG00000046547,ENSBTAG00000017277,ENSBTAG00000002885,ENSBTAG00000045548,ENSBTAG00000022044,ENSBTAG00000019770,ENSBTAG00000002562,ENSBTAG00000008495,ENSBTAG00000005202,ENSBTAG00000000411,…
GO:0032623	interleukin-2 production	biological_process	0.0042482	0.42973	8	893	50	19359	ENSBTAG00000013279,ENSBTAG00000014466,ENSBTAG00000015520,ENSBTAG00000001321,ENSBTAG00000000436,ENSBTAG00000005578,ENSBTAG00000009496,ENSBTAG00000014199
GO:2000145	regulation of cell motility	biological_process	0.0042641	0.42973	50	893	672	19359	ENSBTAG00000024450,ENSBTAG00000047567,ENSBTAG00000017584,ENSBTAG00000047543,ENSBTAG00000000484,ENSBTAG00000017037,ENSBTAG00000014496,ENSBTAG00000045510,ENSBTAG00000007993,ENSBTAG00000002804,ENSBTAG00000014779,ENSBTAG00000039684,ENSBTAG00000000815,ENSBTAG00000012223,ENSBTAG00000001533,ENSBTAG00000024772,ENSBTAG00000000563,ENSBTAG00000001173,ENSBTAG00000004215,ENSBTAG00000001941,ENSBTAG00000017871,…
GO:0003712	transcription cofactor activity	molecular_function	0.0042948	0.43062	32	893	388	19359	ENSBTAG00000014090,ENSBTAG00000018112,ENSBTAG00000010277,ENSBTAG00000030302,ENSBTAG00000006175,ENSBTAG00000000753,ENSBTAG00000050263,ENSBTAG00000013538,ENSBTAG00000017360,ENSBTAG00000014438,ENSBTAG00000015779,ENSBTAG00000000484,ENSBTAG00000017037,ENSBTAG00000039793,ENSBTAG00000014493,ENSBTAG00000020117,ENSBTAG00000009988,ENSBTAG00000009451,ENSBTAG00000012922,ENSBTAG00000002389,ENSBTAG00000013279,…
GO:1900407	regulation of cellular response to oxidative stress	biological_process	0.0043262	0.43157	8	893	52	19359	ENSBTAG00000005458,ENSBTAG00000018996,ENSBTAG00000018123,ENSBTAG00000002107,ENSBTAG00000021499,ENSBTAG00000015909,ENSBTAG00000000042,ENSBTAG00000014992
GO:0060708	spongiotrophoblast differentiation	biological_process	0.0043633	0.43306	2	893	4	19359	ENSBTAG00000026769,ENSBTAG00000007424
GO:0016310	phosphorylation	biological_process	0.0044583	0.44028	118	893	1859	19359	ENSBTAG00000013099,ENSBTAG00000010601,ENSBTAG00000006121,ENSBTAG00000020283,ENSBTAG00000009938,ENSBTAG00000003202,ENSBTAG00000047582,ENSBTAG00000000785,ENSBTAG00000001292,ENSBTAG00000018996,ENSBTAG00000016915,ENSBTAG00000010152,ENSBTAG00000023947,ENSBTAG00000006323,ENSBTAG00000000563,ENSBTAG00000003184,ENSBTAG00000014393,ENSBTAG00000009357,ENSBTAG00000004282,ENSBTAG00000001610,ENSBTAG00000013492,…
GO:0005575	cellular_component	cellular_component	0.0044939	0.44157	808	893	16906	19359	ENSBTAG00000012063,ENSBTAG00000001468,ENSBTAG00000004282,ENSBTAG00000019988,ENSBTAG00000019524,ENSBTAG00000047914,ENSBTAG00000007993,ENSBTAG00000002583,ENSBTAG00000021568,ENSBTAG00000014687,ENSBTAG00000013955,ENSBTAG00000007484,ENSBTAG00000034193,ENSBTAG00000053372,ENSBTAG00000046320,ENSBTAG00000010601,ENSBTAG00000006014,ENSBTAG00000054406,ENSBTAG00000014130,ENSBTAG00000010152,ENSBTAG00000039208,…
GO:0006956	complement activation	biological_process	0.0045619	0.44602	7	893	46	19359	ENSBTAG00000013907,ENSBTAG00000047632,ENSBTAG00000027204,ENSBTAG00000012210,ENSBTAG00000007450,ENSBTAG00000001321,ENSBTAG00000004840
GO:0016042	lipid catabolic process	biological_process	0.004609	0.4484	24	893	262	19359	ENSBTAG00000021499,ENSBTAG00000001852,ENSBTAG00000015118,ENSBTAG00000014911,ENSBTAG00000006200,ENSBTAG00000004215,ENSBTAG00000001420,ENSBTAG00000005759,ENSBTAG00000017710,ENSBTAG00000012212,ENSBTAG00000046547,ENSBTAG00000002863,ENSBTAG00000040413,ENSBTAG00000002130,ENSBTAG00000016658,ENSBTAG00000019811,ENSBTAG00000002700,ENSBTAG00000009236,ENSBTAG00000017584,ENSBTAG00000019770,ENSBTAG00000034193,…
GO:0051641	cellular localization	biological_process	0.0046332	0.44853	155	893	2506	19359	ENSBTAG00000001173,ENSBTAG00000006323,ENSBTAG00000027722,ENSBTAG00000027875,ENSBTAG00000002769,ENSBTAG00000001665,ENSBTAG00000021067,ENSBTAG00000006071,ENSBTAG00000000785,ENSBTAG00000020566,ENSBTAG00000016717,ENSBTAG00000018996,ENSBTAG00000015779,ENSBTAG00000007065,ENSBTAG00000017584,ENSBTAG00000000484,ENSBTAG00000003543,ENSBTAG00000017360,ENSBTAG00000001610,ENSBTAG00000009017,ENSBTAG00000008034,…
GO:0007416	synapse assembly	biological_process	0.0046931	0.4521	12	893	103	19359	ENSBTAG00000044195,ENSBTAG00000015939,ENSBTAG00000004970,ENSBTAG00000004035,ENSBTAG00000015335,ENSBTAG00000012328,ENSBTAG00000008129,ENSBTAG00000045548,ENSBTAG00000047543,ENSBTAG00000003675,ENSBTAG00000021420,ENSBTAG00000014083
GO:1901032	negative regulation of response to reactive oxygen species	biological_process	0.0047978	0.45406	4	893	14	19359	ENSBTAG00000014992,ENSBTAG00000021499,ENSBTAG00000000042,ENSBTAG00000015909
GO:1903206	negative regulation of hydrogen peroxide-induced cell death	biological_process	0.0047978	0.45406	4	893	14	19359	ENSBTAG00000021499,ENSBTAG00000014992,ENSBTAG00000015909,ENSBTAG00000000042
GO:0019732	antifungal humoral response	biological_process	0.004809	0.45406	2	893	3	19359	ENSBTAG00000004215,ENSBTAG00000001292
GO:0001767	establishment of lymphocyte polarity	biological_process	0.004829	0.45406	3	893	8	19359	ENSBTAG00000010402,ENSBTAG00000012212,ENSBTAG00000002190
GO:0001768	establishment of T cell polarity	biological_process	0.004829	0.45406	3	893	8	19359	ENSBTAG00000010402,ENSBTAG00000012212,ENSBTAG00000002190
GO:0005515	protein binding	molecular_function	0.0049644	0.46457	409	893	7519	19359	ENSBTAG00000002389,ENSBTAG00000013279,ENSBTAG00000008578,ENSBTAG00000013030,ENSBTAG00000019076,ENSBTAG00000016128,ENSBTAG00000008350,ENSBTAG00000012291,ENSBTAG00000003566,ENSBTAG00000009228,ENSBTAG00000019910,ENSBTAG00000040569,ENSBTAG00000002069,ENSBTAG00000000253,ENSBTAG00000006432,ENSBTAG00000001504,ENSBTAG00000014981,ENSBTAG00000008438,ENSBTAG00000052375,ENSBTAG00000017086,ENSBTAG00000012302,…
GO:0006469	negative regulation of protein kinase activity	biological_process	0.0050501	0.46853	17	893	169	19359	ENSBTAG00000020350,ENSBTAG00000001321,ENSBTAG00000031184,ENSBTAG00000013153,ENSBTAG00000003990,ENSBTAG00000000484,ENSBTAG00000016413,ENSBTAG00000017037,ENSBTAG00000007993,ENSBTAG00000013469,ENSBTAG00000006683,ENSBTAG00000000436,ENSBTAG00000014453,ENSBTAG00000008593,ENSBTAG00000008232,ENSBTAG00000020283,ENSBTAG00000014495
GO:0042482	positive regulation of odontogenesis	biological_process	0.0051139	0.46853	3	893	7	19359	ENSBTAG00000013990,ENSBTAG00000020457,ENSBTAG00000001250
GO:1901681	sulfur compound binding	molecular_function	0.0051376	0.46853	16	893	154	19359	ENSBTAG00000010155,ENSBTAG00000004362,ENSBTAG00000001292,ENSBTAG00000021728,ENSBTAG00000003242,ENSBTAG00000039686,ENSBTAG00000016168,ENSBTAG00000006037,ENSBTAG00000018052,ENSBTAG00000039793,ENSBTAG00000006029,ENSBTAG00000012302,ENSBTAG00000010179,ENSBTAG00000000253,ENSBTAG00000000073,ENSBTAG00000047567
GO:1903201	regulation of oxidative stress-induced cell death	biological_process	0.005166	0.46853	7	893	43	19359	ENSBTAG00000000042,ENSBTAG00000018996,ENSBTAG00000005458,ENSBTAG00000015909,ENSBTAG00000014992,ENSBTAG00000002107,ENSBTAG00000021499
GO:0045649	regulation of macrophage differentiation	biological_process	0.00518	0.46853	4	893	15	19359	ENSBTAG00000011193,ENSBTAG00000020457,ENSBTAG00000009357,ENSBTAG00000007424
GO:0002252	immune effector process	biological_process	0.0051827	0.46853	38	893	513	19359	ENSBTAG00000009985,ENSBTAG00000013475,ENSBTAG00000002100,ENSBTAG00000014911,ENSBTAG00000007927,ENSBTAG00000012210,ENSBTAG00000013907,ENSBTAG00000013279,ENSBTAG00000038337,ENSBTAG00000035587,ENSBTAG00000020457,ENSBTAG00000007450,ENSBTAG00000025405,ENSBTAG00000040569,ENSBTAG00000047632,ENSBTAG00000001321,ENSBTAG00000002069,ENSBTAG00000009872,ENSBTAG00000031476,ENSBTAG00000002769,ENSBTAG00000013677,…
GO:0030947	regulation of vascular endothelial growth factor receptor signaling pathway	biological_process	0.0051983	0.46853	5	893	22	19359	ENSBTAG00000016915,ENSBTAG00000008232,ENSBTAG00000000411,ENSBTAG00000015984,ENSBTAG00000017771
GO:0048534	hematopoietic or lymphoid organ development	biological_process	0.0052081	0.46853	48	893	663	19359	ENSBTAG00000025405,ENSBTAG00000010402,ENSBTAG00000045548,ENSBTAG00000006457,ENSBTAG00000008523,ENSBTAG00000020457,ENSBTAG00000018374,ENSBTAG00000002072,ENSBTAG00000019153,ENSBTAG00000009496,ENSBTAG00000021827,ENSBTAG00000013279,ENSBTAG00000006083,ENSBTAG00000009985,ENSBTAG00000019293,ENSBTAG00000014911,ENSBTAG00000007927,ENSBTAG00000024450,ENSBTAG00000015779,ENSBTAG00000019975,ENSBTAG00000000484,…
GO:0000989	transcription factor activity, transcription factor binding	molecular_function	0.0052212	0.46853	32	893	393	19359	ENSBTAG00000017360,ENSBTAG00000013538,ENSBTAG00000050263,ENSBTAG00000017037,ENSBTAG00000000484,ENSBTAG00000015779,ENSBTAG00000014438,ENSBTAG00000039793,ENSBTAG00000009451,ENSBTAG00000009988,ENSBTAG00000014493,ENSBTAG00000020117,ENSBTAG00000010277,ENSBTAG00000018112,ENSBTAG00000014090,ENSBTAG00000030302,ENSBTAG00000006175,ENSBTAG00000000753,ENSBTAG00000047217,ENSBTAG00000015580,ENSBTAG00000012724,…
GO:0010761	fibroblast migration	biological_process	0.0052851	0.47003	6	893	30	19359	ENSBTAG00000002485,ENSBTAG00000007993,ENSBTAG00000015779,ENSBTAG00000000484,ENSBTAG00000017871,ENSBTAG00000020457
GO:0032720	negative regulation of tumor necrosis factor production	biological_process	0.0052858	0.47003	7	893	43	19359	ENSBTAG00000046547,ENSBTAG00000007897,ENSBTAG00000035587,ENSBTAG00000013279,ENSBTAG00000002240,ENSBTAG00000012328,ENSBTAG00000000436
GO:0000122	negative regulation of transcription from RNA polymerase II promoter	biological_process	0.005384	0.4766	48	893	675	19359	ENSBTAG00000014911,ENSBTAG00000021045,ENSBTAG00000009985,ENSBTAG00000003971,ENSBTAG00000038716,ENSBTAG00000004073,ENSBTAG00000008232,ENSBTAG00000053588,ENSBTAG00000013279,ENSBTAG00000021827,ENSBTAG00000031106,ENSBTAG00000016320,ENSBTAG00000016958,ENSBTAG00000012724,ENSBTAG00000005578,ENSBTAG00000020457,ENSBTAG00000001250,ENSBTAG00000021494,ENSBTAG00000016413,ENSBTAG00000021512,ENSBTAG00000018996,…
GO:0001934	positive regulation of protein phosphorylation	biological_process	0.0055038	0.48503	53	893	747	19359	ENSBTAG00000012724,ENSBTAG00000005004,ENSBTAG00000021913,ENSBTAG00000013469,ENSBTAG00000020457,ENSBTAG00000035587,ENSBTAG00000015909,ENSBTAG00000004114,ENSBTAG00000001321,ENSBTAG00000045548,ENSBTAG00000046107,ENSBTAG00000027516,ENSBTAG00000012881,ENSBTAG00000000218,ENSBTAG00000018655,ENSBTAG00000010155,ENSBTAG00000019910,ENSBTAG00000030403,ENSBTAG00000014911,ENSBTAG00000021499,ENSBTAG00000002107,…
GO:0016830	carbon-carbon lyase activity	molecular_function	0.0056309	0.49401	7	893	43	19359	ENSBTAG00000012059,ENSBTAG00000007131,ENSBTAG00000004248,ENSBTAG00000013099,ENSBTAG00000012721,ENSBTAG00000009029,ENSBTAG00000013819
GO:0009306	protein secretion	biological_process	0.0056785	0.49561	31	893	380	19359	ENSBTAG00000021799,ENSBTAG00000014911,ENSBTAG00000002809,ENSBTAG00000003474,ENSBTAG00000007927,ENSBTAG00000021512,ENSBTAG00000018996,ENSBTAG00000012210,ENSBTAG00000013907,ENSBTAG00000013279,ENSBTAG00000023635,ENSBTAG00000007515,ENSBTAG00000014466,ENSBTAG00000017524,ENSBTAG00000039684,ENSBTAG00000000436,ENSBTAG00000046547,ENSBTAG00000020457,ENSBTAG00000007111,ENSBTAG00000032288,ENSBTAG00000002039,…
GO:0045087	innate immune response	biological_process	0.0057384	0.49561	34	893	459	19359	ENSBTAG00000004215,ENSBTAG00000027722,ENSBTAG00000023970,ENSBTAG00000015520,ENSBTAG00000014090,ENSBTAG00000000563,ENSBTAG00000010408,ENSBTAG00000002769,ENSBTAG00000013677,ENSBTAG00000009938,ENSBTAG00000001292,ENSBTAG00000009948,ENSBTAG00000027204,ENSBTAG00000015779,ENSBTAG00000013259,ENSBTAG00000009357,ENSBTAG00000023635,ENSBTAG00000018052,ENSBTAG00000013907,ENSBTAG00000000436,ENSBTAG00000008232,…
GO:0008630	intrinsic apoptotic signaling pathway in response to DNA damage	biological_process	0.0057388	0.49561	11	893	94	19359	ENSBTAG00000003971,ENSBTAG00000000753,ENSBTAG00000015779,ENSBTAG00000012141,ENSBTAG00000018938,ENSBTAG00000001817,ENSBTAG00000015604,ENSBTAG00000024105,ENSBTAG00000002323,ENSBTAG00000010408,ENSBTAG00000000815
GO:0007165	signal transduction	biological_process	0.00575	0.49561	259	893	5225	19359	ENSBTAG00000000124,ENSBTAG00000007897,ENSBTAG00000012285,ENSBTAG00000012970,ENSBTAG00000007558,ENSBTAG00000045902,ENSBTAG00000027516,ENSBTAG00000003971,ENSBTAG00000021480,ENSBTAG00000003446,ENSBTAG00000004114,ENSBTAG00000002323,ENSBTAG00000012141,ENSBTAG00000047632,ENSBTAG00000027064,ENSBTAG00000019495,ENSBTAG00000018374,ENSBTAG00000009496,ENSBTAG00000014466,ENSBTAG00000007880,ENSBTAG00000009368,…
GO:0072162	metanephric mesenchymal cell differentiation	biological_process	0.0057831	0.49612	2	893	3	19359	ENSBTAG00000008113,ENSBTAG00000021827
GO:0050900	leukocyte migration	biological_process	0.0058446	0.49612	22	893	260	19359	ENSBTAG00000046320,ENSBTAG00000010155,ENSBTAG00000016915,ENSBTAG00000014199,ENSBTAG00000007927,ENSBTAG00000002190,ENSBTAG00000006014,ENSBTAG00000009938,ENSBTAG00000020566,ENSBTAG00000002240,ENSBTAG00000018993,ENSBTAG00000004215,ENSBTAG00000012210,ENSBTAG00000012223,ENSBTAG00000000563,ENSBTAG00000046773,ENSBTAG00000014496,ENSBTAG00000047567,ENSBTAG00000006264,ENSBTAG00000021397,ENSBTAG00000045548,…
GO:0048670	regulation of collateral sprouting	biological_process	0.0058557	0.49612	4	893	14	19359	ENSBTAG00000005716,ENSBTAG00000021420,ENSBTAG00000001941,ENSBTAG00000018052
GO:0060341	regulation of cellular localization	biological_process	0.0058569	0.49612	64	893	915	19359	ENSBTAG00000012210,ENSBTAG00000007897,ENSBTAG00000013279,ENSBTAG00000016984,ENSBTAG00000002809,ENSBTAG00000003474,ENSBTAG00000027516,ENSBTAG00000018501,ENSBTAG00000011154,ENSBTAG00000008438,ENSBTAG00000009872,ENSBTAG00000047402,ENSBTAG00000020457,ENSBTAG00000000764,ENSBTAG00000020413,ENSBTAG00000032288,ENSBTAG00000002863,ENSBTAG00000020049,ENSBTAG00000021071,ENSBTAG00000017198,ENSBTAG00000014466,…
GO:0031065	positive regulation of histone deacetylation	biological_process	0.0059093	0.49841	4	893	14	19359	ENSBTAG00000020457,ENSBTAG00000009451,ENSBTAG00000002393,ENSBTAG00000021512
GO:0000165	MAPK cascade	biological_process	0.0059636	0.50084	45	893	612	19359	ENSBTAG00000024450,ENSBTAG00000021420,ENSBTAG00000014992,ENSBTAG00000047543,ENSBTAG00000000484,ENSBTAG00000017360,ENSBTAG00000017422,ENSBTAG00000021700,ENSBTAG00000012328,ENSBTAG00000013153,ENSBTAG00000007424,ENSBTAG00000002804,ENSBTAG00000018257,ENSBTAG00000045510,ENSBTAG00000010152,ENSBTAG00000023947,ENSBTAG00000000563,ENSBTAG00000000815,ENSBTAG00000006121,ENSBTAG00000020283,ENSBTAG00000009938,…
GO:0071944	cell periphery	cellular_component	0.0060532	0.50452	224	893	4242	19359	ENSBTAG00000017584,ENSBTAG00000000484,ENSBTAG00000007001,ENSBTAG00000003191,ENSBTAG00000018603,ENSBTAG00000048415,ENSBTAG00000013755,ENSBTAG00000020404,ENSBTAG00000004078,ENSBTAG00000017360,ENSBTAG00000004541,ENSBTAG00000008034,ENSBTAG00000017461,ENSBTAG00000001610,ENSBTAG00000032680,ENSBTAG00000009845,ENSBTAG00000013197,ENSBTAG00000031861,ENSBTAG00000039340,ENSBTAG00000023415,ENSBTAG00000017680,…
GO:0071565	nBAF complex	cellular_component	0.0060587	0.50452	4	893	14	19359	ENSBTAG00000007216,ENSBTAG00000009988,ENSBTAG00000014438,ENSBTAG00000008295
GO:0032640	tumor necrosis factor production	biological_process	0.0061037	0.50611	12	893	108	19359	ENSBTAG00000000436,ENSBTAG00000009872,ENSBTAG00000000563,ENSBTAG00000012328,ENSBTAG00000013279,ENSBTAG00000007897,ENSBTAG00000001292,ENSBTAG00000002039,ENSBTAG00000002240,ENSBTAG00000014911,ENSBTAG00000046547,ENSBTAG00000035587
GO:0005005	transmembrane-ephrin receptor activity	molecular_function	0.0061643	0.50846	4	893	14	19359	ENSBTAG00000021420,ENSBTAG00000003446,ENSBTAG00000045902,ENSBTAG00000000815
GO:0002028	regulation of sodium ion transport	biological_process	0.0062293	0.50846	8	893	54	19359	ENSBTAG00000020457,ENSBTAG00000039340,ENSBTAG00000008766,ENSBTAG00000017680,ENSBTAG00000008113,ENSBTAG00000014140,ENSBTAG00000014354,ENSBTAG00000003889
GO:0005886	plasma membrane	cellular_component	0.0062321	0.50846	217	893	4116	19359	ENSBTAG00000035587,ENSBTAG00000015335,ENSBTAG00000000520,ENSBTAG00000012857,ENSBTAG00000018999,ENSBTAG00000012302,ENSBTAG00000007496,ENSBTAG00000012343,ENSBTAG00000003990,ENSBTAG00000040569,ENSBTAG00000000073,ENSBTAG00000011154,ENSBTAG00000006432,ENSBTAG00000021775,ENSBTAG00000002069,ENSBTAG00000010316,ENSBTAG00000014966,ENSBTAG00000007981,ENSBTAG00000007348,ENSBTAG00000013475,ENSBTAG00000000224,…
GO:0090544	BAF-type complex	cellular_component	0.0062354	0.50846	5	893	22	19359	ENSBTAG00000007216,ENSBTAG00000009988,ENSBTAG00000014438,ENSBTAG00000008295,ENSBTAG00000006971
GO:0009605	response to external stimulus	biological_process	0.0063041	0.51193	106	893	1711	19359	ENSBTAG00000027204,ENSBTAG00000021420,ENSBTAG00000024450,ENSBTAG00000019044,ENSBTAG00000047543,ENSBTAG00000024105,ENSBTAG00000012328,ENSBTAG00000014138,ENSBTAG00000002804,ENSBTAG00000014496,ENSBTAG00000008766,ENSBTAG00000004215,ENSBTAG00000003889,ENSBTAG00000001941,ENSBTAG00000053497,ENSBTAG00000010107,ENSBTAG00000015520,ENSBTAG00000010408,ENSBTAG00000000815,ENSBTAG00000012223,ENSBTAG00000009773,…
GO:0006959	humoral immune response	biological_process	0.0063406	0.51278	11	893	107	19359	ENSBTAG00000008523,ENSBTAG00000001292,ENSBTAG00000007450,ENSBTAG00000012210,ENSBTAG00000027204,ENSBTAG00000004215,ENSBTAG00000047632,ENSBTAG00000013907,ENSBTAG00000000016,ENSBTAG00000004840,ENSBTAG00000001321
GO:0043183	vascular endothelial growth factor receptor 1 binding	molecular_function	0.0063941	0.51499	2	893	3	19359	ENSBTAG00000015984,ENSBTAG00000047567
GO:0031400	negative regulation of protein modification process	biological_process	0.0065212	0.52244	40	893	524	19359	ENSBTAG00000035587,ENSBTAG00000002830,ENSBTAG00000020457,ENSBTAG00000013469,ENSBTAG00000045548,ENSBTAG00000020350,ENSBTAG00000012039,ENSBTAG00000001321,ENSBTAG00000031184,ENSBTAG00000009872,ENSBTAG00000003990,ENSBTAG00000011491,ENSBTAG00000016413,ENSBTAG00000011356,ENSBTAG00000012881,ENSBTAG00000008232,ENSBTAG00000008313,ENSBTAG00000017418,ENSBTAG00000009985,ENSBTAG00000006683,ENSBTAG00000000436,…
GO:0043549	regulation of kinase activity	biological_process	0.0065432	0.52244	47	893	634	19359	ENSBTAG00000008593,ENSBTAG00000014495,ENSBTAG00000006121,ENSBTAG00000020283,ENSBTAG00000018996,ENSBTAG00000001292,ENSBTAG00000016915,ENSBTAG00000023947,ENSBTAG00000014453,ENSBTAG00000006323,ENSBTAG00000015520,ENSBTAG00000002804,ENSBTAG00000004282,ENSBTAG00000013492,ENSBTAG00000007993,ENSBTAG00000024450,ENSBTAG00000047543,ENSBTAG00000000484,ENSBTAG00000017037,ENSBTAG00000021700,ENSBTAG00000012328,…
GO:0006928	movement of cell or subcellular component	biological_process	0.006609	0.52244	99	893	1544	19359	ENSBTAG00000014359,ENSBTAG00000011356,ENSBTAG00000010155,ENSBTAG00000045902,ENSBTAG00000019293,ENSBTAG00000005654,ENSBTAG00000012210,ENSBTAG00000019076,ENSBTAG00000018374,ENSBTAG00000005004,ENSBTAG00000009496,ENSBTAG00000035587,ENSBTAG00000000764,ENSBTAG00000012302,ENSBTAG00000006029,ENSBTAG00000020457,ENSBTAG00000003446,ENSBTAG00000006432,ENSBTAG00000002485,ENSBTAG00000014966,ENSBTAG00000000253,…
GO:0000988	transcription factor activity, protein binding	molecular_function	0.0066368	0.52244	32	893	399	19359	ENSBTAG00000017418,ENSBTAG00000009985,ENSBTAG00000038716,ENSBTAG00000004073,ENSBTAG00000013279,ENSBTAG00000005425,ENSBTAG00000002389,ENSBTAG00000012922,ENSBTAG00000001250,ENSBTAG00000019153,ENSBTAG00000012724,ENSBTAG00000005578,ENSBTAG00000015580,ENSBTAG00000047217,ENSBTAG00000000753,ENSBTAG00000006175,ENSBTAG00000030302,ENSBTAG00000018112,ENSBTAG00000010277,ENSBTAG00000014090,ENSBTAG00000009988,…
GO:0046649	lymphocyte activation	biological_process	0.0066425	0.52244	39	893	526	19359	ENSBTAG00000000436,ENSBTAG00000013279,ENSBTAG00000016320,ENSBTAG00000002190,ENSBTAG00000007927,ENSBTAG00000014911,ENSBTAG00000019293,ENSBTAG00000001321,ENSBTAG00000047632,ENSBTAG00000025405,ENSBTAG00000010402,ENSBTAG00000009496,ENSBTAG00000019153,ENSBTAG00000020457,ENSBTAG00000038337,ENSBTAG00000000563,ENSBTAG00000012212,ENSBTAG00000012223,ENSBTAG00000021158,ENSBTAG00000015520,ENSBTAG00000023970,…
GO:0071702	organic substance transport	biological_process	0.0066461	0.52244	121	893	1923	19359	ENSBTAG00000046547,ENSBTAG00000012559,ENSBTAG00000046773,ENSBTAG00000003436,ENSBTAG00000002039,ENSBTAG00000031749,ENSBTAG00000000411,ENSBTAG00000010402,ENSBTAG00000005202,ENSBTAG00000019947,ENSBTAG00000008495,ENSBTAG00000019770,ENSBTAG00000001321,ENSBTAG00000002562,ENSBTAG00000002881,ENSBTAG00000002885,ENSBTAG00000017277,ENSBTAG00000005493,ENSBTAG00000008313,ENSBTAG00000008369,ENSBTAG00000012147,…
GO:0017185	peptidyl-lysine hydroxylation	biological_process	0.0067604	0.52829	3	893	8	19359	ENSBTAG00000020475,ENSBTAG00000003598,ENSBTAG00000019153
GO:0001776	leukocyte homeostasis	biological_process	0.0067743	0.52829	9	893	68	19359	ENSBTAG00000021397,ENSBTAG00000000436,ENSBTAG00000024105,ENSBTAG00000013279,ENSBTAG00000017037,ENSBTAG00000016320,ENSBTAG00000009496,ENSBTAG00000020457,ENSBTAG00000045817
GO:0009056	catabolic process	biological_process	0.0069	0.53597	120	893	1902	19359	ENSBTAG00000002863,ENSBTAG00000032288,ENSBTAG00000021071,ENSBTAG00000002130,ENSBTAG00000004248,ENSBTAG00000035587,ENSBTAG00000011699,ENSBTAG00000006029,ENSBTAG00000020457,ENSBTAG00000018321,ENSBTAG00000000764,ENSBTAG00000012180,ENSBTAG00000002323,ENSBTAG00000046346,ENSBTAG00000002559,ENSBTAG00000045817,ENSBTAG00000017710,ENSBTAG00000005759,ENSBTAG00000011229,ENSBTAG00000016128,ENSBTAG00000005973,…
GO:1901491	negative regulation of lymphangiogenesis	biological_process	0.0069313	0.53628	2	893	3	19359	ENSBTAG00000000815,ENSBTAG00000031519
GO:0023056	positive regulation of signaling	biological_process	0.0070634	0.54435	83	893	1269	19359	ENSBTAG00000014992,ENSBTAG00000015779,ENSBTAG00000000484,ENSBTAG00000053552,ENSBTAG00000017360,ENSBTAG00000017422,ENSBTAG00000005622,ENSBTAG00000045510,ENSBTAG00000007506,ENSBTAG00000031861,ENSBTAG00000019313,ENSBTAG00000010152,ENSBTAG00000023947,ENSBTAG00000009368,ENSBTAG00000015604,ENSBTAG00000000563,ENSBTAG00000008129,ENSBTAG00000031476,ENSBTAG00000009938,ENSBTAG00000002240,ENSBTAG00000047582,…
GO:0001071	nucleic acid binding transcription factor activity	molecular_function	0.007126	0.54491	60	893	932	19359	ENSBTAG00000006068,ENSBTAG00000021435,ENSBTAG00000014199,ENSBTAG00000021512,ENSBTAG00000018996,ENSBTAG00000015817,ENSBTAG00000017528,ENSBTAG00000011982,ENSBTAG00000021158,ENSBTAG00000017580,ENSBTAG00000010277,ENSBTAG00000003184,ENSBTAG00000012063,ENSBTAG00000018229,ENSBTAG00000020117,ENSBTAG00000009017,ENSBTAG00000009451,ENSBTAG00000018131,ENSBTAG00000045835,ENSBTAG00000016502,ENSBTAG00000026769,…
GO:0003700	transcription factor activity, sequence-specific DNA binding	molecular_function	0.007126	0.54491	60	893	932	19359	ENSBTAG00000021494,ENSBTAG00000016354,ENSBTAG00000045812,ENSBTAG00000019495,ENSBTAG00000025405,ENSBTAG00000002586,ENSBTAG00000020191,ENSBTAG00000012104,ENSBTAG00000015272,ENSBTAG00000017306,ENSBTAG00000001250,ENSBTAG00000008523,ENSBTAG00000006990,ENSBTAG00000003107,ENSBTAG00000009496,ENSBTAG00000039512,ENSBTAG00000017661,ENSBTAG00000005425,ENSBTAG00000013279,ENSBTAG00000004602,ENSBTAG00000021827,…
GO:0035066	positive regulation of histone acetylation	biological_process	0.0072062	0.5489	5	893	24	19359	ENSBTAG00000009872,ENSBTAG00000007424,ENSBTAG00000002083,ENSBTAG00000013279,ENSBTAG00000020457
GO:0051965	positive regulation of synapse assembly	biological_process	0.0073607	0.55513	7	893	51	19359	ENSBTAG00000008129,ENSBTAG00000012328,ENSBTAG00000015335,ENSBTAG00000014083,ENSBTAG00000004970,ENSBTAG00000003675,ENSBTAG00000047543
GO:0042981	regulation of apoptotic process	biological_process	0.0073621	0.55513	70	893	1058	19359	ENSBTAG00000009969,ENSBTAG00000020117,ENSBTAG00000001086,ENSBTAG00000011539,ENSBTAG00000019975,ENSBTAG00000047543,ENSBTAG00000008113,ENSBTAG00000021420,ENSBTAG00000021700,ENSBTAG00000012328,ENSBTAG00000013153,ENSBTAG00000024105,ENSBTAG00000000753,ENSBTAG00000008593,ENSBTAG00000015205,ENSBTAG00000017689,ENSBTAG00000014453,ENSBTAG00000012223,ENSBTAG00000012186,ENSBTAG00000001250,ENSBTAG00000046547,…
GO:0002520	immune system development	biological_process	0.0074182	0.55513	50	893	708	19359	ENSBTAG00000000436,ENSBTAG00000021827,ENSBTAG00000013279,ENSBTAG00000007927,ENSBTAG00000014911,ENSBTAG00000009985,ENSBTAG00000019293,ENSBTAG00000006083,ENSBTAG00000045548,ENSBTAG00000025405,ENSBTAG00000010402,ENSBTAG00000009496,ENSBTAG00000019153,ENSBTAG00000018374,ENSBTAG00000002072,ENSBTAG00000006457,ENSBTAG00000020457,ENSBTAG00000008523,ENSBTAG00000003184,ENSBTAG00000000815,ENSBTAG00000012212,…
GO:0036473	cell death in response to oxidative stress	biological_process	0.007521	0.55513	8	893	57	19359	ENSBTAG00000015779,ENSBTAG00000014992,ENSBTAG00000015909,ENSBTAG00000000042,ENSBTAG00000002107,ENSBTAG00000021499,ENSBTAG00000005458,ENSBTAG00000018996
GO:0050732	negative regulation of peptidyl-tyrosine phosphorylation	biological_process	0.0075233	0.55513	7	893	44	19359	ENSBTAG00000001941,ENSBTAG00000013469,ENSBTAG00000014495,ENSBTAG00000000484,ENSBTAG00000015984,ENSBTAG00000013153,ENSBTAG00000006683
GO:0071706	tumor necrosis factor superfamily cytokine production	biological_process	0.0075301	0.55513	12	893	111	19359	ENSBTAG00000014911,ENSBTAG00000002240,ENSBTAG00000002039,ENSBTAG00000001292,ENSBTAG00000035587,ENSBTAG00000046547,ENSBTAG00000000436,ENSBTAG00000012328,ENSBTAG00000000563,ENSBTAG00000009872,ENSBTAG00000007897,ENSBTAG00000013279
GO:0090287	regulation of cellular response to growth factor stimulus	biological_process	0.0075354	0.55513	19	893	207	19359	ENSBTAG00000020117,ENSBTAG00000046547,ENSBTAG00000000764,ENSBTAG00000020457,ENSBTAG00000006507,ENSBTAG00000005004,ENSBTAG00000018603,ENSBTAG00000000411,ENSBTAG00000017771,ENSBTAG00000002303,ENSBTAG00000031184,ENSBTAG00000008232,ENSBTAG00000038716,ENSBTAG00000031476,ENSBTAG00000002107,ENSBTAG00000047975,ENSBTAG00000019910,ENSBTAG00000016915,ENSBTAG00000015984
GO:0050663	cytokine secretion	biological_process	0.0075545	0.55513	16	893	161	19359	ENSBTAG00000046547,ENSBTAG00000002039,ENSBTAG00000046773,ENSBTAG00000015779,ENSBTAG00000000484,ENSBTAG00000001321,ENSBTAG00000009872,ENSBTAG00000014911,ENSBTAG00000007927,ENSBTAG00000021512,ENSBTAG00000012210,ENSBTAG00000013907,ENSBTAG00000013279,ENSBTAG00000023635,ENSBTAG00000014466,ENSBTAG00000000436
GO:0051240	positive regulation of multicellular organismal process	biological_process	0.0075702	0.55513	79	893	1204	19359	ENSBTAG00000017584,ENSBTAG00000000484,ENSBTAG00000047567,ENSBTAG00000014992,ENSBTAG00000013259,ENSBTAG00000000016,ENSBTAG00000009017,ENSBTAG00000009357,ENSBTAG00000045510,ENSBTAG00000017680,ENSBTAG00000019313,ENSBTAG00000001173,ENSBTAG00000003184,ENSBTAG00000000563,ENSBTAG00000012212,ENSBTAG00000008129,ENSBTAG00000014466,ENSBTAG00000031476,ENSBTAG00000018996,ENSBTAG00000014199,ENSBTAG00000014944,…
GO:0030689	Noc complex	cellular_component	0.0075778	0.55513	2	893	3	19359	ENSBTAG00000001504,ENSBTAG00000011889
GO:0002823	negative regulation of adaptive immune response based on somatic recombination of immune receptors built from immunoglobulin superfamily domains	biological_process	0.0075987	0.55513	5	893	24	19359	ENSBTAG00000019975,ENSBTAG00000013279,ENSBTAG00000007927,ENSBTAG00000021512,ENSBTAG00000014199
GO:0002822	regulation of adaptive immune response based on somatic recombination of immune receptors built from immunoglobulin superfamily domains	biological_process	0.0076594	0.55602	13	893	123	19359	ENSBTAG00000021512,ENSBTAG00000014199,ENSBTAG00000007927,ENSBTAG00000000130,ENSBTAG00000020457,ENSBTAG00000000016,ENSBTAG00000001321,ENSBTAG00000015520,ENSBTAG00000002069,ENSBTAG00000000436,ENSBTAG00000019975,ENSBTAG00000017037,ENSBTAG00000013279
GO:2000320	negative regulation of T-helper 17 cell differentiation	biological_process	0.0076675	0.55602	3	893	8	19359	ENSBTAG00000014199,ENSBTAG00000021512,ENSBTAG00000013279
GO:0019287	isopentenyl diphosphate biosynthetic process, mevalonate pathway	biological_process	0.0077273	0.5583	2	893	3	19359	ENSBTAG00000012059,ENSBTAG00000005183
GO:0048821	erythrocyte development	biological_process	0.0077709	0.55837	5	893	25	19359	ENSBTAG00000020117,ENSBTAG00000001610,ENSBTAG00000002072,ENSBTAG00000019153,ENSBTAG00000003184
GO:0060307	regulation of ventricular cardiac muscle cell membrane repolarization	biological_process	0.0077858	0.55837	4	893	17	19359	ENSBTAG00000039340,ENSBTAG00000004078,ENSBTAG00000006432,ENSBTAG00000006720
GO:0008201	heparin binding	molecular_function	0.0078397	0.55837	12	893	108	19359	ENSBTAG00000012302,ENSBTAG00000001292,ENSBTAG00000039793,ENSBTAG00000010155,ENSBTAG00000004362,ENSBTAG00000000073,ENSBTAG00000018052,ENSBTAG00000006037,ENSBTAG00000047567,ENSBTAG00000016168,ENSBTAG00000000253,ENSBTAG00000010179
GO:0043974	histone H3-K27 acetylation	biological_process	0.0079137	0.55837	2	893	3	19359	ENSBTAG00000007424,ENSBTAG00000009985
GO:1901674	regulation of histone H3-K27 acetylation	biological_process	0.0079137	0.55837	2	893	3	19359	ENSBTAG00000009985,ENSBTAG00000007424
GO:0097167	circadian regulation of translation	biological_process	0.0079953	0.55837	2	893	3	19359	ENSBTAG00000003889,ENSBTAG00000013952
GO:0046888	negative regulation of hormone secretion	biological_process	0.008007	0.55837	6	893	36	19359	ENSBTAG00000012328,ENSBTAG00000018996,ENSBTAG00000001321,ENSBTAG00000027320,ENSBTAG00000014911,ENSBTAG00000007424
GO:0031064	negative regulation of histone deacetylation	biological_process	0.0080075	0.55837	2	893	3	19359	ENSBTAG00000009872,ENSBTAG00000013279
GO:0031099	regeneration	biological_process	0.0080361	0.55837	10	893	85	19359	ENSBTAG00000009773,ENSBTAG00000012302,ENSBTAG00000024450,ENSBTAG00000018603,ENSBTAG00000018052,ENSBTAG00000047543,ENSBTAG00000000575,ENSBTAG00000008554,ENSBTAG00000000253,ENSBTAG00000004789
GO:0050807	regulation of synapse organization	biological_process	0.0080672	0.55837	11	893	99	19359	ENSBTAG00000008232,ENSBTAG00000015335,ENSBTAG00000004970,ENSBTAG00000015939,ENSBTAG00000045548,ENSBTAG00000012328,ENSBTAG00000008129,ENSBTAG00000021420,ENSBTAG00000014083,ENSBTAG00000047543,ENSBTAG00000003675
GO:0032914	positive regulation of transforming growth factor beta1 production	biological_process	0.0080894	0.55837	2	893	3	19359	ENSBTAG00000002939,ENSBTAG00000013279
GO:0010033	response to organic substance	biological_process	0.0081162	0.55837	123	893	2018	19359	ENSBTAG00000009995,ENSBTAG00000031184,ENSBTAG00000015909,ENSBTAG00000019770,ENSBTAG00000002704,ENSBTAG00000001321,ENSBTAG00000045548,ENSBTAG00000009236,ENSBTAG00000018938,ENSBTAG00000015050,ENSBTAG00000000411,ENSBTAG00000015352,ENSBTAG00000044106,ENSBTAG00000005578,ENSBTAG00000009907,ENSBTAG00000038337,ENSBTAG00000046547,ENSBTAG00000000436,ENSBTAG00000025442,ENSBTAG00000053588,ENSBTAG00000020547,…
GO:0010563	negative regulation of phosphorus metabolic process	biological_process	0.0081398	0.55837	34	893	436	19359	ENSBTAG00000015205,ENSBTAG00000018996,ENSBTAG00000008593,ENSBTAG00000014495,ENSBTAG00000020283,ENSBTAG00000001941,ENSBTAG00000014453,ENSBTAG00000007993,ENSBTAG00000007424,ENSBTAG00000017360,ENSBTAG00000013153,ENSBTAG00000000484,ENSBTAG00000047543,ENSBTAG00000017037,ENSBTAG00000011356,ENSBTAG00000012881,ENSBTAG00000008232,ENSBTAG00000017418,ENSBTAG00000000436,ENSBTAG00000006683,ENSBTAG00000015984,…
GO:0045936	negative regulation of phosphate metabolic process	biological_process	0.0081398	0.55837	34	893	436	19359	ENSBTAG00000013153,ENSBTAG00000017360,ENSBTAG00000047543,ENSBTAG00000000484,ENSBTAG00000017037,ENSBTAG00000007993,ENSBTAG00000007424,ENSBTAG00000014453,ENSBTAG00000001941,ENSBTAG00000018996,ENSBTAG00000015205,ENSBTAG00000020283,ENSBTAG00000014495,ENSBTAG00000008593,ENSBTAG00000031184,ENSBTAG00000045548,ENSBTAG00000020350,ENSBTAG00000012039,ENSBTAG00000001321,ENSBTAG00000016413,ENSBTAG00000003990,…
GO:0048010	vascular endothelial growth factor receptor signaling pathway	biological_process	0.0081632	0.55837	6	893	35	19359	ENSBTAG00000047567,ENSBTAG00000017771,ENSBTAG00000015984,ENSBTAG00000008232,ENSBTAG00000000411,ENSBTAG00000016915
GO:0002698	negative regulation of immune effector process	biological_process	0.0081858	0.55837	10	893	82	19359	ENSBTAG00000040569,ENSBTAG00000013279,ENSBTAG00000019975,ENSBTAG00000035587,ENSBTAG00000020457,ENSBTAG00000013677,ENSBTAG00000020566,ENSBTAG00000007927,ENSBTAG00000021512,ENSBTAG00000014199
GO:1901985	positive regulation of protein acetylation	biological_process	0.0082113	0.55837	6	893	35	19359	ENSBTAG00000002083,ENSBTAG00000020457,ENSBTAG00000013279,ENSBTAG00000007424,ENSBTAG00000009872,ENSBTAG00000005578
GO:0009968	negative regulation of signal transduction	biological_process	0.0083624	0.56416	61	893	880	19359	ENSBTAG00000014270,ENSBTAG00000020350,ENSBTAG00000001321,ENSBTAG00000015580,ENSBTAG00000001817,ENSBTAG00000016413,ENSBTAG00000000411,ENSBTAG00000003990,ENSBTAG00000040569,ENSBTAG00000012724,ENSBTAG00000002863,ENSBTAG00000017086,ENSBTAG00000018999,ENSBTAG00000046547,ENSBTAG00000035587,ENSBTAG00000006862,ENSBTAG00000000436,ENSBTAG00000006683,ENSBTAG00000018052,ENSBTAG00000021827,ENSBTAG00000000878,…
GO:0007044	cell-substrate junction assembly	biological_process	0.0083975	0.56416	9	893	64	19359	ENSBTAG00000020600,ENSBTAG00000007993,ENSBTAG00000012724,ENSBTAG00000011922,ENSBTAG00000020566,ENSBTAG00000002430,ENSBTAG00000011356,ENSBTAG00000017422,ENSBTAG00000002485
GO:0045321	leukocyte activation	biological_process	0.008403	0.56416	44	893	616	19359	ENSBTAG00000002190,ENSBTAG00000007927,ENSBTAG00000014911,ENSBTAG00000019293,ENSBTAG00000000436,ENSBTAG00000013279,ENSBTAG00000016320,ENSBTAG00000009496,ENSBTAG00000019153,ENSBTAG00000020457,ENSBTAG00000038337,ENSBTAG00000009872,ENSBTAG00000001321,ENSBTAG00000047632,ENSBTAG00000046107,ENSBTAG00000010402,ENSBTAG00000025405,ENSBTAG00000021512,ENSBTAG00000014199,ENSBTAG00000020566,ENSBTAG00000015205,…
GO:0042327	positive regulation of phosphorylation	biological_process	0.0084112	0.56416	54	893	779	19359	ENSBTAG00000006121,ENSBTAG00000003202,ENSBTAG00000009938,ENSBTAG00000016915,ENSBTAG00000001292,ENSBTAG00000023947,ENSBTAG00000004215,ENSBTAG00000001941,ENSBTAG00000010152,ENSBTAG00000014453,ENSBTAG00000015520,ENSBTAG00000006323,ENSBTAG00000000563,ENSBTAG00000003184,ENSBTAG00000009357,ENSBTAG00000007424,ENSBTAG00000004282,ENSBTAG00000002804,ENSBTAG00000045510,ENSBTAG00000014992,ENSBTAG00000021420,…
GO:0031532	actin cytoskeleton reorganization	biological_process	0.0085512	0.56874	10	893	78	19359	ENSBTAG00000046644,ENSBTAG00000012039,ENSBTAG00000008057,ENSBTAG00000047543,ENSBTAG00000010402,ENSBTAG00000019044,ENSBTAG00000038733,ENSBTAG00000002809,ENSBTAG00000020600,ENSBTAG00000020457
GO:0070345	negative regulation of fat cell proliferation	biological_process	0.008605	0.56874	2	893	3	19359	ENSBTAG00000021045,ENSBTAG00000003971
GO:0048633	positive regulation of skeletal muscle tissue growth	biological_process	0.008641	0.56874	2	893	3	19359	ENSBTAG00000014138,ENSBTAG00000031476
GO:0014010	Schwann cell proliferation	biological_process	0.0087088	0.56874	2	893	3	19359	ENSBTAG00000013153,ENSBTAG00000038716
GO:0007417	central nervous system development	biological_process	0.0087733	0.56874	45	893	628	19359	ENSBTAG00000002072,ENSBTAG00000006990,ENSBTAG00000003107,ENSBTAG00000020457,ENSBTAG00000006029,ENSBTAG00000001250,ENSBTAG00000013619,ENSBTAG00000012302,ENSBTAG00000045548,ENSBTAG00000001321,ENSBTAG00000017306,ENSBTAG00000014966,ENSBTAG00000009872,ENSBTAG00000021494,ENSBTAG00000045812,ENSBTAG00000014911,ENSBTAG00000014359,ENSBTAG00000010786,ENSBTAG00000045902,ENSBTAG00000002996,ENSBTAG00000025246,…
GO:0019048	modulation by virus of host morphology or physiology	biological_process	0.0087787	0.56874	4	893	16	19359	ENSBTAG00000018996,ENSBTAG00000024105,ENSBTAG00000000484,ENSBTAG00000020457
GO:0043235	receptor complex	cellular_component	0.0087911	0.56874	28	893	328	19359	ENSBTAG00000019347,ENSBTAG00000017422,ENSBTAG00000013755,ENSBTAG00000014966,ENSBTAG00000003446,ENSBTAG00000047543,ENSBTAG00000014992,ENSBTAG00000021420,ENSBTAG00000007496,ENSBTAG00000007506,ENSBTAG00000002804,ENSBTAG00000019524,ENSBTAG00000006567,ENSBTAG00000001464,ENSBTAG00000000815,ENSBTAG00000020665,ENSBTAG00000020242,ENSBTAG00000017198,ENSBTAG00000018993,ENSBTAG00000001420,ENSBTAG00000015361,…
GO:0010562	positive regulation of phosphorus metabolic process	biological_process	0.0087921	0.56874	57	893	833	19359	ENSBTAG00000016413,ENSBTAG00000046107,ENSBTAG00000015909,ENSBTAG00000001321,ENSBTAG00000004114,ENSBTAG00000045548,ENSBTAG00000013469,ENSBTAG00000020457,ENSBTAG00000035587,ENSBTAG00000012724,ENSBTAG00000005004,ENSBTAG00000021913,ENSBTAG00000000878,ENSBTAG00000019076,ENSBTAG00000046644,ENSBTAG00000021499,ENSBTAG00000002107,ENSBTAG00000047975,ENSBTAG00000008232,ENSBTAG00000012101,ENSBTAG00000012881,…
GO:0045937	positive regulation of phosphate metabolic process	biological_process	0.0087921	0.56874	57	893	833	19359	ENSBTAG00000045510,ENSBTAG00000007424,ENSBTAG00000009357,ENSBTAG00000002804,ENSBTAG00000004282,ENSBTAG00000017360,ENSBTAG00000021700,ENSBTAG00000017422,ENSBTAG00000012328,ENSBTAG00000021420,ENSBTAG00000024450,ENSBTAG00000014992,ENSBTAG00000047543,ENSBTAG00000047567,ENSBTAG00000009938,ENSBTAG00000003202,ENSBTAG00000001292,ENSBTAG00000016915,ENSBTAG00000006121,ENSBTAG00000015520,ENSBTAG00000006323,…
GO:0051049	regulation of transport	biological_process	0.0088013	0.56874	83	893	1265	19359	ENSBTAG00000013279,ENSBTAG00000014140,ENSBTAG00000007897,ENSBTAG00000012210,ENSBTAG00000027516,ENSBTAG00000003474,ENSBTAG00000002809,ENSBTAG00000011154,ENSBTAG00000000073,ENSBTAG00000018501,ENSBTAG00000009872,ENSBTAG00000008438,ENSBTAG00000006432,ENSBTAG00000017086,ENSBTAG00000000764,ENSBTAG00000020457,ENSBTAG00000047402,ENSBTAG00000035587,ENSBTAG00000007450,ENSBTAG00000020049,ENSBTAG00000032288,…
GO:0010906	regulation of glucose metabolic process	biological_process	0.0089479	0.56874	10	893	82	19359	ENSBTAG00000004248,ENSBTAG00000000785,ENSBTAG00000014911,ENSBTAG00000032288,ENSBTAG00000000545,ENSBTAG00000018996,ENSBTAG00000007897,ENSBTAG00000031194,ENSBTAG00000047031,ENSBTAG00000014393
GO:0016192	vesicle-mediated transport	biological_process	0.0089821	0.56874	75	893	1107	19359	ENSBTAG00000050808,ENSBTAG00000007962,ENSBTAG00000027204,ENSBTAG00000004829,ENSBTAG00000017771,ENSBTAG00000005316,ENSBTAG00000015520,ENSBTAG00000016124,ENSBTAG00000004791,ENSBTAG00000001592,ENSBTAG00000004135,ENSBTAG00000006542,ENSBTAG00000007523,ENSBTAG00000004472,ENSBTAG00000019636,ENSBTAG00000001321,ENSBTAG00000002881,ENSBTAG00000022044,ENSBTAG00000002885,ENSBTAG00000010402,ENSBTAG00000008320,…
GO:0072320	volume-sensitive chloride channel activity	molecular_function	0.0089838	0.56874	2	893	3	19359	ENSBTAG00000020130,ENSBTAG00000005934
GO:0002677	negative regulation of chronic inflammatory response	biological_process	0.008999	0.56874	2	893	3	19359	ENSBTAG00000013279,ENSBTAG00000000436
GO:0019695	choline metabolic process	biological_process	0.0090004	0.56874	2	893	3	19359	ENSBTAG00000010027,ENSBTAG00000002110
GO:0010009	cytoplasmic side of endosome membrane	cellular_component	0.0090004	0.56874	2	893	3	19359	ENSBTAG00000018938,ENSBTAG00000005622
GO:0098574	cytoplasmic side of lysosomal membrane	cellular_component	0.0090004	0.56874	2	893	3	19359	ENSBTAG00000005622,ENSBTAG00000018938
GO:0032101	regulation of response to external stimulus	biological_process	0.0090006	0.56874	46	893	639	19359	ENSBTAG00000014496,ENSBTAG00000014138,ENSBTAG00000012328,ENSBTAG00000000841,ENSBTAG00000000016,ENSBTAG00000047567,ENSBTAG00000001030,ENSBTAG00000000484,ENSBTAG00000047543,ENSBTAG00000024450,ENSBTAG00000018603,ENSBTAG00000004362,ENSBTAG00000001292,ENSBTAG00000018996,ENSBTAG00000006071,ENSBTAG00000046900,ENSBTAG00000009938,ENSBTAG00000020566,ENSBTAG00000002240,ENSBTAG00000013677,ENSBTAG00000009773,…
GO:0031324	negative regulation of cellular metabolic process	biological_process	0.009052	0.56888	123	893	2030	19359	ENSBTAG00000002019,ENSBTAG00000011433,ENSBTAG00000012063,ENSBTAG00000018229,ENSBTAG00000001468,ENSBTAG00000007993,ENSBTAG00000039793,ENSBTAG00000000484,ENSBTAG00000026769,ENSBTAG00000015779,ENSBTAG00000021861,ENSBTAG00000017360,ENSBTAG00000000841,ENSBTAG00000002303,ENSBTAG00000020283,ENSBTAG00000006068,ENSBTAG00000031519,ENSBTAG00000018996,ENSBTAG00000001292,ENSBTAG00000014199,ENSBTAG00000005458,…
GO:0098760	response to interleukin-7	biological_process	0.0090895	0.56888	3	893	9	19359	ENSBTAG00000000764,ENSBTAG00000039793,ENSBTAG00000045548
GO:0098761	cellular response to interleukin-7	biological_process	0.0090895	0.56888	3	893	9	19359	ENSBTAG00000000764,ENSBTAG00000039793,ENSBTAG00000045548
GO:0051336	regulation of hydrolase activity	biological_process	0.0091944	0.57276	64	893	946	19359	ENSBTAG00000015779,ENSBTAG00000018603,ENSBTAG00000007065,ENSBTAG00000014189,ENSBTAG00000007993,ENSBTAG00000010532,ENSBTAG00000011433,ENSBTAG00000002019,ENSBTAG00000013782,ENSBTAG00000006323,ENSBTAG00000017680,ENSBTAG00000001173,ENSBTAG00000016915,ENSBTAG00000031519,ENSBTAG00000001292,ENSBTAG00000022169,ENSBTAG00000020566,ENSBTAG00000009938,ENSBTAG00000049822,ENSBTAG00000014966,ENSBTAG00000009872,…
GO:0023014	signal transduction by protein phosphorylation	biological_process	0.0092192	0.57276	45	893	626	19359	ENSBTAG00000009938,ENSBTAG00000016915,ENSBTAG00000006121,ENSBTAG00000020283,ENSBTAG00000000563,ENSBTAG00000000815,ENSBTAG00000010152,ENSBTAG00000023947,ENSBTAG00000018257,ENSBTAG00000045510,ENSBTAG00000007424,ENSBTAG00000002804,ENSBTAG00000017360,ENSBTAG00000021700,ENSBTAG00000017422,ENSBTAG00000012328,ENSBTAG00000013153,ENSBTAG00000024450,ENSBTAG00000021420,ENSBTAG00000014992,ENSBTAG00000000484,…
GO:0032663	regulation of interleukin-2 production	biological_process	0.0092389	0.57276	7	893	45	19359	ENSBTAG00000000436,ENSBTAG00000014199,ENSBTAG00000009496,ENSBTAG00000001321,ENSBTAG00000005578,ENSBTAG00000014466,ENSBTAG00000013279
GO:0061515	myeloid cell development	biological_process	0.009329	0.57478	8	893	57	19359	ENSBTAG00000001610,ENSBTAG00000020117,ENSBTAG00000001292,ENSBTAG00000019153,ENSBTAG00000018374,ENSBTAG00000002072,ENSBTAG00000003184,ENSBTAG00000015604
GO:1901983	regulation of protein acetylation	biological_process	0.0093301	0.57478	8	893	60	19359	ENSBTAG00000013279,ENSBTAG00000009872,ENSBTAG00000007424,ENSBTAG00000002083,ENSBTAG00000009985,ENSBTAG00000020457,ENSBTAG00000008313,ENSBTAG00000005578
GO:0032881	regulation of polysaccharide metabolic process	biological_process	0.0093718	0.57499	5	893	27	19359	ENSBTAG00000000785,ENSBTAG00000032288,ENSBTAG00000020457,ENSBTAG00000031194,ENSBTAG00000007897
GO:0000978	RNA polymerase II core promoter proximal region sequence-specific DNA binding	molecular_function	0.0093921	0.57499	32	893	438	19359	ENSBTAG00000003184,ENSBTAG00000010277,ENSBTAG00000017580,ENSBTAG00000011982,ENSBTAG00000017528,ENSBTAG00000003889,ENSBTAG00000015817,ENSBTAG00000021512,ENSBTAG00000021435,ENSBTAG00000006068,ENSBTAG00000021397,ENSBTAG00000048062,ENSBTAG00000026769,ENSBTAG00000005622,ENSBTAG00000009451,ENSBTAG00000020117,ENSBTAG00000012063,ENSBTAG00000004602,ENSBTAG00000013279,ENSBTAG00000005425,ENSBTAG00000011080,…
GO:0002719	negative regulation of cytokine production involved in immune response	biological_process	0.0095818	0.58479	4	893	17	19359	ENSBTAG00000020457,ENSBTAG00000013279,ENSBTAG00000014199,ENSBTAG00000007927
GO:0051046	regulation of secretion	biological_process	0.0097006	0.58901	40	893	543	19359	ENSBTAG00000003474,ENSBTAG00000002809,ENSBTAG00000014911,ENSBTAG00000007927,ENSBTAG00000012210,ENSBTAG00000007897,ENSBTAG00000023635,ENSBTAG00000013907,ENSBTAG00000013279,ENSBTAG00000000436,ENSBTAG00000005031,ENSBTAG00000046547,ENSBTAG00000047402,ENSBTAG00000000764,ENSBTAG00000020457,ENSBTAG00000032288,ENSBTAG00000020413,ENSBTAG00000003436,ENSBTAG00000002039,ENSBTAG00000000411,ENSBTAG00000008320,…
GO:0033178	proton-transporting two-sector ATPase complex, catalytic domain	cellular_component	0.0097109	0.58901	4	893	22	19359	ENSBTAG00000000550,ENSBTAG00000039208,ENSBTAG00000007572,ENSBTAG00000014238
GO:0048266	behavioral response to pain	biological_process	0.009869	0.59615	3	893	10	19359	ENSBTAG00000004541,ENSBTAG00000007496,ENSBTAG00000021294
GO:0030334	regulation of cell migration	biological_process	0.0098894	0.59615	46	893	636	19359	ENSBTAG00000031194,ENSBTAG00000017680,ENSBTAG00000017871,ENSBTAG00000001941,ENSBTAG00000001173,ENSBTAG00000004215,ENSBTAG00000024772,ENSBTAG00000001533,ENSBTAG00000000563,ENSBTAG00000012223,ENSBTAG00000000815,ENSBTAG00000014495,ENSBTAG00000020600,ENSBTAG00000007393,ENSBTAG00000014944,ENSBTAG00000016915,ENSBTAG00000009938,ENSBTAG00000020566,ENSBTAG00000002240,ENSBTAG00000047543,ENSBTAG00000017584,…
GO:0048869	cellular developmental process	biological_process	0.0099682	0.59794	187	893	3198	19359	ENSBTAG00000003184,ENSBTAG00000012212,ENSBTAG00000011982,ENSBTAG00000017871,ENSBTAG00000001173,ENSBTAG00000001292,ENSBTAG00000018996,ENSBTAG00000014199,ENSBTAG00000020566,ENSBTAG00000022169,ENSBTAG00000031476,ENSBTAG00000002769,ENSBTAG00000013099,ENSBTAG00000021397,ENSBTAG00000017422,ENSBTAG00000013755,ENSBTAG00000021861,ENSBTAG00000003543,ENSBTAG00000000484,ENSBTAG00000018603,ENSBTAG00000015779,…
GO:0002260	lymphocyte homeostasis	biological_process	0.009998	0.59794	7	893	48	19359	ENSBTAG00000017037,ENSBTAG00000020457,ENSBTAG00000013279,ENSBTAG00000016320,ENSBTAG00000000436,ENSBTAG00000009496,ENSBTAG00000024105
GO:1902882	regulation of response to oxidative stress	biological_process	0.010033	0.59794	8	893	59	19359	ENSBTAG00000014992,ENSBTAG00000015909,ENSBTAG00000000042,ENSBTAG00000002107,ENSBTAG00000021499,ENSBTAG00000018996,ENSBTAG00000005458,ENSBTAG00000018123
GO:0048699	generation of neurons	biological_process	0.010052	0.59794	73	893	1102	19359	ENSBTAG00000005716,ENSBTAG00000014083,ENSBTAG00000018052,ENSBTAG00000014911,ENSBTAG00000017767,ENSBTAG00000012881,ENSBTAG00000008232,ENSBTAG00000048432,ENSBTAG00000015226,ENSBTAG00000047975,ENSBTAG00000017306,ENSBTAG00000001321,ENSBTAG00000022044,ENSBTAG00000045548,ENSBTAG00000014270,ENSBTAG00000002586,ENSBTAG00000009236,ENSBTAG00000045812,ENSBTAG00000021494,ENSBTAG00000021913,ENSBTAG00000003107,…
GO:0050793	regulation of developmental process	biological_process	0.010113	0.59794	119	893	1931	19359	ENSBTAG00000052791,ENSBTAG00000019293,ENSBTAG00000002107,ENSBTAG00000003971,ENSBTAG00000038716,ENSBTAG00000005827,ENSBTAG00000027516,ENSBTAG00000011434,ENSBTAG00000014359,ENSBTAG00000013279,ENSBTAG00000016984,ENSBTAG00000020457,ENSBTAG00000008523,ENSBTAG00000012302,ENSBTAG00000015335,ENSBTAG00000035587,ENSBTAG00000006990,ENSBTAG00000005004,ENSBTAG00000009496,ENSBTAG00000001322,ENSBTAG00000031824,…
GO:0002376	immune system process	biological_process	0.010119	0.59794	107	893	1773	19359	ENSBTAG00000013279,ENSBTAG00000016320,ENSBTAG00000012210,ENSBTAG00000010155,ENSBTAG00000045817,ENSBTAG00000019293,ENSBTAG00000002100,ENSBTAG00000013475,ENSBTAG00000006083,ENSBTAG00000002069,ENSBTAG00000009872,ENSBTAG00000047632,ENSBTAG00000040569,ENSBTAG00000025405,ENSBTAG00000006264,ENSBTAG00000019153,ENSBTAG00000007450,ENSBTAG00000009496,ENSBTAG00000021071,ENSBTAG00000014838,ENSBTAG00000002072,…
GO:0050870	positive regulation of T cell activation	biological_process	0.010138	0.59794	14	893	138	19359	ENSBTAG00000012223,ENSBTAG00000014466,ENSBTAG00000001321,ENSBTAG00000013279,ENSBTAG00000019975,ENSBTAG00000019313,ENSBTAG00000009496,ENSBTAG00000021512,ENSBTAG00000007927,ENSBTAG00000002190,ENSBTAG00000014911,ENSBTAG00000015205,ENSBTAG00000019293,ENSBTAG00000020457
GO:0019900	kinase binding	molecular_function	0.010219	0.59794	41	893	541	19359	ENSBTAG00000019470,ENSBTAG00000024105,ENSBTAG00000017422,ENSBTAG00000017037,ENSBTAG00000017584,ENSBTAG00000000484,ENSBTAG00000013492,ENSBTAG00000014493,ENSBTAG00000014779,ENSBTAG00000002804,ENSBTAG00000015757,ENSBTAG00000024772,ENSBTAG00000003889,ENSBTAG00000014453,ENSBTAG00000016717,ENSBTAG00000018996,ENSBTAG00000007393,ENSBTAG00000020600,ENSBTAG00000005464,ENSBTAG00000014495,ENSBTAG00000005877,…
GO:0007269	neurotransmitter secretion	biological_process	0.010224	0.59794	13	893	120	19359	ENSBTAG00000050808,ENSBTAG00000005031,ENSBTAG00000006043,ENSBTAG00000017198,ENSBTAG00000019947,ENSBTAG00000001599,ENSBTAG00000018996,ENSBTAG00000020413,ENSBTAG00000046752,ENSBTAG00000002844,ENSBTAG00000023415,ENSBTAG00000000764,ENSBTAG00000007523
GO:0005003	ephrin receptor activity	molecular_function	0.010253	0.59794	4	893	16	19359	ENSBTAG00000000815,ENSBTAG00000045902,ENSBTAG00000003446,ENSBTAG00000021420
GO:0002312	B cell activation involved in immune response	biological_process	0.010258	0.59794	8	893	59	19359	ENSBTAG00000031476,ENSBTAG00000000130,ENSBTAG00000020457,ENSBTAG00000014496,ENSBTAG00000014199,ENSBTAG00000025405,ENSBTAG00000013279,ENSBTAG00000021397
GO:1903531	negative regulation of secretion by cell	biological_process	0.010284	0.59794	13	893	125	19359	ENSBTAG00000014911,ENSBTAG00000020566,ENSBTAG00000007927,ENSBTAG00000018996,ENSBTAG00000003436,ENSBTAG00000046547,ENSBTAG00000007424,ENSBTAG00000001321,ENSBTAG00000027320,ENSBTAG00000012328,ENSBTAG00000000436,ENSBTAG00000015779,ENSBTAG00000013279
GO:0045859	regulation of protein kinase activity	biological_process	0.010374	0.60081	42	893	571	19359	ENSBTAG00000001292,ENSBTAG00000016915,ENSBTAG00000006121,ENSBTAG00000014495,ENSBTAG00000020283,ENSBTAG00000008593,ENSBTAG00000015520,ENSBTAG00000006323,ENSBTAG00000014453,ENSBTAG00000023947,ENSBTAG00000007993,ENSBTAG00000013492,ENSBTAG00000021700,ENSBTAG00000017422,ENSBTAG00000012328,ENSBTAG00000013153,ENSBTAG00000047543,ENSBTAG00000000484,ENSBTAG00000017037,ENSBTAG00000024450,ENSBTAG00000000218,…
GO:0043067	regulation of programmed cell death	biological_process	0.010451	0.60081	70	893	1074	19359	ENSBTAG00000009969,ENSBTAG00000020117,ENSBTAG00000011539,ENSBTAG00000001086,ENSBTAG00000021420,ENSBTAG00000008113,ENSBTAG00000019975,ENSBTAG00000047543,ENSBTAG00000024105,ENSBTAG00000013153,ENSBTAG00000021700,ENSBTAG00000012328,ENSBTAG00000008593,ENSBTAG00000000753,ENSBTAG00000017689,ENSBTAG00000015205,ENSBTAG00000014453,ENSBTAG00000012186,ENSBTAG00000012223,ENSBTAG00000046547,ENSBTAG00000001250,…
GO:0006955	immune response	biological_process	0.010481	0.60081	66	893	1046	19359	ENSBTAG00000014838,ENSBTAG00000021071,ENSBTAG00000007450,ENSBTAG00000011699,ENSBTAG00000035587,ENSBTAG00000008523,ENSBTAG00000020457,ENSBTAG00000009872,ENSBTAG00000002069,ENSBTAG00000025405,ENSBTAG00000040569,ENSBTAG00000047632,ENSBTAG00000010155,ENSBTAG00000013475,ENSBTAG00000002100,ENSBTAG00000012210,ENSBTAG00000013279,ENSBTAG00000009357,ENSBTAG00000000016,ENSBTAG00000013259,ENSBTAG00000021397,…
GO:1901031	regulation of response to reactive oxygen species	biological_process	0.010507	0.60081	5	893	26	19359	ENSBTAG00000018123,ENSBTAG00000000042,ENSBTAG00000015909,ENSBTAG00000014992,ENSBTAG00000021499
GO:0043410	positive regulation of MAPK cascade	biological_process	0.010525	0.60081	30	893	386	19359	ENSBTAG00000045510,ENSBTAG00000012724,ENSBTAG00000035587,ENSBTAG00000007424,ENSBTAG00000020457,ENSBTAG00000002804,ENSBTAG00000045548,ENSBTAG00000001321,ENSBTAG00000004114,ENSBTAG00000015909,ENSBTAG00000021700,ENSBTAG00000012328,ENSBTAG00000017422,ENSBTAG00000014992,ENSBTAG00000024450,ENSBTAG00000047543,ENSBTAG00000014911,ENSBTAG00000009938,ENSBTAG00000018655,ENSBTAG00000016915,ENSBTAG00000010155,…
GO:1903205	regulation of hydrogen peroxide-induced cell death	biological_process	0.010528	0.60081	4	893	17	19359	ENSBTAG00000014992,ENSBTAG00000021499,ENSBTAG00000000042,ENSBTAG00000015909
GO:0006644	phospholipid metabolic process	biological_process	0.010547	0.60081	26	893	315	19359	ENSBTAG00000005759,ENSBTAG00000001420,ENSBTAG00000016594,ENSBTAG00000016915,ENSBTAG00000005827,ENSBTAG00000000675,ENSBTAG00000010601,ENSBTAG00000008232,ENSBTAG00000021902,ENSBTAG00000007888,ENSBTAG00000009872,ENSBTAG00000019770,ENSBTAG00000017584,ENSBTAG00000002700,ENSBTAG00000012059,ENSBTAG00000001030,ENSBTAG00000015352,ENSBTAG00000011491,ENSBTAG00000012724,ENSBTAG00000002130,ENSBTAG00000007320,…
GO:0016832	aldehyde-lyase activity	molecular_function	0.010672	0.60244	3	893	10	19359	ENSBTAG00000012721,ENSBTAG00000013099,ENSBTAG00000009029
GO:0045685	regulation of glial cell differentiation	biological_process	0.01071	0.60244	6	893	42	19359	ENSBTAG00000045812,ENSBTAG00000020457,ENSBTAG00000007424,ENSBTAG00000009357,ENSBTAG00000014992,ENSBTAG00000010277
GO:0033554	cellular response to stress	biological_process	0.010716	0.60244	98	893	1529	19359	ENSBTAG00000030839,ENSBTAG00000010408,ENSBTAG00000000815,ENSBTAG00000021705,ENSBTAG00000014453,ENSBTAG00000001592,ENSBTAG00000000375,ENSBTAG00000009948,ENSBTAG00000021512,ENSBTAG00000021799,ENSBTAG00000015205,ENSBTAG00000000753,ENSBTAG00000019636,ENSBTAG00000007115,ENSBTAG00000009773,ENSBTAG00000017424,ENSBTAG00000024105,ENSBTAG00000047543,ENSBTAG00000024450,ENSBTAG00000011539,ENSBTAG00000014138,…
GO:0002706	regulation of lymphocyte mediated immunity	biological_process	0.010731	0.60244	13	893	131	19359	ENSBTAG00000013279,ENSBTAG00000019975,ENSBTAG00000023970,ENSBTAG00000001321,ENSBTAG00000000016,ENSBTAG00000002069,ENSBTAG00000035587,ENSBTAG00000002769,ENSBTAG00000020457,ENSBTAG00000000130,ENSBTAG00000014911,ENSBTAG00000014199,ENSBTAG00000007927
GO:0070887	cellular response to chemical stimulus	biological_process	0.010751	0.60244	125	893	2066	19359	ENSBTAG00000010408,ENSBTAG00000000815,ENSBTAG00000012223,ENSBTAG00000014090,ENSBTAG00000001592,ENSBTAG00000020242,ENSBTAG00000008827,ENSBTAG00000004215,ENSBTAG00000017056,ENSBTAG00000021512,ENSBTAG00000009948,ENSBTAG00000015205,ENSBTAG00000006175,ENSBTAG00000005464,ENSBTAG00000007115,ENSBTAG00000000753,ENSBTAG00000017424,ENSBTAG00000027320,ENSBTAG00000019975,ENSBTAG00000047543,ENSBTAG00000008113,…
GO:1900746	regulation of vascular endothelial growth factor signaling pathway	biological_process	0.010785	0.60244	4	893	18	19359	ENSBTAG00000006507,ENSBTAG00000015984,ENSBTAG00000031476,ENSBTAG00000008232
GO:0004735	pyrroline-5-carboxylate reductase activity	molecular_function	0.010817	0.60244	2	893	4	19359	ENSBTAG00000000042,ENSBTAG00000005835
GO:0007267	cell-cell signaling	biological_process	0.010821	0.60244	52	893	756	19359	ENSBTAG00000018052,ENSBTAG00000007515,ENSBTAG00000007897,ENSBTAG00000005031,ENSBTAG00000000124,ENSBTAG00000046644,ENSBTAG00000006043,ENSBTAG00000002107,ENSBTAG00000015226,ENSBTAG00000019293,ENSBTAG00000001599,ENSBTAG00000019910,ENSBTAG00000005719,ENSBTAG00000002809,ENSBTAG00000014911,ENSBTAG00000019947,ENSBTAG00000000575,ENSBTAG00000014930,ENSBTAG00000001321,ENSBTAG00000000764,ENSBTAG00000003107,…
GO:0032703	negative regulation of interleukin-2 production	biological_process	0.01093	0.60622	4	893	17	19359	ENSBTAG00000000436,ENSBTAG00000014199,ENSBTAG00000005578,ENSBTAG00000013279
GO:0032692	negative regulation of interleukin-1 production	biological_process	0.010951	0.60622	4	893	18	19359	ENSBTAG00000012328,ENSBTAG00000000436,ENSBTAG00000015779,ENSBTAG00000035587
GO:2000317	negative regulation of T-helper 17 type immune response	biological_process	0.011064	0.61027	3	893	9	19359	ENSBTAG00000021512,ENSBTAG00000014199,ENSBTAG00000013279
GO:0002544	chronic inflammatory response	biological_process	0.011112	0.61027	3	893	10	19359	ENSBTAG00000000436,ENSBTAG00000000016,ENSBTAG00000013279
GO:0006629	lipid metabolic process	biological_process	0.011117	0.61027	69	893	1020	19359	ENSBTAG00000002804,ENSBTAG00000014138,ENSBTAG00000007320,ENSBTAG00000002700,ENSBTAG00000012059,ENSBTAG00000037726,ENSBTAG00000003242,ENSBTAG00000006200,ENSBTAG00000001592,ENSBTAG00000004215,ENSBTAG00000048501,ENSBTAG00000012186,ENSBTAG00000046547,ENSBTAG00000012724,ENSBTAG00000001727,ENSBTAG00000016658,ENSBTAG00000019811,ENSBTAG00000009236,ENSBTAG00000011491,ENSBTAG00000015352,ENSBTAG00000012476,…
GO:2000758	positive regulation of peptidyl-lysine acetylation	biological_process	0.01123	0.61337	5	893	27	19359	ENSBTAG00000009872,ENSBTAG00000007424,ENSBTAG00000002083,ENSBTAG00000020457,ENSBTAG00000013279
GO:1903310	positive regulation of chromatin modification	biological_process	0.011236	0.61337	10	893	81	19359	ENSBTAG00000013279,ENSBTAG00000016958,ENSBTAG00000009872,ENSBTAG00000009985,ENSBTAG00000002083,ENSBTAG00000009451,ENSBTAG00000020457,ENSBTAG00000007424,ENSBTAG00000021512,ENSBTAG00000002393
GO:0010324	membrane invagination	biological_process	0.011417	0.62151	7	893	52	19359	ENSBTAG00000002885,ENSBTAG00000035958,ENSBTAG00000000878,ENSBTAG00000047632,ENSBTAG00000027204,ENSBTAG00000000411,ENSBTAG00000010402
GO:0001525	angiogenesis	biological_process	0.011511	0.62488	29	893	365	19359	ENSBTAG00000017680,ENSBTAG00000021827,ENSBTAG00000000815,ENSBTAG00000019293,ENSBTAG00000008232,ENSBTAG00000031476,ENSBTAG00000031519,ENSBTAG00000027516,ENSBTAG00000014944,ENSBTAG00000009050,ENSBTAG00000016915,ENSBTAG00000018655,ENSBTAG00000014911,ENSBTAG00000006720,ENSBTAG00000017584,ENSBTAG00000017771,ENSBTAG00000047567,ENSBTAG00000000411,ENSBTAG00000010402,ENSBTAG00000015779,ENSBTAG00000037726,…
GO:2000756	regulation of peptidyl-lysine acetylation	biological_process	0.011549	0.62523	7	893	50	19359	ENSBTAG00000008313,ENSBTAG00000020457,ENSBTAG00000013279,ENSBTAG00000009985,ENSBTAG00000002083,ENSBTAG00000007424,ENSBTAG00000009872
GO:0003714	transcription corepressor activity	molecular_function	0.011656	0.62926	15	893	153	19359	ENSBTAG00000018112,ENSBTAG00000014090,ENSBTAG00000015580,ENSBTAG00000013538,ENSBTAG00000017360,ENSBTAG00000013279,ENSBTAG00000039793,ENSBTAG00000012724,ENSBTAG00000006175,ENSBTAG00000000753,ENSBTAG00000009985,ENSBTAG00000009451,ENSBTAG00000004073,ENSBTAG00000038716,ENSBTAG00000020117
GO:0012505	endomembrane system	cellular_component	0.011687	0.62926	165	893	2739	19359	ENSBTAG00000012212,ENSBTAG00000013782,ENSBTAG00000001533,ENSBTAG00000006323,ENSBTAG00000027722,ENSBTAG00000017680,ENSBTAG00000001420,ENSBTAG00000018996,ENSBTAG00000031519,ENSBTAG00000001292,ENSBTAG00000011601,ENSBTAG00000000675,ENSBTAG00000006071,ENSBTAG00000001665,ENSBTAG00000001770,ENSBTAG00000002769,ENSBTAG00000020404,ENSBTAG00000003543,ENSBTAG00000038132,ENSBTAG00000017360,ENSBTAG00000015779,…
GO:0008283	cell proliferation	biological_process	0.011852	0.62926	86	893	1357	19359	ENSBTAG00000012328,ENSBTAG00000037726,ENSBTAG00000013153,ENSBTAG00000047543,ENSBTAG00000017037,ENSBTAG00000019975,ENSBTAG00000012059,ENSBTAG00000008113,ENSBTAG00000024450,ENSBTAG00000026283,ENSBTAG00000002804,ENSBTAG00000007424,ENSBTAG00000000815,ENSBTAG00000015520,ENSBTAG00000020242,ENSBTAG00000021512,ENSBTAG00000000833,ENSBTAG00000006175,ENSBTAG00000015205,ENSBTAG00000014495,ENSBTAG00000005877,…
GO:2000249	regulation of actin cytoskeleton reorganization	biological_process	0.011865	0.62926	5	893	28	19359	ENSBTAG00000046644,ENSBTAG00000019044,ENSBTAG00000047543,ENSBTAG00000020600,ENSBTAG00000020457
GO:1901575	organic substance catabolic process	biological_process	0.011907	0.62926	102	893	1610	19359	ENSBTAG00000002323,ENSBTAG00000004248,ENSBTAG00000035587,ENSBTAG00000020457,ENSBTAG00000018321,ENSBTAG00000006029,ENSBTAG00000000764,ENSBTAG00000002863,ENSBTAG00000032288,ENSBTAG00000002130,ENSBTAG00000016128,ENSBTAG00000005973,ENSBTAG00000010230,ENSBTAG00000008578,ENSBTAG00000017710,ENSBTAG00000005759,ENSBTAG00000011229,ENSBTAG00000045817,ENSBTAG00000002559,ENSBTAG00000015779,ENSBTAG00000018603,…
GO:0009240	isopentenyl diphosphate biosynthetic process	biological_process	0.011917	0.62926	2	893	4	19359	ENSBTAG00000005183,ENSBTAG00000012059
GO:0046490	isopentenyl diphosphate metabolic process	biological_process	0.011917	0.62926	2	893	4	19359	ENSBTAG00000005183,ENSBTAG00000012059
GO:0034599	cellular response to oxidative stress	biological_process	0.011946	0.62926	17	893	184	19359	ENSBTAG00000015909,ENSBTAG00000019770,ENSBTAG00000001817,ENSBTAG00000048062,ENSBTAG00000015779,ENSBTAG00000014992,ENSBTAG00000011539,ENSBTAG00000005835,ENSBTAG00000000436,ENSBTAG00000000042,ENSBTAG00000017680,ENSBTAG00000018996,ENSBTAG00000005458,ENSBTAG00000018123,ENSBTAG00000002107,ENSBTAG00000021499,ENSBTAG00000007115
GO:0005996	monosaccharide metabolic process	biological_process	0.011948	0.62926	17	893	181	19359	ENSBTAG00000021902,ENSBTAG00000014911,ENSBTAG00000000785,ENSBTAG00000018996,ENSBTAG00000016253,ENSBTAG00000007897,ENSBTAG00000031194,ENSBTAG00000053588,ENSBTAG00000014393,ENSBTAG00000004248,ENSBTAG00000019011,ENSBTAG00000008747,ENSBTAG00000032288,ENSBTAG00000000545,ENSBTAG00000015917,ENSBTAG00000018905,ENSBTAG00000047031
GO:0043550	regulation of lipid kinase activity	biological_process	0.011963	0.62926	7	893	49	19359	ENSBTAG00000016915,ENSBTAG00000012476,ENSBTAG00000008232,ENSBTAG00000011491,ENSBTAG00000004282,ENSBTAG00000020457,ENSBTAG00000002804
GO:0023057	negative regulation of signaling	biological_process	0.011976	0.62926	64	893	948	19359	ENSBTAG00000027516,ENSBTAG00000014359,ENSBTAG00000002107,ENSBTAG00000021480,ENSBTAG00000038716,ENSBTAG00000001817,ENSBTAG00000040569,ENSBTAG00000003990,ENSBTAG00000002863,ENSBTAG00000017086,ENSBTAG00000018999,ENSBTAG00000035587,ENSBTAG00000003184,ENSBTAG00000012212,ENSBTAG00000015604,ENSBTAG00000018996,ENSBTAG00000001292,ENSBTAG00000006071,ENSBTAG00000047582,ENSBTAG00000020283,ENSBTAG00000002303,…
GO:0031058	positive regulation of histone modification	biological_process	0.012115	0.63488	9	893	70	19359	ENSBTAG00000009872,ENSBTAG00000016958,ENSBTAG00000013279,ENSBTAG00000002393,ENSBTAG00000021512,ENSBTAG00000007424,ENSBTAG00000020457,ENSBTAG00000009451,ENSBTAG00000002083
GO:0048872	homeostasis of number of cells	biological_process	0.012179	0.63652	19	893	212	19359	ENSBTAG00000020566,ENSBTAG00000045817,ENSBTAG00000006083,ENSBTAG00000000436,ENSBTAG00000003184,ENSBTAG00000017680,ENSBTAG00000013279,ENSBTAG00000016320,ENSBTAG00000009496,ENSBTAG00000019153,ENSBTAG00000002072,ENSBTAG00000006457,ENSBTAG00000020457,ENSBTAG00000001610,ENSBTAG00000020117,ENSBTAG00000021397,ENSBTAG00000024105,ENSBTAG00000017037,ENSBTAG00000019975
GO:0004169	dolichyl-phosphate-mannose-protein mannosyltransferase activity	molecular_function	0.012253	0.6387	2	893	4	19359	ENSBTAG00000002704,ENSBTAG00000010805
GO:0051293	establishment of spindle localization	biological_process	0.012297	0.6393	6	893	37	19359	ENSBTAG00000020067,ENSBTAG00000004887,ENSBTAG00000010402,ENSBTAG00000004472,ENSBTAG00000014453,ENSBTAG00000021067
GO:0070091	glucagon secretion	biological_process	0.012433	0.64222	2	893	4	19359	ENSBTAG00000000785,ENSBTAG00000014911
GO:0070092	regulation of glucagon secretion	biological_process	0.012433	0.64222	2	893	4	19359	ENSBTAG00000000785,ENSBTAG00000014911
GO:0048714	positive regulation of oligodendrocyte differentiation	biological_process	0.012486	0.64222	3	893	11	19359	ENSBTAG00000009357,ENSBTAG00000045812,ENSBTAG00000010277
GO:0051100	negative regulation of binding	biological_process	0.012499	0.64222	12	893	116	19359	ENSBTAG00000013782,ENSBTAG00000003184,ENSBTAG00000000253,ENSBTAG00000013538,ENSBTAG00000046107,ENSBTAG00000000073,ENSBTAG00000018603,ENSBTAG00000018784,ENSBTAG00000009985,ENSBTAG00000035587,ENSBTAG00000012101,ENSBTAG00000003971
GO:0044424	intracellular part	cellular_component	0.012516	0.64222	603	893	11775	19359	ENSBTAG00000006500,ENSBTAG00000003445,ENSBTAG00000017689,ENSBTAG00000004135,ENSBTAG00000017424,ENSBTAG00000007115,ENSBTAG00000020600,ENSBTAG00000015520,ENSBTAG00000010408,ENSBTAG00000011539,ENSBTAG00000014779,ENSBTAG00000013530,ENSBTAG00000047031,ENSBTAG00000038333,ENSBTAG00000011889,ENSBTAG00000008113,ENSBTAG00000020616,ENSBTAG00000009507,ENSBTAG00000002844,ENSBTAG00000012724,ENSBTAG00000031749,…
GO:0032269	negative regulation of cellular protein metabolic process	biological_process	0.012608	0.64358	58	893	860	19359	ENSBTAG00000006683,ENSBTAG00000016168,ENSBTAG00000000436,ENSBTAG00000015984,ENSBTAG00000007480,ENSBTAG00000013279,ENSBTAG00000012210,ENSBTAG00000012881,ENSBTAG00000011356,ENSBTAG00000017418,ENSBTAG00000008313,ENSBTAG00000009985,ENSBTAG00000008232,ENSBTAG00000031184,ENSBTAG00000009995,ENSBTAG00000009872,ENSBTAG00000045548,ENSBTAG00000020350,ENSBTAG00000012039,ENSBTAG00000001321,ENSBTAG00000016413,…
GO:0072239	metanephric glomerulus vasculature development	biological_process	0.012638	0.64358	2	893	4	19359	ENSBTAG00000008113,ENSBTAG00000021827
GO:0010648	negative regulation of cell communication	biological_process	0.01266	0.64358	65	893	968	19359	ENSBTAG00000015205,ENSBTAG00000000833,ENSBTAG00000009773,ENSBTAG00000013677,ENSBTAG00000020035,ENSBTAG00000000753,ENSBTAG00000012186,ENSBTAG00000000815,ENSBTAG00000003889,ENSBTAG00000001592,ENSBTAG00000001086,ENSBTAG00000011539,ENSBTAG00000007424,ENSBTAG00000020117,ENSBTAG00000014138,ENSBTAG00000027320,ENSBTAG00000012328,ENSBTAG00000013153,ENSBTAG00000009199,ENSBTAG00000017771,ENSBTAG00000006588,…
GO:0001505	regulation of neurotransmitter levels	biological_process	0.012705	0.64358	16	893	163	19359	ENSBTAG00000009236,ENSBTAG00000019947,ENSBTAG00000050808,ENSBTAG00000000764,ENSBTAG00000020413,ENSBTAG00000023415,ENSBTAG00000046752,ENSBTAG00000002844,ENSBTAG00000014092,ENSBTAG00000017198,ENSBTAG00000006043,ENSBTAG00000005031,ENSBTAG00000007523,ENSBTAG00000021902,ENSBTAG00000001599,ENSBTAG00000018996
GO:0016020	membrane	cellular_component	0.012751	0.64358	400	893	8089	19359	ENSBTAG00000013478,ENSBTAG00000023635,ENSBTAG00000004300,ENSBTAG00000021727,ENSBTAG00000020547,ENSBTAG00000008778,ENSBTAG00000008232,ENSBTAG00000020616,ENSBTAG00000007927,ENSBTAG00000018938,ENSBTAG00000009508,ENSBTAG00000012919,ENSBTAG00000040111,ENSBTAG00000012476,ENSBTAG00000002885,ENSBTAG00000002704,ENSBTAG00000053546,ENSBTAG00000031749,ENSBTAG00000010562,ENSBTAG00000022986,ENSBTAG00000012724,…
GO:0000977	RNA polymerase II regulatory region sequence-specific DNA binding	molecular_function	0.012753	0.64358	45	893	679	19359	ENSBTAG00000017306,ENSBTAG00000016354,ENSBTAG00000021494,ENSBTAG00000025405,ENSBTAG00000002586,ENSBTAG00000009496,ENSBTAG00000017661,ENSBTAG00000001250,ENSBTAG00000008523,ENSBTAG00000003107,ENSBTAG00000004602,ENSBTAG00000013279,ENSBTAG00000005425,ENSBTAG00000011080,ENSBTAG00000025246,ENSBTAG00000021045,ENSBTAG00000052791,ENSBTAG00000019293,ENSBTAG00000008313,ENSBTAG00000006083,ENSBTAG00000021397,…
GO:0002820	negative regulation of adaptive immune response	biological_process	0.012778	0.64358	5	893	27	19359	ENSBTAG00000021512,ENSBTAG00000014199,ENSBTAG00000007927,ENSBTAG00000013279,ENSBTAG00000019975
GO:0032680	regulation of tumor necrosis factor production	biological_process	0.012837	0.64358	11	893	105	19359	ENSBTAG00000012328,ENSBTAG00000000563,ENSBTAG00000000436,ENSBTAG00000007897,ENSBTAG00000013279,ENSBTAG00000002240,ENSBTAG00000014911,ENSBTAG00000001292,ENSBTAG00000002039,ENSBTAG00000046547,ENSBTAG00000035587
GO:0050773	regulation of dendrite development	biological_process	0.012838	0.64358	10	893	84	19359	ENSBTAG00000045548,ENSBTAG00000016124,ENSBTAG00000018052,ENSBTAG00000014438,ENSBTAG00000001941,ENSBTAG00000013469,ENSBTAG00000015335,ENSBTAG00000017554,ENSBTAG00000008232,ENSBTAG00000004035
GO:0019901	protein kinase binding	molecular_function	0.013015	0.65079	37	893	485	19359	ENSBTAG00000013492,ENSBTAG00000002804,ENSBTAG00000014779,ENSBTAG00000014493,ENSBTAG00000017422,ENSBTAG00000019470,ENSBTAG00000024105,ENSBTAG00000017037,ENSBTAG00000017584,ENSBTAG00000000484,ENSBTAG00000018996,ENSBTAG00000016717,ENSBTAG00000005877,ENSBTAG00000005464,ENSBTAG00000014495,ENSBTAG00000020600,ENSBTAG00000007393,ENSBTAG00000015757,ENSBTAG00000014453,ENSBTAG00000009907,ENSBTAG00000013469,…
GO:0000275	mitochondrial proton-transporting ATP synthase complex, catalytic core F(1)	cellular_component	0.013055	0.65115	2	893	6	19359	ENSBTAG00000000550,ENSBTAG00000039208
GO:0034112	positive regulation of homotypic cell-cell adhesion	biological_process	0.013142	0.65221	14	893	142	19359	ENSBTAG00000019975,ENSBTAG00000013279,ENSBTAG00000019313,ENSBTAG00000012223,ENSBTAG00000001321,ENSBTAG00000014466,ENSBTAG00000019293,ENSBTAG00000020457,ENSBTAG00000002190,ENSBTAG00000021512,ENSBTAG00000007927,ENSBTAG00000009496,ENSBTAG00000015205,ENSBTAG00000014911
GO:1903039	positive regulation of leukocyte cell-cell adhesion	biological_process	0.013142	0.65221	14	893	142	19359	ENSBTAG00000001321,ENSBTAG00000014466,ENSBTAG00000012223,ENSBTAG00000019313,ENSBTAG00000019975,ENSBTAG00000013279,ENSBTAG00000015205,ENSBTAG00000014911,ENSBTAG00000021512,ENSBTAG00000007927,ENSBTAG00000002190,ENSBTAG00000009496,ENSBTAG00000019293,ENSBTAG00000020457
GO:0005102	receptor binding	molecular_function	0.013225	0.65467	74	893	1211	19359	ENSBTAG00000005004,ENSBTAG00000035587,ENSBTAG00000020457,ENSBTAG00000012302,ENSBTAG00000017086,ENSBTAG00000000764,ENSBTAG00000010316,ENSBTAG00000002069,ENSBTAG00000000073,ENSBTAG00000047632,ENSBTAG00000018123,ENSBTAG00000010155,ENSBTAG00000021480,ENSBTAG00000013475,ENSBTAG00000002107,ENSBTAG00000000124,ENSBTAG00000007897,ENSBTAG00000006037,ENSBTAG00000039793,ENSBTAG00000046951,ENSBTAG00000009357,…
GO:0004714	transmembrane receptor protein tyrosine kinase activity	molecular_function	0.013299	0.65668	8	893	57	19359	ENSBTAG00000021420,ENSBTAG00000047543,ENSBTAG00000003446,ENSBTAG00000000815,ENSBTAG00000002804,ENSBTAG00000004135,ENSBTAG00000045902,ENSBTAG00000016915
GO:1902547	regulation of cellular response to vascular endothelial growth factor stimulus	biological_process	0.013412	0.66056	4	893	19	19359	ENSBTAG00000006507,ENSBTAG00000031476,ENSBTAG00000008232,ENSBTAG00000015984
GO:0005172	vascular endothelial growth factor receptor binding	molecular_function	0.013472	0.66189	3	893	10	19359	ENSBTAG00000008232,ENSBTAG00000047567,ENSBTAG00000015984
GO:0051248	negative regulation of protein metabolic process	biological_process	0.013564	0.66452	61	893	915	19359	ENSBTAG00000012328,ENSBTAG00000013153,ENSBTAG00000017360,ENSBTAG00000002303,ENSBTAG00000047543,ENSBTAG00000000484,ENSBTAG00000017037,ENSBTAG00000038333,ENSBTAG00000015779,ENSBTAG00000007993,ENSBTAG00000006563,ENSBTAG00000018784,ENSBTAG00000002019,ENSBTAG00000007424,ENSBTAG00000011433,ENSBTAG00000014138,ENSBTAG00000005462,ENSBTAG00000001468,ENSBTAG00000012223,ENSBTAG00000014453,ENSBTAG00000001941,…
GO:0014009	glial cell proliferation	biological_process	0.013593	0.66452	4	893	20	19359	ENSBTAG00000001321,ENSBTAG00000013153,ENSBTAG00000038716,ENSBTAG00000009357
GO:2001233	regulation of apoptotic signaling pathway	biological_process	0.013669	0.66654	24	893	295	19359	ENSBTAG00000024105,ENSBTAG00000001321,ENSBTAG00000014270,ENSBTAG00000021700,ENSBTAG00000015779,ENSBTAG00000003990,ENSBTAG00000012141,ENSBTAG00000000484,ENSBTAG00000001817,ENSBTAG00000002863,ENSBTAG00000011539,ENSBTAG00000020547,ENSBTAG00000015604,ENSBTAG00000006862,ENSBTAG00000000436,ENSBTAG00000003184,ENSBTAG00000000878,ENSBTAG00000006071,ENSBTAG00000018159,ENSBTAG00000015205,ENSBTAG00000018996,…
GO:0043406	positive regulation of MAP kinase activity	biological_process	0.013752	0.66894	14	893	140	19359	ENSBTAG00000023947,ENSBTAG00000024450,ENSBTAG00000047543,ENSBTAG00000045548,ENSBTAG00000001321,ENSBTAG00000004114,ENSBTAG00000046644,ENSBTAG00000021700,ENSBTAG00000012328,ENSBTAG00000008232,ENSBTAG00000020457,ENSBTAG00000016915,ENSBTAG00000012724,ENSBTAG00000000218
GO:0008134	transcription factor binding	molecular_function	0.013897	0.67377	35	893	475	19359	ENSBTAG00000012063,ENSBTAG00000020117,ENSBTAG00000009017,ENSBTAG00000039793,ENSBTAG00000001086,ENSBTAG00000026769,ENSBTAG00000003543,ENSBTAG00000017360,ENSBTAG00000019470,ENSBTAG00000031476,ENSBTAG00000015817,ENSBTAG00000003889,ENSBTAG00000030302,ENSBTAG00000014090,ENSBTAG00000010277,ENSBTAG00000003184,ENSBTAG00000004650,ENSBTAG00000005578,ENSBTAG00000002586,ENSBTAG00000012104,ENSBTAG00000019495,…
GO:0030099	myeloid cell differentiation	biological_process	0.013922	0.67377	23	893	280	19359	ENSBTAG00000006083,ENSBTAG00000031476,ENSBTAG00000001292,ENSBTAG00000000815,ENSBTAG00000003184,ENSBTAG00000011982,ENSBTAG00000015604,ENSBTAG00000001610,ENSBTAG00000020457,ENSBTAG00000008523,ENSBTAG00000006457,ENSBTAG00000009357,ENSBTAG00000007424,ENSBTAG00000020117,ENSBTAG00000019153,ENSBTAG00000009496,ENSBTAG00000002072,ENSBTAG00000018374,ENSBTAG00000010402,ENSBTAG00000015779,ENSBTAG00000025405,…
GO:1903725	regulation of phospholipid metabolic process	biological_process	0.013954	0.67377	8	893	63	19359	ENSBTAG00000015352,ENSBTAG00000011491,ENSBTAG00000001030,ENSBTAG00000016915,ENSBTAG00000008232,ENSBTAG00000002804,ENSBTAG00000020457,ENSBTAG00000004282
GO:0002819	regulation of adaptive immune response	biological_process	0.014191	0.67913	13	893	133	19359	ENSBTAG00000020457,ENSBTAG00000000130,ENSBTAG00000014199,ENSBTAG00000021512,ENSBTAG00000007927,ENSBTAG00000013279,ENSBTAG00000017037,ENSBTAG00000019975,ENSBTAG00000015520,ENSBTAG00000000016,ENSBTAG00000001321,ENSBTAG00000000436,ENSBTAG00000002069
GO:0030182	neuron differentiation	biological_process	0.014261	0.67913	65	893	981	19359	ENSBTAG00000031476,ENSBTAG00000005458,ENSBTAG00000018996,ENSBTAG00000022169,ENSBTAG00000001173,ENSBTAG00000006008,ENSBTAG00000026769,ENSBTAG00000014992,ENSBTAG00000018603,ENSBTAG00000017422,ENSBTAG00000013955,ENSBTAG00000038716,ENSBTAG00000045902,ENSBTAG00000005827,ENSBTAG00000011356,ENSBTAG00000014359,ENSBTAG00000016984,ENSBTAG00000006029,ENSBTAG00000012302,ENSBTAG00000015335,ENSBTAG00000002072,…
GO:0009792	embryo development ending in birth or egg hatching	biological_process	0.014262	0.67913	39	893	547	19359	ENSBTAG00000014966,ENSBTAG00000010402,ENSBTAG00000021494,ENSBTAG00000002977,ENSBTAG00000002072,ENSBTAG00000020413,ENSBTAG00000031749,ENSBTAG00000020457,ENSBTAG00000001250,ENSBTAG00000053588,ENSBTAG00000011356,ENSBTAG00000002107,ENSBTAG00000009985,ENSBTAG00000024341,ENSBTAG00000003543,ENSBTAG00000024105,ENSBTAG00000009238,ENSBTAG00000037726,ENSBTAG00000018603,ENSBTAG00000026769,ENSBTAG00000008113,…
GO:0045651	positive regulation of macrophage differentiation	biological_process	0.014268	0.67913	3	893	11	19359	ENSBTAG00000020457,ENSBTAG00000009357,ENSBTAG00000007424
GO:0043551	regulation of phosphatidylinositol 3-kinase activity	biological_process	0.014322	0.67913	6	893	40	19359	ENSBTAG00000011491,ENSBTAG00000008232,ENSBTAG00000020457,ENSBTAG00000004282,ENSBTAG00000002804,ENSBTAG00000016915
GO:0001936	regulation of endothelial cell proliferation	biological_process	0.014333	0.67913	9	893	79	19359	ENSBTAG00000019293,ENSBTAG00000014911,ENSBTAG00000027516,ENSBTAG00000018655,ENSBTAG00000045510,ENSBTAG00000005004,ENSBTAG00000009496,ENSBTAG00000047567,ENSBTAG00000012328
GO:0006096	glycolytic process	biological_process	0.014341	0.67913	8	893	65	19359	ENSBTAG00000017056,ENSBTAG00000015917,ENSBTAG00000032288,ENSBTAG00000013492,ENSBTAG00000013099,ENSBTAG00000020117,ENSBTAG00000006029,ENSBTAG00000001610
GO:0006757	ATP generation from ADP	biological_process	0.014341	0.67913	8	893	65	19359	ENSBTAG00000006029,ENSBTAG00000001610,ENSBTAG00000020117,ENSBTAG00000013099,ENSBTAG00000013492,ENSBTAG00000032288,ENSBTAG00000015917,ENSBTAG00000017056
GO:0006811	ion transport	biological_process	0.014457	0.68296	86	893	1364	19359	ENSBTAG00000008766,ENSBTAG00000047191,ENSBTAG00000021657,ENSBTAG00000027320,ENSBTAG00000007962,ENSBTAG00000009489,ENSBTAG00000008113,ENSBTAG00000006720,ENSBTAG00000002700,ENSBTAG00000004135,ENSBTAG00000000857,ENSBTAG00000006200,ENSBTAG00000001131,ENSBTAG00000006899,ENSBTAG00000019636,ENSBTAG00000013677,ENSBTAG00000015520,ENSBTAG00000007763,ENSBTAG00000003889,ENSBTAG00000011344,ENSBTAG00000046773,…
GO:0007610	behavior	biological_process	0.014495	0.68312	43	893	616	19359	ENSBTAG00000005719,ENSBTAG00000014911,ENSBTAG00000011719,ENSBTAG00000012881,ENSBTAG00000007927,ENSBTAG00000005827,ENSBTAG00000007348,ENSBTAG00000015226,ENSBTAG00000021499,ENSBTAG00000021727,ENSBTAG00000012210,ENSBTAG00000014092,ENSBTAG00000019076,ENSBTAG00000007515,ENSBTAG00000020413,ENSBTAG00000007496,ENSBTAG00000035587,ENSBTAG00000020457,ENSBTAG00000021294,ENSBTAG00000046107,ENSBTAG00000021494,…
GO:1903555	regulation of tumor necrosis factor superfamily cytokine production	biological_process	0.014576	0.6853	11	893	107	19359	ENSBTAG00000035587,ENSBTAG00000046547,ENSBTAG00000014911,ENSBTAG00000002240,ENSBTAG00000002039,ENSBTAG00000001292,ENSBTAG00000007897,ENSBTAG00000013279,ENSBTAG00000000436,ENSBTAG00000012328,ENSBTAG00000000563
GO:0001012	RNA polymerase II regulatory region DNA binding	molecular_function	0.014671	0.68811	45	893	684	19359	ENSBTAG00000010277,ENSBTAG00000017580,ENSBTAG00000003184,ENSBTAG00000012738,ENSBTAG00000021158,ENSBTAG00000011982,ENSBTAG00000017528,ENSBTAG00000003889,ENSBTAG00000015817,ENSBTAG00000021512,ENSBTAG00000021435,ENSBTAG00000006068,ENSBTAG00000021397,ENSBTAG00000009238,ENSBTAG00000009199,ENSBTAG00000024341,ENSBTAG00000008113,ENSBTAG00000048062,ENSBTAG00000026769,ENSBTAG00000005622,ENSBTAG00000045835,…
GO:0008593	regulation of Notch signaling pathway	biological_process	0.014785	0.6902	8	893	68	19359	ENSBTAG00000017771,ENSBTAG00000045812,ENSBTAG00000019313,ENSBTAG00000012343,ENSBTAG00000012147,ENSBTAG00000020067,ENSBTAG00000031476,ENSBTAG00000020117
GO:0050767	regulation of neurogenesis	biological_process	0.014813	0.6902	40	893	553	19359	ENSBTAG00000021913,ENSBTAG00000020457,ENSBTAG00000013469,ENSBTAG00000012302,ENSBTAG00000015335,ENSBTAG00000017554,ENSBTAG00000014966,ENSBTAG00000000253,ENSBTAG00000045548,ENSBTAG00000001321,ENSBTAG00000045812,ENSBTAG00000002586,ENSBTAG00000012881,ENSBTAG00000017767,ENSBTAG00000014359,ENSBTAG00000015226,ENSBTAG00000038716,ENSBTAG00000008232,ENSBTAG00000016984,ENSBTAG00000005716,ENSBTAG00000018052,…
GO:0050709	negative regulation of protein secretion	biological_process	0.014821	0.6902	10	893	88	19359	ENSBTAG00000018996,ENSBTAG00000007927,ENSBTAG00000003436,ENSBTAG00000046547,ENSBTAG00000012328,ENSBTAG00000000436,ENSBTAG00000001321,ENSBTAG00000027320,ENSBTAG00000013279,ENSBTAG00000015779
GO:0001938	positive regulation of endothelial cell proliferation	biological_process	0.014925	0.69136	7	893	55	19359	ENSBTAG00000019293,ENSBTAG00000047567,ENSBTAG00000027516,ENSBTAG00000018655,ENSBTAG00000045510,ENSBTAG00000009496,ENSBTAG00000005004
GO:0009892	negative regulation of metabolic process	biological_process	0.014976	0.69136	132	893	2226	19359	ENSBTAG00000009199,ENSBTAG00000047543,ENSBTAG00000009451,ENSBTAG00000014138,ENSBTAG00000007424,ENSBTAG00000020117,ENSBTAG00000014090,ENSBTAG00000012186,ENSBTAG00000001592,ENSBTAG00000014453,ENSBTAG00000001941,ENSBTAG00000004362,ENSBTAG00000021512,ENSBTAG00000006175,ENSBTAG00000015205,ENSBTAG00000000753,ENSBTAG00000008593,ENSBTAG00000031184,ENSBTAG00000009995,ENSBTAG00000001321,ENSBTAG00000020350,…
GO:0051098	regulation of binding	biological_process	0.014978	0.69136	22	893	263	19359	ENSBTAG00000002072,ENSBTAG00000018784,ENSBTAG00000007424,ENSBTAG00000020117,ENSBTAG00000035587,ENSBTAG00000020457,ENSBTAG00000013538,ENSBTAG00000000253,ENSBTAG00000018603,ENSBTAG00000000073,ENSBTAG00000046107,ENSBTAG00000018996,ENSBTAG00000008232,ENSBTAG00000038716,ENSBTAG00000012101,ENSBTAG00000003971,ENSBTAG00000009985,ENSBTAG00000003184,ENSBTAG00000013782,ENSBTAG00000031194,ENSBTAG00000030302,…
GO:0030292	protein tyrosine kinase inhibitor activity	molecular_function	0.01508	0.69136	2	893	4	19359	ENSBTAG00000014495,ENSBTAG00000000484
GO:0002204	somatic recombination of immunoglobulin genes involved in immune response	biological_process	0.015092	0.69136	6	893	39	19359	ENSBTAG00000014199,ENSBTAG00000014496,ENSBTAG00000020457,ENSBTAG00000013279,ENSBTAG00000000130,ENSBTAG00000025405
GO:0002208	somatic diversification of immunoglobulins involved in immune response	biological_process	0.015092	0.69136	6	893	39	19359	ENSBTAG00000014496,ENSBTAG00000014199,ENSBTAG00000025405,ENSBTAG00000013279,ENSBTAG00000020457,ENSBTAG00000000130
GO:0045190	isotype switching	biological_process	0.015092	0.69136	6	893	39	19359	ENSBTAG00000014199,ENSBTAG00000014496,ENSBTAG00000000130,ENSBTAG00000020457,ENSBTAG00000013279,ENSBTAG00000025405
GO:0000187	activation of MAPK activity	biological_process	0.015153	0.69253	10	893	86	19359	ENSBTAG00000001321,ENSBTAG00000004114,ENSBTAG00000045548,ENSBTAG00000012328,ENSBTAG00000021700,ENSBTAG00000024450,ENSBTAG00000023947,ENSBTAG00000047543,ENSBTAG00000000218,ENSBTAG00000008232
GO:0016570	histone modification	biological_process	0.015196	0.69289	31	893	393	19359	ENSBTAG00000009985,ENSBTAG00000002083,ENSBTAG00000045817,ENSBTAG00000004073,ENSBTAG00000007776,ENSBTAG00000046760,ENSBTAG00000021512,ENSBTAG00000021884,ENSBTAG00000006175,ENSBTAG00000017689,ENSBTAG00000013279,ENSBTAG00000016958,ENSBTAG00000003889,ENSBTAG00000018112,ENSBTAG00000012922,ENSBTAG00000021158,ENSBTAG00000015437,ENSBTAG00000009451,ENSBTAG00000020457,ENSBTAG00000007424,ENSBTAG00000008295,…
GO:0018394	peptidyl-lysine acetylation	biological_process	0.015257	0.69362	14	893	141	19359	ENSBTAG00000003889,ENSBTAG00000013279,ENSBTAG00000047031,ENSBTAG00000009872,ENSBTAG00000007424,ENSBTAG00000007776,ENSBTAG00000009985,ENSBTAG00000002083,ENSBTAG00000008313,ENSBTAG00000020457,ENSBTAG00000005578,ENSBTAG00000046760,ENSBTAG00000008295,ENSBTAG00000011539
GO:0010647	positive regulation of cell communication	biological_process	0.015299	0.69362	82	893	1291	19359	ENSBTAG00000012343,ENSBTAG00000021071,ENSBTAG00000006507,ENSBTAG00000005004,ENSBTAG00000032288,ENSBTAG00000000764,ENSBTAG00000017086,ENSBTAG00000020457,ENSBTAG00000035587,ENSBTAG00000009872,ENSBTAG00000039652,ENSBTAG00000004114,ENSBTAG00000012141,ENSBTAG00000000218,ENSBTAG00000010155,ENSBTAG00000002809,ENSBTAG00000019910,ENSBTAG00000018159,ENSBTAG00000012970,ENSBTAG00000005622,ENSBTAG00000045510,…
GO:1990351	transporter complex	cellular_component	0.015318	0.69362	22	893	263	19359	ENSBTAG00000006071,ENSBTAG00000002985,ENSBTAG00000005934,ENSBTAG00000014140,ENSBTAG00000014083,ENSBTAG00000004300,ENSBTAG00000017198,ENSBTAG00000001420,ENSBTAG00000013030,ENSBTAG00000047191,ENSBTAG00000021657,ENSBTAG00000008766,ENSBTAG00000007506,ENSBTAG00000039340,ENSBTAG00000013538,ENSBTAG00000004770,ENSBTAG00000006432,ENSBTAG00000027320,ENSBTAG00000004078,ENSBTAG00000009489,ENSBTAG00000009508,…
GO:0060538	skeletal muscle organ development	biological_process	0.015415	0.6964	13	893	139	19359	ENSBTAG00000007496,ENSBTAG00000006563,ENSBTAG00000021435,ENSBTAG00000020035,ENSBTAG00000020457,ENSBTAG00000031476,ENSBTAG00000007348,ENSBTAG00000014138,ENSBTAG00000012212,ENSBTAG00000021827,ENSBTAG00000015361,ENSBTAG00000004602,ENSBTAG00000014930
GO:0072539	T-helper 17 cell differentiation	biological_process	0.015512	0.69716	4	893	19	19359	ENSBTAG00000025405,ENSBTAG00000013279,ENSBTAG00000014199,ENSBTAG00000021512
GO:0002029	desensitization of G-protein coupled receptor protein signaling pathway	biological_process	0.015589	0.69716	3	893	13	19359	ENSBTAG00000027516,ENSBTAG00000035587,ENSBTAG00000021480
GO:0022401	negative adaptation of signaling pathway	biological_process	0.015589	0.69716	3	893	13	19359	ENSBTAG00000035587,ENSBTAG00000021480,ENSBTAG00000027516
GO:0002703	regulation of leukocyte mediated immunity	biological_process	0.015591	0.69716	15	893	165	19359	ENSBTAG00000013279,ENSBTAG00000019975,ENSBTAG00000023970,ENSBTAG00000001321,ENSBTAG00000000016,ENSBTAG00000009872,ENSBTAG00000002069,ENSBTAG00000035587,ENSBTAG00000002769,ENSBTAG00000020457,ENSBTAG00000000130,ENSBTAG00000014911,ENSBTAG00000020566,ENSBTAG00000014199,ENSBTAG00000007927
GO:0032091	negative regulation of protein binding	biological_process	0.015609	0.69716	9	893	76	19359	ENSBTAG00000018603,ENSBTAG00000000073,ENSBTAG00000046107,ENSBTAG00000013538,ENSBTAG00000013782,ENSBTAG00000000253,ENSBTAG00000035587,ENSBTAG00000012101,ENSBTAG00000018784
GO:0070873	regulation of glycogen metabolic process	biological_process	0.015706	0.69788	4	893	21	19359	ENSBTAG00000032288,ENSBTAG00000000785,ENSBTAG00000007897,ENSBTAG00000031194
GO:0060548	negative regulation of cell death	biological_process	0.015719	0.69788	47	893	698	19359	ENSBTAG00000019975,ENSBTAG00000008113,ENSBTAG00000014992,ENSBTAG00000012328,ENSBTAG00000004282,ENSBTAG00000018257,ENSBTAG00000001086,ENSBTAG00000011539,ENSBTAG00000015361,ENSBTAG00000014453,ENSBTAG00000003184,ENSBTAG00000012223,ENSBTAG00000015604,ENSBTAG00000014466,ENSBTAG00000000042,ENSBTAG00000031476,ENSBTAG00000001292,ENSBTAG00000018996,ENSBTAG00000005458,ENSBTAG00000006071,ENSBTAG00000001817,…
GO:0045765	regulation of angiogenesis	biological_process	0.015732	0.69788	19	893	217	19359	ENSBTAG00000000815,ENSBTAG00000017680,ENSBTAG00000014911,ENSBTAG00000018655,ENSBTAG00000016915,ENSBTAG00000031519,ENSBTAG00000027516,ENSBTAG00000014944,ENSBTAG00000008232,ENSBTAG00000031476,ENSBTAG00000001321,ENSBTAG00000015779,ENSBTAG00000000411,ENSBTAG00000017771,ENSBTAG00000047567,ENSBTAG00000017584,ENSBTAG00000005004,ENSBTAG00000045510,ENSBTAG00000015335
GO:0044126	regulation of growth of symbiont in host	biological_process	0.015938	0.70385	3	893	13	19359	ENSBTAG00000020332,ENSBTAG00000000016,ENSBTAG00000000563
GO:0044144	modulation of growth of symbiont involved in interaction with host	biological_process	0.015938	0.70385	3	893	13	19359	ENSBTAG00000020332,ENSBTAG00000000563,ENSBTAG00000000016
GO:2000026	regulation of multicellular organismal development	biological_process	0.016004	0.70401	91	893	1460	19359	ENSBTAG00000003184,ENSBTAG00000012212,ENSBTAG00000008129,ENSBTAG00000019313,ENSBTAG00000001173,ENSBTAG00000031194,ENSBTAG00000017680,ENSBTAG00000014944,ENSBTAG00000031519,ENSBTAG00000018996,ENSBTAG00000001292,ENSBTAG00000014199,ENSBTAG00000016915,ENSBTAG00000031476,ENSBTAG00000002303,ENSBTAG00000003543,ENSBTAG00000011193,ENSBTAG00000018603,ENSBTAG00000014992,ENSBTAG00000015779,ENSBTAG00000017584,…
GO:1903547	regulation of growth hormone activity	biological_process	0.016013	0.70401	1	893	1	19359	ENSBTAG00000031194
GO:0006112	energy reserve metabolic process	biological_process	0.016094	0.70596	8	893	66	19359	ENSBTAG00000015969,ENSBTAG00000007897,ENSBTAG00000031194,ENSBTAG00000032288,ENSBTAG00000013492,ENSBTAG00000000785,ENSBTAG00000014911,ENSBTAG00000019011
GO:0050776	regulation of immune response	biological_process	0.016142	0.70652	40	893	569	19359	ENSBTAG00000018052,ENSBTAG00000013279,ENSBTAG00000013907,ENSBTAG00000012210,ENSBTAG00000000436,ENSBTAG00000046644,ENSBTAG00000013475,ENSBTAG00000009985,ENSBTAG00000008232,ENSBTAG00000007927,ENSBTAG00000014911,ENSBTAG00000047632,ENSBTAG00000040569,ENSBTAG00000002069,ENSBTAG00000009872,ENSBTAG00000001321,ENSBTAG00000045548,ENSBTAG00000020457,ENSBTAG00000035587,ENSBTAG00000011699,ENSBTAG00000007450,…
GO:0070301	cellular response to hydrogen peroxide	biological_process	0.016209	0.70788	7	893	53	19359	ENSBTAG00000000042,ENSBTAG00000000436,ENSBTAG00000011539,ENSBTAG00000015909,ENSBTAG00000014992,ENSBTAG00000021499,ENSBTAG00000048062
GO:2000677	regulation of transcription regulatory region DNA binding	biological_process	0.016309	0.70854	5	893	33	19359	ENSBTAG00000003184,ENSBTAG00000020457,ENSBTAG00000009985,ENSBTAG00000020117,ENSBTAG00000007424
GO:0001935	endothelial cell proliferation	biological_process	0.016367	0.70854	10	893	93	19359	ENSBTAG00000019293,ENSBTAG00000014911,ENSBTAG00000018655,ENSBTAG00000045510,ENSBTAG00000009496,ENSBTAG00000005004,ENSBTAG00000027516,ENSBTAG00000047567,ENSBTAG00000000815,ENSBTAG00000012328
GO:0044255	cellular lipid metabolic process	biological_process	0.016401	0.70854	54	893	781	19359	ENSBTAG00000016594,ENSBTAG00000017710,ENSBTAG00000039686,ENSBTAG00000005716,ENSBTAG00000005759,ENSBTAG00000000099,ENSBTAG00000053588,ENSBTAG00000008232,ENSBTAG00000021902,ENSBTAG00000021499,ENSBTAG00000002413,ENSBTAG00000014911,ENSBTAG00000015118,ENSBTAG00000005827,ENSBTAG00000015352,ENSBTAG00000011491,ENSBTAG00000009236,ENSBTAG00000001321,ENSBTAG00000019770,ENSBTAG00000025669,ENSBTAG00000007975,…
GO:0019218	regulation of steroid metabolic process	biological_process	0.016432	0.70854	8	893	66	19359	ENSBTAG00000001592,ENSBTAG00000019770,ENSBTAG00000001321,ENSBTAG00000012186,ENSBTAG00000000124,ENSBTAG00000012284,ENSBTAG00000014911,ENSBTAG00000009496
GO:0043009	chordate embryonic development	biological_process	0.016448	0.70854	38	893	535	19359	ENSBTAG00000017871,ENSBTAG00000017680,ENSBTAG00000031194,ENSBTAG00000001173,ENSBTAG00000019313,ENSBTAG00000000815,ENSBTAG00000001546,ENSBTAG00000003184,ENSBTAG00000031476,ENSBTAG00000021435,ENSBTAG00000008113,ENSBTAG00000026769,ENSBTAG00000017584,ENSBTAG00000018603,ENSBTAG00000009238,ENSBTAG00000037726,ENSBTAG00000003543,ENSBTAG00000024341,ENSBTAG00000024105,ENSBTAG00000004282,ENSBTAG00000009988,…
GO:0004591	oxoglutarate dehydrogenase (succinyl-transferring) activity	molecular_function	0.016461	0.70854	2	893	4	19359	ENSBTAG00000021728,ENSBTAG00000006029
GO:0043966	histone H3 acetylation	biological_process	0.01653	0.70854	7	893	51	19359	ENSBTAG00000009985,ENSBTAG00000007424,ENSBTAG00000003889,ENSBTAG00000007776,ENSBTAG00000009872,ENSBTAG00000046760,ENSBTAG00000047031
GO:0003828	alpha-N-acetylneuraminate alpha-2,8-sialyltransferase activity	molecular_function	0.016539	0.70854	2	893	4	19359	ENSBTAG00000001770,ENSBTAG00000048501
GO:0044087	regulation of cellular component biogenesis	biological_process	0.016549	0.70854	49	893	710	19359	ENSBTAG00000003675,ENSBTAG00000001592,ENSBTAG00000014453,ENSBTAG00000006323,ENSBTAG00000013782,ENSBTAG00000000815,ENSBTAG00000008129,ENSBTAG00000020600,ENSBTAG00000006071,ENSBTAG00000003202,ENSBTAG00000015205,ENSBTAG00000006542,ENSBTAG00000018996,ENSBTAG00000019044,ENSBTAG00000021420,ENSBTAG00000001030,ENSBTAG00000013744,ENSBTAG00000047543,ENSBTAG00000003191,ENSBTAG00000013538,ENSBTAG00000024105,…
GO:0042063	gliogenesis	biological_process	0.016637	0.70971	17	893	197	19359	ENSBTAG00000008313,ENSBTAG00000038716,ENSBTAG00000031476,ENSBTAG00000008232,ENSBTAG00000010277,ENSBTAG00000020457,ENSBTAG00000007424,ENSBTAG00000009357,ENSBTAG00000006990,ENSBTAG00000002072,ENSBTAG00000037547,ENSBTAG00000047543,ENSBTAG00000045812,ENSBTAG00000014992,ENSBTAG00000013153,ENSBTAG00000001321,ENSBTAG00000045548
GO:0043405	regulation of MAP kinase activity	biological_process	0.016649	0.70971	18	893	204	19359	ENSBTAG00000000218,ENSBTAG00000016915,ENSBTAG00000020283,ENSBTAG00000008232,ENSBTAG00000046644,ENSBTAG00000023947,ENSBTAG00000012724,ENSBTAG00000020457,ENSBTAG00000021700,ENSBTAG00000012328,ENSBTAG00000004114,ENSBTAG00000001321,ENSBTAG00000020350,ENSBTAG00000045548,ENSBTAG00000047543,ENSBTAG00000000484,ENSBTAG00000000411,ENSBTAG00000024450
GO:0051051	negative regulation of transport	biological_process	0.016686	0.70978	25	893	314	19359	ENSBTAG00000000436,ENSBTAG00000013279,ENSBTAG00000001592,ENSBTAG00000017680,ENSBTAG00000016124,ENSBTAG00000014911,ENSBTAG00000020566,ENSBTAG00000018996,ENSBTAG00000007927,ENSBTAG00000003543,ENSBTAG00000027320,ENSBTAG00000004078,ENSBTAG00000001321,ENSBTAG00000006432,ENSBTAG00000012328,ENSBTAG00000015779,ENSBTAG00000000073,ENSBTAG00000008113,ENSBTAG00000046752,ENSBTAG00000002863,ENSBTAG00000020049,…
GO:0030225	macrophage differentiation	biological_process	0.016796	0.71192	5	893	31	19359	ENSBTAG00000020457,ENSBTAG00000009357,ENSBTAG00000007424,ENSBTAG00000021397,ENSBTAG00000011193
GO:1903361	protein localization to basolateral plasma membrane	biological_process	0.016809	0.71192	2	893	5	19359	ENSBTAG00000023415,ENSBTAG00000002881
GO:0051249	regulation of lymphocyte activation	biological_process	0.017035	0.71819	25	893	319	19359	ENSBTAG00000012212,ENSBTAG00000012223,ENSBTAG00000000436,ENSBTAG00000000563,ENSBTAG00000014466,ENSBTAG00000013279,ENSBTAG00000016320,ENSBTAG00000019313,ENSBTAG00000021512,ENSBTAG00000007927,ENSBTAG00000014199,ENSBTAG00000002190,ENSBTAG00000014911,ENSBTAG00000015205,ENSBTAG00000019293,ENSBTAG00000002769,ENSBTAG00000001321,ENSBTAG00000047632,ENSBTAG00000019975,ENSBTAG00000017037,ENSBTAG00000027204,…
GO:0033089	positive regulation of T cell differentiation in thymus	biological_process	0.017067	0.71819	3	893	11	19359	ENSBTAG00000013279,ENSBTAG00000019293,ENSBTAG00000019975
GO:2000400	positive regulation of thymocyte aggregation	biological_process	0.017067	0.71819	3	893	11	19359	ENSBTAG00000013279,ENSBTAG00000019293,ENSBTAG00000019975
GO:0031663	lipopolysaccharide-mediated signaling pathway	biological_process	0.017181	0.72023	6	893	42	19359	ENSBTAG00000017680,ENSBTAG00000020457,ENSBTAG00000001321,ENSBTAG00000001292,ENSBTAG00000000563,ENSBTAG00000000436
GO:1900180	regulation of protein localization to nucleus	biological_process	0.017236	0.72023	11	893	101	19359	ENSBTAG00000009985,ENSBTAG00000020457,ENSBTAG00000007424,ENSBTAG00000021071,ENSBTAG00000020049,ENSBTAG00000014911,ENSBTAG00000000484,ENSBTAG00000013153,ENSBTAG00000009199,ENSBTAG00000017360,ENSBTAG00000003543
GO:0070172	positive regulation of tooth mineralization	biological_process	0.017276	0.72023	2	893	4	19359	ENSBTAG00000001250,ENSBTAG00000013990
GO:0009448	gamma-aminobutyric acid metabolic process	biological_process	0.017335	0.72023	2	893	4	19359	ENSBTAG00000004038,ENSBTAG00000021902
GO:0051766	inositol trisphosphate kinase activity	molecular_function	0.017335	0.72023	2	893	4	19359	ENSBTAG00000009845,ENSBTAG00000019465
GO:0060304	regulation of phosphatidylinositol dephosphorylation	biological_process	0.017335	0.72023	2	893	4	19359	ENSBTAG00000015352,ENSBTAG00000001030
GO:1903541	regulation of exosomal secretion	biological_process	0.017594	0.72881	3	893	11	19359	ENSBTAG00000018996,ENSBTAG00000000411,ENSBTAG00000011154
GO:0042304	regulation of fatty acid biosynthetic process	biological_process	0.017616	0.72881	5	893	32	19359	ENSBTAG00000053588,ENSBTAG00000014911,ENSBTAG00000001321,ENSBTAG00000019770,ENSBTAG00000001592
GO:0008361	regulation of cell size	biological_process	0.017887	0.73672	13	893	127	19359	ENSBTAG00000005716,ENSBTAG00000053588,ENSBTAG00000001941,ENSBTAG00000021420,ENSBTAG00000019975,ENSBTAG00000047543,ENSBTAG00000018052,ENSBTAG00000013030,ENSBTAG00000000878,ENSBTAG00000014359,ENSBTAG00000020130,ENSBTAG00000012063,ENSBTAG00000001131
GO:0019829	cation-transporting ATPase activity	molecular_function	0.018022	0.73672	7	893	60	19359	ENSBTAG00000014238,ENSBTAG00000014140,ENSBTAG00000000520,ENSBTAG00000007572,ENSBTAG00000039208,ENSBTAG00000000550,ENSBTAG00000008777
GO:0042625	ATPase activity, coupled to transmembrane movement of ions	molecular_function	0.018022	0.73672	7	893	60	19359	ENSBTAG00000000550,ENSBTAG00000008777,ENSBTAG00000014238,ENSBTAG00000000520,ENSBTAG00000014140,ENSBTAG00000007572,ENSBTAG00000039208
GO:0098609	cell-cell adhesion	biological_process	0.018043	0.73672	49	893	712	19359	ENSBTAG00000019293,ENSBTAG00000005672,ENSBTAG00000007927,ENSBTAG00000002190,ENSBTAG00000014911,ENSBTAG00000011356,ENSBTAG00000001004,ENSBTAG00000013279,ENSBTAG00000016320,ENSBTAG00000020457,ENSBTAG00000053546,ENSBTAG00000015939,ENSBTAG00000009496,ENSBTAG00000019153,ENSBTAG00000012724,ENSBTAG00000010402,ENSBTAG00000006264,ENSBTAG00000025405,ENSBTAG00000014966,ENSBTAG00000010316,ENSBTAG00000017306,…
GO:0043231	intracellular membrane-bounded organelle	cellular_component	0.018064	0.73672	466	893	8881	19359	ENSBTAG00000012922,ENSBTAG00000008778,ENSBTAG00000020547,ENSBTAG00000047717,ENSBTAG00000009507,ENSBTAG00000008232,ENSBTAG00000021902,ENSBTAG00000007927,ENSBTAG00000012881,ENSBTAG00000030403,ENSBTAG00000009508,ENSBTAG00000018938,ENSBTAG00000006525,ENSBTAG00000014930,ENSBTAG00000045548,ENSBTAG00000017306,ENSBTAG00000002704,ENSBTAG00000013722,ENSBTAG00000038337,ENSBTAG00000031749,ENSBTAG00000012724,…
GO:0032963	collagen metabolic process	biological_process	0.018092	0.73672	8	893	65	19359	ENSBTAG00000020475,ENSBTAG00000012919,ENSBTAG00000009051,ENSBTAG00000003598,ENSBTAG00000020457,ENSBTAG00000015739,ENSBTAG00000006507,ENSBTAG00000021799
GO:0044259	multicellular organismal macromolecule metabolic process	biological_process	0.018092	0.73672	8	893	65	19359	ENSBTAG00000015739,ENSBTAG00000020457,ENSBTAG00000021799,ENSBTAG00000006507,ENSBTAG00000012919,ENSBTAG00000020475,ENSBTAG00000003598,ENSBTAG00000009051
GO:0060539	diaphragm development	biological_process	0.018107	0.73672	2	893	5	19359	ENSBTAG00000021827,ENSBTAG00000007348
GO:0007167	enzyme linked receptor protein signaling pathway	biological_process	0.01819	0.73857	49	893	711	19359	ENSBTAG00000007424,ENSBTAG00000020117,ENSBTAG00000002804,ENSBTAG00000046951,ENSBTAG00000018603,ENSBTAG00000021420,ENSBTAG00000015779,ENSBTAG00000047543,ENSBTAG00000017584,ENSBTAG00000017771,ENSBTAG00000047567,ENSBTAG00000002303,ENSBTAG00000013755,ENSBTAG00000031476,ENSBTAG00000005877,ENSBTAG00000015205,ENSBTAG00000021512,ENSBTAG00000019798,ENSBTAG00000016915,ENSBTAG00000004135,ENSBTAG00000004215,…
GO:0043374	CD8-positive, alpha-beta T cell differentiation	biological_process	0.018244	0.73923	3	893	12	19359	ENSBTAG00000021512,ENSBTAG00000021158,ENSBTAG00000002240
GO:0080134	regulation of response to stress	biological_process	0.018396	0.74386	68	893	1040	19359	ENSBTAG00000017306,ENSBTAG00000001321,ENSBTAG00000015909,ENSBTAG00000012724,ENSBTAG00000044106,ENSBTAG00000020547,ENSBTAG00000000436,ENSBTAG00000046644,ENSBTAG00000018052,ENSBTAG00000000878,ENSBTAG00000015984,ENSBTAG00000014911,ENSBTAG00000008232,ENSBTAG00000009985,ENSBTAG00000021499,ENSBTAG00000005493,ENSBTAG00000012328,ENSBTAG00000024450,ENSBTAG00000047543,ENSBTAG00000014138,ENSBTAG00000023970,…
GO:0051294	establishment of spindle orientation	biological_process	0.018454	0.74466	5	893	30	19359	ENSBTAG00000020067,ENSBTAG00000004887,ENSBTAG00000004472,ENSBTAG00000014453,ENSBTAG00000021067
GO:0043227	membrane-bounded organelle	cellular_component	0.018536	0.74646	469	893	8943	19359	ENSBTAG00000026283,ENSBTAG00000004603,ENSBTAG00000006588,ENSBTAG00000019216,ENSBTAG00000005634,ENSBTAG00000000448,ENSBTAG00000007962,ENSBTAG00000006657,ENSBTAG00000009199,ENSBTAG00000020117,ENSBTAG00000014138,ENSBTAG00000045835,ENSBTAG00000014453,ENSBTAG00000001592,ENSBTAG00000012673,ENSBTAG00000012186,ENSBTAG00000012738,ENSBTAG00000048501,ENSBTAG00000007393,ENSBTAG00000008593,ENSBTAG00000003242,…
GO:0080135	regulation of cellular response to stress	biological_process	0.018731	0.75093	42	893	585	19359	ENSBTAG00000000042,ENSBTAG00000015604,ENSBTAG00000000563,ENSBTAG00000010152,ENSBTAG00000001592,ENSBTAG00000006071,ENSBTAG00000015205,ENSBTAG00000005458,ENSBTAG00000018996,ENSBTAG00000021512,ENSBTAG00000009773,ENSBTAG00000000753,ENSBTAG00000000841,ENSBTAG00000017360,ENSBTAG00000017422,ENSBTAG00000014992,ENSBTAG00000015779,ENSBTAG00000024450,ENSBTAG00000018603,ENSBTAG00000001030,ENSBTAG00000047543,…
GO:0002227	innate immune response in mucosa	biological_process	0.018733	0.75093	2	893	5	19359	ENSBTAG00000001292,ENSBTAG00000019770
GO:0044723	single-organism carbohydrate metabolic process	biological_process	0.018762	0.75093	40	893	564	19359	ENSBTAG00000014393,ENSBTAG00000048501,ENSBTAG00000001546,ENSBTAG00000017056,ENSBTAG00000031194,ENSBTAG00000011601,ENSBTAG00000000785,ENSBTAG00000022238,ENSBTAG00000018996,ENSBTAG00000001770,ENSBTAG00000013099,ENSBTAG00000047031,ENSBTAG00000015917,ENSBTAG00000047567,ENSBTAG00000013492,ENSBTAG00000000545,ENSBTAG00000009845,ENSBTAG00000013322,ENSBTAG00000020117,ENSBTAG00000001610,ENSBTAG00000008778,…
GO:0051604	protein maturation	biological_process	0.018849	0.75287	21	893	254	19359	ENSBTAG00000000124,ENSBTAG00000017451,ENSBTAG00000000224,ENSBTAG00000009132,ENSBTAG00000018159,ENSBTAG00000002939,ENSBTAG00000000475,ENSBTAG00000001321,ENSBTAG00000002303,ENSBTAG00000002977,ENSBTAG00000010402,ENSBTAG00000026283,ENSBTAG00000015779,ENSBTAG00000018784,ENSBTAG00000013197,ENSBTAG00000012343,ENSBTAG00000006507,ENSBTAG00000009570,ENSBTAG00000006990,ENSBTAG00000019696,ENSBTAG00000033453
GO:0045747	positive regulation of Notch signaling pathway	biological_process	0.019276	0.76837	5	893	34	19359	ENSBTAG00000031476,ENSBTAG00000019313,ENSBTAG00000045812,ENSBTAG00000017771,ENSBTAG00000012343
GO:0006561	proline biosynthetic process	biological_process	0.019411	0.76951	2	893	5	19359	ENSBTAG00000000042,ENSBTAG00000005835
GO:0055129	L-proline biosynthetic process	biological_process	0.019411	0.76951	2	893	5	19359	ENSBTAG00000000042,ENSBTAG00000005835
GO:0071704	organic substance metabolic process	biological_process	0.019422	0.76951	490	893	9474	19359	ENSBTAG00000006683,ENSBTAG00000025442,ENSBTAG00000044113,ENSBTAG00000015984,ENSBTAG00000000878,ENSBTAG00000019780,ENSBTAG00000049066,ENSBTAG00000005069,ENSBTAG00000021045,ENSBTAG00000008313,ENSBTAG00000007776,ENSBTAG00000012101,ENSBTAG00000004073,ENSBTAG00000031184,ENSBTAG00000009995,ENSBTAG00000001321,ENSBTAG00000011951,ENSBTAG00000045812,ENSBTAG00000002977,ENSBTAG00000010402,ENSBTAG00000002586,…
GO:0003184	pulmonary valve morphogenesis	biological_process	0.019564	0.76961	3	893	11	19359	ENSBTAG00000017680,ENSBTAG00000006720,ENSBTAG00000007348
GO:0045261	proton-transporting ATP synthase complex, catalytic core F(1)	cellular_component	0.019573	0.76961	2	893	7	19359	ENSBTAG00000000550,ENSBTAG00000039208
GO:0002385	mucosal immune response	biological_process	0.019621	0.76961	3	893	13	19359	ENSBTAG00000019770,ENSBTAG00000019798,ENSBTAG00000001292
GO:0001652	granular component	cellular_component	0.019641	0.76961	2	893	5	19359	ENSBTAG00000017418,ENSBTAG00000011554
GO:0030054	cell junction	cellular_component	0.019671	0.76961	48	893	686	19359	ENSBTAG00000005672,ENSBTAG00000020332,ENSBTAG00000015226,ENSBTAG00000011356,ENSBTAG00000009228,ENSBTAG00000005719,ENSBTAG00000001004,ENSBTAG00000002430,ENSBTAG00000001599,ENSBTAG00000002996,ENSBTAG00000019076,ENSBTAG00000025181,ENSBTAG00000002786,ENSBTAG00000015984,ENSBTAG00000011229,ENSBTAG00000005031,ENSBTAG00000018650,ENSBTAG00000015939,ENSBTAG00000018374,ENSBTAG00000020049,ENSBTAG00000012724,…
GO:0006464	cellular protein modification process	biological_process	0.019699	0.76961	189	893	3255	19359	ENSBTAG00000006657,ENSBTAG00000021700,ENSBTAG00000047543,ENSBTAG00000026283,ENSBTAG00000024450,ENSBTAG00000021420,ENSBTAG00000018774,ENSBTAG00000009451,ENSBTAG00000014138,ENSBTAG00000007424,ENSBTAG00000000815,ENSBTAG00000048501,ENSBTAG00000001546,ENSBTAG00000012673,ENSBTAG00000020475,ENSBTAG00000014453,ENSBTAG00000001941,ENSBTAG00000009948,ENSBTAG00000021512,ENSBTAG00000006175,ENSBTAG00000015205,…
GO:0036211	protein modification process	biological_process	0.019699	0.76961	189	893	3255	19359	ENSBTAG00000002083,ENSBTAG00000009985,ENSBTAG00000008232,ENSBTAG00000018002,ENSBTAG00000012881,ENSBTAG00000019537,ENSBTAG00000012147,ENSBTAG00000030403,ENSBTAG00000014911,ENSBTAG00000009037,ENSBTAG00000018052,ENSBTAG00000012922,ENSBTAG00000002830,ENSBTAG00000048308,ENSBTAG00000012724,ENSBTAG00000010381,ENSBTAG00000021913,ENSBTAG00000015352,ENSBTAG00000000411,ENSBTAG00000014930,ENSBTAG00000012039,…
GO:0006165	nucleoside diphosphate phosphorylation	biological_process	0.019829	0.77144	9	893	82	19359	ENSBTAG00000013492,ENSBTAG00000032288,ENSBTAG00000020117,ENSBTAG00000013099,ENSBTAG00000001610,ENSBTAG00000006029,ENSBTAG00000015917,ENSBTAG00000017056,ENSBTAG00000015408
GO:0001558	regulation of cell growth	biological_process	0.019832	0.77144	21	893	250	19359	ENSBTAG00000045548,ENSBTAG00000009872,ENSBTAG00000015779,ENSBTAG00000021420,ENSBTAG00000013251,ENSBTAG00000047543,ENSBTAG00000000484,ENSBTAG00000005004,ENSBTAG00000020457,ENSBTAG00000010493,ENSBTAG00000005716,ENSBTAG00000008129,ENSBTAG00000013782,ENSBTAG00000001941,ENSBTAG00000007480,ENSBTAG00000018052,ENSBTAG00000014359,ENSBTAG00000012881,ENSBTAG00000018996,ENSBTAG00000045817,ENSBTAG00000014495
GO:0006952	defense response	biological_process	0.019863	0.77144	61	893	1011	19359	ENSBTAG00000009496,ENSBTAG00000007450,ENSBTAG00000014838,ENSBTAG00000021071,ENSBTAG00000020457,ENSBTAG00000011699,ENSBTAG00000035587,ENSBTAG00000005183,ENSBTAG00000001321,ENSBTAG00000019770,ENSBTAG00000017306,ENSBTAG00000047632,ENSBTAG00000040569,ENSBTAG00000025405,ENSBTAG00000010155,ENSBTAG00000012881,ENSBTAG00000007927,ENSBTAG00000014911,ENSBTAG00000015900,ENSBTAG00000045817,ENSBTAG00000009985,…
GO:0044236	multicellular organismal metabolic process	biological_process	0.01994	0.7729	9	893	80	19359	ENSBTAG00000020475,ENSBTAG00000012919,ENSBTAG00000009051,ENSBTAG00000003598,ENSBTAG00000020457,ENSBTAG00000015739,ENSBTAG00000021512,ENSBTAG00000006507,ENSBTAG00000021799
GO:0072329	monocarboxylic acid catabolic process	biological_process	0.020045	0.77546	10	893	88	19359	ENSBTAG00000007484,ENSBTAG00000017710,ENSBTAG00000012212,ENSBTAG00000012721,ENSBTAG00000004038,ENSBTAG00000002863,ENSBTAG00000014911,ENSBTAG00000006200,ENSBTAG00000019811,ENSBTAG00000021902
GO:0016573	histone acetylation	biological_process	0.02014	0.77652	13	893	131	19359	ENSBTAG00000007424,ENSBTAG00000007776,ENSBTAG00000009985,ENSBTAG00000002083,ENSBTAG00000020457,ENSBTAG00000005578,ENSBTAG00000046760,ENSBTAG00000008295,ENSBTAG00000011539,ENSBTAG00000003889,ENSBTAG00000013279,ENSBTAG00000047031,ENSBTAG00000009872
GO:0005794	Golgi apparatus	cellular_component	0.020154	0.77652	69	893	1040	19359	ENSBTAG00000004135,ENSBTAG00000017424,ENSBTAG00000002939,ENSBTAG00000004472,ENSBTAG00000013677,ENSBTAG00000001546,ENSBTAG00000020475,ENSBTAG00000016124,ENSBTAG00000002804,ENSBTAG00000008553,ENSBTAG00000007962,ENSBTAG00000006657,ENSBTAG00000004829,ENSBTAG00000006588,ENSBTAG00000005316,ENSBTAG00000009037,ENSBTAG00000018655,ENSBTAG00000009507,ENSBTAG00000005493,ENSBTAG00000020547,ENSBTAG00000008778,…
GO:0036474	cell death in response to hydrogen peroxide	biological_process	0.020234	0.77652	4	893	21	19359	ENSBTAG00000015909,ENSBTAG00000000042,ENSBTAG00000021499,ENSBTAG00000014992
GO:0043085	positive regulation of catalytic activity	biological_process	0.020244	0.77652	65	893	991	19359	ENSBTAG00000017422,ENSBTAG00000018603,ENSBTAG00000015779,ENSBTAG00000007993,ENSBTAG00000013197,ENSBTAG00000014189,ENSBTAG00000010532,ENSBTAG00000004282,ENSBTAG00000011433,ENSBTAG00000013782,ENSBTAG00000006323,ENSBTAG00000017680,ENSBTAG00000023947,ENSBTAG00000001292,ENSBTAG00000016915,ENSBTAG00000009938,ENSBTAG00000020566,ENSBTAG00000022169,ENSBTAG00000006121,ENSBTAG00000049822,ENSBTAG00000004114,…
GO:0060712	spongiotrophoblast layer development	biological_process	0.020278	0.77652	3	893	14	19359	ENSBTAG00000007424,ENSBTAG00000031194,ENSBTAG00000026769
GO:0006909	phagocytosis	biological_process	0.020345	0.77652	14	893	153	19359	ENSBTAG00000008034,ENSBTAG00000014911,ENSBTAG00000020566,ENSBTAG00000035958,ENSBTAG00000019153,ENSBTAG00000007450,ENSBTAG00000010402,ENSBTAG00000027204,ENSBTAG00000047632,ENSBTAG00000015520,ENSBTAG00000001321,ENSBTAG00000002885,ENSBTAG00000000563,ENSBTAG00000010316
GO:0034703	cation channel complex	cellular_component	0.020364	0.77652	14	893	148	19359	ENSBTAG00000009489,ENSBTAG00000014083,ENSBTAG00000001861,ENSBTAG00000009508,ENSBTAG00000027320,ENSBTAG00000004078,ENSBTAG00000006432,ENSBTAG00000004770,ENSBTAG00000047191,ENSBTAG00000021657,ENSBTAG00000006071,ENSBTAG00000007506,ENSBTAG00000039340,ENSBTAG00000002985
GO:0051653	spindle localization	biological_process	0.020389	0.77652	6	893	41	19359	ENSBTAG00000010402,ENSBTAG00000004472,ENSBTAG00000021067,ENSBTAG00000014453,ENSBTAG00000020067,ENSBTAG00000004887
GO:0032809	neuronal cell body membrane	cellular_component	0.020539	0.78074	3	893	13	19359	ENSBTAG00000027320,ENSBTAG00000008232,ENSBTAG00000014083
GO:0032970	regulation of actin filament-based process	biological_process	0.020925	0.79258	25	893	322	19359	ENSBTAG00000049248,ENSBTAG00000046644,ENSBTAG00000005654,ENSBTAG00000006323,ENSBTAG00000020600,ENSBTAG00000007393,ENSBTAG00000018996,ENSBTAG00000035958,ENSBTAG00000015205,ENSBTAG00000006071,ENSBTAG00000047543,ENSBTAG00000006720,ENSBTAG00000003191,ENSBTAG00000013744,ENSBTAG00000014930,ENSBTAG00000019044,ENSBTAG00000010402,ENSBTAG00000032427,ENSBTAG00000017422,ENSBTAG00000013153,ENSBTAG00000006432,…
GO:0006468	protein phosphorylation	biological_process	0.020932	0.79258	95	893	1527	19359	ENSBTAG00000005004,ENSBTAG00000002072,ENSBTAG00000020457,ENSBTAG00000011699,ENSBTAG00000035587,ENSBTAG00000012667,ENSBTAG00000014966,ENSBTAG00000004114,ENSBTAG00000003446,ENSBTAG00000003990,ENSBTAG00000000218,ENSBTAG00000027516,ENSBTAG00000045902,ENSBTAG00000010155,ENSBTAG00000019910,ENSBTAG00000011434,ENSBTAG00000002107,ENSBTAG00000007981,ENSBTAG00000015969,ENSBTAG00000019076,ENSBTAG00000007993,…
GO:0050808	synapse organization	biological_process	0.021039	0.79471	17	893	195	19359	ENSBTAG00000014083,ENSBTAG00000003675,ENSBTAG00000018052,ENSBTAG00000008129,ENSBTAG00000008232,ENSBTAG00000021420,ENSBTAG00000009489,ENSBTAG00000000575,ENSBTAG00000047543,ENSBTAG00000045548,ENSBTAG00000012328,ENSBTAG00000015335,ENSBTAG00000004035,ENSBTAG00000004970,ENSBTAG00000015939,ENSBTAG00000007496,ENSBTAG00000044195
GO:0046939	nucleotide phosphorylation	biological_process	0.021069	0.79471	9	893	83	19359	ENSBTAG00000015408,ENSBTAG00000017056,ENSBTAG00000015917,ENSBTAG00000032288,ENSBTAG00000013492,ENSBTAG00000006029,ENSBTAG00000001610,ENSBTAG00000013099,ENSBTAG00000020117
GO:0016053	organic acid biosynthetic process	biological_process	0.021155	0.79489	19	893	220	19359	ENSBTAG00000019770,ENSBTAG00000001321,ENSBTAG00000007975,ENSBTAG00000008994,ENSBTAG00000013492,ENSBTAG00000005835,ENSBTAG00000009172,ENSBTAG00000009029,ENSBTAG00000001727,ENSBTAG00000018257,ENSBTAG00000004248,ENSBTAG00000039686,ENSBTAG00000000042,ENSBTAG00000053588,ENSBTAG00000012721,ENSBTAG00000001592,ENSBTAG00000046900,ENSBTAG00000014911,ENSBTAG00000002413
GO:0046394	carboxylic acid biosynthetic process	biological_process	0.021155	0.79489	19	893	220	19359	ENSBTAG00000001592,ENSBTAG00000012721,ENSBTAG00000053588,ENSBTAG00000039686,ENSBTAG00000000042,ENSBTAG00000014911,ENSBTAG00000046900,ENSBTAG00000002413,ENSBTAG00000008994,ENSBTAG00000007975,ENSBTAG00000001321,ENSBTAG00000019770,ENSBTAG00000004248,ENSBTAG00000009029,ENSBTAG00000009172,ENSBTAG00000001727,ENSBTAG00000018257,ENSBTAG00000013492,ENSBTAG00000005835
GO:0043552	positive regulation of phosphatidylinositol 3-kinase activity	biological_process	0.021353	0.79875	4	893	21	19359	ENSBTAG00000016915,ENSBTAG00000002804,ENSBTAG00000020457,ENSBTAG00000004282
GO:0005975	carbohydrate metabolic process	biological_process	0.021397	0.79875	45	893	652	19359	ENSBTAG00000006029,ENSBTAG00000020457,ENSBTAG00000019011,ENSBTAG00000004248,ENSBTAG00000012985,ENSBTAG00000010805,ENSBTAG00000032288,ENSBTAG00000008747,ENSBTAG00000018905,ENSBTAG00000025669,ENSBTAG00000016956,ENSBTAG00000002704,ENSBTAG00000021902,ENSBTAG00000002559,ENSBTAG00000016253,ENSBTAG00000014911,ENSBTAG00000009037,ENSBTAG00000054666,ENSBTAG00000007897,ENSBTAG00000005973,ENSBTAG00000053588,…
GO:0051048	negative regulation of secretion	biological_process	0.021399	0.79875	13	893	137	19359	ENSBTAG00000013279,ENSBTAG00000015779,ENSBTAG00000000436,ENSBTAG00000012328,ENSBTAG00000027320,ENSBTAG00000001321,ENSBTAG00000007424,ENSBTAG00000046547,ENSBTAG00000018996,ENSBTAG00000003436,ENSBTAG00000007927,ENSBTAG00000020566,ENSBTAG00000014911
GO:0000981	RNA polymerase II transcription factor activity, sequence-specific DNA binding	molecular_function	0.02142	0.79875	41	893	639	19359	ENSBTAG00000045835,ENSBTAG00000018131,ENSBTAG00000009017,ENSBTAG00000009451,ENSBTAG00000012063,ENSBTAG00000018229,ENSBTAG00000020117,ENSBTAG00000009199,ENSBTAG00000026769,ENSBTAG00000021512,ENSBTAG00000018996,ENSBTAG00000006068,ENSBTAG00000003184,ENSBTAG00000011982,ENSBTAG00000021158,ENSBTAG00000017528,ENSBTAG00000015817,ENSBTAG00000009496,ENSBTAG00000008523,ENSBTAG00000001250,ENSBTAG00000003107,…
GO:0034220	ion transmembrane transport	biological_process	0.021589	0.80118	56	893	845	19359	ENSBTAG00000011226,ENSBTAG00000005934,ENSBTAG00000008777,ENSBTAG00000002985,ENSBTAG00000000550,ENSBTAG00000007572,ENSBTAG00000016283,ENSBTAG00000006043,ENSBTAG00000013030,ENSBTAG00000021257,ENSBTAG00000014140,ENSBTAG00000014354,ENSBTAG00000014083,ENSBTAG00000004300,ENSBTAG00000046773,ENSBTAG00000020130,ENSBTAG00000007496,ENSBTAG00000018975,ENSBTAG00000012559,ENSBTAG00000007111,ENSBTAG00000014238,…
GO:0043388	positive regulation of DNA binding	biological_process	0.021604	0.80118	5	893	33	19359	ENSBTAG00000018996,ENSBTAG00000002072,ENSBTAG00000020457,ENSBTAG00000030302,ENSBTAG00000038716
GO:0010565	regulation of cellular ketone metabolic process	biological_process	0.021607	0.80118	12	893	121	19359	ENSBTAG00000001592,ENSBTAG00000001321,ENSBTAG00000047031,ENSBTAG00000019770,ENSBTAG00000012186,ENSBTAG00000053588,ENSBTAG00000014393,ENSBTAG00000004248,ENSBTAG00000012284,ENSBTAG00000032288,ENSBTAG00000014911,ENSBTAG00000000545
GO:0016903	oxidoreductase activity, acting on the aldehyde or oxo group of donors	molecular_function	0.021817	0.80744	6	893	42	19359	ENSBTAG00000007975,ENSBTAG00000013093,ENSBTAG00000006029,ENSBTAG00000021728,ENSBTAG00000015917,ENSBTAG00000021902
GO:0051649	establishment of localization in cell	biological_process	0.022084	0.81405	122	893	2025	19359	ENSBTAG00000007424,ENSBTAG00000014138,ENSBTAG00000032427,ENSBTAG00000007962,ENSBTAG00000012328,ENSBTAG00000050808,ENSBTAG00000024105,ENSBTAG00000027320,ENSBTAG00000013538,ENSBTAG00000006720,ENSBTAG00000004829,ENSBTAG00000021512,ENSBTAG00000004135,ENSBTAG00000004887,ENSBTAG00000006175,ENSBTAG00000021799,ENSBTAG00000004472,ENSBTAG00000020600,ENSBTAG00000002939,ENSBTAG00000006899,ENSBTAG00000007523,…
GO:0010605	negative regulation of macromolecule metabolic process	biological_process	0.022092	0.81405	121	893	2050	19359	ENSBTAG00000014453,ENSBTAG00000003889,ENSBTAG00000001941,ENSBTAG00000012223,ENSBTAG00000018112,ENSBTAG00000014090,ENSBTAG00000000753,ENSBTAG00000002939,ENSBTAG00000014495,ENSBTAG00000008593,ENSBTAG00000004362,ENSBTAG00000021512,ENSBTAG00000017689,ENSBTAG00000006175,ENSBTAG00000015205,ENSBTAG00000008113,ENSBTAG00000017037,ENSBTAG00000047543,ENSBTAG00000038333,ENSBTAG00000013153,ENSBTAG00000009199,…
GO:0023061	signal release	biological_process	0.022204	0.81405	24	893	308	19359	ENSBTAG00000007523,ENSBTAG00000001599,ENSBTAG00000018996,ENSBTAG00000000785,ENSBTAG00000014911,ENSBTAG00000006175,ENSBTAG00000002809,ENSBTAG00000017198,ENSBTAG00000007515,ENSBTAG00000007897,ENSBTAG00000005031,ENSBTAG00000006043,ENSBTAG00000000764,ENSBTAG00000007424,ENSBTAG00000020413,ENSBTAG00000046752,ENSBTAG00000032288,ENSBTAG00000002844,ENSBTAG00000023415,ENSBTAG00000019947,ENSBTAG00000050808,…
GO:0045736	negative regulation of cyclin-dependent protein serine/threonine kinase activity	biological_process	0.02224	0.81405	4	893	23	19359	ENSBTAG00000014453,ENSBTAG00000008593,ENSBTAG00000031184,ENSBTAG00000000436
GO:0032541	cortical endoplasmic reticulum	cellular_component	0.022392	0.81405	2	893	5	19359	ENSBTAG00000011344,ENSBTAG00000026283
GO:0002640	regulation of immunoglobulin biosynthetic process	biological_process	0.02249	0.81405	1	893	1	19359	ENSBTAG00000038337
GO:0002642	positive regulation of immunoglobulin biosynthetic process	biological_process	0.02249	0.81405	1	893	1	19359	ENSBTAG00000038337
GO:0072538	T-helper 17 type immune response	biological_process	0.022497	0.81405	4	893	21	19359	ENSBTAG00000021512,ENSBTAG00000014199,ENSBTAG00000025405,ENSBTAG00000013279
GO:0005539	glycosaminoglycan binding	molecular_function	0.022523	0.81405	14	893	152	19359	ENSBTAG00000001292,ENSBTAG00000004362,ENSBTAG00000039793,ENSBTAG00000010155,ENSBTAG00000012302,ENSBTAG00000016168,ENSBTAG00000000253,ENSBTAG00000010179,ENSBTAG00000000073,ENSBTAG00000008827,ENSBTAG00000000484,ENSBTAG00000018052,ENSBTAG00000006037,ENSBTAG00000047567
GO:0004168	dolichol kinase activity	molecular_function	0.022545	0.81405	1	893	1	19359	ENSBTAG00000010601
GO:0043048	dolichyl monophosphate biosynthetic process	biological_process	0.022545	0.81405	1	893	1	19359	ENSBTAG00000010601
GO:0035065	regulation of histone acetylation	biological_process	0.022559	0.81405	6	893	44	19359	ENSBTAG00000013279,ENSBTAG00000020457,ENSBTAG00000002083,ENSBTAG00000009985,ENSBTAG00000007424,ENSBTAG00000009872
GO:0044242	cellular lipid catabolic process	biological_process	0.022619	0.81405	15	893	161	19359	ENSBTAG00000012212,ENSBTAG00000034193,ENSBTAG00000019770,ENSBTAG00000007484,ENSBTAG00000017710,ENSBTAG00000017584,ENSBTAG00000001420,ENSBTAG00000009236,ENSBTAG00000002130,ENSBTAG00000006200,ENSBTAG00000019811,ENSBTAG00000002863,ENSBTAG00000015118,ENSBTAG00000014911,ENSBTAG00000021499
GO:0002521	leukocyte differentiation	biological_process	0.022633	0.81405	29	893	399	19359	ENSBTAG00000000815,ENSBTAG00000012212,ENSBTAG00000003184,ENSBTAG00000011982,ENSBTAG00000021158,ENSBTAG00000013279,ENSBTAG00000019313,ENSBTAG00000014199,ENSBTAG00000021512,ENSBTAG00000007927,ENSBTAG00000001292,ENSBTAG00000014911,ENSBTAG00000002240,ENSBTAG00000019293,ENSBTAG00000001712,ENSBTAG00000031476,ENSBTAG00000011193,ENSBTAG00000021397,ENSBTAG00000019975,ENSBTAG00000010402,ENSBTAG00000025405,…
GO:0018393	internal peptidyl-lysine acetylation	biological_process	0.022655	0.81405	13	893	133	19359	ENSBTAG00000003889,ENSBTAG00000013279,ENSBTAG00000047031,ENSBTAG00000009872,ENSBTAG00000007424,ENSBTAG00000007776,ENSBTAG00000009985,ENSBTAG00000002083,ENSBTAG00000020457,ENSBTAG00000005578,ENSBTAG00000046760,ENSBTAG00000008295,ENSBTAG00000011539
GO:0019538	protein metabolic process	biological_process	0.022711	0.81405	274	893	5086	19359	ENSBTAG00000021294,ENSBTAG00000002323,ENSBTAG00000025669,ENSBTAG00000003446,ENSBTAG00000004114,ENSBTAG00000047632,ENSBTAG00000009496,ENSBTAG00000001520,ENSBTAG00000019696,ENSBTAG00000012667,ENSBTAG00000006990,ENSBTAG00000011229,ENSBTAG00000016168,ENSBTAG00000000124,ENSBTAG00000007480,ENSBTAG00000027516,ENSBTAG00000046760,ENSBTAG00000002018,ENSBTAG00000045902,ENSBTAG00000021884,ENSBTAG00000002809,…
GO:0048298	positive regulation of isotype switching to IgA isotypes	biological_process	0.022738	0.81405	2	893	5	19359	ENSBTAG00000020457,ENSBTAG00000000130
GO:0005622	intracellular	cellular_component	0.02279	0.81405	606	893	11916	19359	ENSBTAG00000002939,ENSBTAG00000038756,ENSBTAG00000016124,ENSBTAG00000013952,ENSBTAG00000018112,ENSBTAG00000011583,ENSBTAG00000018784,ENSBTAG00000002510,ENSBTAG00000005316,ENSBTAG00000037726,ENSBTAG00000024105,ENSBTAG00000009975,ENSBTAG00000009985,ENSBTAG00000006173,ENSBTAG00000017616,ENSBTAG00000049410,ENSBTAG00000010786,ENSBTAG00000012753,ENSBTAG00000010692,ENSBTAG00000046111,ENSBTAG00000007994,…
GO:0032620	interleukin-17 production	biological_process	0.022796	0.81405	4	893	22	19359	ENSBTAG00000000563,ENSBTAG00000021512,ENSBTAG00000020457,ENSBTAG00000013279
GO:1990182	exosomal secretion	biological_process	0.022842	0.81405	3	893	12	19359	ENSBTAG00000018996,ENSBTAG00000011154,ENSBTAG00000000411
GO:0050681	androgen receptor binding	molecular_function	0.022872	0.81405	4	893	22	19359	ENSBTAG00000017037,ENSBTAG00000021827,ENSBTAG00000020117,ENSBTAG00000014090
GO:0034614	cellular response to reactive oxygen species	biological_process	0.022907	0.81405	10	893	99	19359	ENSBTAG00000021499,ENSBTAG00000011539,ENSBTAG00000018123,ENSBTAG00000048062,ENSBTAG00000017680,ENSBTAG00000014992,ENSBTAG00000015909,ENSBTAG00000000436,ENSBTAG00000000042,ENSBTAG00000019770
GO:0044267	cellular protein metabolic process	biological_process	0.02322	0.81605	241	893	4438	19359	ENSBTAG00000015779,ENSBTAG00000018603,ENSBTAG00000001030,ENSBTAG00000000484,ENSBTAG00000003543,ENSBTAG00000017360,ENSBTAG00000019470,ENSBTAG00000017422,ENSBTAG00000002019,ENSBTAG00000009570,ENSBTAG00000013492,ENSBTAG00000000545,ENSBTAG00000006250,ENSBTAG00000005969,ENSBTAG00000008295,ENSBTAG00000013197,ENSBTAG00000023947,ENSBTAG00000017871,ENSBTAG00000003205,ENSBTAG00000001420,ENSBTAG00000001708,…
GO:0044003	modification by symbiont of host morphology or physiology	biological_process	0.023246	0.81605	4	893	22	19359	ENSBTAG00000018996,ENSBTAG00000024105,ENSBTAG00000000484,ENSBTAG00000020457
GO:0044110	growth involved in symbiotic interaction	biological_process	0.023262	0.81605	3	893	15	19359	ENSBTAG00000000563,ENSBTAG00000000016,ENSBTAG00000020332
GO:0044116	growth of symbiont involved in interaction with host	biological_process	0.023262	0.81605	3	893	15	19359	ENSBTAG00000020332,ENSBTAG00000000563,ENSBTAG00000000016
GO:0044117	growth of symbiont in host	biological_process	0.023262	0.81605	3	893	15	19359	ENSBTAG00000020332,ENSBTAG00000000016,ENSBTAG00000000563
GO:0042826	histone deacetylase binding	molecular_function	0.023268	0.81605	10	893	94	19359	ENSBTAG00000004073,ENSBTAG00000018996,ENSBTAG00000021512,ENSBTAG00000017689,ENSBTAG00000021827,ENSBTAG00000017037,ENSBTAG00000013279,ENSBTAG00000012141,ENSBTAG00000053588,ENSBTAG00000017360
GO:0001725	stress fiber	cellular_component	0.023279	0.81605	7	893	53	19359	ENSBTAG00000013744,ENSBTAG00000003191,ENSBTAG00000010402,ENSBTAG00000018225,ENSBTAG00000024772,ENSBTAG00000032427,ENSBTAG00000002996
GO:0050777	negative regulation of immune response	biological_process	0.023296	0.81605	10	893	96	19359	ENSBTAG00000013279,ENSBTAG00000019975,ENSBTAG00000040569,ENSBTAG00000000436,ENSBTAG00000020457,ENSBTAG00000035587,ENSBTAG00000021512,ENSBTAG00000014199,ENSBTAG00000007927,ENSBTAG00000020566
GO:0001775	cell activation	biological_process	0.023473	0.81974	46	893	692	19359	ENSBTAG00000001712,ENSBTAG00000002769,ENSBTAG00000031476,ENSBTAG00000046320,ENSBTAG00000014199,ENSBTAG00000021512,ENSBTAG00000015205,ENSBTAG00000020566,ENSBTAG00000002240,ENSBTAG00000006014,ENSBTAG00000017198,ENSBTAG00000019313,ENSBTAG00000000563,ENSBTAG00000003184,ENSBTAG00000012212,ENSBTAG00000012223,ENSBTAG00000021158,ENSBTAG00000014466,ENSBTAG00000023970,ENSBTAG00000011982,ENSBTAG00000015520,…
GO:0040008	regulation of growth	biological_process	0.023494	0.81974	32	893	439	19359	ENSBTAG00000005716,ENSBTAG00000007480,ENSBTAG00000018052,ENSBTAG00000012881,ENSBTAG00000014911,ENSBTAG00000014359,ENSBTAG00000045817,ENSBTAG00000020332,ENSBTAG00000009872,ENSBTAG00000045548,ENSBTAG00000005004,ENSBTAG00000009496,ENSBTAG00000020457,ENSBTAG00000010493,ENSBTAG00000018650,ENSBTAG00000008129,ENSBTAG00000013782,ENSBTAG00000000563,ENSBTAG00000031194,ENSBTAG00000001941,ENSBTAG00000018996,…
GO:0004197	cysteine-type endopeptidase activity	molecular_function	0.023526	0.81974	9	893	80	19359	ENSBTAG00000015401,ENSBTAG00000019696,ENSBTAG00000018784,ENSBTAG00000018159,ENSBTAG00000002809,ENSBTAG00000020773,ENSBTAG00000010230,ENSBTAG00000019780,ENSBTAG00000002323
GO:0072678	T cell migration	biological_process	0.023592	0.82058	6	893	50	19359	ENSBTAG00000045548,ENSBTAG00000014496,ENSBTAG00000009938,ENSBTAG00000012223,ENSBTAG00000002190,ENSBTAG00000018993
GO:0016569	covalent chromatin modification	biological_process	0.023671	0.82187	31	893	408	19359	ENSBTAG00000017037,ENSBTAG00000048062,ENSBTAG00000017360,ENSBTAG00000047031,ENSBTAG00000009872,ENSBTAG00000007424,ENSBTAG00000009451,ENSBTAG00000020457,ENSBTAG00000010381,ENSBTAG00000005578,ENSBTAG00000008295,ENSBTAG00000019153,ENSBTAG00000011539,ENSBTAG00000002393,ENSBTAG00000016958,ENSBTAG00000003889,ENSBTAG00000013279,ENSBTAG00000021158,ENSBTAG00000015437,ENSBTAG00000018112,ENSBTAG00000012922,…
GO:0050803	regulation of synapse structure or activity	biological_process	0.023825	0.82576	18	893	213	19359	ENSBTAG00000000764,ENSBTAG00000004970,ENSBTAG00000015939,ENSBTAG00000015335,ENSBTAG00000047543,ENSBTAG00000013744,ENSBTAG00000021420,ENSBTAG00000019044,ENSBTAG00000012328,ENSBTAG00000027320,ENSBTAG00000045548,ENSBTAG00000015226,ENSBTAG00000006899,ENSBTAG00000008232,ENSBTAG00000003675,ENSBTAG00000014083,ENSBTAG00000008129,ENSBTAG00000046644
GO:0072202	cell differentiation involved in metanephros development	biological_process	0.023908	0.82719	3	893	13	19359	ENSBTAG00000021827,ENSBTAG00000008113,ENSBTAG00000007424
GO:1901490	regulation of lymphangiogenesis	biological_process	0.024035	0.82936	2	893	5	19359	ENSBTAG00000031519,ENSBTAG00000000815
GO:1902495	transmembrane transporter complex	cellular_component	0.024123	0.82936	21	893	258	19359	ENSBTAG00000006071,ENSBTAG00000002985,ENSBTAG00000005934,ENSBTAG00000014140,ENSBTAG00000014083,ENSBTAG00000004300,ENSBTAG00000017198,ENSBTAG00000013030,ENSBTAG00000001420,ENSBTAG00000047191,ENSBTAG00000021657,ENSBTAG00000008766,ENSBTAG00000039340,ENSBTAG00000007506,ENSBTAG00000009489,ENSBTAG00000009508,ENSBTAG00000001861,ENSBTAG00000004770,ENSBTAG00000027320,ENSBTAG00000006432,ENSBTAG00000004078
GO:0048024	regulation of mRNA splicing, via spliceosome	biological_process	0.024136	0.82936	9	893	85	19359	ENSBTAG00000014092,ENSBTAG00000018313,ENSBTAG00000007480,ENSBTAG00000006500,ENSBTAG00000008369,ENSBTAG00000019153,ENSBTAG00000002830,ENSBTAG00000020117,ENSBTAG00000009969
GO:0051348	negative regulation of transferase activity	biological_process	0.024179	0.82936	19	893	230	19359	ENSBTAG00000007993,ENSBTAG00000012724,ENSBTAG00000013469,ENSBTAG00000013153,ENSBTAG00000031184,ENSBTAG00000001321,ENSBTAG00000020350,ENSBTAG00000017037,ENSBTAG00000000484,ENSBTAG00000016413,ENSBTAG00000003990,ENSBTAG00000018996,ENSBTAG00000020283,ENSBTAG00000014495,ENSBTAG00000008593,ENSBTAG00000008232,ENSBTAG00000006683,ENSBTAG00000000436,ENSBTAG00000014453
GO:0009790	embryo development	biological_process	0.02421	0.82936	55	893	849	19359	ENSBTAG00000053588,ENSBTAG00000005716,ENSBTAG00000021827,ENSBTAG00000004602,ENSBTAG00000011356,ENSBTAG00000009985,ENSBTAG00000002107,ENSBTAG00000007348,ENSBTAG00000014966,ENSBTAG00000021494,ENSBTAG00000012919,ENSBTAG00000002977,ENSBTAG00000010402,ENSBTAG00000031824,ENSBTAG00000031749,ENSBTAG00000002072,ENSBTAG00000020413,ENSBTAG00000001250,ENSBTAG00000020457,ENSBTAG00000012212,ENSBTAG00000000815,…
GO:0002697	regulation of immune effector process	biological_process	0.024224	0.82936	22	893	284	19359	ENSBTAG00000023970,ENSBTAG00000013279,ENSBTAG00000021512,ENSBTAG00000007927,ENSBTAG00000014199,ENSBTAG00000020566,ENSBTAG00000014911,ENSBTAG00000013677,ENSBTAG00000013475,ENSBTAG00000009985,ENSBTAG00000002769,ENSBTAG00000002069,ENSBTAG00000009872,ENSBTAG00000001321,ENSBTAG00000000016,ENSBTAG00000017037,ENSBTAG00000019975,ENSBTAG00000040569,ENSBTAG00000000130,ENSBTAG00000020457,ENSBTAG00000038337,…
GO:1904238	pericyte cell differentiation	biological_process	0.024281	0.82988	2	893	6	19359	ENSBTAG00000000815,ENSBTAG00000008113
GO:1904030	negative regulation of cyclin-dependent protein kinase activity	biological_process	0.024355	0.83095	4	893	24	19359	ENSBTAG00000031184,ENSBTAG00000000436,ENSBTAG00000014453,ENSBTAG00000008593
GO:0032715	negative regulation of interleukin-6 production	biological_process	0.024557	0.8364	5	893	33	19359	ENSBTAG00000000436,ENSBTAG00000012328,ENSBTAG00000013279,ENSBTAG00000040569,ENSBTAG00000035587
GO:0002040	sprouting angiogenesis	biological_process	0.024922	0.84552	10	893	95	19359	ENSBTAG00000016915,ENSBTAG00000019153,ENSBTAG00000027516,ENSBTAG00000014944,ENSBTAG00000031476,ENSBTAG00000019293,ENSBTAG00000003446,ENSBTAG00000000815,ENSBTAG00000017771,ENSBTAG00000047567
GO:0045444	fat cell differentiation	biological_process	0.024927	0.84552	16	893	188	19359	ENSBTAG00000006588,ENSBTAG00000020457,ENSBTAG00000009570,ENSBTAG00000009451,ENSBTAG00000004650,ENSBTAG00000020117,ENSBTAG00000018112,ENSBTAG00000012186,ENSBTAG00000015604,ENSBTAG00000001592,ENSBTAG00000004215,ENSBTAG00000021512,ENSBTAG00000014911,ENSBTAG00000031188,ENSBTAG00000003971,ENSBTAG00000007981
GO:0051224	negative regulation of protein transport	biological_process	0.024954	0.84552	13	893	137	19359	ENSBTAG00000046547,ENSBTAG00000020049,ENSBTAG00000007927,ENSBTAG00000018996,ENSBTAG00000003436,ENSBTAG00000015779,ENSBTAG00000013279,ENSBTAG00000001592,ENSBTAG00000003543,ENSBTAG00000001321,ENSBTAG00000027320,ENSBTAG00000012328,ENSBTAG00000000436
GO:0001562	response to protozoan	biological_process	0.025056	0.84652	4	893	21	19359	ENSBTAG00000025405,ENSBTAG00000046644,ENSBTAG00000015520,ENSBTAG00000014466
GO:0044093	positive regulation of molecular function	biological_process	0.02507	0.84652	79	893	1247	19359	ENSBTAG00000011433,ENSBTAG00000004282,ENSBTAG00000004541,ENSBTAG00000010532,ENSBTAG00000014189,ENSBTAG00000007993,ENSBTAG00000013197,ENSBTAG00000015779,ENSBTAG00000018603,ENSBTAG00000013955,ENSBTAG00000017422,ENSBTAG00000006121,ENSBTAG00000022169,ENSBTAG00000020566,ENSBTAG00000009938,ENSBTAG00000016915,ENSBTAG00000018996,ENSBTAG00000001292,ENSBTAG00000023947,ENSBTAG00000017680,ENSBTAG00000006323,…
GO:0006694	steroid biosynthetic process	biological_process	0.025121	0.8468	11	893	114	19359	ENSBTAG00000000124,ENSBTAG00000012186,ENSBTAG00000019770,ENSBTAG00000001321,ENSBTAG00000012059,ENSBTAG00000001592,ENSBTAG00000005202,ENSBTAG00000014911,ENSBTAG00000005069,ENSBTAG00000012284,ENSBTAG00000005183
GO:0006796	phosphate-containing compound metabolic process	biological_process	0.025291	0.85068	151	893	2598	19359	ENSBTAG00000011491,ENSBTAG00000046107,ENSBTAG00000016413,ENSBTAG00000020350,ENSBTAG00000001321,ENSBTAG00000031184,ENSBTAG00000015909,ENSBTAG00000013469,ENSBTAG00000009907,ENSBTAG00000000878,ENSBTAG00000015984,ENSBTAG00000000436,ENSBTAG00000046644,ENSBTAG00000006683,ENSBTAG00000012101,ENSBTAG00000015226,ENSBTAG00000021499,ENSBTAG00000047975,ENSBTAG00000017418,ENSBTAG00000018655,ENSBTAG00000024884,…
GO:2000341	regulation of chemokine (C-X-C motif) ligand 2 production	biological_process	0.025326	0.85068	2	893	6	19359	ENSBTAG00000046773,ENSBTAG00000000563
GO:0042127	regulation of cell proliferation	biological_process	0.025366	0.85068	69	893	1097	19359	ENSBTAG00000027516,ENSBTAG00000007981,ENSBTAG00000003971,ENSBTAG00000038716,ENSBTAG00000019293,ENSBTAG00000003598,ENSBTAG00000016320,ENSBTAG00000013279,ENSBTAG00000005004,ENSBTAG00000009496,ENSBTAG00000020457,ENSBTAG00000039652,ENSBTAG00000009872,ENSBTAG00000000575,ENSBTAG00000016915,ENSBTAG00000001292,ENSBTAG00000031476,ENSBTAG00000014466,ENSBTAG00000013782,ENSBTAG00000003184,ENSBTAG00000000563,…
GO:0048631	regulation of skeletal muscle tissue growth	biological_process	0.025422	0.85109	2	893	5	19359	ENSBTAG00000014138,ENSBTAG00000031476
GO:0002251	organ or tissue specific immune response	biological_process	0.025491	0.85197	3	893	15	19359	ENSBTAG00000019770,ENSBTAG00000001292,ENSBTAG00000019798
GO:0019310	inositol catabolic process	biological_process	0.025586	0.85223	1	893	1	19359	ENSBTAG00000002559
GO:0050113	inositol oxygenase activity	molecular_function	0.025586	0.85223	1	893	1	19359	ENSBTAG00000002559
GO:0051044	positive regulation of membrane protein ectodomain proteolysis	biological_process	0.025658	0.85235	3	893	14	19359	ENSBTAG00000018603,ENSBTAG00000001321,ENSBTAG00000006323
GO:0002381	immunoglobulin production involved in immunoglobulin mediated immune response	biological_process	0.025676	0.85235	6	893	45	19359	ENSBTAG00000014199,ENSBTAG00000014496,ENSBTAG00000000130,ENSBTAG00000020457,ENSBTAG00000013279,ENSBTAG00000025405
GO:0023058	adaptation of signaling pathway	biological_process	0.025835	0.85617	3	893	15	19359	ENSBTAG00000021480,ENSBTAG00000035587,ENSBTAG00000027516
GO:0002637	regulation of immunoglobulin production	biological_process	0.026017	0.85859	6	893	47	19359	ENSBTAG00000014199,ENSBTAG00000038337,ENSBTAG00000000130,ENSBTAG00000017037,ENSBTAG00000013279,ENSBTAG00000020457
GO:0007159	leukocyte cell-cell adhesion	biological_process	0.0261	0.85859	29	893	401	19359	ENSBTAG00000019975,ENSBTAG00000010402,ENSBTAG00000025405,ENSBTAG00000006264,ENSBTAG00000021397,ENSBTAG00000001321,ENSBTAG00000019770,ENSBTAG00000020457,ENSBTAG00000009496,ENSBTAG00000019153,ENSBTAG00000014496,ENSBTAG00000013279,ENSBTAG00000018993,ENSBTAG00000016320,ENSBTAG00000001941,ENSBTAG00000019313,ENSBTAG00000012212,ENSBTAG00000012223,ENSBTAG00000014466,ENSBTAG00000015520,ENSBTAG00000021158,…
GO:0048668	collateral sprouting	biological_process	0.026159	0.85859	4	893	21	19359	ENSBTAG00000018052,ENSBTAG00000001941,ENSBTAG00000021420,ENSBTAG00000005716
GO:0044298	cell body membrane	cellular_component	0.026174	0.85859	3	893	14	19359	ENSBTAG00000027320,ENSBTAG00000014083,ENSBTAG00000008232
GO:0032908	regulation of transforming growth factor beta1 production	biological_process	0.026186	0.85859	2	893	5	19359	ENSBTAG00000013279,ENSBTAG00000002939
GO:0002694	regulation of leukocyte activation	biological_process	0.026202	0.85859	28	893	379	19359	ENSBTAG00000027204,ENSBTAG00000047632,ENSBTAG00000019975,ENSBTAG00000046107,ENSBTAG00000017037,ENSBTAG00000001321,ENSBTAG00000009872,ENSBTAG00000038337,ENSBTAG00000020457,ENSBTAG00000000130,ENSBTAG00000009496,ENSBTAG00000016320,ENSBTAG00000019313,ENSBTAG00000013279,ENSBTAG00000014466,ENSBTAG00000012212,ENSBTAG00000012223,ENSBTAG00000000563,ENSBTAG00000000436,ENSBTAG00000002769,ENSBTAG00000019293,…
GO:0007182	common-partner SMAD protein phosphorylation	biological_process	0.026214	0.85859	2	893	5	19359	ENSBTAG00000015779,ENSBTAG00000020457
GO:0060322	head development	biological_process	0.026302	0.85983	35	893	495	19359	ENSBTAG00000010786,ENSBTAG00000014359,ENSBTAG00000002996,ENSBTAG00000008232,ENSBTAG00000007348,ENSBTAG00000003971,ENSBTAG00000048432,ENSBTAG00000014083,ENSBTAG00000018052,ENSBTAG00000004602,ENSBTAG00000025181,ENSBTAG00000003107,ENSBTAG00000013619,ENSBTAG00000012302,ENSBTAG00000020457,ENSBTAG00000006029,ENSBTAG00000017306,ENSBTAG00000045548,ENSBTAG00000014966,ENSBTAG00000009872,ENSBTAG00000045812,…
GO:1901342	regulation of vasculature development	biological_process	0.026352	0.85983	19	893	229	19359	ENSBTAG00000008232,ENSBTAG00000031476,ENSBTAG00000016915,ENSBTAG00000018655,ENSBTAG00000027516,ENSBTAG00000031519,ENSBTAG00000014944,ENSBTAG00000014911,ENSBTAG00000017680,ENSBTAG00000000815,ENSBTAG00000015335,ENSBTAG00000005004,ENSBTAG00000045510,ENSBTAG00000017771,ENSBTAG00000047567,ENSBTAG00000017584,ENSBTAG00000015779,ENSBTAG00000000411,ENSBTAG00000001321
GO:0032452	histone demethylase activity	molecular_function	0.026383	0.85983	4	893	22	19359	ENSBTAG00000048062,ENSBTAG00000006175,ENSBTAG00000019153,ENSBTAG00000012922
GO:0070661	leukocyte proliferation	biological_process	0.026466	0.8611	18	893	223	19359	ENSBTAG00000000563,ENSBTAG00000015520,ENSBTAG00000014466,ENSBTAG00000021158,ENSBTAG00000013279,ENSBTAG00000016320,ENSBTAG00000021512,ENSBTAG00000002190,ENSBTAG00000007927,ENSBTAG00000014911,ENSBTAG00000015205,ENSBTAG00000001321,ENSBTAG00000019975,ENSBTAG00000017037,ENSBTAG00000009496,ENSBTAG00000020457,ENSBTAG00000009357,ENSBTAG00000038337
GO:0060444	branching involved in mammary gland duct morphogenesis	biological_process	0.026573	0.86252	4	893	22	19359	ENSBTAG00000006175,ENSBTAG00000000815,ENSBTAG00000015779,ENSBTAG00000020457
GO:0072161	mesenchymal cell differentiation involved in kidney development	biological_process	0.026659	0.86252	2	893	6	19359	ENSBTAG00000008113,ENSBTAG00000021827
GO:2001012	mesenchymal cell differentiation involved in renal system development	biological_process	0.026659	0.86252	2	893	6	19359	ENSBTAG00000021827,ENSBTAG00000008113
GO:0050790	regulation of catalytic activity	biological_process	0.026685	0.86252	104	893	1716	19359	ENSBTAG00000033453,ENSBTAG00000011699,ENSBTAG00000020457,ENSBTAG00000003990,ENSBTAG00000004114,ENSBTAG00000049822,ENSBTAG00000009872,ENSBTAG00000014966,ENSBTAG00000017812,ENSBTAG00000011356,ENSBTAG00000000218,ENSBTAG00000010155,ENSBTAG00000014140,ENSBTAG00000012210,ENSBTAG00000019076,ENSBTAG00000010230,ENSBTAG00000012291,ENSBTAG00000016168,ENSBTAG00000011433,ENSBTAG00000002019,ENSBTAG00000004282,…
GO:0046031	ADP metabolic process	biological_process	0.026845	0.8627	8	893	72	19359	ENSBTAG00000017056,ENSBTAG00000015917,ENSBTAG00000013492,ENSBTAG00000032288,ENSBTAG00000001610,ENSBTAG00000006029,ENSBTAG00000013099,ENSBTAG00000020117
GO:0006475	internal protein amino acid acetylation	biological_process	0.026899	0.8627	13	893	136	19359	ENSBTAG00000013279,ENSBTAG00000003889,ENSBTAG00000009872,ENSBTAG00000047031,ENSBTAG00000020457,ENSBTAG00000009985,ENSBTAG00000002083,ENSBTAG00000007776,ENSBTAG00000007424,ENSBTAG00000011539,ENSBTAG00000008295,ENSBTAG00000046760,ENSBTAG00000005578
GO:0012501	programmed cell death	biological_process	0.026902	0.8627	81	893	1325	19359	ENSBTAG00000015604,ENSBTAG00000014466,ENSBTAG00000003184,ENSBTAG00000012212,ENSBTAG00000015361,ENSBTAG00000006071,ENSBTAG00000001292,ENSBTAG00000018996,ENSBTAG00000031476,ENSBTAG00000038132,ENSBTAG00000015779,ENSBTAG00000017584,ENSBTAG00000000484,ENSBTAG00000015490,ENSBTAG00000018257,ENSBTAG00000009845,ENSBTAG00000004282,ENSBTAG00000015969,ENSBTAG00000018159,ENSBTAG00000002809,ENSBTAG00000014359,…
GO:0022008	neurogenesis	biological_process	0.027051	0.8627	75	893	1191	19359	ENSBTAG00000017456,ENSBTAG00000013990,ENSBTAG00000004472,ENSBTAG00000009773,ENSBTAG00000010277,ENSBTAG00000000815,ENSBTAG00000016124,ENSBTAG00000010107,ENSBTAG00000001941,ENSBTAG00000044195,ENSBTAG00000037547,ENSBTAG00000004035,ENSBTAG00000007424,ENSBTAG00000012328,ENSBTAG00000013153,ENSBTAG00000047543,ENSBTAG00000019044,ENSBTAG00000024450,ENSBTAG00000021420,ENSBTAG00000014438,ENSBTAG00000012881,…
GO:0016447	somatic recombination of immunoglobulin gene segments	biological_process	0.027079	0.8627	6	893	44	19359	ENSBTAG00000014496,ENSBTAG00000014199,ENSBTAG00000025405,ENSBTAG00000000130,ENSBTAG00000013279,ENSBTAG00000020457
GO:0044708	single-organism behavior	biological_process	0.027105	0.8627	25	893	327	19359	ENSBTAG00000007496,ENSBTAG00000004541,ENSBTAG00000004035,ENSBTAG00000035587,ENSBTAG00000021294,ENSBTAG00000046107,ENSBTAG00000013744,ENSBTAG00000021494,ENSBTAG00000018996,ENSBTAG00000012881,ENSBTAG00000005719,ENSBTAG00000014911,ENSBTAG00000022169,ENSBTAG00000003202,ENSBTAG00000015226,ENSBTAG00000020035,ENSBTAG00000006899,ENSBTAG00000007348,ENSBTAG00000021727,ENSBTAG00000015604,ENSBTAG00000001420,…
GO:0060326	cell chemotaxis	biological_process	0.027245	0.8627	18	893	245	19359	ENSBTAG00000002804,ENSBTAG00000035587,ENSBTAG00000014496,ENSBTAG00000047567,ENSBTAG00000001321,ENSBTAG00000045548,ENSBTAG00000019293,ENSBTAG00000046320,ENSBTAG00000007927,ENSBTAG00000010155,ENSBTAG00000016915,ENSBTAG00000009938,ENSBTAG00000002240,ENSBTAG00000006014,ENSBTAG00000012210,ENSBTAG00000004215,ENSBTAG00000000815,ENSBTAG00000012223
GO:1903232	melanosome assembly	biological_process	0.027253	0.8627	2	893	5	19359	ENSBTAG00000014314,ENSBTAG00000007065
GO:0045545	syndecan binding	molecular_function	0.027289	0.8627	2	893	5	19359	ENSBTAG00000019910,ENSBTAG00000000575
GO:0048665	neuron fate specification	biological_process	0.02731	0.8627	4	893	31	19359	ENSBTAG00000010277,ENSBTAG00000020191,ENSBTAG00000031476,ENSBTAG00000045812
GO:0070306	lens fiber cell differentiation	biological_process	0.027382	0.8627	4	893	23	19359	ENSBTAG00000047543,ENSBTAG00000020457,ENSBTAG00000000815,ENSBTAG00000013153
GO:1901362	organic cyclic compound biosynthetic process	biological_process	0.027438	0.8627	178	893	3232	19359	ENSBTAG00000014438,ENSBTAG00000006048,ENSBTAG00000008113,ENSBTAG00000017037,ENSBTAG00000009975,ENSBTAG00000013538,ENSBTAG00000047031,ENSBTAG00000032427,ENSBTAG00000016502,ENSBTAG00000011539,ENSBTAG00000001086,ENSBTAG00000003889,ENSBTAG00000030302,ENSBTAG00000015520,ENSBTAG00000039684,ENSBTAG00000010277,ENSBTAG00000018112,ENSBTAG00000005464,ENSBTAG00000017689,ENSBTAG00000013990,ENSBTAG00000005202,…
GO:0006954	inflammatory response	biological_process	0.027441	0.8627	29	893	418	19359	ENSBTAG00000017306,ENSBTAG00000000016,ENSBTAG00000001321,ENSBTAG00000012328,ENSBTAG00000040569,ENSBTAG00000000484,ENSBTAG00000014496,ENSBTAG00000009496,ENSBTAG00000009357,ENSBTAG00000005183,ENSBTAG00000020457,ENSBTAG00000015520,ENSBTAG00000003476,ENSBTAG00000000815,ENSBTAG00000012212,ENSBTAG00000000563,ENSBTAG00000000436,ENSBTAG00000004215,ENSBTAG00000012210,ENSBTAG00000013279,ENSBTAG00000001420,…
GO:0048365	Rac GTPase binding	molecular_function	0.027522	0.8627	6	893	43	19359	ENSBTAG00000019076,ENSBTAG00000017037,ENSBTAG00000006121,ENSBTAG00000007993,ENSBTAG00000012121,ENSBTAG00000001533
GO:0005977	glycogen metabolic process	biological_process	0.027652	0.8627	7	893	59	19359	ENSBTAG00000007897,ENSBTAG00000019011,ENSBTAG00000031194,ENSBTAG00000000785,ENSBTAG00000013492,ENSBTAG00000032288,ENSBTAG00000015969
GO:0006073	cellular glucan metabolic process	biological_process	0.027652	0.8627	7	893	59	19359	ENSBTAG00000007897,ENSBTAG00000019011,ENSBTAG00000031194,ENSBTAG00000000785,ENSBTAG00000015969,ENSBTAG00000032288,ENSBTAG00000013492
GO:0044042	glucan metabolic process	biological_process	0.027652	0.8627	7	893	59	19359	ENSBTAG00000007897,ENSBTAG00000031194,ENSBTAG00000019011,ENSBTAG00000032288,ENSBTAG00000013492,ENSBTAG00000015969,ENSBTAG00000000785
GO:0030976	thiamine pyrophosphate binding	molecular_function	0.027665	0.8627	2	893	5	19359	ENSBTAG00000006029,ENSBTAG00000021728
GO:2000319	regulation of T-helper 17 cell differentiation	biological_process	0.027706	0.8627	3	893	13	19359	ENSBTAG00000021512,ENSBTAG00000014199,ENSBTAG00000013279
GO:0046651	lymphocyte proliferation	biological_process	0.027726	0.8627	17	893	209	19359	ENSBTAG00000015520,ENSBTAG00000014466,ENSBTAG00000021158,ENSBTAG00000000563,ENSBTAG00000016320,ENSBTAG00000013279,ENSBTAG00000014911,ENSBTAG00000015205,ENSBTAG00000021512,ENSBTAG00000007927,ENSBTAG00000002190,ENSBTAG00000001321,ENSBTAG00000017037,ENSBTAG00000019975,ENSBTAG00000009496,ENSBTAG00000038337,ENSBTAG00000020457
GO:0002513	tolerance induction to self antigen	biological_process	0.027795	0.8627	2	893	5	19359	ENSBTAG00000020457,ENSBTAG00000013279
GO:0031581	hemidesmosome assembly	biological_process	0.027829	0.8627	2	893	5	19359	ENSBTAG00000011922,ENSBTAG00000002430
GO:0048671	negative regulation of collateral sprouting	biological_process	0.027829	0.8627	2	893	5	19359	ENSBTAG00000018052,ENSBTAG00000021420
GO:0052629	phosphatidylinositol-3,5-bisphosphate 3-phosphatase activity	molecular_function	0.027829	0.8627	2	893	5	19359	ENSBTAG00000001030,ENSBTAG00000014138
GO:0003327	type B pancreatic cell fate commitment	biological_process	0.027909	0.8627	1	893	1	19359	ENSBTAG00000010277
GO:0060580	ventral spinal cord interneuron fate determination	biological_process	0.027909	0.8627	1	893	1	19359	ENSBTAG00000010277
GO:0060582	cell fate determination involved in pattern specification	biological_process	0.027909	0.8627	1	893	1	19359	ENSBTAG00000010277
GO:0050727	regulation of inflammatory response	biological_process	0.02792	0.8627	18	893	225	19359	ENSBTAG00000003476,ENSBTAG00000000563,ENSBTAG00000000436,ENSBTAG00000013279,ENSBTAG00000001420,ENSBTAG00000014911,ENSBTAG00000046900,ENSBTAG00000020566,ENSBTAG00000010155,ENSBTAG00000045817,ENSBTAG00000017306,ENSBTAG00000001321,ENSBTAG00000000016,ENSBTAG00000012328,ENSBTAG00000040569,ENSBTAG00000000484,ENSBTAG00000009496,ENSBTAG00000005183
GO:0034755	iron ion transmembrane transport	biological_process	0.028096	0.86677	3	893	13	19359	ENSBTAG00000007111,ENSBTAG00000019636,ENSBTAG00000015520
GO:0007219	Notch signaling pathway	biological_process	0.028295	0.87033	12	893	137	19359	ENSBTAG00000045812,ENSBTAG00000017771,ENSBTAG00000019313,ENSBTAG00000004046,ENSBTAG00000020457,ENSBTAG00000031476,ENSBTAG00000020117,ENSBTAG00000018002,ENSBTAG00000013197,ENSBTAG00000012343,ENSBTAG00000020067,ENSBTAG00000012147
GO:0086009	membrane repolarization	biological_process	0.028321	0.87033	5	893	35	19359	ENSBTAG00000006432,ENSBTAG00000004078,ENSBTAG00000039340,ENSBTAG00000014140,ENSBTAG00000006720
GO:2000404	regulation of T cell migration	biological_process	0.028489	0.87033	5	893	39	19359	ENSBTAG00000014496,ENSBTAG00000009938,ENSBTAG00000045548,ENSBTAG00000002190,ENSBTAG00000012223
GO:0015701	bicarbonate transport	biological_process	0.028538	0.87033	4	893	22	19359	ENSBTAG00000011226,ENSBTAG00000021775,ENSBTAG00000007001,ENSBTAG00000001610
GO:0044724	single-organism carbohydrate catabolic process	biological_process	0.028544	0.87033	10	893	100	19359	ENSBTAG00000015917,ENSBTAG00000017056,ENSBTAG00000001610,ENSBTAG00000019011,ENSBTAG00000006029,ENSBTAG00000020117,ENSBTAG00000013099,ENSBTAG00000002559,ENSBTAG00000032288,ENSBTAG00000013492
GO:0002369	T cell cytokine production	biological_process	0.02855	0.87033	5	893	33	19359	ENSBTAG00000013279,ENSBTAG00000001321,ENSBTAG00000015520,ENSBTAG00000014199,ENSBTAG00000007927
GO:0044105	L-xylulose reductase (NAD+) activity	molecular_function	0.028556	0.87033	1	893	1	19359	ENSBTAG00000008747
GO:0070727	cellular macromolecule localization	biological_process	0.028565	0.87033	83	893	1311	19359	ENSBTAG00000020117,ENSBTAG00000007424,ENSBTAG00000027320,ENSBTAG00000013538,ENSBTAG00000013153,ENSBTAG00000009199,ENSBTAG00000000833,ENSBTAG00000007523,ENSBTAG00000004472,ENSBTAG00000020600,ENSBTAG00000000815,ENSBTAG00000001592,ENSBTAG00000004791,ENSBTAG00000014453,ENSBTAG00000016124,ENSBTAG00000020475,ENSBTAG00000012724,ENSBTAG00000044106,ENSBTAG00000018650,ENSBTAG00000002881,ENSBTAG00000022044,…
GO:0001221	transcription cofactor binding	molecular_function	0.028617	0.87042	4	893	23	19359	ENSBTAG00000003889,ENSBTAG00000020117,ENSBTAG00000039793,ENSBTAG00000019470
GO:0043901	negative regulation of multi-organism process	biological_process	0.028657	0.87042	12	893	132	19359	ENSBTAG00000009948,ENSBTAG00000018996,ENSBTAG00000021071,ENSBTAG00000001292,ENSBTAG00000011434,ENSBTAG00000013677,ENSBTAG00000000563,ENSBTAG00000000436,ENSBTAG00000039652,ENSBTAG00000000016,ENSBTAG00000015779,ENSBTAG00000040569
GO:0045598	regulation of fat cell differentiation	biological_process	0.028768	0.87132	10	893	101	19359	ENSBTAG00000012186,ENSBTAG00000015604,ENSBTAG00000004215,ENSBTAG00000001592,ENSBTAG00000014911,ENSBTAG00000021512,ENSBTAG00000003971,ENSBTAG00000031188,ENSBTAG00000020457,ENSBTAG00000009451
GO:0006883	cellular sodium ion homeostasis	biological_process	0.028821	0.87132	3	893	13	19359	ENSBTAG00000008777,ENSBTAG00000008766,ENSBTAG00000014140
GO:0051146	striated muscle cell differentiation	biological_process	0.028839	0.87132	18	893	216	19359	ENSBTAG00000020035,ENSBTAG00000031476,ENSBTAG00000038716,ENSBTAG00000012212,ENSBTAG00000012223,ENSBTAG00000006253,ENSBTAG00000001086,ENSBTAG00000006563,ENSBTAG00000007496,ENSBTAG00000008766,ENSBTAG00000020457,ENSBTAG00000015335,ENSBTAG00000035587,ENSBTAG00000011154,ENSBTAG00000006588,ENSBTAG00000048062,ENSBTAG00000009489,ENSBTAG00000010402
GO:0032943	mononuclear cell proliferation	biological_process	0.029016	0.87132	17	893	210	19359	ENSBTAG00000021512,ENSBTAG00000002190,ENSBTAG00000007927,ENSBTAG00000015205,ENSBTAG00000014911,ENSBTAG00000000563,ENSBTAG00000021158,ENSBTAG00000014466,ENSBTAG00000015520,ENSBTAG00000013279,ENSBTAG00000016320,ENSBTAG00000009496,ENSBTAG00000020457,ENSBTAG00000038337,ENSBTAG00000001321,ENSBTAG00000019975,ENSBTAG00000017037
GO:0050864	regulation of B cell activation	biological_process	0.029102	0.87132	10	893	103	19359	ENSBTAG00000000436,ENSBTAG00000027204,ENSBTAG00000013279,ENSBTAG00000047632,ENSBTAG00000017037,ENSBTAG00000009496,ENSBTAG00000014199,ENSBTAG00000038337,ENSBTAG00000020457,ENSBTAG00000000130
GO:0043627	response to estrogen	biological_process	0.0293	0.87132	7	893	64	19359	ENSBTAG00000020457,ENSBTAG00000046900,ENSBTAG00000005578,ENSBTAG00000014090,ENSBTAG00000009948,ENSBTAG00000018112,ENSBTAG00000012328
GO:0098780	response to mitochondrial depolarisation	biological_process	0.029361	0.87132	3	893	13	19359	ENSBTAG00000004282,ENSBTAG00000011699,ENSBTAG00000018996
GO:0050708	regulation of protein secretion	biological_process	0.029412	0.87132	22	893	284	19359	ENSBTAG00000014911,ENSBTAG00000002809,ENSBTAG00000007927,ENSBTAG00000018996,ENSBTAG00000012210,ENSBTAG00000013907,ENSBTAG00000013279,ENSBTAG00000023635,ENSBTAG00000014466,ENSBTAG00000000436,ENSBTAG00000046547,ENSBTAG00000020457,ENSBTAG00000032288,ENSBTAG00000002039,ENSBTAG00000003436,ENSBTAG00000015779,ENSBTAG00000006720,ENSBTAG00000000484,ENSBTAG00000027320,ENSBTAG00000008438,ENSBTAG00000001321,…
GO:0005769	early endosome	cellular_component	0.029466	0.87132	18	893	209	19359	ENSBTAG00000048501,ENSBTAG00000006683,ENSBTAG00000020475,ENSBTAG00000002243,ENSBTAG00000019537,ENSBTAG00000004135,ENSBTAG00000006542,ENSBTAG00000009507,ENSBTAG00000002881,ENSBTAG00000013153,ENSBTAG00000007962,ENSBTAG00000000411,ENSBTAG00000011491,ENSBTAG00000018374,ENSBTAG00000005622,ENSBTAG00000014838,ENSBTAG00000020130,ENSBTAG00000018999
GO:0051130	positive regulation of cellular component organization	biological_process	0.029541	0.87132	63	893	970	19359	ENSBTAG00000015335,ENSBTAG00000035587,ENSBTAG00000020457,ENSBTAG00000018374,ENSBTAG00000012724,ENSBTAG00000002393,ENSBTAG00000044106,ENSBTAG00000007450,ENSBTAG00000018501,ENSBTAG00000046107,ENSBTAG00000011154,ENSBTAG00000001322,ENSBTAG00000001321,ENSBTAG00000045548,ENSBTAG00000014966,ENSBTAG00000009872,ENSBTAG00000008232,ENSBTAG00000009985,ENSBTAG00000002083,ENSBTAG00000002018,ENSBTAG00000035958,…
GO:0006355	regulation of transcription, DNA-templated	biological_process	0.029674	0.87132	146	893	2595	19359	ENSBTAG00000018501,ENSBTAG00000012104,ENSBTAG00000019495,ENSBTAG00000009209,ENSBTAG00000010775,ENSBTAG00000006990,ENSBTAG00000020457,ENSBTAG00000019153,ENSBTAG00000005004,ENSBTAG00000009496,ENSBTAG00000039512,ENSBTAG00000021071,ENSBTAG00000031106,ENSBTAG00000011080,ENSBTAG00000016320,ENSBTAG00000007897,ENSBTAG00000016958,ENSBTAG00000004602,ENSBTAG00000003971,ENSBTAG00000006083,ENSBTAG00000002107,…
GO:0034330	cell junction organization	biological_process	0.02969	0.87132	18	893	209	19359	ENSBTAG00000020566,ENSBTAG00000002430,ENSBTAG00000011356,ENSBTAG00000005672,ENSBTAG00000020600,ENSBTAG00000000815,ENSBTAG00000010107,ENSBTAG00000007993,ENSBTAG00000011922,ENSBTAG00000012724,ENSBTAG00000015939,ENSBTAG00000020457,ENSBTAG00000002485,ENSBTAG00000017422,ENSBTAG00000013153,ENSBTAG00000040432,ENSBTAG00000006720,ENSBTAG00000003191
GO:0006915	apoptotic process	biological_process	0.02977	0.87132	79	893	1296	19359	ENSBTAG00000021494,ENSBTAG00000018938,ENSBTAG00000001321,ENSBTAG00000045548,ENSBTAG00000014270,ENSBTAG00000046547,ENSBTAG00000001250,ENSBTAG00000000878,ENSBTAG00000020547,ENSBTAG00000021727,ENSBTAG00000006862,ENSBTAG00000000436,ENSBTAG00000046644,ENSBTAG00000008232,ENSBTAG00000009985,ENSBTAG00000017418,ENSBTAG00000002190,ENSBTAG00000018655,ENSBTAG00000021420,ENSBTAG00000019975,ENSBTAG00000047543,…
GO:1902187	negative regulation of viral release from host cell	biological_process	0.029787	0.87132	3	893	13	19359	ENSBTAG00000009948,ENSBTAG00000021071,ENSBTAG00000015779
GO:0048514	blood vessel morphogenesis	biological_process	0.029791	0.87132	32	893	445	19359	ENSBTAG00000045510,ENSBTAG00000037726,ENSBTAG00000019347,ENSBTAG00000015779,ENSBTAG00000006720,ENSBTAG00000017584,ENSBTAG00000047567,ENSBTAG00000017771,ENSBTAG00000014944,ENSBTAG00000031519,ENSBTAG00000016915,ENSBTAG00000031476,ENSBTAG00000000815,ENSBTAG00000019313,ENSBTAG00000017680,ENSBTAG00000018374,ENSBTAG00000005004,ENSBTAG00000019153,ENSBTAG00000015335,ENSBTAG00000020457,ENSBTAG00000003446,…
GO:0044448	cell cortex part	cellular_component	0.029974	0.87132	14	893	150	19359	ENSBTAG00000002996,ENSBTAG00000018784,ENSBTAG00000002844,ENSBTAG00000020067,ENSBTAG00000006071,ENSBTAG00000021067,ENSBTAG00000001610,ENSBTAG00000013153,ENSBTAG00000006323,ENSBTAG00000011344,ENSBTAG00000008320,ENSBTAG00000049248,ENSBTAG00000010402,ENSBTAG00000026283
GO:0030688	preribosome, small subunit precursor	cellular_component	0.03001	0.87132	3	893	13	19359	ENSBTAG00000011889,ENSBTAG00000017418,ENSBTAG00000001504
GO:0009615	response to virus	biological_process	0.030027	0.87132	16	893	208	19359	ENSBTAG00000040569,ENSBTAG00000021568,ENSBTAG00000000484,ENSBTAG00000024105,ENSBTAG00000001321,ENSBTAG00000013259,ENSBTAG00000017418,ENSBTAG00000013475,ENSBTAG00000013677,ENSBTAG00000009985,ENSBTAG00000006014,ENSBTAG00000014199,ENSBTAG00000013279,ENSBTAG00000011982,ENSBTAG00000010408,ENSBTAG00000000563
GO:0004725	protein tyrosine phosphatase activity	molecular_function	0.030064	0.87132	10	893	101	19359	ENSBTAG00000014138,ENSBTAG00000020283,ENSBTAG00000016984,ENSBTAG00000020350,ENSBTAG00000000253,ENSBTAG00000031439,ENSBTAG00000015352,ENSBTAG00000001030,ENSBTAG00000018052,ENSBTAG00000016413
GO:0042559	pteridine-containing compound biosynthetic process	biological_process	0.030395	0.87132	3	893	15	19359	ENSBTAG00000021961,ENSBTAG00000011866,ENSBTAG00000008994
GO:0045623	negative regulation of T-helper cell differentiation	biological_process	0.030566	0.87132	3	893	13	19359	ENSBTAG00000013279,ENSBTAG00000014199,ENSBTAG00000021512
GO:0030308	negative regulation of cell growth	biological_process	0.030756	0.87132	12	893	127	19359	ENSBTAG00000013782,ENSBTAG00000009872,ENSBTAG00000015779,ENSBTAG00000001941,ENSBTAG00000021420,ENSBTAG00000007480,ENSBTAG00000018052,ENSBTAG00000000484,ENSBTAG00000014359,ENSBTAG00000005004,ENSBTAG00000020457,ENSBTAG00000010493
GO:0044444	cytoplasmic part	cellular_component	0.030875	0.87132	365	893	6856	19359	ENSBTAG00000003566,ENSBTAG00000005827,ENSBTAG00000000550,ENSBTAG00000009228,ENSBTAG00000008578,ENSBTAG00000010230,ENSBTAG00000016128,ENSBTAG00000000099,ENSBTAG00000003598,ENSBTAG00000018999,ENSBTAG00000006029,ENSBTAG00000033453,ENSBTAG00000047402,ENSBTAG00000004248,ENSBTAG00000035587,ENSBTAG00000011818,ENSBTAG00000014838,ENSBTAG00000040569,ENSBTAG00000016956,ENSBTAG00000008438,ENSBTAG00000031476,…
GO:0071310	cellular response to organic substance	biological_process	0.030971	0.87132	100	893	1675	19359	ENSBTAG00000009872,ENSBTAG00000019869,ENSBTAG00000006507,ENSBTAG00000014838,ENSBTAG00000002130,ENSBTAG00000009496,ENSBTAG00000005004,ENSBTAG00000017661,ENSBTAG00000017086,ENSBTAG00000000764,ENSBTAG00000020457,ENSBTAG00000011699,ENSBTAG00000035587,ENSBTAG00000010155,ENSBTAG00000007558,ENSBTAG00000002809,ENSBTAG00000019910,ENSBTAG00000012285,ENSBTAG00000011434,ENSBTAG00000013475,ENSBTAG00000002107,…
GO:0050810	regulation of steroid biosynthetic process	biological_process	0.031129	0.87132	6	893	48	19359	ENSBTAG00000012284,ENSBTAG00000001592,ENSBTAG00000014911,ENSBTAG00000012186,ENSBTAG00000001321,ENSBTAG00000000124
GO:0010762	regulation of fibroblast migration	biological_process	0.031131	0.87132	4	893	22	19359	ENSBTAG00000007993,ENSBTAG00000000484,ENSBTAG00000020457,ENSBTAG00000017871
GO:0009889	regulation of biosynthetic process	biological_process	0.031256	0.87132	175	893	3139	19359	ENSBTAG00000039512,ENSBTAG00000021071,ENSBTAG00000019153,ENSBTAG00000009496,ENSBTAG00000005004,ENSBTAG00000012284,ENSBTAG00000006990,ENSBTAG00000020457,ENSBTAG00000010775,ENSBTAG00000009209,ENSBTAG00000012104,ENSBTAG00000018501,ENSBTAG00000019495,ENSBTAG00000012285,ENSBTAG00000002018,ENSBTAG00000021884,ENSBTAG00000006083,ENSBTAG00000003971,ENSBTAG00000002107,ENSBTAG00000000124,ENSBTAG00000016958,…
GO:0002030	inhibitory G-protein coupled receptor phosphorylation	biological_process	0.031264	0.87132	1	893	1	19359	ENSBTAG00000027516
GO:0060182	apelin receptor activity	molecular_function	0.031264	0.87132	1	893	1	19359	ENSBTAG00000027516
GO:1904323	regulation of inhibitory G-protein coupled receptor phosphorylation	biological_process	0.031264	0.87132	1	893	1	19359	ENSBTAG00000027516
GO:1904325	positive regulation of inhibitory G-protein coupled receptor phosphorylation	biological_process	0.031264	0.87132	1	893	1	19359	ENSBTAG00000027516
GO:0006090	pyruvate metabolic process	biological_process	0.031269	0.87132	9	893	87	19359	ENSBTAG00000013099,ENSBTAG00000020117,ENSBTAG00000001610,ENSBTAG00000006029,ENSBTAG00000032288,ENSBTAG00000013492,ENSBTAG00000012721,ENSBTAG00000017056,ENSBTAG00000015917
GO:0048621	post-embryonic digestive tract morphogenesis	biological_process	0.031292	0.87132	1	893	1	19359	ENSBTAG00000021397
GO:0031867	EP4 subtype prostaglandin E2 receptor binding	molecular_function	0.031331	0.87132	1	893	1	19359	ENSBTAG00000003476
GO:0016358	dendrite development	biological_process	0.031447	0.87132	14	893	152	19359	ENSBTAG00000022169,ENSBTAG00000015335,ENSBTAG00000017554,ENSBTAG00000008232,ENSBTAG00000004035,ENSBTAG00000013469,ENSBTAG00000048432,ENSBTAG00000045548,ENSBTAG00000012328,ENSBTAG00000014438,ENSBTAG00000019044,ENSBTAG00000001941,ENSBTAG00000016124,ENSBTAG00000018052
GO:0001979	regulation of systemic arterial blood pressure by chemoreceptor signaling	biological_process	0.031448	0.87132	1	893	1	19359	ENSBTAG00000007496
GO:0002007	detection of hypoxic conditions in blood by chemoreceptor signaling	biological_process	0.031448	0.87132	1	893	1	19359	ENSBTAG00000007496
GO:0003027	regulation of systemic arterial blood pressure by carotid body chemoreceptor signaling	biological_process	0.031448	0.87132	1	893	1	19359	ENSBTAG00000007496
GO:0003029	detection of hypoxic conditions in blood by carotid body chemoreceptor signaling	biological_process	0.031448	0.87132	1	893	1	19359	ENSBTAG00000007496
GO:0043484	regulation of RNA splicing	biological_process	0.031537	0.87132	11	893	117	19359	ENSBTAG00000017418,ENSBTAG00000009969,ENSBTAG00000020117,ENSBTAG00000002830,ENSBTAG00000019153,ENSBTAG00000006500,ENSBTAG00000008369,ENSBTAG00000007480,ENSBTAG00000014092,ENSBTAG00000018313,ENSBTAG00000014393
GO:0005452	inorganic anion exchanger activity	molecular_function	0.031756	0.87132	3	893	13	19359	ENSBTAG00000001610,ENSBTAG00000021775,ENSBTAG00000011226
GO:0032964	collagen biosynthetic process	biological_process	0.031793	0.87132	4	893	24	19359	ENSBTAG00000003598,ENSBTAG00000021799,ENSBTAG00000006507,ENSBTAG00000020457
GO:0006491	N-glycan processing	biological_process	0.031807	0.87132	3	893	13	19359	ENSBTAG00000048501,ENSBTAG00000016956,ENSBTAG00000018905
GO:0032088	negative regulation of NF-kappaB transcription factor activity	biological_process	0.032136	0.87132	7	893	61	19359	ENSBTAG00000017689,ENSBTAG00000000436,ENSBTAG00000008232,ENSBTAG00000035587,ENSBTAG00000013475,ENSBTAG00000000753,ENSBTAG00000013279
GO:1900182	positive regulation of protein localization to nucleus	biological_process	0.03218	0.87132	7	893	58	19359	ENSBTAG00000021071,ENSBTAG00000009199,ENSBTAG00000017360,ENSBTAG00000014911,ENSBTAG00000000484,ENSBTAG00000020457,ENSBTAG00000007424
GO:0032813	tumor necrosis factor receptor superfamily binding	molecular_function	0.03221	0.87132	5	893	38	19359	ENSBTAG00000012223,ENSBTAG00000000016,ENSBTAG00000000130,ENSBTAG00000013475,ENSBTAG00000008232
GO:0002299	alpha-beta intraepithelial T cell differentiation	biological_process	0.03226	0.87132	1	893	1	19359	ENSBTAG00000002240
GO:0002300	CD8-positive, alpha-beta intraepithelial T cell differentiation	biological_process	0.03226	0.87132	1	893	1	19359	ENSBTAG00000002240
GO:0030492	hemoglobin binding	molecular_function	0.032342	0.87132	2	893	10	19359	ENSBTAG00000006457,ENSBTAG00000001610
GO:0050778	positive regulation of immune response	biological_process	0.032415	0.87132	32	893	461	19359	ENSBTAG00000015520,ENSBTAG00000023970,ENSBTAG00000014466,ENSBTAG00000004840,ENSBTAG00000010408,ENSBTAG00000000563,ENSBTAG00000014199,ENSBTAG00000001292,ENSBTAG00000002769,ENSBTAG00000013677,ENSBTAG00000000016,ENSBTAG00000027204,ENSBTAG00000017584,ENSBTAG00000000130,ENSBTAG00000046644,ENSBTAG00000000436,ENSBTAG00000012210,ENSBTAG00000013907,ENSBTAG00000013279,ENSBTAG00000018052,ENSBTAG00000008232,…
GO:0046546	development of primary male sexual characteristics	biological_process	0.032441	0.87132	9	893	89	19359	ENSBTAG00000005969,ENSBTAG00000009017,ENSBTAG00000007374,ENSBTAG00000003184,ENSBTAG00000000124,ENSBTAG00000024105,ENSBTAG00000045548,ENSBTAG00000021827,ENSBTAG00000005425
GO:0070848	response to growth factor	biological_process	0.032803	0.87132	33	893	476	19359	ENSBTAG00000016915,ENSBTAG00000031476,ENSBTAG00000000815,ENSBTAG00000046951,ENSBTAG00000020117,ENSBTAG00000002804,ENSBTAG00000002303,ENSBTAG00000013755,ENSBTAG00000018603,ENSBTAG00000015779,ENSBTAG00000000484,ENSBTAG00000047543,ENSBTAG00000017584,ENSBTAG00000047567,ENSBTAG00000017771,ENSBTAG00000019910,ENSBTAG00000038716,ENSBTAG00000008232,ENSBTAG00000002107,ENSBTAG00000047975,ENSBTAG00000019293,…
GO:0002701	negative regulation of production of molecular mediator of immune response	biological_process	0.033009	0.87132	4	893	24	19359	ENSBTAG00000020457,ENSBTAG00000013279,ENSBTAG00000007927,ENSBTAG00000014199
GO:0042802	identical protein binding	molecular_function	0.033202	0.87132	83	893	1328	19359	ENSBTAG00000021071,ENSBTAG00000019153,ENSBTAG00000007496,ENSBTAG00000012560,ENSBTAG00000020413,ENSBTAG00000000764,ENSBTAG00000020457,ENSBTAG00000005183,ENSBTAG00000004248,ENSBTAG00000021294,ENSBTAG00000037703,ENSBTAG00000004114,ENSBTAG00000011866,ENSBTAG00000019869,ENSBTAG00000011154,ENSBTAG00000018159,ENSBTAG00000018123,ENSBTAG00000011434,ENSBTAG00000017812,ENSBTAG00000005672,ENSBTAG00000016168,…
GO:0048513	organ development	biological_process	0.033254	0.87132	142	893	2474	19359	ENSBTAG00000010107,ENSBTAG00000001592,ENSBTAG00000001941,ENSBTAG00000018225,ENSBTAG00000000815,ENSBTAG00000021512,ENSBTAG00000006175,ENSBTAG00000021799,ENSBTAG00000021435,ENSBTAG00000047543,ENSBTAG00000006720,ENSBTAG00000019975,ENSBTAG00000006588,ENSBTAG00000021420,ENSBTAG00000024450,ENSBTAG00000009199,ENSBTAG00000004035,ENSBTAG00000020117,ENSBTAG00000007424,ENSBTAG00000014138,ENSBTAG00000044195,…
GO:0005768	endosome	cellular_component	0.033296	0.87132	40	893	573	19359	ENSBTAG00000007993,ENSBTAG00000005622,ENSBTAG00000014138,ENSBTAG00000007962,ENSBTAG00000013153,ENSBTAG00000017037,ENSBTAG00000006542,ENSBTAG00000004135,ENSBTAG00000002243,ENSBTAG00000002769,ENSBTAG00000048501,ENSBTAG00000009368,ENSBTAG00000015520,ENSBTAG00000004791,ENSBTAG00000020475,ENSBTAG00000046773,ENSBTAG00000020130,ENSBTAG00000014838,ENSBTAG00000018374,ENSBTAG00000007111,ENSBTAG00000018999,…
GO:0032008	positive regulation of TOR signaling	biological_process	0.033319	0.87132	5	893	39	19359	ENSBTAG00000053552,ENSBTAG00000009368,ENSBTAG00000017360,ENSBTAG00000014911,ENSBTAG00000031861
GO:0035107	appendage morphogenesis	biological_process	0.033416	0.87132	12	893	134	19359	ENSBTAG00000001250,ENSBTAG00000024105,ENSBTAG00000005716,ENSBTAG00000012212,ENSBTAG00000001173,ENSBTAG00000026283,ENSBTAG00000004602,ENSBTAG00000002977,ENSBTAG00000006720,ENSBTAG00000017871,ENSBTAG00000021494,ENSBTAG00000008113
GO:0035108	limb morphogenesis	biological_process	0.033416	0.87132	12	893	134	19359	ENSBTAG00000001250,ENSBTAG00000001173,ENSBTAG00000026283,ENSBTAG00000006720,ENSBTAG00000004602,ENSBTAG00000002977,ENSBTAG00000008113,ENSBTAG00000021494,ENSBTAG00000017871,ENSBTAG00000024105,ENSBTAG00000005716,ENSBTAG00000012212
GO:0006826	iron ion transport	biological_process	0.033443	0.87132	5	893	45	19359	ENSBTAG00000004135,ENSBTAG00000015520,ENSBTAG00000015939,ENSBTAG00000019636,ENSBTAG00000007111
GO:0072676	lymphocyte migration	biological_process	0.033483	0.87132	8	893	84	19359	ENSBTAG00000014496,ENSBTAG00000009938,ENSBTAG00000002190,ENSBTAG00000014199,ENSBTAG00000010155,ENSBTAG00000018993,ENSBTAG00000045548,ENSBTAG00000012223
GO:2000251	positive regulation of actin cytoskeleton reorganization	biological_process	0.033751	0.87132	3	893	15	19359	ENSBTAG00000047543,ENSBTAG00000019044,ENSBTAG00000046644
GO:0048384	retinoic acid receptor signaling pathway	biological_process	0.033895	0.87132	4	893	24	19359	ENSBTAG00000012212,ENSBTAG00000045548,ENSBTAG00000005716,ENSBTAG00000015779
GO:0003179	heart valve morphogenesis	biological_process	0.0339	0.87132	5	893	36	19359	ENSBTAG00000005425,ENSBTAG00000020457,ENSBTAG00000006720,ENSBTAG00000017680,ENSBTAG00000007348
GO:0016620	oxidoreductase activity, acting on the aldehyde or oxo group of donors, NAD or NADP as acceptor	molecular_function	0.03399	0.87132	5	893	35	19359	ENSBTAG00000013093,ENSBTAG00000007975,ENSBTAG00000015917,ENSBTAG00000021902,ENSBTAG00000006029
GO:0034702	ion channel complex	cellular_component	0.034016	0.87132	19	893	231	19359	ENSBTAG00000006071,ENSBTAG00000002985,ENSBTAG00000005934,ENSBTAG00000014083,ENSBTAG00000004300,ENSBTAG00000017198,ENSBTAG00000013030,ENSBTAG00000001420,ENSBTAG00000047191,ENSBTAG00000021657,ENSBTAG00000007506,ENSBTAG00000039340,ENSBTAG00000004770,ENSBTAG00000006432,ENSBTAG00000027320,ENSBTAG00000004078,ENSBTAG00000009489,ENSBTAG00000009508,ENSBTAG00000001861
GO:0006793	phosphorus metabolic process	biological_process	0.034022	0.87132	152	893	2641	19359	ENSBTAG00000035587,ENSBTAG00000011699,ENSBTAG00000004248,ENSBTAG00000017086,ENSBTAG00000006029,ENSBTAG00000019465,ENSBTAG00000032288,ENSBTAG00000002072,ENSBTAG00000003990,ENSBTAG00000015408,ENSBTAG00000000253,ENSBTAG00000031439,ENSBTAG00000009872,ENSBTAG00000014966,ENSBTAG00000007981,ENSBTAG00000019910,ENSBTAG00000000550,ENSBTAG00000016253,ENSBTAG00000000218,ENSBTAG00000010155,ENSBTAG00000005827,…
GO:0006812	cation transport	biological_process	0.034023	0.87132	57	893	905	19359	ENSBTAG00000019947,ENSBTAG00000009508,ENSBTAG00000015050,ENSBTAG00000009872,ENSBTAG00000006432,ENSBTAG00000004770,ENSBTAG00000018975,ENSBTAG00000007111,ENSBTAG00000020457,ENSBTAG00000012857,ENSBTAG00000015939,ENSBTAG00000000520,ENSBTAG00000014238,ENSBTAG00000012667,ENSBTAG00000046773,ENSBTAG00000007496,ENSBTAG00000032288,ENSBTAG00000021257,ENSBTAG00000014354,ENSBTAG00000014140,ENSBTAG00000014083,…
GO:0045723	positive regulation of fatty acid biosynthetic process	biological_process	0.034055	0.87132	3	893	16	19359	ENSBTAG00000019770,ENSBTAG00000001321,ENSBTAG00000014911
GO:0048296	regulation of isotype switching to IgA isotypes	biological_process	0.034149	0.87132	2	893	6	19359	ENSBTAG00000020457,ENSBTAG00000000130
GO:0016577	histone demethylation	biological_process	0.034198	0.87132	4	893	24	19359	ENSBTAG00000048062,ENSBTAG00000006175,ENSBTAG00000012922,ENSBTAG00000019153
GO:0021692	cerebellar Purkinje cell layer morphogenesis	biological_process	0.034284	0.87132	3	893	14	19359	ENSBTAG00000003107,ENSBTAG00000031476,ENSBTAG00000010107
GO:0035425	autocrine signaling	biological_process	0.034421	0.87132	1	893	1	19359	ENSBTAG00000002107
GO:0002682	regulation of immune system process	biological_process	0.034538	0.87132	62	893	995	19359	ENSBTAG00000011699,ENSBTAG00000035587,ENSBTAG00000038337,ENSBTAG00000020457,ENSBTAG00000008523,ENSBTAG00000007450,ENSBTAG00000009496,ENSBTAG00000040569,ENSBTAG00000047632,ENSBTAG00000046107,ENSBTAG00000045548,ENSBTAG00000001321,ENSBTAG00000009872,ENSBTAG00000002069,ENSBTAG00000008232,ENSBTAG00000019293,ENSBTAG00000009985,ENSBTAG00000013475,ENSBTAG00000014911,ENSBTAG00000002190,ENSBTAG00000007927,…
GO:0044092	negative regulation of molecular function	biological_process	0.034617	0.87132	54	893	857	19359	ENSBTAG00000007993,ENSBTAG00000018784,ENSBTAG00000002019,ENSBTAG00000009199,ENSBTAG00000013153,ENSBTAG00000013538,ENSBTAG00000000484,ENSBTAG00000017037,ENSBTAG00000008113,ENSBTAG00000018603,ENSBTAG00000018996,ENSBTAG00000031519,ENSBTAG00000001292,ENSBTAG00000004362,ENSBTAG00000017689,ENSBTAG00000014495,ENSBTAG00000020283,ENSBTAG00000000753,ENSBTAG00000008593,ENSBTAG00000003184,ENSBTAG00000012223,…
GO:0044283	small molecule biosynthetic process	biological_process	0.034782	0.87132	28	893	375	19359	ENSBTAG00000001592,ENSBTAG00000012721,ENSBTAG00000053588,ENSBTAG00000039686,ENSBTAG00000000042,ENSBTAG00000012186,ENSBTAG00000046900,ENSBTAG00000014911,ENSBTAG00000002413,ENSBTAG00000005069,ENSBTAG00000012059,ENSBTAG00000008994,ENSBTAG00000017584,ENSBTAG00000009872,ENSBTAG00000037726,ENSBTAG00000007975,ENSBTAG00000019770,ENSBTAG00000001321,ENSBTAG00000019465,ENSBTAG00000004248,ENSBTAG00000012284,…
GO:0018126	protein hydroxylation	biological_process	0.034938	0.87132	4	893	24	19359	ENSBTAG00000020475,ENSBTAG00000026283,ENSBTAG00000019153,ENSBTAG00000003598
GO:0032437	cuticular plate	cellular_component	0.035072	0.87132	2	893	6	19359	ENSBTAG00000049248,ENSBTAG00000006323
GO:0044060	regulation of endocrine process	biological_process	0.035172	0.87132	4	893	27	19359	ENSBTAG00000007897,ENSBTAG00000006720,ENSBTAG00000001321,ENSBTAG00000006175
GO:0002724	regulation of T cell cytokine production	biological_process	0.035215	0.87132	4	893	24	19359	ENSBTAG00000001321,ENSBTAG00000007927,ENSBTAG00000014199,ENSBTAG00000013279
GO:0042098	T cell proliferation	biological_process	0.035488	0.87132	13	893	146	19359	ENSBTAG00000021158,ENSBTAG00000001321,ENSBTAG00000014466,ENSBTAG00000015520,ENSBTAG00000016320,ENSBTAG00000013279,ENSBTAG00000015205,ENSBTAG00000014911,ENSBTAG00000002190,ENSBTAG00000021512,ENSBTAG00000007927,ENSBTAG00000009496,ENSBTAG00000020457
GO:0019899	enzyme binding	molecular_function	0.03551	0.87132	96	893	1548	19359	ENSBTAG00000020350,ENSBTAG00000012039,ENSBTAG00000015909,ENSBTAG00000002885,ENSBTAG00000012121,ENSBTAG00000015352,ENSBTAG00000000411,ENSBTAG00000002830,ENSBTAG00000009907,ENSBTAG00000013469,ENSBTAG00000053588,ENSBTAG00000025442,ENSBTAG00000000436,ENSBTAG00000015984,ENSBTAG00000006495,ENSBTAG00000021827,ENSBTAG00000000878,ENSBTAG00000030403,ENSBTAG00000012147,ENSBTAG00000020067,ENSBTAG00000035958,…
GO:0030902	hindbrain development	biological_process	0.035542	0.87132	10	893	111	19359	ENSBTAG00000018052,ENSBTAG00000045812,ENSBTAG00000010107,ENSBTAG00000021494,ENSBTAG00000014992,ENSBTAG00000001173,ENSBTAG00000045548,ENSBTAG00000006029,ENSBTAG00000031476,ENSBTAG00000003107
GO:0048015	phosphatidylinositol-mediated signaling	biological_process	0.035576	0.87132	12	893	127	19359	ENSBTAG00000007320,ENSBTAG00000018655,ENSBTAG00000016915,ENSBTAG00000017456,ENSBTAG00000014911,ENSBTAG00000022169,ENSBTAG00000002804,ENSBTAG00000008232,ENSBTAG00000014270,ENSBTAG00000047543,ENSBTAG00000017584,ENSBTAG00000001941
GO:0070371	ERK1 and ERK2 cascade	biological_process	0.03578	0.87132	17	893	214	19359	ENSBTAG00000035587,ENSBTAG00000007424,ENSBTAG00000020457,ENSBTAG00000002804,ENSBTAG00000018257,ENSBTAG00000024450,ENSBTAG00000021420,ENSBTAG00000016413,ENSBTAG00000045548,ENSBTAG00000001321,ENSBTAG00000015909,ENSBTAG00000008232,ENSBTAG00000009938,ENSBTAG00000016915,ENSBTAG00000010155,ENSBTAG00000000815,ENSBTAG00000046644
GO:0001911	negative regulation of leukocyte mediated cytotoxicity	biological_process	0.035793	0.87132	2	893	6	19359	ENSBTAG00000035587,ENSBTAG00000019975
GO:0035295	tube development	biological_process	0.035818	0.87132	34	893	491	19359	ENSBTAG00000017680,ENSBTAG00000004215,ENSBTAG00000001173,ENSBTAG00000000815,ENSBTAG00000010277,ENSBTAG00000031476,ENSBTAG00000013990,ENSBTAG00000021799,ENSBTAG00000006175,ENSBTAG00000008113,ENSBTAG00000006720,ENSBTAG00000015779,ENSBTAG00000018603,ENSBTAG00000021420,ENSBTAG00000024450,ENSBTAG00000021397,ENSBTAG00000024105,ENSBTAG00000004282,ENSBTAG00000007424,ENSBTAG00000018784,ENSBTAG00000009845,…
GO:0033059	cellular pigmentation	biological_process	0.0359	0.87132	5	893	36	19359	ENSBTAG00000014314,ENSBTAG00000004887,ENSBTAG00000007897,ENSBTAG00000002769,ENSBTAG00000007065
GO:0046543	development of secondary female sexual characteristics	biological_process	0.035914	0.87132	2	893	6	19359	ENSBTAG00000009496,ENSBTAG00000020457
GO:0009682	induced systemic resistance	biological_process	0.035929	0.87132	1	893	1	19359	ENSBTAG00000000563
GO:0070976	TIR domain binding	molecular_function	0.035929	0.87132	1	893	1	19359	ENSBTAG00000000563
GO:0090557	establishment of endothelial intestinal barrier	biological_process	0.035934	0.87132	2	893	6	19359	ENSBTAG00000000563,ENSBTAG00000018052
GO:0009135	purine nucleoside diphosphate metabolic process	biological_process	0.035946	0.87132	8	893	77	19359	ENSBTAG00000017056,ENSBTAG00000015917,ENSBTAG00000013492,ENSBTAG00000032288,ENSBTAG00000006029,ENSBTAG00000001610,ENSBTAG00000013099,ENSBTAG00000020117
GO:0009179	purine ribonucleoside diphosphate metabolic process	biological_process	0.035946	0.87132	8	893	77	19359	ENSBTAG00000032288,ENSBTAG00000013492,ENSBTAG00000001610,ENSBTAG00000006029,ENSBTAG00000020117,ENSBTAG00000013099,ENSBTAG00000015917,ENSBTAG00000017056
GO:1903506	regulation of nucleic acid-templated transcription	biological_process	0.036081	0.87132	147	893	2631	19359	ENSBTAG00000039793,ENSBTAG00000005622,ENSBTAG00000012063,ENSBTAG00000014493,ENSBTAG00000009238,ENSBTAG00000013955,ENSBTAG00000024341,ENSBTAG00000026769,ENSBTAG00000048062,ENSBTAG00000006068,ENSBTAG00000017580,ENSBTAG00000000563,ENSBTAG00000021158,ENSBTAG00000017528,ENSBTAG00000019313,ENSBTAG00000005004,ENSBTAG00000019153,ENSBTAG00000009496,ENSBTAG00000021071,ENSBTAG00000039512,ENSBTAG00000020457,…
GO:0031768	ghrelin receptor binding	molecular_function	0.036081	0.87132	1	893	1	19359	ENSBTAG00000012328
GO:0042571	immunoglobulin complex, circulating	cellular_component	0.036118	0.87132	2	893	10	19359	ENSBTAG00000027204,ENSBTAG00000047632
GO:0051050	positive regulation of transport	biological_process	0.036193	0.87132	42	893	630	19359	ENSBTAG00000020457,ENSBTAG00000047402,ENSBTAG00000035587,ENSBTAG00000007450,ENSBTAG00000002039,ENSBTAG00000032288,ENSBTAG00000011154,ENSBTAG00000005202,ENSBTAG00000018501,ENSBTAG00000000411,ENSBTAG00000009872,ENSBTAG00000001321,ENSBTAG00000008313,ENSBTAG00000007927,ENSBTAG00000027516,ENSBTAG00000014911,ENSBTAG00000003474,ENSBTAG00000002809,ENSBTAG00000023635,ENSBTAG00000014083,ENSBTAG00000014140,…
GO:0060163	subpallium neuron fate commitment	biological_process	0.03623	0.87132	1	893	2	19359	ENSBTAG00000045812
GO:0072567	chemokine (C-X-C motif) ligand 2 production	biological_process	0.036416	0.87132	2	893	7	19359	ENSBTAG00000046773,ENSBTAG00000000563
GO:0003180	aortic valve morphogenesis	biological_process	0.036489	0.87132	3	893	15	19359	ENSBTAG00000017680,ENSBTAG00000020457,ENSBTAG00000005425
GO:0006884	cell volume homeostasis	biological_process	0.036522	0.87132	4	893	24	19359	ENSBTAG00000020130,ENSBTAG00000001131,ENSBTAG00000012063,ENSBTAG00000013030
GO:0030029	actin filament-based process	biological_process	0.036561	0.87132	42	893	613	19359	ENSBTAG00000012039,ENSBTAG00000006432,ENSBTAG00000048271,ENSBTAG00000014930,ENSBTAG00000021656,ENSBTAG00000010402,ENSBTAG00000018374,ENSBTAG00000003237,ENSBTAG00000020457,ENSBTAG00000005654,ENSBTAG00000046644,ENSBTAG00000049248,ENSBTAG00000019910,ENSBTAG00000020067,ENSBTAG00000002809,ENSBTAG00000002996,ENSBTAG00000035958,ENSBTAG00000004078,ENSBTAG00000032427,ENSBTAG00000012328,ENSBTAG00000013755,…
GO:0006109	regulation of carbohydrate metabolic process	biological_process	0.036661	0.87132	12	893	131	19359	ENSBTAG00000032288,ENSBTAG00000000785,ENSBTAG00000014911,ENSBTAG00000018996,ENSBTAG00000000545,ENSBTAG00000020117,ENSBTAG00000004248,ENSBTAG00000020457,ENSBTAG00000047031,ENSBTAG00000014393,ENSBTAG00000007897,ENSBTAG00000031194
GO:0098602	single organism cell adhesion	biological_process	0.03667	0.87132	41	893	606	19359	ENSBTAG00000018993,ENSBTAG00000008057,ENSBTAG00000019313,ENSBTAG00000001941,ENSBTAG00000012212,ENSBTAG00000012223,ENSBTAG00000003184,ENSBTAG00000015520,ENSBTAG00000014466,ENSBTAG00000021158,ENSBTAG00000021512,ENSBTAG00000014199,ENSBTAG00000015205,ENSBTAG00000002240,ENSBTAG00000019975,ENSBTAG00000021420,ENSBTAG00000013153,ENSBTAG00000021397,ENSBTAG00000013755,ENSBTAG00000019524,ENSBTAG00000007993,…
GO:0061038	uterus morphogenesis	biological_process	0.036743	0.87132	2	893	6	19359	ENSBTAG00000007348,ENSBTAG00000006175
GO:0046461	neutral lipid catabolic process	biological_process	0.036745	0.87132	4	893	26	19359	ENSBTAG00000001420,ENSBTAG00000009236,ENSBTAG00000019770,ENSBTAG00000015118
GO:0046464	acylglycerol catabolic process	biological_process	0.036745	0.87132	4	893	26	19359	ENSBTAG00000001420,ENSBTAG00000009236,ENSBTAG00000019770,ENSBTAG00000015118
GO:0006695	cholesterol biosynthetic process	biological_process	0.036831	0.87132	5	893	36	19359	ENSBTAG00000019770,ENSBTAG00000005069,ENSBTAG00000012059,ENSBTAG00000001592,ENSBTAG00000005183
GO:0032432	actin filament bundle	cellular_component	0.036846	0.87132	7	893	59	19359	ENSBTAG00000032427,ENSBTAG00000024772,ENSBTAG00000002996,ENSBTAG00000003191,ENSBTAG00000013744,ENSBTAG00000010402,ENSBTAG00000018225
GO:0002377	immunoglobulin production	biological_process	0.036927	0.87132	9	893	93	19359	ENSBTAG00000025405,ENSBTAG00000019975,ENSBTAG00000017037,ENSBTAG00000013279,ENSBTAG00000038337,ENSBTAG00000000130,ENSBTAG00000020457,ENSBTAG00000014496,ENSBTAG00000014199
GO:1902305	regulation of sodium ion transmembrane transport	biological_process	0.037005	0.87132	5	893	36	19359	ENSBTAG00000039340,ENSBTAG00000008766,ENSBTAG00000008113,ENSBTAG00000014354,ENSBTAG00000014140
GO:0071636	positive regulation of transforming growth factor beta production	biological_process	0.037049	0.87132	2	893	6	19359	ENSBTAG00000002939,ENSBTAG00000013279
GO:0015629	actin cytoskeleton	cellular_component	0.037069	0.87132	30	893	407	19359	ENSBTAG00000024772,ENSBTAG00000006323,ENSBTAG00000010107,ENSBTAG00000008057,ENSBTAG00000049248,ENSBTAG00000018225,ENSBTAG00000000833,ENSBTAG00000016915,ENSBTAG00000004887,ENSBTAG00000002996,ENSBTAG00000006071,ENSBTAG00000020067,ENSBTAG00000021067,ENSBTAG00000013153,ENSBTAG00000032427,ENSBTAG00000017422,ENSBTAG00000019278,ENSBTAG00000003543,ENSBTAG00000012180,ENSBTAG00000012464,ENSBTAG00000013744,…
GO:0005251	delayed rectifier potassium channel activity	molecular_function	0.037245	0.87132	4	893	29	19359	ENSBTAG00000004078,ENSBTAG00000047191,ENSBTAG00000027320,ENSBTAG00000006432
GO:0033619	membrane protein proteolysis	biological_process	0.03731	0.87132	6	893	50	19359	ENSBTAG00000020457,ENSBTAG00000010402,ENSBTAG00000018603,ENSBTAG00000013197,ENSBTAG00000006323,ENSBTAG00000001321
GO:0002456	T cell mediated immunity	biological_process	0.037331	0.87132	9	893	95	19359	ENSBTAG00000013279,ENSBTAG00000019975,ENSBTAG00000002069,ENSBTAG00000015520,ENSBTAG00000023970,ENSBTAG00000001321,ENSBTAG00000002100,ENSBTAG00000014199,ENSBTAG00000007927
GO:0043371	negative regulation of CD4-positive, alpha-beta T cell differentiation	biological_process	0.037537	0.87132	3	893	14	19359	ENSBTAG00000013279,ENSBTAG00000014199,ENSBTAG00000021512
GO:2000180	negative regulation of androgen biosynthetic process	biological_process	0.037547	0.87132	1	893	1	19359	ENSBTAG00000012186
GO:2000224	regulation of testosterone biosynthetic process	biological_process	0.037547	0.87132	1	893	1	19359	ENSBTAG00000012186
GO:2000225	negative regulation of testosterone biosynthetic process	biological_process	0.037547	0.87132	1	893	1	19359	ENSBTAG00000012186
GO:0030300	regulation of intestinal cholesterol absorption	biological_process	0.037648	0.87132	2	893	7	19359	ENSBTAG00000014911,ENSBTAG00000019770
GO:0045923	positive regulation of fatty acid metabolic process	biological_process	0.037706	0.87132	4	893	27	19359	ENSBTAG00000019770,ENSBTAG00000001321,ENSBTAG00000014911,ENSBTAG00000004248
GO:0061669	spontaneous neurotransmitter secretion	biological_process	0.037838	0.87132	2	893	6	19359	ENSBTAG00000018996,ENSBTAG00000005031
GO:0098814	spontaneous synaptic transmission	biological_process	0.037838	0.87132	2	893	6	19359	ENSBTAG00000018996,ENSBTAG00000005031
GO:0048709	oligodendrocyte differentiation	biological_process	0.037942	0.87132	7	893	67	19359	ENSBTAG00000020457,ENSBTAG00000045812,ENSBTAG00000009357,ENSBTAG00000006990,ENSBTAG00000010277,ENSBTAG00000002072,ENSBTAG00000037547
GO:0016485	protein processing	biological_process	0.038011	0.87132	18	893	224	19359	ENSBTAG00000002939,ENSBTAG00000000475,ENSBTAG00000018159,ENSBTAG00000009132,ENSBTAG00000000124,ENSBTAG00000009570,ENSBTAG00000019696,ENSBTAG00000006990,ENSBTAG00000033453,ENSBTAG00000018784,ENSBTAG00000006507,ENSBTAG00000013197,ENSBTAG00000002977,ENSBTAG00000026283,ENSBTAG00000015779,ENSBTAG00000010402,ENSBTAG00000002303,ENSBTAG00000001321
GO:1901725	regulation of histone deacetylase activity	biological_process	0.038094	0.87132	2	893	6	19359	ENSBTAG00000009872,ENSBTAG00000002393
GO:2001141	regulation of RNA biosynthetic process	biological_process	0.038176	0.87132	147	893	2636	19359	ENSBTAG00000019495,ENSBTAG00000012104,ENSBTAG00000018501,ENSBTAG00000009209,ENSBTAG00000010775,ENSBTAG00000020457,ENSBTAG00000006990,ENSBTAG00000039512,ENSBTAG00000021071,ENSBTAG00000009496,ENSBTAG00000019153,ENSBTAG00000005004,ENSBTAG00000004602,ENSBTAG00000007897,ENSBTAG00000016958,ENSBTAG00000016320,ENSBTAG00000031106,ENSBTAG00000011080,ENSBTAG00000002107,ENSBTAG00000006083,ENSBTAG00000003971,…
GO:0032905	transforming growth factor beta1 production	biological_process	0.03827	0.87132	2	893	6	19359	ENSBTAG00000002939,ENSBTAG00000013279
GO:0090630	activation of GTPase activity	biological_process	0.038356	0.87132	8	893	71	19359	ENSBTAG00000045548,ENSBTAG00000012291,ENSBTAG00000000815,ENSBTAG00000047543,ENSBTAG00000020566,ENSBTAG00000000833,ENSBTAG00000007993,ENSBTAG00000005493
GO:0098915	membrane repolarization during ventricular cardiac muscle cell action potential	biological_process	0.038361	0.87132	2	893	8	19359	ENSBTAG00000004078,ENSBTAG00000006432
GO:1902282	voltage-gated potassium channel activity involved in ventricular cardiac muscle cell action potential repolarization	molecular_function	0.038361	0.87132	2	893	8	19359	ENSBTAG00000004078,ENSBTAG00000006432
GO:0072234	metanephric nephron tubule development	biological_process	0.038422	0.87132	3	893	16	19359	ENSBTAG00000007424,ENSBTAG00000006264,ENSBTAG00000008113
GO:0003177	pulmonary valve development	biological_process	0.038493	0.87132	3	893	14	19359	ENSBTAG00000007348,ENSBTAG00000017680,ENSBTAG00000006720
GO:0001782	B cell homeostasis	biological_process	0.03853	0.87132	4	893	24	19359	ENSBTAG00000024105,ENSBTAG00000000436,ENSBTAG00000013279,ENSBTAG00000017037
GO:0051252	regulation of RNA metabolic process	biological_process	0.038574	0.87132	155	893	2789	19359	ENSBTAG00000017661,ENSBTAG00000002072,ENSBTAG00000035587,ENSBTAG00000004650,ENSBTAG00000008523,ENSBTAG00000015272,ENSBTAG00000020191,ENSBTAG00000025405,ENSBTAG00000038716,ENSBTAG00000052791,ENSBTAG00000019293,ENSBTAG00000045817,ENSBTAG00000013475,ENSBTAG00000014092,ENSBTAG00000013279,ENSBTAG00000002389,ENSBTAG00000005425,ENSBTAG00000054623,ENSBTAG00000008295,ENSBTAG00000018229,ENSBTAG00000009017,…
GO:0071363	cellular response to growth factor stimulus	biological_process	0.038579	0.87132	32	893	466	19359	ENSBTAG00000008232,ENSBTAG00000038716,ENSBTAG00000019293,ENSBTAG00000047975,ENSBTAG00000002107,ENSBTAG00000019910,ENSBTAG00000015984,ENSBTAG00000035587,ENSBTAG00000046547,ENSBTAG00000020457,ENSBTAG00000000764,ENSBTAG00000005004,ENSBTAG00000006507,ENSBTAG00000000411,ENSBTAG00000015352,ENSBTAG00000045548,ENSBTAG00000031184,ENSBTAG00000015909,ENSBTAG00000031476,ENSBTAG00000016915,ENSBTAG00000020117,…
GO:0009954	proximal/distal pattern formation	biological_process	0.038613	0.87132	4	893	30	19359	ENSBTAG00000012212,ENSBTAG00000008113,ENSBTAG00000021494,ENSBTAG00000031476
GO:0045159	myosin II binding	molecular_function	0.038788	0.87132	2	893	6	19359	ENSBTAG00000020067,ENSBTAG00000002996
GO:0030855	epithelial cell differentiation	biological_process	0.038847	0.87132	32	893	473	19359	ENSBTAG00000020457,ENSBTAG00000009496,ENSBTAG00000005004,ENSBTAG00000002072,ENSBTAG00000001321,ENSBTAG00000008313,ENSBTAG00000021499,ENSBTAG00000002107,ENSBTAG00000011356,ENSBTAG00000005425,ENSBTAG00000018052,ENSBTAG00000021827,ENSBTAG00000012750,ENSBTAG00000012063,ENSBTAG00000007424,ENSBTAG00000045835,ENSBTAG00000008113,ENSBTAG00000048062,ENSBTAG00000047543,ENSBTAG00000040432,ENSBTAG00000013153,…
GO:0035234	ectopic germ cell programmed cell death	biological_process	0.038892	0.87132	2	893	6	19359	ENSBTAG00000018159,ENSBTAG00000001321
GO:0006979	response to oxidative stress	biological_process	0.039098	0.87132	21	893	274	19359	ENSBTAG00000005835,ENSBTAG00000002072,ENSBTAG00000011539,ENSBTAG00000019770,ENSBTAG00000015909,ENSBTAG00000014992,ENSBTAG00000015779,ENSBTAG00000001817,ENSBTAG00000000484,ENSBTAG00000048062,ENSBTAG00000018123,ENSBTAG00000018996,ENSBTAG00000005458,ENSBTAG00000021499,ENSBTAG00000007115,ENSBTAG00000002107,ENSBTAG00000020035,ENSBTAG00000000042,ENSBTAG00000000436,ENSBTAG00000017680,ENSBTAG00000017198
GO:0016052	carbohydrate catabolic process	biological_process	0.039099	0.87132	10	893	105	19359	ENSBTAG00000015917,ENSBTAG00000017056,ENSBTAG00000002559,ENSBTAG00000032288,ENSBTAG00000013492,ENSBTAG00000019011,ENSBTAG00000001610,ENSBTAG00000006029,ENSBTAG00000020117,ENSBTAG00000013099
GO:1990756	protein binding, bridging involved in substrate recognition for ubiquitination	molecular_function	0.039244	0.87132	2	893	6	19359	ENSBTAG00000009115,ENSBTAG00000012147
GO:0090218	positive regulation of lipid kinase activity	biological_process	0.039247	0.87132	4	893	25	19359	ENSBTAG00000016915,ENSBTAG00000004282,ENSBTAG00000020457,ENSBTAG00000002804
GO:0009890	negative regulation of biosynthetic process	biological_process	0.039324	0.87132	76	893	1268	19359	ENSBTAG00000035587,ENSBTAG00000020457,ENSBTAG00000032288,ENSBTAG00000005004,ENSBTAG00000021071,ENSBTAG00000009209,ENSBTAG00000003971,ENSBTAG00000038716,ENSBTAG00000045817,ENSBTAG00000013475,ENSBTAG00000002107,ENSBTAG00000031106,ENSBTAG00000016320,ENSBTAG00000016958,ENSBTAG00000007480,ENSBTAG00000013279,ENSBTAG00000004602,ENSBTAG00000012063,ENSBTAG00000018229,ENSBTAG00000001468,ENSBTAG00000039793,…
GO:0071158	positive regulation of cell cycle arrest	biological_process	0.039587	0.87132	4	893	28	19359	ENSBTAG00000020457,ENSBTAG00000008232,ENSBTAG00000015779,ENSBTAG00000018159
GO:0010629	negative regulation of gene expression	biological_process	0.039592	0.87132	78	893	1300	19359	ENSBTAG00000003971,ENSBTAG00000038716,ENSBTAG00000045817,ENSBTAG00000013475,ENSBTAG00000002107,ENSBTAG00000031106,ENSBTAG00000016320,ENSBTAG00000016958,ENSBTAG00000007480,ENSBTAG00000013279,ENSBTAG00000004602,ENSBTAG00000021071,ENSBTAG00000035587,ENSBTAG00000020457,ENSBTAG00000009209,ENSBTAG00000019869,ENSBTAG00000003202,ENSBTAG00000014199,ENSBTAG00000018996,ENSBTAG00000006068,ENSBTAG00000011982,…
GO:0008076	voltage-gated potassium channel complex	cellular_component	0.039609	0.87132	7	893	66	19359	ENSBTAG00000002985,ENSBTAG00000004078,ENSBTAG00000047191,ENSBTAG00000027320,ENSBTAG00000006432,ENSBTAG00000006071,ENSBTAG00000014083
GO:0048017	inositol lipid-mediated signaling	biological_process	0.039642	0.87132	12	893	129	19359	ENSBTAG00000008232,ENSBTAG00000002804,ENSBTAG00000022169,ENSBTAG00000014911,ENSBTAG00000018655,ENSBTAG00000016915,ENSBTAG00000007320,ENSBTAG00000017456,ENSBTAG00000001941,ENSBTAG00000017584,ENSBTAG00000047543,ENSBTAG00000014270
GO:0030032	lamellipodium assembly	biological_process	0.039713	0.87132	6	893	47	19359	ENSBTAG00000003191,ENSBTAG00000020600,ENSBTAG00000018374,ENSBTAG00000015205,ENSBTAG00000012724,ENSBTAG00000000815
GO:0010001	glial cell differentiation	biological_process	0.039755	0.87132	13	893	156	19359	ENSBTAG00000010277,ENSBTAG00000001321,ENSBTAG00000045812,ENSBTAG00000047543,ENSBTAG00000014992,ENSBTAG00000037547,ENSBTAG00000002072,ENSBTAG00000020457,ENSBTAG00000008313,ENSBTAG00000006990,ENSBTAG00000009357,ENSBTAG00000007424,ENSBTAG00000031476
GO:0017154	semaphorin receptor activity	molecular_function	0.039819	0.87132	3	893	14	19359	ENSBTAG00000001173,ENSBTAG00000049946,ENSBTAG00000014966
GO:0043184	vascular endothelial growth factor receptor 2 binding	molecular_function	0.039921	0.87132	2	893	6	19359	ENSBTAG00000008232,ENSBTAG00000015984
GO:0016500	protein-hormone receptor activity	molecular_function	0.039932	0.87132	3	893	15	19359	ENSBTAG00000004789,ENSBTAG00000009050,ENSBTAG00000017767
GO:0045076	regulation of interleukin-2 biosynthetic process	biological_process	0.039995	0.87132	3	893	15	19359	ENSBTAG00000001321,ENSBTAG00000009496,ENSBTAG00000013279
GO:0045591	positive regulation of regulatory T cell differentiation	biological_process	0.040178	0.87132	2	893	7	19359	ENSBTAG00000020457,ENSBTAG00000013279
GO:0042451	purine nucleoside biosynthetic process	biological_process	0.040192	0.87132	8	893	92	19359	ENSBTAG00000020457,ENSBTAG00000000550,ENSBTAG00000017616,ENSBTAG00000006048,ENSBTAG00000002479,ENSBTAG00000039208,ENSBTAG00000014476,ENSBTAG00000009872
GO:0046129	purine ribonucleoside biosynthetic process	biological_process	0.040192	0.87132	8	893	92	19359	ENSBTAG00000006048,ENSBTAG00000002479,ENSBTAG00000039208,ENSBTAG00000009872,ENSBTAG00000014476,ENSBTAG00000020457,ENSBTAG00000000550,ENSBTAG00000017616
GO:0034310	primary alcohol catabolic process	biological_process	0.040214	0.87132	2	893	6	19359	ENSBTAG00000013093,ENSBTAG00000019811
GO:0038085	vascular endothelial growth factor binding	molecular_function	0.040214	0.87132	2	893	6	19359	ENSBTAG00000002804,ENSBTAG00000016915
GO:0050707	regulation of cytokine secretion	biological_process	0.040251	0.87132	12	893	136	19359	ENSBTAG00000007927,ENSBTAG00000002039,ENSBTAG00000046547,ENSBTAG00000000436,ENSBTAG00000001321,ENSBTAG00000014466,ENSBTAG00000023635,ENSBTAG00000000484,ENSBTAG00000013907,ENSBTAG00000013279,ENSBTAG00000012210,ENSBTAG00000015779
GO:0031327	negative regulation of cellular biosynthetic process	biological_process	0.0403	0.87132	75	893	1251	19359	ENSBTAG00000021512,ENSBTAG00000006175,ENSBTAG00000015205,ENSBTAG00000017689,ENSBTAG00000000753,ENSBTAG00000018112,ENSBTAG00000012186,ENSBTAG00000014090,ENSBTAG00000014453,ENSBTAG00000001592,ENSBTAG00000003889,ENSBTAG00000001941,ENSBTAG00000001086,ENSBTAG00000011539,ENSBTAG00000009451,ENSBTAG00000020117,ENSBTAG00000005462,ENSBTAG00000012328,ENSBTAG00000009199,ENSBTAG00000013538,ENSBTAG00000008113,…
GO:0016337	single organismal cell-cell adhesion	biological_process	0.040311	0.87132	37	893	545	19359	ENSBTAG00000013755,ENSBTAG00000021397,ENSBTAG00000013153,ENSBTAG00000021420,ENSBTAG00000019975,ENSBTAG00000014496,ENSBTAG00000019524,ENSBTAG00000021158,ENSBTAG00000015520,ENSBTAG00000014466,ENSBTAG00000003184,ENSBTAG00000012212,ENSBTAG00000012223,ENSBTAG00000019313,ENSBTAG00000001941,ENSBTAG00000018993,ENSBTAG00000015205,ENSBTAG00000002240,ENSBTAG00000021512,ENSBTAG00000014199,ENSBTAG00000017306,…
GO:2000757	negative regulation of peptidyl-lysine acetylation	biological_process	0.040405	0.87132	3	893	16	19359	ENSBTAG00000009985,ENSBTAG00000013279,ENSBTAG00000008313
GO:0070273	phosphatidylinositol-4-phosphate binding	molecular_function	0.04049	0.87132	4	893	24	19359	ENSBTAG00000001861,ENSBTAG00000020332,ENSBTAG00000008232,ENSBTAG00000008438
GO:0010829	negative regulation of glucose transport	biological_process	0.040583	0.87132	3	893	15	19359	ENSBTAG00000017086,ENSBTAG00000001321,ENSBTAG00000014911
GO:1902653	secondary alcohol biosynthetic process	biological_process	0.040761	0.87132	5	893	37	19359	ENSBTAG00000005183,ENSBTAG00000012059,ENSBTAG00000001592,ENSBTAG00000019770,ENSBTAG00000005069
GO:0022409	positive regulation of cell-cell adhesion	biological_process	0.040816	0.87132	14	893	165	19359	ENSBTAG00000019313,ENSBTAG00000019975,ENSBTAG00000013279,ENSBTAG00000001321,ENSBTAG00000014466,ENSBTAG00000012223,ENSBTAG00000020457,ENSBTAG00000019293,ENSBTAG00000015205,ENSBTAG00000014911,ENSBTAG00000021512,ENSBTAG00000002190,ENSBTAG00000007927,ENSBTAG00000009496
GO:0043226	organelle	cellular_component	0.040899	0.87132	527	893	10342	19359	ENSBTAG00000002303,ENSBTAG00000048062,ENSBTAG00000004379,ENSBTAG00000011922,ENSBTAG00000014493,ENSBTAG00000014393,ENSBTAG00000012721,ENSBTAG00000002240,ENSBTAG00000047582,ENSBTAG00000020283,ENSBTAG00000009209,ENSBTAG00000011866,ENSBTAG00000002130,ENSBTAG00000021071,ENSBTAG00000004272,ENSBTAG00000019153,ENSBTAG00000020049,ENSBTAG00000046752,ENSBTAG00000015253,ENSBTAG00000020413,ENSBTAG00000020457,…
GO:0070486	leukocyte aggregation	biological_process	0.040904	0.87132	26	893	369	19359	ENSBTAG00000001321,ENSBTAG00000021397,ENSBTAG00000010402,ENSBTAG00000025405,ENSBTAG00000019975,ENSBTAG00000014496,ENSBTAG00000009496,ENSBTAG00000019153,ENSBTAG00000020457,ENSBTAG00000015520,ENSBTAG00000014466,ENSBTAG00000021158,ENSBTAG00000012223,ENSBTAG00000012212,ENSBTAG00000016320,ENSBTAG00000019313,ENSBTAG00000001941,ENSBTAG00000013279,ENSBTAG00000014911,ENSBTAG00000015205,ENSBTAG00000002240,…
GO:0030220	platelet formation	biological_process	0.040905	0.87132	3	893	15	19359	ENSBTAG00000010402,ENSBTAG00000003184,ENSBTAG00000015604
GO:0036344	platelet morphogenesis	biological_process	0.040905	0.87132	3	893	15	19359	ENSBTAG00000003184,ENSBTAG00000015604,ENSBTAG00000010402
GO:0030097	hemopoiesis	biological_process	0.040906	0.87132	41	893	624	19359	ENSBTAG00000006457,ENSBTAG00000008523,ENSBTAG00000020457,ENSBTAG00000009496,ENSBTAG00000019153,ENSBTAG00000018374,ENSBTAG00000002072,ENSBTAG00000025405,ENSBTAG00000010402,ENSBTAG00000009985,ENSBTAG00000019293,ENSBTAG00000006083,ENSBTAG00000007927,ENSBTAG00000014911,ENSBTAG00000013279,ENSBTAG00000002804,ENSBTAG00000001610,ENSBTAG00000020117,ENSBTAG00000007424,ENSBTAG00000009357,ENSBTAG00000014496,…
GO:0009888	tissue development	biological_process	0.040995	0.87132	91	893	1526	19359	ENSBTAG00000001173,ENSBTAG00000031194,ENSBTAG00000017680,ENSBTAG00000021158,ENSBTAG00000000563,ENSBTAG00000003184,ENSBTAG00000012212,ENSBTAG00000031476,ENSBTAG00000013099,ENSBTAG00000020566,ENSBTAG00000001292,ENSBTAG00000018603,ENSBTAG00000015779,ENSBTAG00000000484,ENSBTAG00000048062,ENSBTAG00000026769,ENSBTAG00000002303,ENSBTAG00000003543,ENSBTAG00000021397,ENSBTAG00000013755,ENSBTAG00000002019,…
GO:0009620	response to fungus	biological_process	0.041097	0.87132	4	893	32	19359	ENSBTAG00000000563,ENSBTAG00000001292,ENSBTAG00000023635,ENSBTAG00000004215
GO:0042581	specific granule	cellular_component	0.041169	0.87132	3	893	19	19359	ENSBTAG00000001292,ENSBTAG00000031519,ENSBTAG00000020130
GO:0043122	regulation of I-kappaB kinase/NF-kappaB signaling	biological_process	0.041298	0.87132	14	893	162	19359	ENSBTAG00000008232,ENSBTAG00000005622,ENSBTAG00000021071,ENSBTAG00000018996,ENSBTAG00000012724,ENSBTAG00000001292,ENSBTAG00000009948,ENSBTAG00000023635,ENSBTAG00000040569,ENSBTAG00000000436,ENSBTAG00000000563,ENSBTAG00000009872,ENSBTAG00000010408,ENSBTAG00000001321
GO:0043011	myeloid dendritic cell differentiation	biological_process	0.041377	0.87132	3	893	15	19359	ENSBTAG00000011982,ENSBTAG00000020457,ENSBTAG00000025405
GO:0044389	ubiquitin-like protein ligase binding	molecular_function	0.04149	0.87132	19	893	243	19359	ENSBTAG00000004282,ENSBTAG00000035587,ENSBTAG00000014493,ENSBTAG00000006250,ENSBTAG00000015779,ENSBTAG00000000411,ENSBTAG00000004078,ENSBTAG00000019470,ENSBTAG00000000753,ENSBTAG00000013475,ENSBTAG00000038716,ENSBTAG00000018996,ENSBTAG00000012147,ENSBTAG00000031106,ENSBTAG00000003889,ENSBTAG00000010152,ENSBTAG00000010408,ENSBTAG00000025442,ENSBTAG00000006323
GO:0009185	ribonucleoside diphosphate metabolic process	biological_process	0.041622	0.87132	8	893	79	19359	ENSBTAG00000017056,ENSBTAG00000015917,ENSBTAG00000013492,ENSBTAG00000032288,ENSBTAG00000013099,ENSBTAG00000020117,ENSBTAG00000006029,ENSBTAG00000001610
GO:0005126	cytokine receptor binding	molecular_function	0.041646	0.87132	17	893	262	19359	ENSBTAG00000047567,ENSBTAG00000017584,ENSBTAG00000001321,ENSBTAG00000000016,ENSBTAG00000020457,ENSBTAG00000000130,ENSBTAG00000009357,ENSBTAG00000007424,ENSBTAG00000005004,ENSBTAG00000015984,ENSBTAG00000015361,ENSBTAG00000012223,ENSBTAG00000024772,ENSBTAG00000013475,ENSBTAG00000008232,ENSBTAG00000010155,ENSBTAG00000009938
GO:0014003	oligodendrocyte development	biological_process	0.041681	0.87132	4	893	28	19359	ENSBTAG00000020457,ENSBTAG00000006990,ENSBTAG00000010277,ENSBTAG00000002072
GO:2000316	regulation of T-helper 17 type immune response	biological_process	0.041685	0.87132	3	893	15	19359	ENSBTAG00000013279,ENSBTAG00000014199,ENSBTAG00000021512
GO:0050679	positive regulation of epithelial cell proliferation	biological_process	0.041718	0.87132	11	893	126	19359	ENSBTAG00000019293,ENSBTAG00000027516,ENSBTAG00000018655,ENSBTAG00000045510,ENSBTAG00000005004,ENSBTAG00000009496,ENSBTAG00000006175,ENSBTAG00000008113,ENSBTAG00000047567,ENSBTAG00000000436,ENSBTAG00000046644
GO:0051128	regulation of cellular component organization	biological_process	0.041778	0.87132	114	893	1908	19359	ENSBTAG00000047543,ENSBTAG00000021420,ENSBTAG00000024450,ENSBTAG00000019044,ENSBTAG00000026283,ENSBTAG00000014438,ENSBTAG00000012328,ENSBTAG00000032427,ENSBTAG00000013153,ENSBTAG00000012464,ENSBTAG00000027320,ENSBTAG00000024105,ENSBTAG00000013538,ENSBTAG00000009451,ENSBTAG00000004970,ENSBTAG00000004035,ENSBTAG00000007424,ENSBTAG00000014138,ENSBTAG00000016124,ENSBTAG00000001592,ENSBTAG00000014453,…
GO:0055114	oxidation-reduction process	biological_process	0.041787	0.87132	57	893	925	19359	ENSBTAG00000013492,ENSBTAG00000005835,ENSBTAG00000038549,ENSBTAG00000004379,ENSBTAG00000034193,ENSBTAG00000038132,ENSBTAG00000007484,ENSBTAG00000000448,ENSBTAG00000015917,ENSBTAG00000026283,ENSBTAG00000000785,ENSBTAG00000006200,ENSBTAG00000021961,ENSBTAG00000002110,ENSBTAG00000013481,ENSBTAG00000003242,ENSBTAG00000016643,ENSBTAG00000007115,ENSBTAG00000000042,ENSBTAG00000010027,ENSBTAG00000012212,…
GO:0030952	establishment or maintenance of cytoskeleton polarity	biological_process	0.041799	0.87132	3	893	15	19359	ENSBTAG00000011356,ENSBTAG00000020600,ENSBTAG00000007393
GO:0006887	exocytosis	biological_process	0.04189	0.87132	22	893	287	19359	ENSBTAG00000009872,ENSBTAG00000048271,ENSBTAG00000050808,ENSBTAG00000019947,ENSBTAG00000011154,ENSBTAG00000008320,ENSBTAG00000000411,ENSBTAG00000010402,ENSBTAG00000023415,ENSBTAG00000046752,ENSBTAG00000002844,ENSBTAG00000020413,ENSBTAG00000000764,ENSBTAG00000047402,ENSBTAG00000005031,ENSBTAG00000017198,ENSBTAG00000018996,ENSBTAG00000001599,ENSBTAG00000020566,ENSBTAG00000003474,ENSBTAG00000002769,…
GO:0043229	intracellular organelle	cellular_component	0.041906	0.87132	518	893	10165	19359	ENSBTAG00000008232,ENSBTAG00000021902,ENSBTAG00000007927,ENSBTAG00000012881,ENSBTAG00000030403,ENSBTAG00000012922,ENSBTAG00000047717,ENSBTAG00000020547,ENSBTAG00000008778,ENSBTAG00000022731,ENSBTAG00000009508,ENSBTAG00000018938,ENSBTAG00000006525,ENSBTAG00000002704,ENSBTAG00000017306,ENSBTAG00000020035,ENSBTAG00000014653,ENSBTAG00000006200,ENSBTAG00000004887,ENSBTAG00000002243,ENSBTAG00000000375,…
GO:0008234	cysteine-type peptidase activity	molecular_function	0.041986	0.87132	13	893	149	19359	ENSBTAG00000020773,ENSBTAG00000010230,ENSBTAG00000013235,ENSBTAG00000019780,ENSBTAG00000000436,ENSBTAG00000002323,ENSBTAG00000014981,ENSBTAG00000045817,ENSBTAG00000015401,ENSBTAG00000019696,ENSBTAG00000018784,ENSBTAG00000018159,ENSBTAG00000002809
GO:0044237	cellular metabolic process	biological_process	0.041988	0.87132	463	893	9032	19359	ENSBTAG00000012210,ENSBTAG00000014092,ENSBTAG00000005425,ENSBTAG00000002479,ENSBTAG00000016984,ENSBTAG00000038716,ENSBTAG00000007981,ENSBTAG00000013475,ENSBTAG00000021728,ENSBTAG00000012624,ENSBTAG00000045817,ENSBTAG00000052791,ENSBTAG00000019293,ENSBTAG00000003425,ENSBTAG00000000218,ENSBTAG00000016253,ENSBTAG00000010155,ENSBTAG00000000073,ENSBTAG00000018905,ENSBTAG00000015408,ENSBTAG00000019869,…
GO:0021543	pallium development	biological_process	0.042024	0.87132	11	893	120	19359	ENSBTAG00000013153,ENSBTAG00000027875,ENSBTAG00000045548,ENSBTAG00000013955,ENSBTAG00000025181,ENSBTAG00000018052,ENSBTAG00000010786,ENSBTAG00000006029,ENSBTAG00000048432,ENSBTAG00000003107,ENSBTAG00000008232
GO:0051338	regulation of transferase activity	biological_process	0.042043	0.87132	48	893	729	19359	ENSBTAG00000024884,ENSBTAG00000000218,ENSBTAG00000014911,ENSBTAG00000008232,ENSBTAG00000046644,ENSBTAG00000006683,ENSBTAG00000000436,ENSBTAG00000019076,ENSBTAG00000012724,ENSBTAG00000021913,ENSBTAG00000020457,ENSBTAG00000013469,ENSBTAG00000011699,ENSBTAG00000031184,ENSBTAG00000045548,ENSBTAG00000001321,ENSBTAG00000020350,ENSBTAG00000004114,ENSBTAG00000046107,ENSBTAG00000016413,ENSBTAG00000012476,…
GO:0043029	T cell homeostasis	biological_process	0.042081	0.87132	4	893	27	19359	ENSBTAG00000016320,ENSBTAG00000020457,ENSBTAG00000024105,ENSBTAG00000009496
GO:0034613	cellular protein localization	biological_process	0.042097	0.87132	81	893	1301	19359	ENSBTAG00000010152,ENSBTAG00000009974,ENSBTAG00000018993,ENSBTAG00000027722,ENSBTAG00000007880,ENSBTAG00000006323,ENSBTAG00000002769,ENSBTAG00000006414,ENSBTAG00000020566,ENSBTAG00000047582,ENSBTAG00000006071,ENSBTAG00000006014,ENSBTAG00000018996,ENSBTAG00000019798,ENSBTAG00000016717,ENSBTAG00000015779,ENSBTAG00000000484,ENSBTAG00000017360,ENSBTAG00000003543,ENSBTAG00000007888,ENSBTAG00000009017,…
GO:0018108	peptidyl-tyrosine phosphorylation	biological_process	0.042153	0.87132	21	893	268	19359	ENSBTAG00000003184,ENSBTAG00000014393,ENSBTAG00000000815,ENSBTAG00000006683,ENSBTAG00000015984,ENSBTAG00000001941,ENSBTAG00000016915,ENSBTAG00000004135,ENSBTAG00000014911,ENSBTAG00000014495,ENSBTAG00000012328,ENSBTAG00000013153,ENSBTAG00000003446,ENSBTAG00000047543,ENSBTAG00000000484,ENSBTAG00000046107,ENSBTAG00000021420,ENSBTAG00000013469,ENSBTAG00000002804,ENSBTAG00000020457,ENSBTAG00000007424
GO:0002262	myeloid cell homeostasis	biological_process	0.042501	0.87132	11	893	121	19359	ENSBTAG00000020117,ENSBTAG00000006083,ENSBTAG00000006457,ENSBTAG00000001610,ENSBTAG00000045817,ENSBTAG00000002072,ENSBTAG00000019153,ENSBTAG00000009496,ENSBTAG00000013279,ENSBTAG00000024105,ENSBTAG00000003184
GO:0007274	neuromuscular synaptic transmission	biological_process	0.042597	0.87132	4	893	26	19359	ENSBTAG00000007496,ENSBTAG00000014930,ENSBTAG00000019293,ENSBTAG00000017198
GO:0010863	positive regulation of phospholipase C activity	biological_process	0.04269	0.87132	3	893	16	19359	ENSBTAG00000002804,ENSBTAG00000016915,ENSBTAG00000046644
GO:1903204	negative regulation of oxidative stress-induced neuron death	biological_process	0.042701	0.87132	3	893	16	19359	ENSBTAG00000002107,ENSBTAG00000005458,ENSBTAG00000018996
GO:0061099	negative regulation of protein tyrosine kinase activity	biological_process	0.042868	0.87132	4	893	25	19359	ENSBTAG00000014495,ENSBTAG00000013469,ENSBTAG00000000484,ENSBTAG00000006683
GO:1902231	positive regulation of intrinsic apoptotic signaling pathway in response to DNA damage	biological_process	0.04292	0.87132	2	893	7	19359	ENSBTAG00000000753,ENSBTAG00000012141
GO:0004793	threonine aldolase activity	molecular_function	0.043093	0.87132	1	893	1	19359	ENSBTAG00000009029
GO:0008732	L-allo-threonine aldolase activity	molecular_function	0.043093	0.87132	1	893	1	19359	ENSBTAG00000009029
GO:0042592	homeostatic process	biological_process	0.04311	0.87132	80	893	1321	19359	ENSBTAG00000012063,ENSBTAG00000001610,ENSBTAG00000019988,ENSBTAG00000009570,ENSBTAG00000015779,ENSBTAG00000017584,ENSBTAG00000000484,ENSBTAG00000004078,ENSBTAG00000021397,ENSBTAG00000046320,ENSBTAG00000031476,ENSBTAG00000000785,ENSBTAG00000020566,ENSBTAG00000002240,ENSBTAG00000014944,ENSBTAG00000018996,ENSBTAG00000001292,ENSBTAG00000017680,ENSBTAG00000012212,ENSBTAG00000003184,ENSBTAG00000000520,…
GO:0034504	protein localization to nucleus	biological_process	0.043209	0.87132	18	893	224	19359	ENSBTAG00000014453,ENSBTAG00000027722,ENSBTAG00000006414,ENSBTAG00000009985,ENSBTAG00000014911,ENSBTAG00000012970,ENSBTAG00000000484,ENSBTAG00000015779,ENSBTAG00000009199,ENSBTAG00000013153,ENSBTAG00000003543,ENSBTAG00000017360,ENSBTAG00000009017,ENSBTAG00000020457,ENSBTAG00000020117,ENSBTAG00000007424,ENSBTAG00000020049,ENSBTAG00000021071
GO:0006351	transcription, DNA-templated	biological_process	0.04347	0.87132	150	893	2733	19359	ENSBTAG00000009199,ENSBTAG00000037547,ENSBTAG00000045835,ENSBTAG00000018131,ENSBTAG00000008766,ENSBTAG00000007424,ENSBTAG00000020117,ENSBTAG00000009451,ENSBTAG00000014090,ENSBTAG00000001941,ENSBTAG00000001592,ENSBTAG00000014453,ENSBTAG00000021435,ENSBTAG00000015205,ENSBTAG00000006175,ENSBTAG00000009948,ENSBTAG00000021512,ENSBTAG00000000753,ENSBTAG00000001321,ENSBTAG00000031184,ENSBTAG00000002586,…
GO:0005542	folic acid binding	molecular_function	0.043507	0.87132	2	893	7	19359	ENSBTAG00000020404,ENSBTAG00000024162
GO:0032880	regulation of protein localization	biological_process	0.043591	0.87132	44	893	657	19359	ENSBTAG00000046547,ENSBTAG00000020457,ENSBTAG00000021913,ENSBTAG00000032288,ENSBTAG00000020049,ENSBTAG00000044106,ENSBTAG00000002039,ENSBTAG00000003436,ENSBTAG00000021071,ENSBTAG00000018501,ENSBTAG00000045548,ENSBTAG00000001321,ENSBTAG00000008438,ENSBTAG00000009985,ENSBTAG00000014911,ENSBTAG00000002809,ENSBTAG00000007927,ENSBTAG00000012210,ENSBTAG00000013279,ENSBTAG00000013907,ENSBTAG00000023635,…
GO:0001944	vasculature development	biological_process	0.043809	0.87132	36	893	528	19359	ENSBTAG00000045548,ENSBTAG00000001321,ENSBTAG00000003446,ENSBTAG00000009872,ENSBTAG00000010402,ENSBTAG00000000411,ENSBTAG00000018374,ENSBTAG00000005004,ENSBTAG00000019153,ENSBTAG00000015335,ENSBTAG00000020457,ENSBTAG00000021827,ENSBTAG00000014911,ENSBTAG00000018655,ENSBTAG00000009050,ENSBTAG00000027516,ENSBTAG00000008232,ENSBTAG00000007348,ENSBTAG00000019293,ENSBTAG00000019347,ENSBTAG00000037726,…
GO:0045202	synapse	cellular_component	0.043833	0.87132	45	893	664	19359	ENSBTAG00000015335,ENSBTAG00000012667,ENSBTAG00000000764,ENSBTAG00000015939,ENSBTAG00000018374,ENSBTAG00000046752,ENSBTAG00000002844,ENSBTAG00000020413,ENSBTAG00000020130,ENSBTAG00000007496,ENSBTAG00000020049,ENSBTAG00000005372,ENSBTAG00000008320,ENSBTAG00000010402,ENSBTAG00000009236,ENSBTAG00000019947,ENSBTAG00000013867,ENSBTAG00000045548,ENSBTAG00000009995,ENSBTAG00000015226,ENSBTAG00000005965,…
GO:0070372	regulation of ERK1 and ERK2 cascade	biological_process	0.043866	0.87132	16	893	203	19359	ENSBTAG00000016413,ENSBTAG00000021420,ENSBTAG00000015909,ENSBTAG00000001321,ENSBTAG00000045548,ENSBTAG00000002804,ENSBTAG00000020457,ENSBTAG00000007424,ENSBTAG00000035587,ENSBTAG00000018257,ENSBTAG00000046644,ENSBTAG00000000815,ENSBTAG00000008232,ENSBTAG00000016915,ENSBTAG00000010155,ENSBTAG00000009938
GO:0070169	positive regulation of biomineral tissue development	biological_process	0.043897	0.87132	5	893	40	19359	ENSBTAG00000001292,ENSBTAG00000013990,ENSBTAG00000020457,ENSBTAG00000001250,ENSBTAG00000008113
GO:0072170	metanephric tubule development	biological_process	0.043934	0.87132	3	893	17	19359	ENSBTAG00000008113,ENSBTAG00000007424,ENSBTAG00000006264
GO:0048646	anatomical structure formation involved in morphogenesis	biological_process	0.044175	0.87132	61	893	965	19359	ENSBTAG00000008232,ENSBTAG00000007348,ENSBTAG00000002107,ENSBTAG00000019293,ENSBTAG00000014911,ENSBTAG00000009050,ENSBTAG00000027516,ENSBTAG00000005827,ENSBTAG00000018655,ENSBTAG00000021827,ENSBTAG00000000436,ENSBTAG00000003107,ENSBTAG00000015335,ENSBTAG00000015939,ENSBTAG00000020457,ENSBTAG00000001250,ENSBTAG00000018374,ENSBTAG00000002072,ENSBTAG00000017661,ENSBTAG00000019153,ENSBTAG00000005004,…
GO:0031326	regulation of cellular biosynthetic process	biological_process	0.04428	0.87132	171	893	3098	19359	ENSBTAG00000012186,ENSBTAG00000014090,ENSBTAG00000001941,ENSBTAG00000014453,ENSBTAG00000001592,ENSBTAG00000006175,ENSBTAG00000015205,ENSBTAG00000021435,ENSBTAG00000021512,ENSBTAG00000009948,ENSBTAG00000000753,ENSBTAG00000009199,ENSBTAG00000008766,ENSBTAG00000045835,ENSBTAG00000037547,ENSBTAG00000018131,ENSBTAG00000020117,ENSBTAG00000007424,ENSBTAG00000009451,ENSBTAG00000025788,ENSBTAG00000006862,…
GO:0006482	protein demethylation	biological_process	0.044309	0.87132	4	893	26	19359	ENSBTAG00000048062,ENSBTAG00000012922,ENSBTAG00000019153,ENSBTAG00000006175
GO:0008214	protein dealkylation	biological_process	0.044309	0.87132	4	893	26	19359	ENSBTAG00000012922,ENSBTAG00000019153,ENSBTAG00000006175,ENSBTAG00000048062
GO:0048468	cell development	biological_process	0.044353	0.87132	102	893	1709	19359	ENSBTAG00000005716,ENSBTAG00000014083,ENSBTAG00000018052,ENSBTAG00000017767,ENSBTAG00000014911,ENSBTAG00000012881,ENSBTAG00000008232,ENSBTAG00000015226,ENSBTAG00000048432,ENSBTAG00000021499,ENSBTAG00000045548,ENSBTAG00000017306,ENSBTAG00000022044,ENSBTAG00000001321,ENSBTAG00000014270,ENSBTAG00000010402,ENSBTAG00000002586,ENSBTAG00000021494,ENSBTAG00000045812,ENSBTAG00000021913,ENSBTAG00000017554,…
GO:0001568	blood vessel development	biological_process	0.044483	0.87132	35	893	512	19359	ENSBTAG00000031476,ENSBTAG00000016915,ENSBTAG00000031519,ENSBTAG00000014944,ENSBTAG00000017680,ENSBTAG00000019313,ENSBTAG00000000815,ENSBTAG00000045510,ENSBTAG00000047567,ENSBTAG00000008113,ENSBTAG00000017771,ENSBTAG00000006720,ENSBTAG00000017584,ENSBTAG00000015779,ENSBTAG00000019347,ENSBTAG00000037726,ENSBTAG00000019293,ENSBTAG00000008232,ENSBTAG00000007348,ENSBTAG00000018655,ENSBTAG00000009050,…
GO:0007626	locomotory behavior	biological_process	0.044501	0.87132	15	893	180	19359	ENSBTAG00000005827,ENSBTAG00000018996,ENSBTAG00000022169,ENSBTAG00000020413,ENSBTAG00000003202,ENSBTAG00000020035,ENSBTAG00000021499,ENSBTAG00000035587,ENSBTAG00000006657,ENSBTAG00000021727,ENSBTAG00000015604,ENSBTAG00000021494,ENSBTAG00000017198,ENSBTAG00000001420,ENSBTAG00000019076
GO:0002176	male germ cell proliferation	biological_process	0.044709	0.87132	2	893	7	19359	ENSBTAG00000039652,ENSBTAG00000005969
GO:0036093	germ cell proliferation	biological_process	0.044709	0.87132	2	893	7	19359	ENSBTAG00000005969,ENSBTAG00000039652
GO:0008300	isoprenoid catabolic process	biological_process	0.044727	0.87132	2	893	7	19359	ENSBTAG00000034193,ENSBTAG00000012212
GO:1900747	negative regulation of vascular endothelial growth factor signaling pathway	biological_process	0.044775	0.87132	2	893	7	19359	ENSBTAG00000008232,ENSBTAG00000015984
GO:0021940	positive regulation of cerebellar granule cell precursor proliferation	biological_process	0.044788	0.87132	2	893	7	19359	ENSBTAG00000003107,ENSBTAG00000014992
GO:0045912	negative regulation of carbohydrate metabolic process	biological_process	0.044881	0.87132	5	893	39	19359	ENSBTAG00000000785,ENSBTAG00000032288,ENSBTAG00000014393,ENSBTAG00000018996,ENSBTAG00000020457
GO:0017053	transcriptional repressor complex	cellular_component	0.044929	0.87132	7	893	62	19359	ENSBTAG00000017360,ENSBTAG00000039793,ENSBTAG00000003184,ENSBTAG00000018112,ENSBTAG00000004073,ENSBTAG00000020117,ENSBTAG00000009985
GO:0044248	cellular catabolic process	biological_process	0.044933	0.87132	95	893	1578	19359	ENSBTAG00000011491,ENSBTAG00000012476,ENSBTAG00000009236,ENSBTAG00000002977,ENSBTAG00000011951,ENSBTAG00000002704,ENSBTAG00000019770,ENSBTAG00000001321,ENSBTAG00000046547,ENSBTAG00000005578,ENSBTAG00000019811,ENSBTAG00000009029,ENSBTAG00000019780,ENSBTAG00000020773,ENSBTAG00000000878,ENSBTAG00000020547,ENSBTAG00000000436,ENSBTAG00000014476,ENSBTAG00000021902,ENSBTAG00000008232,ENSBTAG00000005493,…
GO:0010975	regulation of neuron projection development	biological_process	0.04511	0.87132	24	893	313	19359	ENSBTAG00000015335,ENSBTAG00000017554,ENSBTAG00000004035,ENSBTAG00000013469,ENSBTAG00000012302,ENSBTAG00000014438,ENSBTAG00000024450,ENSBTAG00000018603,ENSBTAG00000021420,ENSBTAG00000047543,ENSBTAG00000045548,ENSBTAG00000000253,ENSBTAG00000014966,ENSBTAG00000009773,ENSBTAG00000008232,ENSBTAG00000015226,ENSBTAG00000014359,ENSBTAG00000018996,ENSBTAG00000001173,ENSBTAG00000001941,ENSBTAG00000016124,…
GO:0051707	response to other organism	biological_process	0.045166	0.87132	39	893	629	19359	ENSBTAG00000017418,ENSBTAG00000009985,ENSBTAG00000013475,ENSBTAG00000008232,ENSBTAG00000046644,ENSBTAG00000000436,ENSBTAG00000013279,ENSBTAG00000023635,ENSBTAG00000020457,ENSBTAG00000001321,ENSBTAG00000047632,ENSBTAG00000040569,ENSBTAG00000025405,ENSBTAG00000014944,ENSBTAG00000014199,ENSBTAG00000001292,ENSBTAG00000046900,ENSBTAG00000006014,ENSBTAG00000020566,ENSBTAG00000013677,ENSBTAG00000000815,…
GO:0005146	leukemia inhibitory factor receptor binding	molecular_function	0.045178	0.87132	1	893	1	19359	ENSBTAG00000007424
GO:1901676	positive regulation of histone H3-K27 acetylation	biological_process	0.045178	0.87132	1	893	1	19359	ENSBTAG00000007424
GO:0046717	acid secretion	biological_process	0.045295	0.87132	7	893	65	19359	ENSBTAG00000002700,ENSBTAG00000000764,ENSBTAG00000012328,ENSBTAG00000005759,ENSBTAG00000014911,ENSBTAG00000001321,ENSBTAG00000006043
GO:0032627	interleukin-23 production	biological_process	0.045357	0.87132	2	893	8	19359	ENSBTAG00000020457,ENSBTAG00000000563
GO:0032667	regulation of interleukin-23 production	biological_process	0.045357	0.87132	2	893	8	19359	ENSBTAG00000000563,ENSBTAG00000020457
GO:0060306	regulation of membrane repolarization	biological_process	0.045461	0.87132	4	893	28	19359	ENSBTAG00000006432,ENSBTAG00000004078,ENSBTAG00000039340,ENSBTAG00000006720
GO:0034122	negative regulation of toll-like receptor signaling pathway	biological_process	0.045468	0.87132	4	893	26	19359	ENSBTAG00000000436,ENSBTAG00000035587,ENSBTAG00000008232,ENSBTAG00000018052
GO:0019199	transmembrane receptor protein kinase activity	molecular_function	0.045515	0.87132	8	893	73	19359	ENSBTAG00000000815,ENSBTAG00000003446,ENSBTAG00000047543,ENSBTAG00000021420,ENSBTAG00000045902,ENSBTAG00000016915,ENSBTAG00000004135,ENSBTAG00000002804
GO:0004163	diphosphomevalonate decarboxylase activity	molecular_function	0.04554	0.87132	1	893	1	19359	ENSBTAG00000012059
GO:0010725	regulation of primitive erythrocyte differentiation	biological_process	0.045585	0.87132	1	893	1	19359	ENSBTAG00000003184
GO:0035854	eosinophil fate commitment	biological_process	0.045585	0.87132	1	893	1	19359	ENSBTAG00000003184
GO:0022603	regulation of anatomical structure morphogenesis	biological_process	0.045587	0.87132	53	893	819	19359	ENSBTAG00000005004,ENSBTAG00000013469,ENSBTAG00000020457,ENSBTAG00000001250,ENSBTAG00000015335,ENSBTAG00000014966,ENSBTAG00000001321,ENSBTAG00000045548,ENSBTAG00000001322,ENSBTAG00000000411,ENSBTAG00000010402,ENSBTAG00000027516,ENSBTAG00000018655,ENSBTAG00000014359,ENSBTAG00000014911,ENSBTAG00000015226,ENSBTAG00000002107,ENSBTAG00000008232,ENSBTAG00000000436,ENSBTAG00000005716,ENSBTAG00000018052,…
GO:1904037	positive regulation of epithelial cell apoptotic process	biological_process	0.045661	0.87132	3	893	16	19359	ENSBTAG00000017584,ENSBTAG00000000753,ENSBTAG00000002809
GO:0098656	anion transmembrane transport	biological_process	0.045798	0.87132	17	893	205	19359	ENSBTAG00000036224,ENSBTAG00000008766,ENSBTAG00000020130,ENSBTAG00000012284,ENSBTAG00000017461,ENSBTAG00000001610,ENSBTAG00000012559,ENSBTAG00000021775,ENSBTAG00000007001,ENSBTAG00000006200,ENSBTAG00000011226,ENSBTAG00000005934,ENSBTAG00000001131,ENSBTAG00000006043,ENSBTAG00000007763,ENSBTAG00000004300,ENSBTAG00000013030
GO:0097529	myeloid leukocyte migration	biological_process	0.045959	0.87132	12	893	151	19359	ENSBTAG00000007927,ENSBTAG00000046773,ENSBTAG00000016915,ENSBTAG00000010155,ENSBTAG00000009938,ENSBTAG00000006014,ENSBTAG00000047567,ENSBTAG00000006264,ENSBTAG00000012210,ENSBTAG00000004215,ENSBTAG00000000563,ENSBTAG00000001321
GO:0002439	chronic inflammatory response to antigenic stimulus	biological_process	0.046047	0.87132	1	893	2	19359	ENSBTAG00000000016
GO:0002874	regulation of chronic inflammatory response to antigenic stimulus	biological_process	0.046047	0.87132	1	893	2	19359	ENSBTAG00000000016
GO:0002876	positive regulation of chronic inflammatory response to antigenic stimulus	biological_process	0.046047	0.87132	1	893	2	19359	ENSBTAG00000000016
GO:0006669	sphinganine-1-phosphate biosynthetic process	biological_process	0.046142	0.87132	1	893	1	19359	ENSBTAG00000009872
GO:0043977	histone H2A-K5 acetylation	biological_process	0.046142	0.87132	1	893	1	19359	ENSBTAG00000009872
GO:0043980	histone H2B-K12 acetylation	biological_process	0.046142	0.87132	1	893	1	19359	ENSBTAG00000009872
GO:0001787	natural killer cell proliferation	biological_process	0.046174	0.87132	2	893	7	19359	ENSBTAG00000014911,ENSBTAG00000007927
GO:0007169	transmembrane receptor protein tyrosine kinase signaling pathway	biological_process	0.046402	0.87132	32	893	453	19359	ENSBTAG00000021512,ENSBTAG00000019798,ENSBTAG00000016915,ENSBTAG00000004135,ENSBTAG00000015205,ENSBTAG00000005877,ENSBTAG00000031476,ENSBTAG00000020665,ENSBTAG00000000815,ENSBTAG00000004215,ENSBTAG00000046951,ENSBTAG00000002804,ENSBTAG00000047543,ENSBTAG00000017584,ENSBTAG00000047567,ENSBTAG00000017771,ENSBTAG00000021420,ENSBTAG00000045902,ENSBTAG00000047975,ENSBTAG00000008232,ENSBTAG00000006683,…
GO:0021549	cerebellum development	biological_process	0.046452	0.87132	7	893	68	19359	ENSBTAG00000010107,ENSBTAG00000018052,ENSBTAG00000021494,ENSBTAG00000006029,ENSBTAG00000003107,ENSBTAG00000031476,ENSBTAG00000045548
GO:0006111	regulation of gluconeogenesis	biological_process	0.046652	0.87132	5	893	37	19359	ENSBTAG00000014393,ENSBTAG00000000545,ENSBTAG00000014911,ENSBTAG00000047031,ENSBTAG00000032288
GO:0021516	dorsal spinal cord development	biological_process	0.046656	0.87132	3	893	19	19359	ENSBTAG00000045812,ENSBTAG00000003107,ENSBTAG00000014359
GO:0000302	response to reactive oxygen species	biological_process	0.046664	0.87132	11	893	127	19359	ENSBTAG00000000042,ENSBTAG00000019770,ENSBTAG00000015909,ENSBTAG00000000436,ENSBTAG00000014992,ENSBTAG00000048062,ENSBTAG00000000484,ENSBTAG00000017680,ENSBTAG00000018123,ENSBTAG00000011539,ENSBTAG00000021499
GO:0090278	negative regulation of peptide hormone secretion	biological_process	0.046711	0.87132	4	893	27	19359	ENSBTAG00000014911,ENSBTAG00000027320,ENSBTAG00000012328,ENSBTAG00000018996
GO:0018212	peptidyl-tyrosine modification	biological_process	0.046835	0.87132	21	893	271	19359	ENSBTAG00000012328,ENSBTAG00000013153,ENSBTAG00000003446,ENSBTAG00000000484,ENSBTAG00000047543,ENSBTAG00000046107,ENSBTAG00000021420,ENSBTAG00000002804,ENSBTAG00000013469,ENSBTAG00000020457,ENSBTAG00000007424,ENSBTAG00000003184,ENSBTAG00000014393,ENSBTAG00000006683,ENSBTAG00000000815,ENSBTAG00000015984,ENSBTAG00000001941,ENSBTAG00000004135,ENSBTAG00000016915,ENSBTAG00000014911,ENSBTAG00000014495
GO:0050713	negative regulation of interleukin-1 beta secretion	biological_process	0.046934	0.87132	2	893	7	19359	ENSBTAG00000000436,ENSBTAG00000015779
GO:0006836	neurotransmitter transport	biological_process	0.046999	0.87132	14	893	162	19359	ENSBTAG00000046752,ENSBTAG00000002844,ENSBTAG00000023415,ENSBTAG00000020413,ENSBTAG00000018996,ENSBTAG00000001599,ENSBTAG00000007523,ENSBTAG00000012559,ENSBTAG00000000764,ENSBTAG00000006043,ENSBTAG00000005031,ENSBTAG00000050808,ENSBTAG00000019947,ENSBTAG00000017198
GO:0030371	translation repressor activity	molecular_function	0.047006	0.87132	3	893	16	19359	ENSBTAG00000009995,ENSBTAG00000001468,ENSBTAG00000007480
GO:0010556	regulation of macromolecule biosynthetic process	biological_process	0.047185	0.87132	166	893	3008	19359	ENSBTAG00000016354,ENSBTAG00000021494,ENSBTAG00000017306,ENSBTAG00000047217,ENSBTAG00000015580,ENSBTAG00000038337,ENSBTAG00000010493,ENSBTAG00000001250,ENSBTAG00000010381,ENSBTAG00000012724,ENSBTAG00000046111,ENSBTAG00000012922,ENSBTAG00000008232,ENSBTAG00000002083,ENSBTAG00000009985,ENSBTAG00000008369,ENSBTAG00000019537,ENSBTAG00000012753,ENSBTAG00000014911,ENSBTAG00000012881,ENSBTAG00000025246,…
GO:0005164	tumor necrosis factor receptor binding	molecular_function	0.047248	0.87132	4	893	29	19359	ENSBTAG00000000016,ENSBTAG00000012223,ENSBTAG00000013475,ENSBTAG00000000130
GO:0043207	response to external biotic stimulus	biological_process	0.047264	0.87132	39	893	631	19359	ENSBTAG00000006014,ENSBTAG00000046900,ENSBTAG00000020566,ENSBTAG00000001292,ENSBTAG00000014944,ENSBTAG00000014199,ENSBTAG00000013677,ENSBTAG00000015520,ENSBTAG00000047449,ENSBTAG00000011982,ENSBTAG00000014466,ENSBTAG00000000815,ENSBTAG00000010408,ENSBTAG00000000563,ENSBTAG00000004215,ENSBTAG00000017680,ENSBTAG00000053497,ENSBTAG00000005622,ENSBTAG00000000016,ENSBTAG00000024105,ENSBTAG00000013259,…
GO:0030004	cellular monovalent inorganic cation homeostasis	biological_process	0.047352	0.87132	8	893	75	19359	ENSBTAG00000014140,ENSBTAG00000021775,ENSBTAG00000015520,ENSBTAG00000001610,ENSBTAG00000008777,ENSBTAG00000020130,ENSBTAG00000011226,ENSBTAG00000008766
GO:1900120	regulation of receptor binding	biological_process	0.047407	0.87132	3	893	17	19359	ENSBTAG00000000253,ENSBTAG00000031194,ENSBTAG00000018603
GO:0015936	coenzyme A metabolic process	biological_process	0.047553	0.87132	3	893	16	19359	ENSBTAG00000006048,ENSBTAG00000004248,ENSBTAG00000002479
GO:0004671	protein C-terminal S-isoprenylcysteine carboxyl O-methyltransferase activity	molecular_function	0.04764	0.87132	1	893	1	19359	ENSBTAG00000048308
GO:0039536	negative regulation of RIG-I signaling pathway	biological_process	0.047687	0.87132	2	893	7	19359	ENSBTAG00000040569,ENSBTAG00000013677
GO:0016445	somatic diversification of immunoglobulins	biological_process	0.047763	0.87132	6	893	50	19359	ENSBTAG00000014496,ENSBTAG00000014199,ENSBTAG00000025405,ENSBTAG00000000130,ENSBTAG00000013279,ENSBTAG00000020457
GO:0061458	reproductive system development	biological_process	0.047765	0.87132	23	893	320	19359	ENSBTAG00000026769,ENSBTAG00000000575,ENSBTAG00000008113,ENSBTAG00000012328,ENSBTAG00000037726,ENSBTAG00000024105,ENSBTAG00000045548,ENSBTAG00000009017,ENSBTAG00000002019,ENSBTAG00000007424,ENSBTAG00000005969,ENSBTAG00000009496,ENSBTAG00000031194,ENSBTAG00000017680,ENSBTAG00000021827,ENSBTAG00000007515,ENSBTAG00000005425,ENSBTAG00000003184,ENSBTAG00000000124,ENSBTAG00000021499,ENSBTAG00000007348,…
GO:0044769	ATPase activity, coupled to transmembrane movement of ions, rotational mechanism	molecular_function	0.047775	0.87132	4	893	35	19359	ENSBTAG00000007572,ENSBTAG00000014238,ENSBTAG00000039208,ENSBTAG00000000550
GO:0030098	lymphocyte differentiation	biological_process	0.04781	0.87132	20	893	273	19359	ENSBTAG00000001712,ENSBTAG00000019293,ENSBTAG00000031476,ENSBTAG00000014199,ENSBTAG00000021512,ENSBTAG00000007927,ENSBTAG00000002240,ENSBTAG00000014911,ENSBTAG00000013279,ENSBTAG00000019313,ENSBTAG00000012212,ENSBTAG00000021158,ENSBTAG00000020457,ENSBTAG00000020117,ENSBTAG00000019153,ENSBTAG00000009496,ENSBTAG00000014496,ENSBTAG00000019975,ENSBTAG00000025405,ENSBTAG00000021397
GO:0002685	regulation of leukocyte migration	biological_process	0.047846	0.87132	12	893	147	19359	ENSBTAG00000047567,ENSBTAG00000012210,ENSBTAG00000004215,ENSBTAG00000000563,ENSBTAG00000012223,ENSBTAG00000045548,ENSBTAG00000007927,ENSBTAG00000002190,ENSBTAG00000009938,ENSBTAG00000020566,ENSBTAG00000014496,ENSBTAG00000002240
GO:2000508	regulation of dendritic cell chemotaxis	biological_process	0.047874	0.87132	2	893	8	19359	ENSBTAG00000007927,ENSBTAG00000014496
GO:2000510	positive regulation of dendritic cell chemotaxis	biological_process	0.047874	0.87132	2	893	8	19359	ENSBTAG00000014496,ENSBTAG00000007927
GO:0006801	superoxide metabolic process	biological_process	0.048008	0.87132	6	893	52	19359	ENSBTAG00000012121,ENSBTAG00000019770,ENSBTAG00000018123,ENSBTAG00000017680,ENSBTAG00000013907,ENSBTAG00000020457
GO:0071900	regulation of protein serine/threonine kinase activity	biological_process	0.048045	0.87132	25	893	349	19359	ENSBTAG00000014453,ENSBTAG00000023947,ENSBTAG00000000436,ENSBTAG00000046644,ENSBTAG00000020283,ENSBTAG00000008232,ENSBTAG00000008593,ENSBTAG00000001292,ENSBTAG00000000218,ENSBTAG00000016915,ENSBTAG00000024884,ENSBTAG00000000484,ENSBTAG00000047543,ENSBTAG00000024450,ENSBTAG00000000411,ENSBTAG00000021700,ENSBTAG00000012328,ENSBTAG00000031184,ENSBTAG00000020350,ENSBTAG00000001321,ENSBTAG00000004114,…
GO:0035335	peptidyl-tyrosine dephosphorylation	biological_process	0.048075	0.87132	9	893	91	19359	ENSBTAG00000020283,ENSBTAG00000014138,ENSBTAG00000016413,ENSBTAG00000018052,ENSBTAG00000015352,ENSBTAG00000031439,ENSBTAG00000000253,ENSBTAG00000016984,ENSBTAG00000020350
GO:0072165	anterior mesonephric tubule development	biological_process	0.048088	0.87132	1	893	1	19359	ENSBTAG00000008113
GO:0072166	posterior mesonephric tubule development	biological_process	0.048088	0.87132	1	893	1	19359	ENSBTAG00000008113
GO:0072167	specification of mesonephric tubule identity	biological_process	0.048088	0.87132	1	893	1	19359	ENSBTAG00000008113
GO:0072168	specification of anterior mesonephric tubule identity	biological_process	0.048088	0.87132	1	893	1	19359	ENSBTAG00000008113
GO:0072169	specification of posterior mesonephric tubule identity	biological_process	0.048088	0.87132	1	893	1	19359	ENSBTAG00000008113
GO:0072184	renal vesicle progenitor cell differentiation	biological_process	0.048088	0.87132	1	893	1	19359	ENSBTAG00000008113
GO:0072185	metanephric cap development	biological_process	0.048088	0.87132	1	893	1	19359	ENSBTAG00000008113
GO:0072186	metanephric cap morphogenesis	biological_process	0.048088	0.87132	1	893	1	19359	ENSBTAG00000008113
GO:0072258	metanephric interstitial fibroblast differentiation	biological_process	0.048088	0.87132	1	893	1	19359	ENSBTAG00000008113
GO:0072259	metanephric interstitial fibroblast development	biological_process	0.048088	0.87132	1	893	1	19359	ENSBTAG00000008113
GO:0090094	metanephric cap mesenchymal cell proliferation involved in metanephros development	biological_process	0.048088	0.87132	1	893	1	19359	ENSBTAG00000008113
GO:2000852	regulation of corticosterone secretion	biological_process	0.048119	0.87132	1	893	1	19359	ENSBTAG00000007897
GO:0006509	membrane protein ectodomain proteolysis	biological_process	0.048127	0.87132	5	893	41	19359	ENSBTAG00000018603,ENSBTAG00000010402,ENSBTAG00000013197,ENSBTAG00000001321,ENSBTAG00000006323
GO:0072593	reactive oxygen species metabolic process	biological_process	0.048148	0.87132	15	893	193	19359	ENSBTAG00000013907,ENSBTAG00000017680,ENSBTAG00000001321,ENSBTAG00000034193,ENSBTAG00000019770,ENSBTAG00000009872,ENSBTAG00000012121,ENSBTAG00000020457,ENSBTAG00000001250,ENSBTAG00000013530,ENSBTAG00000006014,ENSBTAG00000018123,ENSBTAG00000020566,ENSBTAG00000021961,ENSBTAG00000018996
GO:0042641	actomyosin	cellular_component	0.048223	0.87132	7	893	62	19359	ENSBTAG00000032427,ENSBTAG00000024772,ENSBTAG00000002996,ENSBTAG00000018225,ENSBTAG00000010402,ENSBTAG00000013744,ENSBTAG00000003191
GO:0098739	import across plasma membrane	biological_process	0.048306	0.87132	8	893	76	19359	ENSBTAG00000008777,ENSBTAG00000008766,ENSBTAG00000036224,ENSBTAG00000007111,ENSBTAG00000001131,ENSBTAG00000004078,ENSBTAG00000015050,ENSBTAG00000014140
GO:0008063	Toll signaling pathway	biological_process	0.048344	0.87132	2	893	7	19359	ENSBTAG00000013475,ENSBTAG00000000563
GO:0030544	Hsp70 protein binding	molecular_function	0.048418	0.87132	4	893	27	19359	ENSBTAG00000002885,ENSBTAG00000018996,ENSBTAG00000013782,ENSBTAG00000012059
GO:0015297	antiporter activity	molecular_function	0.048607	0.87132	8	893	76	19359	ENSBTAG00000001610,ENSBTAG00000011226,ENSBTAG00000020130,ENSBTAG00000031749,ENSBTAG00000008766,ENSBTAG00000007001,ENSBTAG00000021775,ENSBTAG00000015520
GO:0000132	establishment of mitotic spindle orientation	biological_process	0.048678	0.87132	4	893	27	19359	ENSBTAG00000004472,ENSBTAG00000021067,ENSBTAG00000014453,ENSBTAG00000004887
GO:0018395	peptidyl-lysine hydroxylation to 5-hydroxy-L-lysine	biological_process	0.048809	0.87132	1	893	1	19359	ENSBTAG00000019153
GO:0033746	histone demethylase activity (H3-R2 specific)	molecular_function	0.048809	0.87132	1	893	1	19359	ENSBTAG00000019153
GO:0033749	histone demethylase activity (H4-R3 specific)	molecular_function	0.048809	0.87132	1	893	1	19359	ENSBTAG00000019153
GO:0070077	histone arginine demethylation	biological_process	0.048809	0.87132	1	893	1	19359	ENSBTAG00000019153
GO:0070078	histone H3-R2 demethylation	biological_process	0.048809	0.87132	1	893	1	19359	ENSBTAG00000019153
GO:0070079	histone H4-R3 demethylation	biological_process	0.048809	0.87132	1	893	1	19359	ENSBTAG00000019153
GO:0043473	pigmentation	biological_process	0.048905	0.87132	8	893	79	19359	ENSBTAG00000024105,ENSBTAG00000021494,ENSBTAG00000007065,ENSBTAG00000007897,ENSBTAG00000005827,ENSBTAG00000004887,ENSBTAG00000014314,ENSBTAG00000002769
GO:0031984	organelle subcompartment	cellular_component	0.048936	0.87132	18	893	229	19359	ENSBTAG00000002130,ENSBTAG00000008438,ENSBTAG00000002881,ENSBTAG00000013955,ENSBTAG00000007962,ENSBTAG00000008553,ENSBTAG00000007065,ENSBTAG00000026283,ENSBTAG00000006014,ENSBTAG00000020332,ENSBTAG00000003566,ENSBTAG00000009507,ENSBTAG00000002939,ENSBTAG00000006323,ENSBTAG00000001533,ENSBTAG00000011344,ENSBTAG00000016128,ENSBTAG00000014371
GO:0048630	skeletal muscle tissue growth	biological_process	0.048972	0.87132	2	893	7	19359	ENSBTAG00000031476,ENSBTAG00000014138
GO:0016645	oxidoreductase activity, acting on the CH-NH group of donors	molecular_function	0.048977	0.87132	4	893	26	19359	ENSBTAG00000018321,ENSBTAG00000002110,ENSBTAG00000000042,ENSBTAG00000005835
GO:0018011	N-terminal peptidyl-alanine methylation	biological_process	0.049124	0.87132	1	893	1	19359	ENSBTAG00000015437
GO:0018012	N-terminal peptidyl-alanine trimethylation	biological_process	0.049124	0.87132	1	893	1	19359	ENSBTAG00000015437
GO:0018013	N-terminal peptidyl-glycine methylation	biological_process	0.049124	0.87132	1	893	1	19359	ENSBTAG00000015437
GO:0018016	N-terminal peptidyl-proline dimethylation	biological_process	0.049124	0.87132	1	893	1	19359	ENSBTAG00000015437
GO:0018194	peptidyl-alanine modification	biological_process	0.049124	0.87132	1	893	1	19359	ENSBTAG00000015437
GO:0035568	N-terminal peptidyl-proline methylation	biological_process	0.049124	0.87132	1	893	1	19359	ENSBTAG00000015437
GO:0035570	N-terminal peptidyl-serine methylation	biological_process	0.049124	0.87132	1	893	1	19359	ENSBTAG00000015437
GO:0035572	N-terminal peptidyl-serine dimethylation	biological_process	0.049124	0.87132	1	893	1	19359	ENSBTAG00000015437
GO:0035573	N-terminal peptidyl-serine trimethylation	biological_process	0.049124	0.87132	1	893	1	19359	ENSBTAG00000015437
GO:0006681	galactosylceramide metabolic process	biological_process	0.049156	0.87132	2	893	7	19359	ENSBTAG00000021902,ENSBTAG00000021499
GO:0097190	apoptotic signaling pathway	biological_process	0.049179	0.87132	31	893	452	19359	ENSBTAG00000000878,ENSBTAG00000000815,ENSBTAG00000046644,ENSBTAG00000010408,ENSBTAG00000003184,ENSBTAG00000006862,ENSBTAG00000000436,ENSBTAG00000020547,ENSBTAG00000015604,ENSBTAG00000000753,ENSBTAG00000008593,ENSBTAG00000003971,ENSBTAG00000008232,ENSBTAG00000018996,ENSBTAG00000006071,ENSBTAG00000018159,ENSBTAG00000015205,ENSBTAG00000018938,ENSBTAG00000000484,ENSBTAG00000001817,ENSBTAG00000003990,…
GO:0097581	lamellipodium organization	biological_process	0.049219	0.87132	7	893	62	19359	ENSBTAG00000015205,ENSBTAG00000018374,ENSBTAG00000007993,ENSBTAG00000012724,ENSBTAG00000000815,ENSBTAG00000003191,ENSBTAG00000020600
GO:0016043	cellular component organization	biological_process	0.049236	0.87132	280	893	5149	19359	ENSBTAG00000000475,ENSBTAG00000002430,ENSBTAG00000002809,ENSBTAG00000011356,ENSBTAG00000046760,ENSBTAG00000002018,ENSBTAG00000045902,ENSBTAG00000021884,ENSBTAG00000007480,ENSBTAG00000006990,ENSBTAG00000018374,ENSBTAG00000020130,ENSBTAG00000021656,ENSBTAG00000018501,ENSBTAG00000047632,ENSBTAG00000003446,ENSBTAG00000037703,ENSBTAG00000048271,ENSBTAG00000021294,ENSBTAG00000006414,ENSBTAG00000002045,…
GO:2000377	regulation of reactive oxygen species metabolic process	biological_process	0.049377	0.87132	10	893	108	19359	ENSBTAG00000018996,ENSBTAG00000020566,ENSBTAG00000018123,ENSBTAG00000020457,ENSBTAG00000001250,ENSBTAG00000013530,ENSBTAG00000009872,ENSBTAG00000034193,ENSBTAG00000001321,ENSBTAG00000013907
GO:0055075	potassium ion homeostasis	biological_process	0.049508	0.87132	4	893	26	19359	ENSBTAG00000001131,ENSBTAG00000014140,ENSBTAG00000004078,ENSBTAG00000008777
GO:0005688	U6 snRNP	cellular_component	0.049546	0.87132	2	893	8	19359	ENSBTAG00000005634,ENSBTAG00000008578
GO:0097659	nucleic acid-templated transcription	biological_process	0.049686	0.87132	151	893	2765	19359	ENSBTAG00000021861,ENSBTAG00000013259,ENSBTAG00000021397,ENSBTAG00000003543,ENSBTAG00000050263,ENSBTAG00000017360,ENSBTAG00000000484,ENSBTAG00000015779,ENSBTAG00000018603,ENSBTAG00000008295,ENSBTAG00000009988,ENSBTAG00000009017,ENSBTAG00000004541,ENSBTAG00000018229,ENSBTAG00000003184,ENSBTAG00000011982,ENSBTAG00000015817,ENSBTAG00000001292,ENSBTAG00000014199,ENSBTAG00000018996,ENSBTAG00000031476,…
GO:0031665	negative regulation of lipopolysaccharide-mediated signaling pathway	biological_process	0.049688	0.87132	2	893	8	19359	ENSBTAG00000000436,ENSBTAG00000001292
GO:0070417	cellular response to cold	biological_process	0.049742	0.87132	2	893	7	19359	ENSBTAG00000007480,ENSBTAG00000001322
GO:0002634	regulation of germinal center formation	biological_process	0.049779	0.87132	2	893	7	19359	ENSBTAG00000017037,ENSBTAG00000000436
GO:0005222	intracellular cAMP activated cation channel activity	molecular_function	0.049855	0.87132	2	893	7	19359	ENSBTAG00000015050,ENSBTAG00000020725
GO:0002507	tolerance induction	biological_process	0.049859	0.87132	3	893	16	19359	ENSBTAG00000000436,ENSBTAG00000020457,ENSBTAG00000013279
GO:0043255	regulation of carbohydrate biosynthetic process	biological_process	0.04987	0.87132	7	893	64	19359	ENSBTAG00000020457,ENSBTAG00000047031,ENSBTAG00000032288,ENSBTAG00000000785,ENSBTAG00000014911,ENSBTAG00000014393,ENSBTAG00000000545
GO:0061005	cell differentiation involved in kidney development	biological_process	0.049979	0.87132	5	893	41	19359	ENSBTAG00000007424,ENSBTAG00000008113,ENSBTAG00000008313,ENSBTAG00000021827,ENSBTAG00000009199
GO:0016568	chromatin modification	biological_process	0.049982	0.87132	34	893	494	19359	ENSBTAG00000021512,ENSBTAG00000017689,ENSBTAG00000006175,ENSBTAG00000018112,ENSBTAG00000021158,ENSBTAG00000003889,ENSBTAG00000011539,ENSBTAG00000008295,ENSBTAG00000009988,ENSBTAG00000009451,ENSBTAG00000020117,ENSBTAG00000007424,ENSBTAG00000047031,ENSBTAG00000017360,ENSBTAG00000048062,ENSBTAG00000017037,ENSBTAG00000021884,ENSBTAG00000046760,ENSBTAG00000045817,ENSBTAG00000002083,ENSBTAG00000009985,…
GO:0050832	defense response to fungus	biological_process	0.050279	0.87132	3	893	22	19359	ENSBTAG00000001292,ENSBTAG00000004215,ENSBTAG00000023635
GO:0030595	leukocyte chemotaxis	biological_process	0.050435	0.87132	13	893	171	19359	ENSBTAG00000001321,ENSBTAG00000012223,ENSBTAG00000004215,ENSBTAG00000012210,ENSBTAG00000047567,ENSBTAG00000006014,ENSBTAG00000014496,ENSBTAG00000009938,ENSBTAG00000002240,ENSBTAG00000010155,ENSBTAG00000016915,ENSBTAG00000007927,ENSBTAG00000046320
GO:0004757	sepiapterin reductase activity	molecular_function	0.050511	0.87132	1	893	1	19359	ENSBTAG00000021961
GO:0044387	negative regulation of protein kinase activity by regulation of protein phosphorylation	biological_process	0.050801	0.87132	2	893	7	19359	ENSBTAG00000016413,ENSBTAG00000007993
GO:0100002	negative regulation of protein kinase activity by protein phosphorylation	biological_process	0.050801	0.87132	2	893	7	19359	ENSBTAG00000007993,ENSBTAG00000016413
GO:0009132	nucleoside diphosphate metabolic process	biological_process	0.05082	0.87132	9	893	97	19359	ENSBTAG00000032288,ENSBTAG00000013492,ENSBTAG00000001610,ENSBTAG00000006029,ENSBTAG00000020117,ENSBTAG00000013099,ENSBTAG00000015408,ENSBTAG00000015917,ENSBTAG00000017056
GO:0031344	regulation of cell projection organization	biological_process	0.050827	0.87132	32	893	450	19359	ENSBTAG00000021420,ENSBTAG00000018603,ENSBTAG00000024450,ENSBTAG00000014438,ENSBTAG00000047543,ENSBTAG00000003191,ENSBTAG00000004035,ENSBTAG00000047914,ENSBTAG00000007993,ENSBTAG00000001941,ENSBTAG00000001173,ENSBTAG00000016124,ENSBTAG00000000815,ENSBTAG00000009773,ENSBTAG00000018996,ENSBTAG00000006542,ENSBTAG00000001322,ENSBTAG00000045548,ENSBTAG00000000253,ENSBTAG00000014966,ENSBTAG00000017554,…
GO:0006977	DNA damage response, signal transduction by p53 class mediator resulting in cell cycle arrest	biological_process	0.050843	0.87132	2	893	8	19359	ENSBTAG00000015779,ENSBTAG00000018159
GO:0061519	macrophage homeostasis	biological_process	0.050997	0.87132	1	893	1	19359	ENSBTAG00000045817
GO:1903909	regulation of receptor clustering	biological_process	0.051024	0.87132	2	893	7	19359	ENSBTAG00000020457,ENSBTAG00000045548
GO:0035504	regulation of myosin light chain kinase activity	biological_process	0.051126	0.87132	1	893	1	19359	ENSBTAG00000001321
GO:0035505	positive regulation of myosin light chain kinase activity	biological_process	0.051126	0.87132	1	893	1	19359	ENSBTAG00000001321
GO:0004960	thromboxane receptor activity	molecular_function	0.051134	0.87132	1	893	1	19359	ENSBTAG00000014944
GO:0004961	thromboxane A2 receptor activity	molecular_function	0.051134	0.87132	1	893	1	19359	ENSBTAG00000014944
GO:0038193	thromboxane A2 signaling pathway	biological_process	0.051134	0.87132	1	893	1	19359	ENSBTAG00000014944
GO:0034705	potassium channel complex	cellular_component	0.051216	0.87132	7	893	70	19359	ENSBTAG00000002985,ENSBTAG00000047191,ENSBTAG00000027320,ENSBTAG00000006432,ENSBTAG00000004078,ENSBTAG00000006071,ENSBTAG00000014083
GO:0006911	phagocytosis, engulfment	biological_process	0.051294	0.87132	5	893	43	19359	ENSBTAG00000002885,ENSBTAG00000035958,ENSBTAG00000027204,ENSBTAG00000010402,ENSBTAG00000047632
GO:0045252	oxoglutarate dehydrogenase complex	cellular_component	0.051389	0.87132	2	893	7	19359	ENSBTAG00000021728,ENSBTAG00000006029
GO:0003312	pancreatic PP cell differentiation	biological_process	0.051442	0.87132	1	893	2	19359	ENSBTAG00000010277
GO:0003326	pancreatic A cell fate commitment	biological_process	0.051442	0.87132	1	893	2	19359	ENSBTAG00000010277
GO:0003329	pancreatic PP cell fate commitment	biological_process	0.051442	0.87132	1	893	2	19359	ENSBTAG00000010277
GO:1901984	negative regulation of protein acetylation	biological_process	0.051682	0.87132	3	893	18	19359	ENSBTAG00000009985,ENSBTAG00000013279,ENSBTAG00000008313
GO:0006720	isoprenoid metabolic process	biological_process	0.051756	0.87132	7	893	67	19359	ENSBTAG00000012059,ENSBTAG00000005183,ENSBTAG00000004215,ENSBTAG00000007975,ENSBTAG00000012212,ENSBTAG00000034193,ENSBTAG00000005716
GO:0002688	regulation of leukocyte chemotaxis	biological_process	0.051769	0.87132	8	893	89	19359	ENSBTAG00000004215,ENSBTAG00000012210,ENSBTAG00000047567,ENSBTAG00000012223,ENSBTAG00000009938,ENSBTAG00000014496,ENSBTAG00000002240,ENSBTAG00000007927
GO:0042542	response to hydrogen peroxide	biological_process	0.051882	0.87132	7	893	68	19359	ENSBTAG00000015909,ENSBTAG00000011539,ENSBTAG00000000436,ENSBTAG00000000042,ENSBTAG00000048062,ENSBTAG00000021499,ENSBTAG00000014992
GO:0010675	regulation of cellular carbohydrate metabolic process	biological_process	0.051958	0.87132	11	893	124	19359	ENSBTAG00000004248,ENSBTAG00000020117,ENSBTAG00000000785,ENSBTAG00000014911,ENSBTAG00000032288,ENSBTAG00000000545,ENSBTAG00000018996,ENSBTAG00000007897,ENSBTAG00000031194,ENSBTAG00000047031,ENSBTAG00000014393
GO:1990573	potassium ion import across plasma membrane	biological_process	0.052104	0.87132	5	893	39	19359	ENSBTAG00000015050,ENSBTAG00000014140,ENSBTAG00000001131,ENSBTAG00000008777,ENSBTAG00000004078
GO:0035269	protein O-linked mannosylation	biological_process	0.052126	0.87132	3	893	17	19359	ENSBTAG00000010805,ENSBTAG00000002704,ENSBTAG00000022238
GO:0002792	negative regulation of peptide secretion	biological_process	0.052128	0.87132	4	893	28	19359	ENSBTAG00000027320,ENSBTAG00000014911,ENSBTAG00000012328,ENSBTAG00000018996
GO:0007420	brain development	biological_process	0.052194	0.87132	31	893	456	19359	ENSBTAG00000013153,ENSBTAG00000014966,ENSBTAG00000009872,ENSBTAG00000013955,ENSBTAG00000045548,ENSBTAG00000017306,ENSBTAG00000021494,ENSBTAG00000045812,ENSBTAG00000014992,ENSBTAG00000021420,ENSBTAG00000006029,ENSBTAG00000012302,ENSBTAG00000013619,ENSBTAG00000003107,ENSBTAG00000027875,ENSBTAG00000021705,ENSBTAG00000025181,ENSBTAG00000003578,ENSBTAG00000004602,ENSBTAG00000018052,ENSBTAG00000010107,…
GO:0002712	regulation of B cell mediated immunity	biological_process	0.052197	0.87132	5	893	41	19359	ENSBTAG00000014199,ENSBTAG00000000016,ENSBTAG00000013279,ENSBTAG00000020457,ENSBTAG00000000130
GO:0002889	regulation of immunoglobulin mediated immune response	biological_process	0.052197	0.87132	5	893	41	19359	ENSBTAG00000000130,ENSBTAG00000020457,ENSBTAG00000013279,ENSBTAG00000000016,ENSBTAG00000014199
GO:0006473	protein acetylation	biological_process	0.052275	0.87132	14	893	168	19359	ENSBTAG00000047031,ENSBTAG00000009872,ENSBTAG00000003889,ENSBTAG00000013279,ENSBTAG00000005578,ENSBTAG00000011539,ENSBTAG00000008295,ENSBTAG00000046760,ENSBTAG00000007776,ENSBTAG00000007424,ENSBTAG00000008313,ENSBTAG00000020457,ENSBTAG00000009985,ENSBTAG00000002083
GO:0021688	cerebellar molecular layer formation	biological_process	0.052424	0.87132	1	893	1	19359	ENSBTAG00000031476
GO:0060844	arterial endothelial cell fate commitment	biological_process	0.052424	0.87132	1	893	1	19359	ENSBTAG00000031476
GO:0060846	blood vessel endothelial cell fate commitment	biological_process	0.052424	0.87132	1	893	1	19359	ENSBTAG00000031476
GO:0060847	endothelial cell fate specification	biological_process	0.052424	0.87132	1	893	1	19359	ENSBTAG00000031476
GO:0060853	Notch signaling pathway involved in arterial endothelial cell fate commitment	biological_process	0.052424	0.87132	1	893	1	19359	ENSBTAG00000031476
GO:0097101	blood vessel endothelial cell fate specification	biological_process	0.052424	0.87132	1	893	1	19359	ENSBTAG00000031476
GO:0097102	endothelial tip cell fate specification	biological_process	0.052424	0.87132	1	893	1	19359	ENSBTAG00000031476
GO:0044238	primary metabolic process	biological_process	0.052476	0.87132	466	893	9119	19359	ENSBTAG00000015272,ENSBTAG00000014981,ENSBTAG00000000253,ENSBTAG00000016956,ENSBTAG00000003990,ENSBTAG00000025405,ENSBTAG00000020191,ENSBTAG00000020776,ENSBTAG00000001817,ENSBTAG00000007450,ENSBTAG00000035587,ENSBTAG00000004248,ENSBTAG00000033453,ENSBTAG00000006029,ENSBTAG00000018999,ENSBTAG00000003598,ENSBTAG00000008350,ENSBTAG00000000099,ENSBTAG00000017451,ENSBTAG00000016128,ENSBTAG00000019076,…
GO:0002708	positive regulation of lymphocyte mediated immunity	biological_process	0.05248	0.87132	9	893	101	19359	ENSBTAG00000014199,ENSBTAG00000020457,ENSBTAG00000000130,ENSBTAG00000002769,ENSBTAG00000002069,ENSBTAG00000023970,ENSBTAG00000001321,ENSBTAG00000000016,ENSBTAG00000013279
GO:0007519	skeletal muscle tissue development	biological_process	0.052589	0.87132	11	893	133	19359	ENSBTAG00000020035,ENSBTAG00000020457,ENSBTAG00000031476,ENSBTAG00000014138,ENSBTAG00000007496,ENSBTAG00000006563,ENSBTAG00000021435,ENSBTAG00000021827,ENSBTAG00000004602,ENSBTAG00000014930,ENSBTAG00000012212
GO:0007530	sex determination	biological_process	0.052617	0.87132	3	893	19	19359	ENSBTAG00000000124,ENSBTAG00000009017,ENSBTAG00000021827
GO:0002639	positive regulation of immunoglobulin production	biological_process	0.052655	0.87132	4	893	30	19359	ENSBTAG00000020457,ENSBTAG00000000130,ENSBTAG00000038337,ENSBTAG00000014199
GO:0010467	gene expression	biological_process	0.052833	0.87132	230	893	4452	19359	ENSBTAG00000002083,ENSBTAG00000009985,ENSBTAG00000014032,ENSBTAG00000008232,ENSBTAG00000049410,ENSBTAG00000025246,ENSBTAG00000012881,ENSBTAG00000014911,ENSBTAG00000012753,ENSBTAG00000010692,ENSBTAG00000008369,ENSBTAG00000013907,ENSBTAG00000012922,ENSBTAG00000046111,ENSBTAG00000001250,ENSBTAG00000010493,ENSBTAG00000013722,ENSBTAG00000002830,ENSBTAG00000012724,ENSBTAG00000001644,ENSBTAG00000010381,…
GO:0048736	appendage development	biological_process	0.052843	0.87132	13	893	159	19359	ENSBTAG00000009773,ENSBTAG00000001250,ENSBTAG00000005716,ENSBTAG00000024105,ENSBTAG00000012212,ENSBTAG00000001173,ENSBTAG00000026283,ENSBTAG00000017871,ENSBTAG00000021494,ENSBTAG00000008113,ENSBTAG00000004602,ENSBTAG00000002977,ENSBTAG00000006720
GO:0060173	limb development	biological_process	0.052843	0.87132	13	893	159	19359	ENSBTAG00000006720,ENSBTAG00000002977,ENSBTAG00000004602,ENSBTAG00000008113,ENSBTAG00000021494,ENSBTAG00000017871,ENSBTAG00000026283,ENSBTAG00000001173,ENSBTAG00000012212,ENSBTAG00000024105,ENSBTAG00000005716,ENSBTAG00000001250,ENSBTAG00000009773
GO:0004565	beta-galactosidase activity	molecular_function	0.052899	0.87132	2	893	7	19359	ENSBTAG00000021499,ENSBTAG00000038756
GO:0007585	respiratory gaseous exchange	biological_process	0.052904	0.87132	5	893	43	19359	ENSBTAG00000012560,ENSBTAG00000015969,ENSBTAG00000000785,ENSBTAG00000045812,ENSBTAG00000017198
GO:0010677	negative regulation of cellular carbohydrate metabolic process	biological_process	0.05299	0.87132	4	893	29	19359	ENSBTAG00000018996,ENSBTAG00000014393,ENSBTAG00000032288,ENSBTAG00000000785
GO:0032310	prostaglandin secretion	biological_process	0.053069	0.87132	2	893	7	19359	ENSBTAG00000001321,ENSBTAG00000014911
GO:0005938	cell cortex	cellular_component	0.05307	0.87132	18	893	225	19359	ENSBTAG00000002844,ENSBTAG00000018784,ENSBTAG00000000764,ENSBTAG00000001610,ENSBTAG00000048271,ENSBTAG00000013153,ENSBTAG00000008320,ENSBTAG00000026283,ENSBTAG00000010402,ENSBTAG00000020067,ENSBTAG00000006071,ENSBTAG00000002996,ENSBTAG00000007393,ENSBTAG00000021067,ENSBTAG00000020600,ENSBTAG00000006323,ENSBTAG00000011344,ENSBTAG00000049248
GO:0050038	L-xylulose reductase (NADP+) activity	molecular_function	0.053126	0.87132	1	893	2	19359	ENSBTAG00000008747
GO:0019428	allantoin biosynthetic process	biological_process	0.053283	0.87132	1	893	1	19359	ENSBTAG00000013819
GO:0070341	fat cell proliferation	biological_process	0.053299	0.87132	2	893	7	19359	ENSBTAG00000003971,ENSBTAG00000021045
GO:0070344	regulation of fat cell proliferation	biological_process	0.053299	0.87132	2	893	7	19359	ENSBTAG00000003971,ENSBTAG00000021045
GO:0045217	cell-cell junction maintenance	biological_process	0.053458	0.87132	2	893	8	19359	ENSBTAG00000011356,ENSBTAG00000010107
GO:0071901	negative regulation of protein serine/threonine kinase activity	biological_process	0.05353	0.87132	9	893	99	19359	ENSBTAG00000001321,ENSBTAG00000020350,ENSBTAG00000000436,ENSBTAG00000031184,ENSBTAG00000000484,ENSBTAG00000014453,ENSBTAG00000008232,ENSBTAG00000008593,ENSBTAG00000020283
GO:0002253	activation of immune response	biological_process	0.053547	0.87132	22	893	302	19359	ENSBTAG00000012210,ENSBTAG00000013279,ENSBTAG00000013907,ENSBTAG00000018052,ENSBTAG00000014466,ENSBTAG00000004840,ENSBTAG00000046644,ENSBTAG00000000436,ENSBTAG00000000563,ENSBTAG00000008232,ENSBTAG00000013677,ENSBTAG00000013475,ENSBTAG00000009985,ENSBTAG00000001292,ENSBTAG00000040569,ENSBTAG00000027204,ENSBTAG00000047632,ENSBTAG00000017584,ENSBTAG00000045548,ENSBTAG00000001321,ENSBTAG00000035587,…
GO:0044089	positive regulation of cellular component biogenesis	biological_process	0.05356	0.87132	28	893	405	19359	ENSBTAG00000018501,ENSBTAG00000019044,ENSBTAG00000001322,ENSBTAG00000013744,ENSBTAG00000003191,ENSBTAG00000047543,ENSBTAG00000046107,ENSBTAG00000011154,ENSBTAG00000024105,ENSBTAG00000013153,ENSBTAG00000012328,ENSBTAG00000032427,ENSBTAG00000015335,ENSBTAG00000004970,ENSBTAG00000020457,ENSBTAG00000018374,ENSBTAG00000044106,ENSBTAG00000012724,ENSBTAG00000049248,ENSBTAG00000014083,ENSBTAG00000003675,…
GO:0050865	regulation of cell activation	biological_process	0.053737	0.87132	28	893	404	19359	ENSBTAG00000047632,ENSBTAG00000046107,ENSBTAG00000017037,ENSBTAG00000019975,ENSBTAG00000027204,ENSBTAG00000009872,ENSBTAG00000001321,ENSBTAG00000020457,ENSBTAG00000000130,ENSBTAG00000038337,ENSBTAG00000009496,ENSBTAG00000013279,ENSBTAG00000016320,ENSBTAG00000019313,ENSBTAG00000012223,ENSBTAG00000012212,ENSBTAG00000000436,ENSBTAG00000000563,ENSBTAG00000014466,ENSBTAG00000019293,ENSBTAG00000002769,…
GO:0030178	negative regulation of Wnt signaling pathway	biological_process	0.053806	0.87132	11	893	128	19359	ENSBTAG00000012186,ENSBTAG00000015580,ENSBTAG00000006588,ENSBTAG00000000833,ENSBTAG00000018996,ENSBTAG00000047582,ENSBTAG00000014359,ENSBTAG00000002107,ENSBTAG00000017086,ENSBTAG00000009773,ENSBTAG00000008232
GO:2000676	positive regulation of type B pancreatic cell apoptotic process	biological_process	0.053807	0.87132	1	893	1	19359	ENSBTAG00000002809
GO:0000045	autophagosome assembly	biological_process	0.053827	0.87132	8	893	81	19359	ENSBTAG00000005493,ENSBTAG00000004282,ENSBTAG00000015401,ENSBTAG00000014138,ENSBTAG00000000878,ENSBTAG00000000510,ENSBTAG00000001030,ENSBTAG00000046346
GO:0018130	heterocycle biosynthetic process	biological_process	0.05386	0.87132	169	893	3127	19359	ENSBTAG00000020776,ENSBTAG00000025405,ENSBTAG00000020191,ENSBTAG00000015408,ENSBTAG00000015272,ENSBTAG00000009872,ENSBTAG00000004650,ENSBTAG00000035587,ENSBTAG00000008523,ENSBTAG00000002072,ENSBTAG00000017661,ENSBTAG00000002389,ENSBTAG00000002479,ENSBTAG00000005425,ENSBTAG00000013279,ENSBTAG00000054623,ENSBTAG00000038716,ENSBTAG00000052791,ENSBTAG00000019293,ENSBTAG00000045817,ENSBTAG00000013475,…
GO:0030294	receptor signaling protein tyrosine kinase inhibitor activity	molecular_function	0.053929	0.87132	1	893	1	19359	ENSBTAG00000000484
GO:0098779	mitophagy in response to mitochondrial depolarization	biological_process	0.053954	0.87132	2	893	7	19359	ENSBTAG00000011699,ENSBTAG00000018996
GO:0030326	embryonic limb morphogenesis	biological_process	0.054014	0.87132	10	893	113	19359	ENSBTAG00000001250,ENSBTAG00000008113,ENSBTAG00000021494,ENSBTAG00000017871,ENSBTAG00000004602,ENSBTAG00000002977,ENSBTAG00000006720,ENSBTAG00000012212,ENSBTAG00000005716,ENSBTAG00000024105
GO:0035113	embryonic appendage morphogenesis	biological_process	0.054014	0.87132	10	893	113	19359	ENSBTAG00000024105,ENSBTAG00000005716,ENSBTAG00000012212,ENSBTAG00000004602,ENSBTAG00000002977,ENSBTAG00000006720,ENSBTAG00000021494,ENSBTAG00000008113,ENSBTAG00000017871,ENSBTAG00000001250
GO:2000266	regulation of blood coagulation, intrinsic pathway	biological_process	0.054098	0.87132	1	893	1	19359	ENSBTAG00000004362
GO:0070170	regulation of tooth mineralization	biological_process	0.05415	0.87132	2	893	7	19359	ENSBTAG00000013990,ENSBTAG00000001250
GO:0003170	heart valve development	biological_process	0.054164	0.87132	5	893	41	19359	ENSBTAG00000007348,ENSBTAG00000005425,ENSBTAG00000020457,ENSBTAG00000017680,ENSBTAG00000006720
GO:0043534	blood vessel endothelial cell migration	biological_process	0.054191	0.87132	9	893	94	19359	ENSBTAG00000003446,ENSBTAG00000000815,ENSBTAG00000010402,ENSBTAG00000017680,ENSBTAG00000017584,ENSBTAG00000009496,ENSBTAG00000014944,ENSBTAG00000019293,ENSBTAG00000020457
GO:0030056	hemidesmosome	cellular_component	0.054248	0.87132	2	893	7	19359	ENSBTAG00000002430,ENSBTAG00000011922
GO:0070775	H3 histone acetyltransferase complex	cellular_component	0.054249	0.87132	2	893	7	19359	ENSBTAG00000007776,ENSBTAG00000046760
GO:0070776	MOZ/MORF histone acetyltransferase complex	cellular_component	0.054249	0.87132	2	893	7	19359	ENSBTAG00000007776,ENSBTAG00000046760
GO:0035374	chondroitin sulfate binding	molecular_function	0.054249	0.87132	2	893	7	19359	ENSBTAG00000018052,ENSBTAG00000012302
GO:0036449	microtubule minus-end	cellular_component	0.054249	0.87132	2	893	7	19359	ENSBTAG00000011356,ENSBTAG00000006008
GO:0070973	protein localization to endoplasmic reticulum exit site	biological_process	0.054249	0.87132	2	893	7	19359	ENSBTAG00000020547,ENSBTAG00000006014
GO:0004438	phosphatidylinositol-3-phosphatase activity	molecular_function	0.054249	0.87132	2	893	7	19359	ENSBTAG00000014138,ENSBTAG00000001030
GO:0042110	T cell activation	biological_process	0.054259	0.87132	25	893	362	19359	ENSBTAG00000021512,ENSBTAG00000014199,ENSBTAG00000002190,ENSBTAG00000007927,ENSBTAG00000014911,ENSBTAG00000015205,ENSBTAG00000002240,ENSBTAG00000019293,ENSBTAG00000012223,ENSBTAG00000012212,ENSBTAG00000015520,ENSBTAG00000014466,ENSBTAG00000021158,ENSBTAG00000013279,ENSBTAG00000016320,ENSBTAG00000019313,ENSBTAG00000019153,ENSBTAG00000009496,ENSBTAG00000014496,ENSBTAG00000020457,ENSBTAG00000021397,…
GO:0070489	T cell aggregation	biological_process	0.054259	0.87132	25	893	362	19359	ENSBTAG00000012223,ENSBTAG00000012212,ENSBTAG00000021158,ENSBTAG00000014466,ENSBTAG00000015520,ENSBTAG00000013279,ENSBTAG00000019313,ENSBTAG00000016320,ENSBTAG00000014199,ENSBTAG00000021512,ENSBTAG00000002190,ENSBTAG00000007927,ENSBTAG00000015205,ENSBTAG00000002240,ENSBTAG00000014911,ENSBTAG00000019293,ENSBTAG00000021397,ENSBTAG00000001321,ENSBTAG00000019975,ENSBTAG00000025405,ENSBTAG00000010402,…
GO:1902229	regulation of intrinsic apoptotic signaling pathway in response to DNA damage	biological_process	0.054354	0.87132	4	893	29	19359	ENSBTAG00000015604,ENSBTAG00000012141,ENSBTAG00000001817,ENSBTAG00000000753
GO:0010558	negative regulation of macromolecule biosynthetic process	biological_process	0.054382	0.87132	72	893	1214	19359	ENSBTAG00000021861,ENSBTAG00000017360,ENSBTAG00000026769,ENSBTAG00000015779,ENSBTAG00000039793,ENSBTAG00000001468,ENSBTAG00000018229,ENSBTAG00000012063,ENSBTAG00000003184,ENSBTAG00000017580,ENSBTAG00000021158,ENSBTAG00000011982,ENSBTAG00000017528,ENSBTAG00000018996,ENSBTAG00000014199,ENSBTAG00000000785,ENSBTAG00000006068,ENSBTAG00000009209,ENSBTAG00000021071,ENSBTAG00000005004,ENSBTAG00000020457,…
GO:0006935	chemotaxis	biological_process	0.054383	0.87132	31	893	475	19359	ENSBTAG00000001173,ENSBTAG00000004215,ENSBTAG00000012210,ENSBTAG00000001941,ENSBTAG00000000815,ENSBTAG00000012223,ENSBTAG00000019293,ENSBTAG00000046320,ENSBTAG00000045902,ENSBTAG00000016915,ENSBTAG00000010155,ENSBTAG00000007927,ENSBTAG00000006014,ENSBTAG00000009938,ENSBTAG00000014359,ENSBTAG00000002240,ENSBTAG00000047567,ENSBTAG00000021336,ENSBTAG00000047543,ENSBTAG00000021420,ENSBTAG00000014270,…
GO:0045664	regulation of neuron differentiation	biological_process	0.054486	0.87132	30	893	433	19359	ENSBTAG00000021913,ENSBTAG00000015335,ENSBTAG00000017554,ENSBTAG00000004035,ENSBTAG00000012302,ENSBTAG00000013469,ENSBTAG00000045548,ENSBTAG00000000253,ENSBTAG00000014966,ENSBTAG00000014992,ENSBTAG00000014438,ENSBTAG00000021420,ENSBTAG00000024450,ENSBTAG00000002586,ENSBTAG00000018603,ENSBTAG00000047543,ENSBTAG00000014359,ENSBTAG00000012881,ENSBTAG00000018996,ENSBTAG00000009773,ENSBTAG00000031476,…
GO:0006876	cellular cadmium ion homeostasis	biological_process	0.054496	0.87132	1	893	1	19359	ENSBTAG00000015520
GO:0015707	nitrite transport	biological_process	0.054496	0.87132	1	893	1	19359	ENSBTAG00000015520
GO:0070821	tertiary granule membrane	cellular_component	0.054496	0.87132	1	893	1	19359	ENSBTAG00000015520
GO:0097110	scaffold protein binding	molecular_function	0.054665	0.87132	5	893	40	19359	ENSBTAG00000017680,ENSBTAG00000011699,ENSBTAG00000031476,ENSBTAG00000015205,ENSBTAG00000004078
GO:1990565	HSP90-CDC37 chaperone complex	cellular_component	0.054673	0.87132	1	893	1	19359	ENSBTAG00000011699
GO:0070143	mitochondrial alanyl-tRNA aminoacylation	biological_process	0.054733	0.87132	1	893	1	19359	ENSBTAG00000013722
GO:0060443	mammary gland morphogenesis	biological_process	0.054753	0.87132	5	893	40	19359	ENSBTAG00000015779,ENSBTAG00000020457,ENSBTAG00000010230,ENSBTAG00000006175,ENSBTAG00000000815
GO:0015039	NADPH-adrenodoxin reductase activity	molecular_function	0.054881	0.87132	1	893	1	19359	ENSBTAG00000006525
GO:0031342	negative regulation of cell killing	biological_process	0.05497	0.87132	2	893	8	19359	ENSBTAG00000019975,ENSBTAG00000035587
GO:0004314	[acyl-carrier-protein] S-malonyltransferase activity	molecular_function	0.055093	0.87132	1	893	1	19359	ENSBTAG00000002413
GO:0016419	S-malonyltransferase activity	molecular_function	0.055093	0.87132	1	893	1	19359	ENSBTAG00000002413
GO:0016420	malonyltransferase activity	molecular_function	0.055093	0.87132	1	893	1	19359	ENSBTAG00000002413
GO:1990446	U1 snRNP binding	molecular_function	0.055116	0.87132	1	893	1	19359	ENSBTAG00000038333
GO:0007268	synaptic transmission	biological_process	0.055131	0.87132	33	893	487	19359	ENSBTAG00000008129,ENSBTAG00000017198,ENSBTAG00000018996,ENSBTAG00000020566,ENSBTAG00000006899,ENSBTAG00000007523,ENSBTAG00000050808,ENSBTAG00000027320,ENSBTAG00000013744,ENSBTAG00000017584,ENSBTAG00000019044,ENSBTAG00000009489,ENSBTAG00000011579,ENSBTAG00000007506,ENSBTAG00000023415,ENSBTAG00000046644,ENSBTAG00000005031,ENSBTAG00000006043,ENSBTAG00000018052,ENSBTAG00000001599,ENSBTAG00000019910,…
GO:0098657	import into cell	biological_process	0.055188	0.87132	8	893	78	19359	ENSBTAG00000014140,ENSBTAG00000015050,ENSBTAG00000004078,ENSBTAG00000001131,ENSBTAG00000007111,ENSBTAG00000008766,ENSBTAG00000036224,ENSBTAG00000008777
GO:0030214	hyaluronan catabolic process	biological_process	0.055295	0.87132	2	893	8	19359	ENSBTAG00000020457,ENSBTAG00000000484
GO:0072540	T-helper 17 cell lineage commitment	biological_process	0.055351	0.87132	2	893	8	19359	ENSBTAG00000014199,ENSBTAG00000025405
GO:0016773	phosphotransferase activity, alcohol group as acceptor	molecular_function	0.055353	0.87132	46	893	684	19359	ENSBTAG00000013492,ENSBTAG00000018774,ENSBTAG00000009845,ENSBTAG00000002804,ENSBTAG00000019470,ENSBTAG00000017422,ENSBTAG00000006048,ENSBTAG00000024450,ENSBTAG00000021420,ENSBTAG00000017037,ENSBTAG00000047543,ENSBTAG00000047582,ENSBTAG00000000785,ENSBTAG00000004135,ENSBTAG00000016915,ENSBTAG00000010601,ENSBTAG00000006121,ENSBTAG00000012673,ENSBTAG00000000815,ENSBTAG00000010408,ENSBTAG00000014393,…
GO:0090472	dibasic protein processing	biological_process	0.055407	0.87132	1	893	1	19359	ENSBTAG00000002939
GO:1901390	positive regulation of transforming growth factor beta activation	biological_process	0.055407	0.87132	1	893	1	19359	ENSBTAG00000002939
GO:1901392	regulation of transforming growth factor beta1 activation	biological_process	0.055407	0.87132	1	893	1	19359	ENSBTAG00000002939
GO:1901394	positive regulation of transforming growth factor beta1 activation	biological_process	0.055407	0.87132	1	893	1	19359	ENSBTAG00000002939
GO:0036316	SREBP-SCAP complex retention in endoplasmic reticulum	biological_process	0.055521	0.87132	1	893	1	19359	ENSBTAG00000001592
GO:1901303	negative regulation of cargo loading into COPII-coated vesicle	biological_process	0.055521	0.87132	1	893	1	19359	ENSBTAG00000001592
GO:2000639	negative regulation of SREBP signaling pathway	biological_process	0.055521	0.87132	1	893	1	19359	ENSBTAG00000001592
GO:0044793	negative regulation by host of viral process	biological_process	0.055522	0.87132	2	893	9	19359	ENSBTAG00000018996,ENSBTAG00000001292
GO:0042352	GDP-L-fucose salvage	biological_process	0.055623	0.87132	1	893	1	19359	ENSBTAG00000012985
GO:0050201	fucokinase activity	molecular_function	0.055623	0.87132	1	893	1	19359	ENSBTAG00000012985
GO:0035853	chromosome passenger complex localization to spindle midzone	biological_process	0.055624	0.87132	1	893	1	19359	ENSBTAG00000008350
GO:1902679	negative regulation of RNA biosynthetic process	biological_process	0.055653	0.87132	63	893	1058	19359	ENSBTAG00000016413,ENSBTAG00000021494,ENSBTAG00000015580,ENSBTAG00000009209,ENSBTAG00000031184,ENSBTAG00000035587,ENSBTAG00000001250,ENSBTAG00000020457,ENSBTAG00000005578,ENSBTAG00000021071,ENSBTAG00000012724,ENSBTAG00000016958,ENSBTAG00000031106,ENSBTAG00000016320,ENSBTAG00000021827,ENSBTAG00000004602,ENSBTAG00000013279,ENSBTAG00000000436,ENSBTAG00000053588,ENSBTAG00000012922,ENSBTAG00000038716,…
GO:0060603	mammary gland duct morphogenesis	biological_process	0.055662	0.87132	4	893	28	19359	ENSBTAG00000006175,ENSBTAG00000000815,ENSBTAG00000015779,ENSBTAG00000020457
GO:0010959	regulation of metal ion transport	biological_process	0.0557	0.87132	18	893	237	19359	ENSBTAG00000020457,ENSBTAG00000032288,ENSBTAG00000008766,ENSBTAG00000039340,ENSBTAG00000015779,ENSBTAG00000017584,ENSBTAG00000008113,ENSBTAG00000004078,ENSBTAG00000006432,ENSBTAG00000009872,ENSBTAG00000006899,ENSBTAG00000027516,ENSBTAG00000014354,ENSBTAG00000014140,ENSBTAG00000014083,ENSBTAG00000011344,ENSBTAG00000003889,ENSBTAG00000017680
GO:0050080	malonyl-CoA decarboxylase activity	molecular_function	0.055757	0.87132	1	893	1	19359	ENSBTAG00000004248
GO:2001294	malonyl-CoA catabolic process	biological_process	0.055757	0.87132	1	893	1	19359	ENSBTAG00000004248
GO:1901576	organic substance biosynthetic process	biological_process	0.055777	0.87132	249	893	4808	19359	ENSBTAG00000018229,ENSBTAG00000009017,ENSBTAG00000009988,ENSBTAG00000004541,ENSBTAG00000013819,ENSBTAG00000013492,ENSBTAG00000005835,ENSBTAG00000000545,ENSBTAG00000006250,ENSBTAG00000005969,ENSBTAG00000008295,ENSBTAG00000015779,ENSBTAG00000018603,ENSBTAG00000000484,ENSBTAG00000017584,ENSBTAG00000050263,ENSBTAG00000003543,ENSBTAG00000017360,ENSBTAG00000021861,ENSBTAG00000013259,ENSBTAG00000021397,…
GO:0048237	rough endoplasmic reticulum lumen	cellular_component	0.055825	0.87132	1	893	1	19359	ENSBTAG00000000073
GO:0002652	regulation of tolerance induction dependent upon immune response	biological_process	0.055837	0.87132	1	893	1	19359	ENSBTAG00000013279
GO:0002654	positive regulation of tolerance induction dependent upon immune response	biological_process	0.055837	0.87132	1	893	1	19359	ENSBTAG00000013279
GO:0002658	regulation of peripheral tolerance induction	biological_process	0.055837	0.87132	1	893	1	19359	ENSBTAG00000013279
GO:0002660	positive regulation of peripheral tolerance induction	biological_process	0.055837	0.87132	1	893	1	19359	ENSBTAG00000013279
GO:0002849	regulation of peripheral T cell tolerance induction	biological_process	0.055837	0.87132	1	893	1	19359	ENSBTAG00000013279
GO:0002851	positive regulation of peripheral T cell tolerance induction	biological_process	0.055837	0.87132	1	893	1	19359	ENSBTAG00000013279
GO:0045077	negative regulation of interferon-gamma biosynthetic process	biological_process	0.055837	0.87132	1	893	1	19359	ENSBTAG00000013279
GO:0042134	rRNA primary transcript binding	molecular_function	0.05584	0.87132	1	893	1	19359	ENSBTAG00000039684
GO:0033919	glucan 1,3-alpha-glucosidase activity	molecular_function	0.055849	0.87132	1	893	1	19359	ENSBTAG00000016956
GO:0090600	alpha-1,3-glucosidase activity	molecular_function	0.055849	0.87132	1	893	1	19359	ENSBTAG00000016956
GO:1904155	DN2 thymocyte differentiation	biological_process	0.055849	0.87132	1	893	1	19359	ENSBTAG00000014496
GO:1904156	DN3 thymocyte differentiation	biological_process	0.055849	0.87132	1	893	1	19359	ENSBTAG00000014496
GO:0001777	T cell homeostatic proliferation	biological_process	0.055849	0.87132	1	893	1	19359	ENSBTAG00000016320
GO:0001792	polymeric immunoglobulin receptor activity	molecular_function	0.055849	0.87132	1	893	1	19359	ENSBTAG00000019798
GO:0003409	optic cup structural organization	biological_process	0.055849	0.87132	1	893	1	19359	ENSBTAG00000001250
GO:0003827	alpha-1,3-mannosylglycoprotein 2-beta-N-acetylglucosaminyltransferase activity	molecular_function	0.055849	0.87132	1	893	1	19359	ENSBTAG00000001546
GO:0003867	4-aminobutyrate transaminase activity	molecular_function	0.055849	0.87132	1	893	1	19359	ENSBTAG00000004038
GO:0004068	aspartate 1-decarboxylase activity	molecular_function	0.055849	0.87132	1	893	1	19359	ENSBTAG00000007131
GO:0004085	butyryl-CoA dehydrogenase activity	molecular_function	0.055849	0.87132	1	893	1	19359	ENSBTAG00000007484
GO:0004326	tetrahydrofolylpolyglutamate synthase activity	molecular_function	0.055849	0.87132	1	893	1	19359	ENSBTAG00000008994
GO:0004362	glutathione-disulfide reductase activity	molecular_function	0.055849	0.87132	1	893	1	19359	ENSBTAG00000007115
GO:0004496	mevalonate kinase activity	molecular_function	0.055849	0.87132	1	893	1	19359	ENSBTAG00000005183
GO:0004597	peptide-aspartate beta-dioxygenase activity	molecular_function	0.055849	0.87132	1	893	1	19359	ENSBTAG00000026283
GO:0004777	succinate-semialdehyde dehydrogenase (NAD+) activity	molecular_function	0.055849	0.87132	1	893	1	19359	ENSBTAG00000021902
GO:0004782	sulfinoalanine decarboxylase activity	molecular_function	0.055849	0.87132	1	893	1	19359	ENSBTAG00000007131
GO:0005019	platelet-derived growth factor beta-receptor activity	molecular_function	0.055849	0.87132	1	893	1	19359	ENSBTAG00000002804
GO:0006049	UDP-N-acetylglucosamine catabolic process	biological_process	0.055849	0.87132	1	893	1	19359	ENSBTAG00000001546
GO:0008444	CDP-diacylglycerol-glycerol-3-phosphate 3-phosphatidyltransferase activity	molecular_function	0.055849	0.87132	1	893	1	19359	ENSBTAG00000000675
GO:0008518	reduced folate carrier activity	molecular_function	0.055849	0.87132	1	893	1	19359	ENSBTAG00000024162
GO:0008700	4-hydroxy-2-oxoglutarate aldolase activity	molecular_function	0.055849	0.87132	1	893	1	19359	ENSBTAG00000012721
GO:0008812	choline dehydrogenase activity	molecular_function	0.055849	0.87132	1	893	1	19359	ENSBTAG00000010027
GO:0008891	glycolate oxidase activity	molecular_function	0.055849	0.87132	1	893	1	19359	ENSBTAG00000019811
GO:0009013	succinate-semialdehyde dehydrogenase [NAD(P)+] activity	molecular_function	0.055849	0.87132	1	893	1	19359	ENSBTAG00000021902
GO:0009227	nucleotide-sugar catabolic process	biological_process	0.055849	0.87132	1	893	1	19359	ENSBTAG00000001546
GO:0009730	detection of carbohydrate stimulus	biological_process	0.055849	0.87132	1	893	1	19359	ENSBTAG00000032288
GO:0009732	detection of hexose stimulus	biological_process	0.055849	0.87132	1	893	1	19359	ENSBTAG00000032288
GO:0010626	negative regulation of Schwann cell proliferation	biological_process	0.055849	0.87132	1	893	1	19359	ENSBTAG00000038716
GO:0010814	substance P catabolic process	biological_process	0.055849	0.87132	1	893	1	19359	ENSBTAG00000002977
GO:0010816	calcitonin catabolic process	biological_process	0.055849	0.87132	1	893	1	19359	ENSBTAG00000002977
GO:0014006	regulation of microglia differentiation	biological_process	0.055849	0.87132	1	893	1	19359	ENSBTAG00000020457
GO:0014008	positive regulation of microglia differentiation	biological_process	0.055849	0.87132	1	893	1	19359	ENSBTAG00000020457
GO:0014738	regulation of muscle hyperplasia	biological_process	0.055849	0.87132	1	893	1	19359	ENSBTAG00000017680
GO:0014740	negative regulation of muscle hyperplasia	biological_process	0.055849	0.87132	1	893	1	19359	ENSBTAG00000017680
GO:0014805	smooth muscle adaptation	biological_process	0.055849	0.87132	1	893	1	19359	ENSBTAG00000017680
GO:0014806	smooth muscle hyperplasia	biological_process	0.055849	0.87132	1	893	1	19359	ENSBTAG00000017680
GO:0014900	muscle hyperplasia	biological_process	0.055849	0.87132	1	893	1	19359	ENSBTAG00000017680
GO:0015055	secretin receptor activity	molecular_function	0.055849	0.87132	1	893	1	19359	ENSBTAG00000013619
GO:0015195	L-threonine transmembrane transporter activity	molecular_function	0.055849	0.87132	1	893	1	19359	ENSBTAG00000007763
GO:0015350	methotrexate transporter activity	molecular_function	0.055849	0.87132	1	893	1	19359	ENSBTAG00000024162
GO:0015826	threonine transport	biological_process	0.055849	0.87132	1	893	1	19359	ENSBTAG00000007763
GO:0016524	latrotoxin receptor activity	molecular_function	0.055849	0.87132	1	893	1	19359	ENSBTAG00000003675
GO:0019285	glycine betaine biosynthetic process from choline	biological_process	0.055849	0.87132	1	893	1	19359	ENSBTAG00000010027
GO:0019470	4-hydroxyproline catabolic process	biological_process	0.055849	0.87132	1	893	1	19359	ENSBTAG00000012721
GO:0019605	butyrate metabolic process	biological_process	0.055849	0.87132	1	893	1	19359	ENSBTAG00000007484
GO:0021528	commissural neuron differentiation in spinal cord	biological_process	0.055849	0.87132	1	893	1	19359	ENSBTAG00000014359
GO:0021935	cerebellar granule cell precursor tangential migration	biological_process	0.055849	0.87132	1	893	1	19359	ENSBTAG00000001173
GO:0030729	acetoacetate-CoA ligase activity	molecular_function	0.055849	0.87132	1	893	1	19359	ENSBTAG00000005678
GO:0031455	glycine betaine metabolic process	biological_process	0.055849	0.87132	1	893	1	19359	ENSBTAG00000010027
GO:0031456	glycine betaine biosynthetic process	biological_process	0.055849	0.87132	1	893	1	19359	ENSBTAG00000010027
GO:0032144	4-aminobutyrate transaminase complex	cellular_component	0.055849	0.87132	1	893	1	19359	ENSBTAG00000004038
GO:0032458	slow endocytic recycling	biological_process	0.055849	0.87132	1	893	1	19359	ENSBTAG00000037703
GO:0033609	oxalate metabolic process	biological_process	0.055849	0.87132	1	893	1	19359	ENSBTAG00000012721
GO:0034147	regulation of toll-like receptor 5 signaling pathway	biological_process	0.055849	0.87132	1	893	1	19359	ENSBTAG00000000436
GO:0034148	negative regulation of toll-like receptor 5 signaling pathway	biological_process	0.055849	0.87132	1	893	1	19359	ENSBTAG00000000436
GO:0034287	detection of monosaccharide stimulus	biological_process	0.055849	0.87132	1	893	1	19359	ENSBTAG00000032288
GO:0034386	4-aminobutyrate:2-oxoglutarate transaminase activity	molecular_function	0.055849	0.87132	1	893	1	19359	ENSBTAG00000004038
GO:0034589	hydroxyproline transport	biological_process	0.055849	0.87132	1	893	1	19359	ENSBTAG00000007763
GO:0034590	L-hydroxyproline transmembrane transporter activity	molecular_function	0.055849	0.87132	1	893	1	19359	ENSBTAG00000007763
GO:0034602	oxoglutarate dehydrogenase (NAD+) activity	molecular_function	0.055849	0.87132	1	893	1	19359	ENSBTAG00000006029
GO:0034959	endothelin maturation	biological_process	0.055849	0.87132	1	893	1	19359	ENSBTAG00000002977
GO:0035352	NAD transmembrane transport	biological_process	0.055849	0.87132	1	893	1	19359	ENSBTAG00000006200
GO:0035373	chondroitin sulfate proteoglycan binding	molecular_function	0.055849	0.87132	1	893	1	19359	ENSBTAG00000000253
GO:0035981	tongue muscle cell differentiation	biological_process	0.055849	0.87132	1	893	1	19359	ENSBTAG00000012212
GO:0036250	peroxisome transport along microtubule	biological_process	0.055849	0.87132	1	893	1	19359	ENSBTAG00000013538
GO:0036323	vascular endothelial growth factor receptor-1 signaling pathway	biological_process	0.055849	0.87132	1	893	1	19359	ENSBTAG00000016915
GO:0036326	VEGF-A-activated receptor activity	molecular_function	0.055849	0.87132	1	893	1	19359	ENSBTAG00000016915
GO:0036327	VEGF-B-activated receptor activity	molecular_function	0.055849	0.87132	1	893	1	19359	ENSBTAG00000016915
GO:0036332	placental growth factor-activated receptor activity	molecular_function	0.055849	0.87132	1	893	1	19359	ENSBTAG00000016915
GO:0038046	enkephalin receptor activity	molecular_function	0.055849	0.87132	1	893	1	19359	ENSBTAG00000003202
GO:0039552	RIG-I binding	molecular_function	0.055849	0.87132	1	893	1	19359	ENSBTAG00000013677
GO:0042426	choline catabolic process	biological_process	0.055849	0.87132	1	893	1	19359	ENSBTAG00000002110
GO:0043585	nose morphogenesis	biological_process	0.055849	0.87132	1	893	1	19359	ENSBTAG00000007348
GO:0043890	N-acetylgalactosamine-6-sulfatase activity	molecular_function	0.055849	0.87132	1	893	1	19359	ENSBTAG00000004568
GO:0044128	positive regulation of growth of symbiont in host	biological_process	0.055849	0.87132	1	893	1	19359	ENSBTAG00000020332
GO:0044148	positive regulation of growth of symbiont involved in interaction with host	biological_process	0.055849	0.87132	1	893	1	19359	ENSBTAG00000020332
GO:0044610	FMN transmembrane transporter activity	molecular_function	0.055849	0.87132	1	893	1	19359	ENSBTAG00000006200
GO:0044721	protein import into peroxisome matrix, substrate release	biological_process	0.055849	0.87132	1	893	1	19359	ENSBTAG00000013538
GO:0045951	positive regulation of mitotic recombination	biological_process	0.055849	0.87132	1	893	1	19359	ENSBTAG00000002072
GO:0046013	regulation of T cell homeostatic proliferation	biological_process	0.055849	0.87132	1	893	1	19359	ENSBTAG00000016320
GO:0046296	glycolate catabolic process	biological_process	0.055849	0.87132	1	893	1	19359	ENSBTAG00000019811
GO:0046359	butyrate catabolic process	biological_process	0.055849	0.87132	1	893	1	19359	ENSBTAG00000007484
GO:0046570	methylthioribulose 1-phosphate dehydratase activity	molecular_function	0.055849	0.87132	1	893	1	19359	ENSBTAG00000018257
GO:0046901	tetrahydrofolylpolyglutamate biosynthetic process	biological_process	0.055849	0.87132	1	893	1	19359	ENSBTAG00000008994
GO:0047223	beta-1,3-galactosyl-O-glycosyl-glycoprotein beta-1,3-N-acetylglucosaminyltransferase activity	molecular_function	0.055849	0.87132	1	893	1	19359	ENSBTAG00000013322
GO:0047291	lactosylceramide alpha-2,3-sialyltransferase activity	molecular_function	0.055849	0.87132	1	893	1	19359	ENSBTAG00000011601
GO:0047325	inositol tetrakisphosphate 1-kinase activity	molecular_function	0.055849	0.87132	1	893	1	19359	ENSBTAG00000009845
GO:0047865	dimethylglycine dehydrogenase activity	molecular_function	0.055849	0.87132	1	893	1	19359	ENSBTAG00000002110
GO:0050290	sphingomyelin phosphodiesterase D activity	molecular_function	0.055849	0.87132	1	893	1	19359	ENSBTAG00000002130
GO:0050313	sulfur dioxygenase activity	molecular_function	0.055849	0.87132	1	893	1	19359	ENSBTAG00000004379
GO:0051141	negative regulation of NK T cell proliferation	biological_process	0.055849	0.87132	1	893	1	19359	ENSBTAG00000021512
GO:0051594	detection of glucose	biological_process	0.055849	0.87132	1	893	1	19359	ENSBTAG00000032288
GO:0051595	response to methylglyoxal	biological_process	0.055849	0.87132	1	893	1	19359	ENSBTAG00000009985
GO:0051724	NAD transporter activity	molecular_function	0.055849	0.87132	1	893	1	19359	ENSBTAG00000006200
GO:0052725	inositol-1,3,4-trisphosphate 6-kinase activity	molecular_function	0.055849	0.87132	1	893	1	19359	ENSBTAG00000009845
GO:0052726	inositol-1,3,4-trisphosphate 5-kinase activity	molecular_function	0.055849	0.87132	1	893	1	19359	ENSBTAG00000009845
GO:0052890	oxidoreductase activity, acting on the CH-CH group of donors, with a flavin as acceptor	molecular_function	0.055849	0.87132	1	893	1	19359	ENSBTAG00000007484
GO:0060034	notochord cell differentiation	biological_process	0.055849	0.87132	1	893	1	19359	ENSBTAG00000000815
GO:0060035	notochord cell development	biological_process	0.055849	0.87132	1	893	1	19359	ENSBTAG00000000815
GO:0060092	regulation of synaptic transmission, glycinergic	biological_process	0.055849	0.87132	1	893	1	19359	ENSBTAG00000006043
GO:0060234	neuroblast delamination	biological_process	0.055849	0.87132	1	893	1	19359	ENSBTAG00000017306
GO:0060739	mesenchymal-epithelial cell signaling involved in prostate gland development	biological_process	0.055849	0.87132	1	893	1	19359	ENSBTAG00000000575
GO:0061143	alveolar primary septum development	biological_process	0.055849	0.87132	1	893	1	19359	ENSBTAG00000007348
GO:0061485	memory T cell proliferation	biological_process	0.055849	0.87132	1	893	1	19359	ENSBTAG00000002190
GO:0061536	glycine secretion	biological_process	0.055849	0.87132	1	893	1	19359	ENSBTAG00000006043
GO:0061537	glycine secretion, neurotransmission	biological_process	0.055849	0.87132	1	893	1	19359	ENSBTAG00000006043
GO:0070202	regulation of establishment of protein localization to chromosome	biological_process	0.055849	0.87132	1	893	1	19359	ENSBTAG00000044106
GO:0070287	ferritin receptor activity	molecular_function	0.055849	0.87132	1	893	1	19359	ENSBTAG00000019636
GO:0070429	negative regulation of nucleotide-binding oligomerization domain containing 1 signaling pathway	biological_process	0.055849	0.87132	1	893	1	19359	ENSBTAG00000000436
GO:0070516	CAK-ERCC2 complex	cellular_component	0.055849	0.87132	1	893	1	19359	ENSBTAG00000002072
GO:0086044	atrial cardiac muscle cell to AV node cell communication by electrical coupling	biological_process	0.055849	0.87132	1	893	1	19359	ENSBTAG00000006720
GO:0086054	bundle of His cell to Purkinje myocyte communication by electrical coupling	biological_process	0.055849	0.87132	1	893	1	19359	ENSBTAG00000006720
GO:0086076	gap junction channel activity involved in atrial cardiac muscle cell-AV node cell electrical coupling	molecular_function	0.055849	0.87132	1	893	1	19359	ENSBTAG00000006720
GO:0086078	gap junction channel activity involved in bundle of His cell-Purkinje myocyte electrical coupling	molecular_function	0.055849	0.87132	1	893	1	19359	ENSBTAG00000006720
GO:0097444	spine apparatus	cellular_component	0.055849	0.87132	1	893	1	19359	ENSBTAG00000013744
GO:0098838	reduced folate transmembrane transport	biological_process	0.055849	0.87132	1	893	1	19359	ENSBTAG00000024162
GO:0098840	protein transport along microtubule	biological_process	0.055849	0.87132	1	893	1	19359	ENSBTAG00000011356
GO:0098906	regulation of Purkinje myocyte action potential	biological_process	0.055849	0.87132	1	893	1	19359	ENSBTAG00000006720
GO:1901090	regulation of protein tetramerization	biological_process	0.055849	0.87132	1	893	1	19359	ENSBTAG00000013538
GO:1901091	negative regulation of protein tetramerization	biological_process	0.055849	0.87132	1	893	1	19359	ENSBTAG00000013538
GO:1901093	regulation of protein homotetramerization	biological_process	0.055849	0.87132	1	893	1	19359	ENSBTAG00000013538
GO:1901094	negative regulation of protein homotetramerization	biological_process	0.055849	0.87132	1	893	1	19359	ENSBTAG00000013538
GO:1901675	negative regulation of histone H3-K27 acetylation	biological_process	0.055849	0.87132	1	893	1	19359	ENSBTAG00000009985
GO:1903420	protein localization to endoplasmic reticulum tubular network	biological_process	0.055849	0.87132	1	893	1	19359	ENSBTAG00000006014
GO:1903918	regulation of actin filament severing	biological_process	0.055849	0.87132	1	893	1	19359	ENSBTAG00000010402
GO:1903919	negative regulation of actin filament severing	biological_process	0.055849	0.87132	1	893	1	19359	ENSBTAG00000010402
GO:1904562	phosphatidylinositol 5-phosphate metabolic process	biological_process	0.055849	0.87132	1	893	1	19359	ENSBTAG00000001030
GO:1990032	parallel fiber	cellular_component	0.055849	0.87132	1	893	1	19359	ENSBTAG00000008232
GO:1990227	paranodal junction maintenance	biological_process	0.055849	0.87132	1	893	1	19359	ENSBTAG00000010107
GO:1990402	embryonic liver development	biological_process	0.055849	0.87132	1	893	1	19359	ENSBTAG00000020457
GO:2000308	negative regulation of tumor necrosis factor (ligand) superfamily member 11 production	biological_process	0.055849	0.87132	1	893	1	19359	ENSBTAG00000001292
GO:2000349	negative regulation of CD40 signaling pathway	biological_process	0.055849	0.87132	1	893	1	19359	ENSBTAG00000000436
GO:2000640	positive regulation of SREBP signaling pathway	biological_process	0.055849	0.87132	1	893	1	19359	ENSBTAG00000021512
GO:2001035	regulation of tongue muscle cell differentiation	biological_process	0.055849	0.87132	1	893	1	19359	ENSBTAG00000012212
GO:2001037	positive regulation of tongue muscle cell differentiation	biological_process	0.055849	0.87132	1	893	1	19359	ENSBTAG00000012212
GO:0048687	positive regulation of sprouting of injured axon	biological_process	0.055849	0.87132	1	893	1	19359	ENSBTAG00000047543
GO:0048691	positive regulation of axon extension involved in regeneration	biological_process	0.055849	0.87132	1	893	1	19359	ENSBTAG00000047543
GO:1902528	regulation of protein linear polyubiquitination	biological_process	0.055849	0.87132	1	893	1	19359	ENSBTAG00000018996
GO:1902530	positive regulation of protein linear polyubiquitination	biological_process	0.055849	0.87132	1	893	1	19359	ENSBTAG00000018996
GO:1904049	negative regulation of spontaneous neurotransmitter secretion	biological_process	0.055849	0.87132	1	893	1	19359	ENSBTAG00000018996
GO:0071593	lymphocyte aggregation	biological_process	0.055886	0.87132	25	893	363	19359	ENSBTAG00000012212,ENSBTAG00000012223,ENSBTAG00000021158,ENSBTAG00000015520,ENSBTAG00000014466,ENSBTAG00000013279,ENSBTAG00000019313,ENSBTAG00000016320,ENSBTAG00000021512,ENSBTAG00000014199,ENSBTAG00000002190,ENSBTAG00000007927,ENSBTAG00000002240,ENSBTAG00000015205,ENSBTAG00000014911,ENSBTAG00000019293,ENSBTAG00000021397,ENSBTAG00000001321,ENSBTAG00000019975,ENSBTAG00000025405,ENSBTAG00000010402,…
GO:0021529	spinal cord oligodendrocyte cell differentiation	biological_process	0.0559	0.87132	1	893	3	19359	ENSBTAG00000010277
GO:0021530	spinal cord oligodendrocyte cell fate specification	biological_process	0.0559	0.87132	1	893	3	19359	ENSBTAG00000010277
GO:0097028	dendritic cell differentiation	biological_process	0.055919	0.87132	4	893	29	19359	ENSBTAG00000003184,ENSBTAG00000011982,ENSBTAG00000020457,ENSBTAG00000025405
GO:0042573	retinoic acid metabolic process	biological_process	0.055954	0.87132	3	893	18	19359	ENSBTAG00000005716,ENSBTAG00000007975,ENSBTAG00000012212
GO:0098797	plasma membrane protein complex	cellular_component	0.056012	0.87154	32	893	465	19359	ENSBTAG00000021657,ENSBTAG00000023415,ENSBTAG00000047191,ENSBTAG00000007993,ENSBTAG00000039340,ENSBTAG00000007506,ENSBTAG00000001464,ENSBTAG00000019524,ENSBTAG00000019988,ENSBTAG00000004078,ENSBTAG00000027320,ENSBTAG00000013755,ENSBTAG00000009489,ENSBTAG00000006720,ENSBTAG00000006071,ENSBTAG00000001420,ENSBTAG00000015361,ENSBTAG00000017198,ENSBTAG00000017871,ENSBTAG00000018993,ENSBTAG00000006432,…
GO:0071560	cellular response to transforming growth factor beta stimulus	biological_process	0.056129	0.87267	14	893	171	19359	ENSBTAG00000019910,ENSBTAG00000046547,ENSBTAG00000020117,ENSBTAG00000038716,ENSBTAG00000035587,ENSBTAG00000000764,ENSBTAG00000020457,ENSBTAG00000002303,ENSBTAG00000045548,ENSBTAG00000013755,ENSBTAG00000031184,ENSBTAG00000015352,ENSBTAG00000015779,ENSBTAG00000000484
GO:0001574	ganglioside biosynthetic process	biological_process	0.056203	0.87312	2	893	8	19359	ENSBTAG00000048501,ENSBTAG00000025669
GO:0042330	taxis	biological_process	0.056473	0.8759	31	893	477	19359	ENSBTAG00000001941,ENSBTAG00000012210,ENSBTAG00000001173,ENSBTAG00000004215,ENSBTAG00000012223,ENSBTAG00000000815,ENSBTAG00000046320,ENSBTAG00000019293,ENSBTAG00000002240,ENSBTAG00000014359,ENSBTAG00000009938,ENSBTAG00000006014,ENSBTAG00000007927,ENSBTAG00000045902,ENSBTAG00000016915,ENSBTAG00000010155,ENSBTAG00000021420,ENSBTAG00000047543,ENSBTAG00000047567,ENSBTAG00000021336,ENSBTAG00000039652,…
GO:0044282	small molecule catabolic process	biological_process	0.056517	0.8759	19	893	244	19359	ENSBTAG00000013530,ENSBTAG00000002863,ENSBTAG00000009172,ENSBTAG00000019811,ENSBTAG00000009029,ENSBTAG00000002130,ENSBTAG00000007484,ENSBTAG00000002110,ENSBTAG00000021902,ENSBTAG00000013093,ENSBTAG00000014911,ENSBTAG00000002559,ENSBTAG00000006200,ENSBTAG00000012721,ENSBTAG00000004038,ENSBTAG00000017680,ENSBTAG00000001420,ENSBTAG00000017710,ENSBTAG00000012212
GO:0042094	interleukin-2 biosynthetic process	biological_process	0.056548	0.8759	3	893	17	19359	ENSBTAG00000001321,ENSBTAG00000009496,ENSBTAG00000013279
GO:1903362	regulation of cellular protein catabolic process	biological_process	0.056609	0.8759	17	893	217	19359	ENSBTAG00000047582,ENSBTAG00000018996,ENSBTAG00000008232,ENSBTAG00000002939,ENSBTAG00000020547,ENSBTAG00000013782,ENSBTAG00000000436,ENSBTAG00000019780,ENSBTAG00000017871,ENSBTAG00000014453,ENSBTAG00000006563,ENSBTAG00000014138,ENSBTAG00000011433,ENSBTAG00000000764,ENSBTAG00000019470,ENSBTAG00000015779,ENSBTAG00000021395
GO:0043269	regulation of ion transport	biological_process	0.056627	0.8759	30	893	438	19359	ENSBTAG00000006899,ENSBTAG00000027516,ENSBTAG00000014354,ENSBTAG00000014140,ENSBTAG00000003889,ENSBTAG00000014083,ENSBTAG00000011344,ENSBTAG00000017198,ENSBTAG00000017680,ENSBTAG00000050992,ENSBTAG00000020457,ENSBTAG00000032288,ENSBTAG00000047191,ENSBTAG00000008766,ENSBTAG00000021657,ENSBTAG00000007506,ENSBTAG00000039340,ENSBTAG00000011579,ENSBTAG00000015779,ENSBTAG00000015050,ENSBTAG00000008113,…
GO:1904478	regulation of intestinal absorption	biological_process	0.056674	0.8759	2	893	9	19359	ENSBTAG00000019770,ENSBTAG00000014911
GO:0006066	alcohol metabolic process	biological_process	0.056694	0.8759	21	893	281	19359	ENSBTAG00000012284,ENSBTAG00000005183,ENSBTAG00000019465,ENSBTAG00000019811,ENSBTAG00000009845,ENSBTAG00000002130,ENSBTAG00000012059,ENSBTAG00000017584,ENSBTAG00000019770,ENSBTAG00000001321,ENSBTAG00000009872,ENSBTAG00000037726,ENSBTAG00000002110,ENSBTAG00000014911,ENSBTAG00000013093,ENSBTAG00000005069,ENSBTAG00000002559,ENSBTAG00000001592,ENSBTAG00000012186,ENSBTAG00000012212,ENSBTAG00000010027
GO:0046503	glycerolipid catabolic process	biological_process	0.057026	0.88014	5	893	41	19359	ENSBTAG00000009236,ENSBTAG00000001420,ENSBTAG00000019770,ENSBTAG00000015118,ENSBTAG00000002130
GO:0017157	regulation of exocytosis	biological_process	0.057058	0.88014	14	893	171	19359	ENSBTAG00000005031,ENSBTAG00000009872,ENSBTAG00000000411,ENSBTAG00000008320,ENSBTAG00000011154,ENSBTAG00000019947,ENSBTAG00000017198,ENSBTAG00000003474,ENSBTAG00000020566,ENSBTAG00000020413,ENSBTAG00000018996,ENSBTAG00000002769,ENSBTAG00000047402,ENSBTAG00000000764
GO:0006094	gluconeogenesis	biological_process	0.057148	0.88048	6	893	53	19359	ENSBTAG00000032288,ENSBTAG00000047031,ENSBTAG00000014911,ENSBTAG00000016253,ENSBTAG00000014393,ENSBTAG00000000545
GO:0009058	biosynthetic process	biological_process	0.057209	0.88048	253	893	4890	19359	ENSBTAG00000012186,ENSBTAG00000014090,ENSBTAG00000010027,ENSBTAG00000001546,ENSBTAG00000048501,ENSBTAG00000001941,ENSBTAG00000014453,ENSBTAG00000001592,ENSBTAG00000015205,ENSBTAG00000006175,ENSBTAG00000021799,ENSBTAG00000021435,ENSBTAG00000021512,ENSBTAG00000009948,ENSBTAG00000000753,ENSBTAG00000019216,ENSBTAG00000006657,ENSBTAG00000009199,ENSBTAG00000012059,ENSBTAG00000008766,ENSBTAG00000045835,…
GO:0042492	gamma-delta T cell differentiation	biological_process	0.057214	0.88048	2	893	8	19359	ENSBTAG00000002240,ENSBTAG00000019293
GO:0031347	regulation of defense response	biological_process	0.057261	0.88052	29	893	430	19359	ENSBTAG00000001321,ENSBTAG00000017306,ENSBTAG00000000016,ENSBTAG00000012328,ENSBTAG00000040569,ENSBTAG00000000484,ENSBTAG00000009496,ENSBTAG00000035587,ENSBTAG00000011699,ENSBTAG00000005183,ENSBTAG00000023970,ENSBTAG00000003476,ENSBTAG00000010408,ENSBTAG00000000563,ENSBTAG00000000436,ENSBTAG00000013279,ENSBTAG00000018052,ENSBTAG00000001420,ENSBTAG00000014911,ENSBTAG00000046900,ENSBTAG00000020566,…
GO:0035584	calcium-mediated signaling using intracellular calcium source	biological_process	0.057418	0.88182	3	893	17	19359	ENSBTAG00000011344,ENSBTAG00000003675,ENSBTAG00000020547
GO:0055067	monovalent inorganic cation homeostasis	biological_process	0.057436	0.88182	10	893	105	19359	ENSBTAG00000004078,ENSBTAG00000015520,ENSBTAG00000021775,ENSBTAG00000014140,ENSBTAG00000008766,ENSBTAG00000011226,ENSBTAG00000020130,ENSBTAG00000008777,ENSBTAG00000001131,ENSBTAG00000001610
GO:0045892	negative regulation of transcription, DNA-templated	biological_process	0.057642	0.8843	61	893	1025	19359	ENSBTAG00000008113,ENSBTAG00000026769,ENSBTAG00000015779,ENSBTAG00000021861,ENSBTAG00000009199,ENSBTAG00000013538,ENSBTAG00000017360,ENSBTAG00000009451,ENSBTAG00000012063,ENSBTAG00000018229,ENSBTAG00000020117,ENSBTAG00000011539,ENSBTAG00000039793,ENSBTAG00000001086,ENSBTAG00000017528,ENSBTAG00000014453,ENSBTAG00000003889,ENSBTAG00000001941,ENSBTAG00000003184,ENSBTAG00000018112,ENSBTAG00000017580,…
GO:1903307	positive regulation of regulated secretory pathway	biological_process	0.057842	0.88667	3	893	18	19359	ENSBTAG00000002769,ENSBTAG00000009872,ENSBTAG00000003474
GO:0005667	transcription factor complex	cellular_component	0.057889	0.8867	22	893	318	19359	ENSBTAG00000005425,ENSBTAG00000017528,ENSBTAG00000004602,ENSBTAG00000003184,ENSBTAG00000018112,ENSBTAG00000003971,ENSBTAG00000052791,ENSBTAG00000009985,ENSBTAG00000012753,ENSBTAG00000021045,ENSBTAG00000002586,ENSBTAG00000026769,ENSBTAG00000000484,ENSBTAG00000019495,ENSBTAG00000050263,ENSBTAG00000015580,ENSBTAG00000012063,ENSBTAG00000009017,ENSBTAG00000018131,ENSBTAG00000005578,ENSBTAG00000002072,…
GO:0044406	adhesion of symbiont to host	biological_process	0.05803	0.88817	2	893	8	19359	ENSBTAG00000015939,ENSBTAG00000001292
GO:0051253	negative regulation of RNA metabolic process	biological_process	0.058079	0.88822	65	893	1096	19359	ENSBTAG00000021861,ENSBTAG00000017360,ENSBTAG00000026769,ENSBTAG00000015779,ENSBTAG00000039793,ENSBTAG00000018229,ENSBTAG00000012063,ENSBTAG00000017580,ENSBTAG00000003184,ENSBTAG00000011982,ENSBTAG00000021158,ENSBTAG00000017528,ENSBTAG00000018996,ENSBTAG00000014199,ENSBTAG00000006068,ENSBTAG00000009209,ENSBTAG00000021071,ENSBTAG00000020457,ENSBTAG00000035587,ENSBTAG00000013279,ENSBTAG00000004602,…
GO:0001783	B cell apoptotic process	biological_process	0.058129	0.8883	3	893	18	19359	ENSBTAG00000045548,ENSBTAG00000024105,ENSBTAG00000017037
GO:0002523	leukocyte migration involved in inflammatory response	biological_process	0.058533	0.89373	2	893	9	19359	ENSBTAG00000007927,ENSBTAG00000014496
GO:0050670	regulation of lymphocyte proliferation	biological_process	0.058576	0.89373	13	893	158	19359	ENSBTAG00000016320,ENSBTAG00000013279,ENSBTAG00000017037,ENSBTAG00000014466,ENSBTAG00000001321,ENSBTAG00000000563,ENSBTAG00000038337,ENSBTAG00000020457,ENSBTAG00000014911,ENSBTAG00000015205,ENSBTAG00000009496,ENSBTAG00000021512,ENSBTAG00000007927
GO:0046165	alcohol biosynthetic process	biological_process	0.058642	0.89404	12	893	140	19359	ENSBTAG00000001592,ENSBTAG00000017584,ENSBTAG00000012059,ENSBTAG00000001321,ENSBTAG00000019770,ENSBTAG00000012186,ENSBTAG00000037726,ENSBTAG00000009872,ENSBTAG00000005183,ENSBTAG00000012284,ENSBTAG00000019465,ENSBTAG00000005069
GO:0051017	actin filament bundle assembly	biological_process	0.058831	0.89624	11	893	123	19359	ENSBTAG00000018996,ENSBTAG00000018374,ENSBTAG00000020600,ENSBTAG00000007393,ENSBTAG00000013755,ENSBTAG00000032427,ENSBTAG00000013153,ENSBTAG00000012039,ENSBTAG00000003191,ENSBTAG00000013744,ENSBTAG00000019044
GO:0032774	RNA biosynthetic process	biological_process	0.058913	0.89626	151	893	2781	19359	ENSBTAG00000006068,ENSBTAG00000021158,ENSBTAG00000017580,ENSBTAG00000000563,ENSBTAG00000019313,ENSBTAG00000017528,ENSBTAG00000005622,ENSBTAG00000039793,ENSBTAG00000014493,ENSBTAG00000012063,ENSBTAG00000024341,ENSBTAG00000013955,ENSBTAG00000009238,ENSBTAG00000026769,ENSBTAG00000048062,ENSBTAG00000012285,ENSBTAG00000021884,ENSBTAG00000006083,ENSBTAG00000003971,ENSBTAG00000002107,ENSBTAG00000007897,…
GO:0045911	positive regulation of DNA recombination	biological_process	0.058924	0.89626	4	893	29	19359	ENSBTAG00000000130,ENSBTAG00000020457,ENSBTAG00000014199,ENSBTAG00000002072
GO:0002285	lymphocyte activation involved in immune response	biological_process	0.058996	0.89651	11	893	133	19359	ENSBTAG00000021397,ENSBTAG00000015520,ENSBTAG00000013279,ENSBTAG00000025405,ENSBTAG00000021512,ENSBTAG00000014199,ENSBTAG00000014496,ENSBTAG00000020457,ENSBTAG00000000130,ENSBTAG00000002769,ENSBTAG00000031476
GO:0097530	granulocyte migration	biological_process	0.059031	0.89651	9	893	111	19359	ENSBTAG00000006264,ENSBTAG00000004215,ENSBTAG00000000563,ENSBTAG00000001321,ENSBTAG00000046773,ENSBTAG00000007927,ENSBTAG00000010155,ENSBTAG00000009938,ENSBTAG00000006014
GO:1902548	negative regulation of cellular response to vascular endothelial growth factor stimulus	biological_process	0.0592	0.89827	2	893	8	19359	ENSBTAG00000015984,ENSBTAG00000008232
GO:0019430	removal of superoxide radicals	biological_process	0.059282	0.89827	3	893	19	19359	ENSBTAG00000018123,ENSBTAG00000019770,ENSBTAG00000017680
GO:0016126	sterol biosynthetic process	biological_process	0.059284	0.89827	5	893	41	19359	ENSBTAG00000005183,ENSBTAG00000012059,ENSBTAG00000001592,ENSBTAG00000019770,ENSBTAG00000005069
GO:1901565	organonitrogen compound catabolic process	biological_process	0.05934	0.89843	19	893	249	19359	ENSBTAG00000014476,ENSBTAG00000005973,ENSBTAG00000012721,ENSBTAG00000017680,ENSBTAG00000001420,ENSBTAG00000004038,ENSBTAG00000046900,ENSBTAG00000002110,ENSBTAG00000021902,ENSBTAG00000021499,ENSBTAG00000002977,ENSBTAG00000000484,ENSBTAG00000002130,ENSBTAG00000009172,ENSBTAG00000009029,ENSBTAG00000004248,ENSBTAG00000013530,ENSBTAG00000020457,ENSBTAG00000018321
GO:0070168	negative regulation of biomineral tissue development	biological_process	0.059414	0.89885	3	893	18	19359	ENSBTAG00000017680,ENSBTAG00000020457,ENSBTAG00000003184
GO:0045191	regulation of isotype switching	biological_process	0.059577	0.90008	4	893	29	19359	ENSBTAG00000020457,ENSBTAG00000013279,ENSBTAG00000000130,ENSBTAG00000014199
GO:0021782	glial cell development	biological_process	0.059598	0.90008	7	893	74	19359	ENSBTAG00000002072,ENSBTAG00000001321,ENSBTAG00000010277,ENSBTAG00000006990,ENSBTAG00000031476,ENSBTAG00000020457,ENSBTAG00000047543
GO:1900274	regulation of phospholipase C activity	biological_process	0.059693	0.90008	3	893	18	19359	ENSBTAG00000016915,ENSBTAG00000046644,ENSBTAG00000002804
GO:0002335	mature B cell differentiation	biological_process	0.059696	0.90008	3	893	18	19359	ENSBTAG00000021397,ENSBTAG00000001712,ENSBTAG00000031476
GO:0016324	apical plasma membrane	cellular_component	0.059724	0.90008	15	893	182	19359	ENSBTAG00000047914,ENSBTAG00000009845,ENSBTAG00000013197,ENSBTAG00000002996,ENSBTAG00000007496,ENSBTAG00000024162,ENSBTAG00000008766,ENSBTAG00000012559,ENSBTAG00000031476,ENSBTAG00000014238,ENSBTAG00000026381,ENSBTAG00000000484,ENSBTAG00000015361,ENSBTAG00000006264,ENSBTAG00000012750
GO:2000112	regulation of cellular macromolecule biosynthetic process	biological_process	0.059825	0.90052	160	893	2917	19359	ENSBTAG00000038716,ENSBTAG00000013475,ENSBTAG00000052791,ENSBTAG00000019293,ENSBTAG00000045817,ENSBTAG00000054623,ENSBTAG00000005425,ENSBTAG00000002389,ENSBTAG00000013279,ENSBTAG00000035587,ENSBTAG00000004650,ENSBTAG00000008523,ENSBTAG00000032288,ENSBTAG00000002072,ENSBTAG00000017661,ENSBTAG00000025405,ENSBTAG00000020191,ENSBTAG00000015272,ENSBTAG00000031476,ENSBTAG00000000785,ENSBTAG00000018996,…
GO:0002562	somatic diversification of immune receptors via germline recombination within a single locus	biological_process	0.059891	0.90052	6	893	54	19359	ENSBTAG00000014199,ENSBTAG00000014496,ENSBTAG00000000130,ENSBTAG00000020457,ENSBTAG00000013279,ENSBTAG00000025405
GO:0016444	somatic cell DNA recombination	biological_process	0.059891	0.90052	6	893	54	19359	ENSBTAG00000025405,ENSBTAG00000013279,ENSBTAG00000020457,ENSBTAG00000000130,ENSBTAG00000014496,ENSBTAG00000014199
GO:0007179	transforming growth factor beta receptor signaling pathway	biological_process	0.05997	0.90102	12	893	141	19359	ENSBTAG00000019910,ENSBTAG00000000764,ENSBTAG00000020457,ENSBTAG00000038716,ENSBTAG00000046547,ENSBTAG00000020117,ENSBTAG00000035587,ENSBTAG00000013755,ENSBTAG00000031184,ENSBTAG00000002303,ENSBTAG00000015352,ENSBTAG00000015779
GO:0002705	positive regulation of leukocyte mediated immunity	biological_process	0.060064	0.90138	10	893	118	19359	ENSBTAG00000000130,ENSBTAG00000020457,ENSBTAG00000002769,ENSBTAG00000014199,ENSBTAG00000013279,ENSBTAG00000002069,ENSBTAG00000009872,ENSBTAG00000000016,ENSBTAG00000001321,ENSBTAG00000023970
GO:0001523	retinoid metabolic process	biological_process	0.060086	0.90138	5	893	43	19359	ENSBTAG00000004215,ENSBTAG00000034193,ENSBTAG00000005716,ENSBTAG00000007975,ENSBTAG00000012212
GO:0016525	negative regulation of angiogenesis	biological_process	0.060566	0.90721	8	893	81	19359	ENSBTAG00000014944,ENSBTAG00000031519,ENSBTAG00000008232,ENSBTAG00000015335,ENSBTAG00000000815,ENSBTAG00000017771,ENSBTAG00000000411,ENSBTAG00000015779
GO:0032388	positive regulation of intracellular transport	biological_process	0.060607	0.90721	14	893	174	19359	ENSBTAG00000002809,ENSBTAG00000014911,ENSBTAG00000027516,ENSBTAG00000020457,ENSBTAG00000027320,ENSBTAG00000017360,ENSBTAG00000020547,ENSBTAG00000009872,ENSBTAG00000025442,ENSBTAG00000046644,ENSBTAG00000018501,ENSBTAG00000005202,ENSBTAG00000000484,ENSBTAG00000017584
GO:0036037	CD8-positive, alpha-beta T cell activation	biological_process	0.060634	0.90721	3	893	18	19359	ENSBTAG00000002240,ENSBTAG00000021158,ENSBTAG00000021512
GO:0060429	epithelium development	biological_process	0.060659	0.90721	54	893	883	19359	ENSBTAG00000012063,ENSBTAG00000007424,ENSBTAG00000002019,ENSBTAG00000004282,ENSBTAG00000045835,ENSBTAG00000018784,ENSBTAG00000009845,ENSBTAG00000015779,ENSBTAG00000040432,ENSBTAG00000024450,ENSBTAG00000021420,ENSBTAG00000018603,ENSBTAG00000008113,ENSBTAG00000048062,ENSBTAG00000006720,ENSBTAG00000047543,ENSBTAG00000003543,ENSBTAG00000013153,ENSBTAG00000013099,ENSBTAG00000031476,ENSBTAG00000021435,…
GO:0008242	omega peptidase activity	molecular_function	0.060819	0.90837	2	893	8	19359	ENSBTAG00000046900,ENSBTAG00000011583
GO:0030506	ankyrin binding	molecular_function	0.060872	0.90837	3	893	17	19359	ENSBTAG00000011922,ENSBTAG00000006253,ENSBTAG00000001610
GO:0006910	phagocytosis, recognition	biological_process	0.060875	0.90837	3	893	21	19359	ENSBTAG00000027204,ENSBTAG00000047632,ENSBTAG00000019153
GO:0046459	short-chain fatty acid metabolic process	biological_process	0.061145	0.9117	2	893	8	19359	ENSBTAG00000021902,ENSBTAG00000007484
GO:0032944	regulation of mononuclear cell proliferation	biological_process	0.061224	0.91195	13	893	159	19359	ENSBTAG00000015205,ENSBTAG00000014911,ENSBTAG00000007927,ENSBTAG00000021512,ENSBTAG00000009496,ENSBTAG00000038337,ENSBTAG00000020457,ENSBTAG00000001321,ENSBTAG00000014466,ENSBTAG00000000563,ENSBTAG00000016320,ENSBTAG00000017037,ENSBTAG00000013279
GO:0003176	aortic valve development	biological_process	0.061255	0.91195	3	893	18	19359	ENSBTAG00000020457,ENSBTAG00000005425,ENSBTAG00000017680
GO:0043412	macromolecule modification	biological_process	0.061522	0.91524	191	893	3412	19359	ENSBTAG00000017422,ENSBTAG00000003543,ENSBTAG00000019470,ENSBTAG00000017360,ENSBTAG00000001030,ENSBTAG00000000484,ENSBTAG00000015779,ENSBTAG00000000545,ENSBTAG00000008295,ENSBTAG00000013492,ENSBTAG00000013782,ENSBTAG00000001533,ENSBTAG00000003184,ENSBTAG00000006323,ENSBTAG00000009449,ENSBTAG00000001420,ENSBTAG00000001708,ENSBTAG00000023947,ENSBTAG00000016915,ENSBTAG00000018996,ENSBTAG00000001292,…
GO:0005802	trans-Golgi network	cellular_component	0.061605	0.91579	13	893	154	19359	ENSBTAG00000009507,ENSBTAG00000003566,ENSBTAG00000020332,ENSBTAG00000002939,ENSBTAG00000006014,ENSBTAG00000002130,ENSBTAG00000016128,ENSBTAG00000007065,ENSBTAG00000006323,ENSBTAG00000013955,ENSBTAG00000008438,ENSBTAG00000002881,ENSBTAG00000007962
GO:0045862	positive regulation of proteolysis	biological_process	0.061976	0.9206	19	893	255	19359	ENSBTAG00000019780,ENSBTAG00000014453,ENSBTAG00000020547,ENSBTAG00000006323,ENSBTAG00000013782,ENSBTAG00000008232,ENSBTAG00000021799,ENSBTAG00000047582,ENSBTAG00000018996,ENSBTAG00000018603,ENSBTAG00000021395,ENSBTAG00000015779,ENSBTAG00000010402,ENSBTAG00000026283,ENSBTAG00000046107,ENSBTAG00000024105,ENSBTAG00000001321,ENSBTAG00000033453,ENSBTAG00000009570
GO:0051241	negative regulation of multicellular organismal process	biological_process	0.06208	0.92145	52	893	839	19359	ENSBTAG00000031519,ENSBTAG00000021512,ENSBTAG00000014199,ENSBTAG00000014944,ENSBTAG00000001292,ENSBTAG00000002240,ENSBTAG00000020566,ENSBTAG00000004472,ENSBTAG00000002939,ENSBTAG00000009773,ENSBTAG00000031476,ENSBTAG00000000815,ENSBTAG00000003184,ENSBTAG00000010277,ENSBTAG00000015520,ENSBTAG00000017680,ENSBTAG00000001941,ENSBTAG00000007993,ENSBTAG00000009017,ENSBTAG00000012328,ENSBTAG00000011193,…
GO:1903507	negative regulation of nucleic acid-templated transcription	biological_process	0.062301	0.92403	62	893	1048	19359	ENSBTAG00000021045,ENSBTAG00000014911,ENSBTAG00000025246,ENSBTAG00000038716,ENSBTAG00000004073,ENSBTAG00000008232,ENSBTAG00000003971,ENSBTAG00000009985,ENSBTAG00000013475,ENSBTAG00000002107,ENSBTAG00000045817,ENSBTAG00000000436,ENSBTAG00000012922,ENSBTAG00000053588,ENSBTAG00000016958,ENSBTAG00000016320,ENSBTAG00000031106,ENSBTAG00000004602,ENSBTAG00000021827,ENSBTAG00000013279,ENSBTAG00000005578,…
GO:0050766	positive regulation of phagocytosis	biological_process	0.062422	0.92471	5	893	44	19359	ENSBTAG00000008034,ENSBTAG00000001321,ENSBTAG00000020566,ENSBTAG00000015520,ENSBTAG00000007450
GO:0008324	cation transmembrane transporter activity	molecular_function	0.062441	0.92471	39	893	614	19359	ENSBTAG00000036224,ENSBTAG00000047191,ENSBTAG00000021657,ENSBTAG00000008766,ENSBTAG00000039340,ENSBTAG00000007506,ENSBTAG00000032680,ENSBTAG00000020725,ENSBTAG00000027320,ENSBTAG00000004078,ENSBTAG00000009489,ENSBTAG00000006200,ENSBTAG00000001131,ENSBTAG00000006899,ENSBTAG00000015520,ENSBTAG00000007763,ENSBTAG00000014130,ENSBTAG00000039208,ENSBTAG00000007496,ENSBTAG00000046773,ENSBTAG00000020130,…
GO:0061572	actin filament bundle organization	biological_process	0.06268	0.92755	11	893	125	19359	ENSBTAG00000012039,ENSBTAG00000013153,ENSBTAG00000013755,ENSBTAG00000032427,ENSBTAG00000019044,ENSBTAG00000013744,ENSBTAG00000003191,ENSBTAG00000018374,ENSBTAG00000018996,ENSBTAG00000007393,ENSBTAG00000020600
GO:0001653	peptide receptor activity	molecular_function	0.062887	0.92874	10	893	130	19359	ENSBTAG00000014992,ENSBTAG00000021727,ENSBTAG00000006567,ENSBTAG00000046320,ENSBTAG00000013619,ENSBTAG00000014496,ENSBTAG00000011719,ENSBTAG00000003202,ENSBTAG00000011434,ENSBTAG00000027516
GO:0086010	membrane depolarization during action potential	biological_process	0.06289	0.92874	4	893	28	19359	ENSBTAG00000006720,ENSBTAG00000004770,ENSBTAG00000004078,ENSBTAG00000039340
GO:0032535	regulation of cellular component size	biological_process	0.062945	0.92874	21	893	292	19359	ENSBTAG00000012063,ENSBTAG00000020130,ENSBTAG00000047914,ENSBTAG00000019044,ENSBTAG00000021420,ENSBTAG00000019975,ENSBTAG00000047543,ENSBTAG00000001131,ENSBTAG00000015205,ENSBTAG00000014359,ENSBTAG00000006071,ENSBTAG00000035958,ENSBTAG00000001941,ENSBTAG00000049248,ENSBTAG00000018052,ENSBTAG00000000878,ENSBTAG00000013030,ENSBTAG00000006323,ENSBTAG00000005716,ENSBTAG00000005654,ENSBTAG00000053588
GO:0046639	negative regulation of alpha-beta T cell differentiation	biological_process	0.06295	0.92874	3	893	18	19359	ENSBTAG00000014199,ENSBTAG00000021512,ENSBTAG00000013279
GO:0036336	dendritic cell migration	biological_process	0.063027	0.92917	3	893	19	19359	ENSBTAG00000014496,ENSBTAG00000007927,ENSBTAG00000002190
GO:0015810	aspartate transport	biological_process	0.063073	0.92917	2	893	8	19359	ENSBTAG00000001229,ENSBTAG00000004300
GO:0032635	interleukin-6 production	biological_process	0.063294	0.9305	10	893	116	19359	ENSBTAG00000000484,ENSBTAG00000013279,ENSBTAG00000040569,ENSBTAG00000012328,ENSBTAG00000000563,ENSBTAG00000009872,ENSBTAG00000000436,ENSBTAG00000001321,ENSBTAG00000035587,ENSBTAG00000014911
GO:0050710	negative regulation of cytokine secretion	biological_process	0.063305	0.9305	5	893	42	19359	ENSBTAG00000007927,ENSBTAG00000000436,ENSBTAG00000046547,ENSBTAG00000015779,ENSBTAG00000013279
GO:0097191	extrinsic apoptotic signaling pathway	biological_process	0.063305	0.9305	14	893	176	19359	ENSBTAG00000008232,ENSBTAG00000020457,ENSBTAG00000018159,ENSBTAG00000006071,ENSBTAG00000015779,ENSBTAG00000003990,ENSBTAG00000000484,ENSBTAG00000000878,ENSBTAG00000001321,ENSBTAG00000024105,ENSBTAG00000021700,ENSBTAG00000014270,ENSBTAG00000003184,ENSBTAG00000000436
GO:2000147	positive regulation of cell motility	biological_process	0.063578	0.93315	26	893	379	19359	ENSBTAG00000024450,ENSBTAG00000047567,ENSBTAG00000017584,ENSBTAG00000047543,ENSBTAG00000045548,ENSBTAG00000001321,ENSBTAG00000004789,ENSBTAG00000020457,ENSBTAG00000002804,ENSBTAG00000014496,ENSBTAG00000045510,ENSBTAG00000009496,ENSBTAG00000004215,ENSBTAG00000001941,ENSBTAG00000017680,ENSBTAG00000039684,ENSBTAG00000012223,ENSBTAG00000046644,ENSBTAG00000024772,ENSBTAG00000008232,ENSBTAG00000020600,…
GO:0072243	metanephric nephron epithelium development	biological_process	0.06358	0.93315	3	893	19	19359	ENSBTAG00000006264,ENSBTAG00000007424,ENSBTAG00000008113
GO:0006633	fatty acid biosynthetic process	biological_process	0.063667	0.9336	10	893	112	19359	ENSBTAG00000053588,ENSBTAG00000019770,ENSBTAG00000001321,ENSBTAG00000039686,ENSBTAG00000001592,ENSBTAG00000001727,ENSBTAG00000013492,ENSBTAG00000014911,ENSBTAG00000002413,ENSBTAG00000004248
GO:0042102	positive regulation of T cell proliferation	biological_process	0.063774	0.9336	7	893	72	19359	ENSBTAG00000013279,ENSBTAG00000007927,ENSBTAG00000009496,ENSBTAG00000015205,ENSBTAG00000001321,ENSBTAG00000014911,ENSBTAG00000014466
GO:0002714	positive regulation of B cell mediated immunity	biological_process	0.063801	0.9336	4	893	31	19359	ENSBTAG00000000130,ENSBTAG00000020457,ENSBTAG00000014199,ENSBTAG00000000016
GO:0002891	positive regulation of immunoglobulin mediated immune response	biological_process	0.063801	0.9336	4	893	31	19359	ENSBTAG00000014199,ENSBTAG00000000016,ENSBTAG00000000130,ENSBTAG00000020457
GO:0002263	cell activation involved in immune response	biological_process	0.063896	0.93429	14	893	183	19359	ENSBTAG00000015520,ENSBTAG00000021397,ENSBTAG00000009872,ENSBTAG00000025405,ENSBTAG00000013279,ENSBTAG00000006014,ENSBTAG00000014496,ENSBTAG00000020566,ENSBTAG00000014199,ENSBTAG00000021512,ENSBTAG00000002769,ENSBTAG00000031476,ENSBTAG00000020457,ENSBTAG00000000130
GO:0019374	galactolipid metabolic process	biological_process	0.064079	0.93606	2	893	8	19359	ENSBTAG00000021499,ENSBTAG00000021902
GO:0005086	ARF guanyl-nucleotide exchange factor activity	molecular_function	0.064289	0.93606	3	893	17	19359	ENSBTAG00000003237,ENSBTAG00000014237,ENSBTAG00000006014
GO:0045833	negative regulation of lipid metabolic process	biological_process	0.064293	0.93606	6	893	59	19359	ENSBTAG00000008232,ENSBTAG00000046547,ENSBTAG00000001592,ENSBTAG00000001321,ENSBTAG00000012186,ENSBTAG00000053588
GO:0045136	development of secondary sexual characteristics	biological_process	0.064298	0.93606	2	893	8	19359	ENSBTAG00000009496,ENSBTAG00000020457
GO:0009886	post-embryonic morphogenesis	biological_process	0.064371	0.93606	2	893	9	19359	ENSBTAG00000024105,ENSBTAG00000021397
GO:1990748	cellular detoxification	biological_process	0.064391	0.93606	3	893	20	19359	ENSBTAG00000017680,ENSBTAG00000018123,ENSBTAG00000019770
GO:0051183	vitamin transporter activity	molecular_function	0.064406	0.93606	3	893	19	19359	ENSBTAG00000007348,ENSBTAG00000000857,ENSBTAG00000024162
GO:0006325	chromatin organization	biological_process	0.064422	0.93606	39	893	653	19359	ENSBTAG00000021884,ENSBTAG00000046760,ENSBTAG00000045817,ENSBTAG00000009985,ENSBTAG00000002083,ENSBTAG00000007776,ENSBTAG00000004073,ENSBTAG00000012922,ENSBTAG00000015437,ENSBTAG00000022160,ENSBTAG00000013279,ENSBTAG00000005030,ENSBTAG00000016958,ENSBTAG00000019153,ENSBTAG00000002393,ENSBTAG00000005578,ENSBTAG00000010381,ENSBTAG00000020457,ENSBTAG00000009872,ENSBTAG00000021512,ENSBTAG00000017689,…
GO:2000181	negative regulation of blood vessel morphogenesis	biological_process	0.064446	0.93606	8	893	82	19359	ENSBTAG00000000815,ENSBTAG00000017771,ENSBTAG00000000411,ENSBTAG00000015779,ENSBTAG00000031519,ENSBTAG00000014944,ENSBTAG00000008232,ENSBTAG00000015335
GO:0048536	spleen development	biological_process	0.064538	0.93671	4	893	32	19359	ENSBTAG00000021397,ENSBTAG00000024105,ENSBTAG00000021827,ENSBTAG00000017037
GO:0050772	positive regulation of axonogenesis	biological_process	0.06462	0.93721	6	893	54	19359	ENSBTAG00000001941,ENSBTAG00000024450,ENSBTAG00000001173,ENSBTAG00000047543,ENSBTAG00000005716,ENSBTAG00000014966
GO:0016514	SWI/SNF complex	cellular_component	0.064712	0.93724	3	893	17	19359	ENSBTAG00000008295,ENSBTAG00000006971,ENSBTAG00000009988
GO:0072604	interleukin-6 secretion	biological_process	0.064718	0.93724	4	893	31	19359	ENSBTAG00000001321,ENSBTAG00000014911,ENSBTAG00000009872,ENSBTAG00000000484
GO:0016831	carboxy-lyase activity	molecular_function	0.065079	0.93985	4	893	30	19359	ENSBTAG00000007131,ENSBTAG00000012059,ENSBTAG00000004248,ENSBTAG00000013819
GO:0044271	cellular nitrogen compound biosynthetic process	biological_process	0.065193	0.93985	196	893	3815	19359	ENSBTAG00000008523,ENSBTAG00000004650,ENSBTAG00000035587,ENSBTAG00000002072,ENSBTAG00000017661,ENSBTAG00000015408,ENSBTAG00000020776,ENSBTAG00000025405,ENSBTAG00000020191,ENSBTAG00000009872,ENSBTAG00000015272,ENSBTAG00000045817,ENSBTAG00000052791,ENSBTAG00000019293,ENSBTAG00000013475,ENSBTAG00000038716,ENSBTAG00000000550,ENSBTAG00000005425,ENSBTAG00000002479,ENSBTAG00000002389,ENSBTAG00000013279,…
GO:0000423	macromitophagy	biological_process	0.065197	0.93985	3	893	17	19359	ENSBTAG00000018996,ENSBTAG00000011699,ENSBTAG00000004282
GO:0032011	ARF protein signal transduction	biological_process	0.065218	0.93985	3	893	17	19359	ENSBTAG00000014237,ENSBTAG00000006014,ENSBTAG00000003237
GO:0032012	regulation of ARF protein signal transduction	biological_process	0.065218	0.93985	3	893	17	19359	ENSBTAG00000003237,ENSBTAG00000006014,ENSBTAG00000014237
GO:0032660	regulation of interleukin-17 production	biological_process	0.065245	0.93985	3	893	19	19359	ENSBTAG00000020457,ENSBTAG00000013279,ENSBTAG00000000563
GO:0071639	positive regulation of monocyte chemotactic protein-1 production	biological_process	0.065302	0.93985	2	893	9	19359	ENSBTAG00000046773,ENSBTAG00000001321
GO:0007631	feeding behavior	biological_process	0.065309	0.93985	6	893	66	19359	ENSBTAG00000021494,ENSBTAG00000007515,ENSBTAG00000015361,ENSBTAG00000007348,ENSBTAG00000014911,ENSBTAG00000011719
GO:0045446	endothelial cell differentiation	biological_process	0.065371	0.93985	7	893	72	19359	ENSBTAG00000045835,ENSBTAG00000001321,ENSBTAG00000005004,ENSBTAG00000000563,ENSBTAG00000031476,ENSBTAG00000048062,ENSBTAG00000018052
GO:0090435	protein localization to nuclear envelope	biological_process	0.065376	0.93985	2	893	8	19359	ENSBTAG00000014453,ENSBTAG00000006414
GO:0061024	membrane organization	biological_process	0.065561	0.94182	51	893	799	19359	ENSBTAG00000008369,ENSBTAG00000003474,ENSBTAG00000009228,ENSBTAG00000000224,ENSBTAG00000007927,ENSBTAG00000035958,ENSBTAG00000021499,ENSBTAG00000016984,ENSBTAG00000045957,ENSBTAG00000046644,ENSBTAG00000014140,ENSBTAG00000049248,ENSBTAG00000016128,ENSBTAG00000000878,ENSBTAG00000002863,ENSBTAG00000046752,ENSBTAG00000012343,ENSBTAG00000006990,ENSBTAG00000020457,ENSBTAG00000037703,ENSBTAG00000002881,…
GO:0072070	loop of Henle development	biological_process	0.065698	0.9431	2	893	9	19359	ENSBTAG00000006264,ENSBTAG00000031476
GO:0072431	signal transduction involved in mitotic G1 DNA damage checkpoint	biological_process	0.065822	0.9435	2	893	9	19359	ENSBTAG00000018159,ENSBTAG00000015779
GO:1902400	intracellular signal transduction involved in G1 DNA damage checkpoint	biological_process	0.065822	0.9435	2	893	9	19359	ENSBTAG00000018159,ENSBTAG00000015779
GO:0060900	embryonic camera-type eye formation	biological_process	0.06615	0.94751	2	893	9	19359	ENSBTAG00000001250,ENSBTAG00000007348
GO:0030036	actin cytoskeleton organization	biological_process	0.066203	0.94758	37	893	556	19359	ENSBTAG00000013744,ENSBTAG00000047543,ENSBTAG00000003191,ENSBTAG00000019044,ENSBTAG00000013153,ENSBTAG00000013755,ENSBTAG00000012328,ENSBTAG00000017422,ENSBTAG00000032427,ENSBTAG00000014779,ENSBTAG00000007993,ENSBTAG00000008057,ENSBTAG00000016124,ENSBTAG00000006323,ENSBTAG00000020600,ENSBTAG00000007393,ENSBTAG00000018996,ENSBTAG00000016486,ENSBTAG00000006071,ENSBTAG00000015205,ENSBTAG00000038733,…
GO:0071450	cellular response to oxygen radical	biological_process	0.066369	0.94803	3	893	20	19359	ENSBTAG00000018123,ENSBTAG00000019770,ENSBTAG00000017680
GO:0071451	cellular response to superoxide	biological_process	0.066369	0.94803	3	893	20	19359	ENSBTAG00000017680,ENSBTAG00000019770,ENSBTAG00000018123
GO:0035744	T-helper 1 cell cytokine production	biological_process	0.06638	0.94803	2	893	8	19359	ENSBTAG00000001321,ENSBTAG00000007927
GO:0016054	organic acid catabolic process	biological_process	0.06649	0.94823	15	893	185	19359	ENSBTAG00000021902,ENSBTAG00000013530,ENSBTAG00000014911,ENSBTAG00000002863,ENSBTAG00000019811,ENSBTAG00000009029,ENSBTAG00000009172,ENSBTAG00000006200,ENSBTAG00000012721,ENSBTAG00000004038,ENSBTAG00000017680,ENSBTAG00000001420,ENSBTAG00000007484,ENSBTAG00000017710,ENSBTAG00000012212
GO:0046395	carboxylic acid catabolic process	biological_process	0.06649	0.94823	15	893	185	19359	ENSBTAG00000012212,ENSBTAG00000017710,ENSBTAG00000007484,ENSBTAG00000001420,ENSBTAG00000017680,ENSBTAG00000004038,ENSBTAG00000012721,ENSBTAG00000006200,ENSBTAG00000009172,ENSBTAG00000019811,ENSBTAG00000009029,ENSBTAG00000002863,ENSBTAG00000014911,ENSBTAG00000013530,ENSBTAG00000021902
GO:0090160	Golgi to lysosome transport	biological_process	0.066662	0.95	2	893	8	19359	ENSBTAG00000002881,ENSBTAG00000002769
GO:0019319	hexose biosynthetic process	biological_process	0.066855	0.95205	6	893	55	19359	ENSBTAG00000014911,ENSBTAG00000047031,ENSBTAG00000032288,ENSBTAG00000014393,ENSBTAG00000000545,ENSBTAG00000016253
GO:0040017	positive regulation of locomotion	biological_process	0.067038	0.95397	27	893	399	19359	ENSBTAG00000001941,ENSBTAG00000004215,ENSBTAG00000017680,ENSBTAG00000039684,ENSBTAG00000024772,ENSBTAG00000012223,ENSBTAG00000046644,ENSBTAG00000008232,ENSBTAG00000014495,ENSBTAG00000020600,ENSBTAG00000009938,ENSBTAG00000009132,ENSBTAG00000007927,ENSBTAG00000002190,ENSBTAG00000016915,ENSBTAG00000024450,ENSBTAG00000017584,ENSBTAG00000047543,ENSBTAG00000047567,ENSBTAG00000001321,ENSBTAG00000045548,…
GO:0021936	regulation of cerebellar granule cell precursor proliferation	biological_process	0.067226	0.95469	2	893	9	19359	ENSBTAG00000003107,ENSBTAG00000014992
GO:0005978	glycogen biosynthetic process	biological_process	0.067264	0.95469	4	893	31	19359	ENSBTAG00000019011,ENSBTAG00000000785,ENSBTAG00000032288,ENSBTAG00000013492
GO:0009250	glucan biosynthetic process	biological_process	0.067264	0.95469	4	893	31	19359	ENSBTAG00000019011,ENSBTAG00000032288,ENSBTAG00000013492,ENSBTAG00000000785
GO:0043249	erythrocyte maturation	biological_process	0.067283	0.95469	2	893	9	19359	ENSBTAG00000002072,ENSBTAG00000020117
GO:2001252	positive regulation of chromosome organization	biological_process	0.067351	0.95488	12	893	138	19359	ENSBTAG00000009872,ENSBTAG00000013279,ENSBTAG00000013952,ENSBTAG00000016958,ENSBTAG00000015779,ENSBTAG00000021512,ENSBTAG00000002393,ENSBTAG00000009985,ENSBTAG00000002083,ENSBTAG00000009451,ENSBTAG00000020457,ENSBTAG00000007424
GO:0072330	monocarboxylic acid biosynthetic process	biological_process	0.067449	0.95488	12	893	143	19359	ENSBTAG00000002413,ENSBTAG00000014911,ENSBTAG00000013492,ENSBTAG00000001727,ENSBTAG00000004248,ENSBTAG00000039686,ENSBTAG00000019770,ENSBTAG00000001321,ENSBTAG00000053588,ENSBTAG00000007975,ENSBTAG00000012721,ENSBTAG00000001592
GO:0010507	negative regulation of autophagy	biological_process	0.06758	0.95488	6	893	56	19359	ENSBTAG00000014138,ENSBTAG00000005493,ENSBTAG00000014911,ENSBTAG00000000841,ENSBTAG00000012180,ENSBTAG00000012881
GO:0070167	regulation of biomineral tissue development	biological_process	0.067591	0.95488	7	893	73	19359	ENSBTAG00000013990,ENSBTAG00000003184,ENSBTAG00000001292,ENSBTAG00000020457,ENSBTAG00000001250,ENSBTAG00000008113,ENSBTAG00000017680
GO:0001906	cell killing	biological_process	0.067661	0.95488	9	893	112	19359	ENSBTAG00000002069,ENSBTAG00000023970,ENSBTAG00000024105,ENSBTAG00000019975,ENSBTAG00000001292,ENSBTAG00000014911,ENSBTAG00000002100,ENSBTAG00000035587,ENSBTAG00000002769
GO:0071559	response to transforming growth factor beta	biological_process	0.067673	0.95488	14	893	176	19359	ENSBTAG00000019910,ENSBTAG00000000764,ENSBTAG00000020457,ENSBTAG00000020117,ENSBTAG00000046547,ENSBTAG00000038716,ENSBTAG00000035587,ENSBTAG00000013755,ENSBTAG00000031184,ENSBTAG00000002303,ENSBTAG00000045548,ENSBTAG00000000484,ENSBTAG00000015352,ENSBTAG00000015779
GO:0045834	positive regulation of lipid metabolic process	biological_process	0.06772	0.95488	9	893	102	19359	ENSBTAG00000001321,ENSBTAG00000019770,ENSBTAG00000009872,ENSBTAG00000004248,ENSBTAG00000020457,ENSBTAG00000004282,ENSBTAG00000002804,ENSBTAG00000014911,ENSBTAG00000016915
GO:0015698	inorganic anion transport	biological_process	0.06775	0.95488	12	893	141	19359	ENSBTAG00000005934,ENSBTAG00000020130,ENSBTAG00000011226,ENSBTAG00000001610,ENSBTAG00000012284,ENSBTAG00000001131,ENSBTAG00000007763,ENSBTAG00000021775,ENSBTAG00000015520,ENSBTAG00000013030,ENSBTAG00000007001,ENSBTAG00000004300
GO:0021510	spinal cord development	biological_process	0.067779	0.95488	7	893	79	19359	ENSBTAG00000045812,ENSBTAG00000018052,ENSBTAG00000031476,ENSBTAG00000003107,ENSBTAG00000010277,ENSBTAG00000002072,ENSBTAG00000014359
GO:1901607	alpha-amino acid biosynthetic process	biological_process	0.067782	0.95488	7	893	69	19359	ENSBTAG00000009172,ENSBTAG00000009029,ENSBTAG00000018257,ENSBTAG00000046900,ENSBTAG00000000042,ENSBTAG00000005835,ENSBTAG00000008994
GO:0072075	metanephric mesenchyme development	biological_process	0.068111	0.95882	2	893	9	19359	ENSBTAG00000008113,ENSBTAG00000021827
GO:0032451	demethylase activity	molecular_function	0.068209	0.95951	4	893	30	19359	ENSBTAG00000006175,ENSBTAG00000019153,ENSBTAG00000012922,ENSBTAG00000048062
GO:0048878	chemical homeostasis	biological_process	0.06843	0.96137	51	893	825	19359	ENSBTAG00000011226,ENSBTAG00000027516,ENSBTAG00000009050,ENSBTAG00000001599,ENSBTAG00000008777,ENSBTAG00000015118,ENSBTAG00000011719,ENSBTAG00000014911,ENSBTAG00000009985,ENSBTAG00000008313,ENSBTAG00000053588,ENSBTAG00000020547,ENSBTAG00000014140,ENSBTAG00000007897,ENSBTAG00000046773,ENSBTAG00000020130,ENSBTAG00000016658,ENSBTAG00000032288,ENSBTAG00000015253,ENSBTAG00000020457,ENSBTAG00000012857,…
[truncated: 6,768 more rows]
