# Supplementary material for: RNA Sequencing Reveals the Involvement of Serum Exosomal miRNAs in Early Pregnancy in Cattle
Source: Animals (Basel). 2024 Sep 6;14(17):2600. doi: 10.3390/ani14172600 (PMC11394640; doi:10.3390/ani14172600)
Supplement: Supplementary file 1 [file animals-14-02600-s001.zip › S6.xls]

GO_accession	Description	Term_type	Over_represented_pValue	Corrected_pValue	DEG_item	DEG_list	Bg_item	Bg_list	Gene_names
GO:0042451	purine nucleoside biosynthetic process	biological_process	9.4905e-05	0.60055	7	249	92	19359	ENSBTAG00000000550,ENSBTAG00000006305,ENSBTAG00000016590,ENSBTAG00000002479,ENSBTAG00000014476,ENSBTAG00000039208,ENSBTAG00000009872
GO:0046129	purine ribonucleoside biosynthetic process	biological_process	9.4905e-05	0.60055	7	249	92	19359	ENSBTAG00000039208,ENSBTAG00000009872,ENSBTAG00000014476,ENSBTAG00000016590,ENSBTAG00000002479,ENSBTAG00000006305,ENSBTAG00000000550
GO:0009142	nucleoside triphosphate biosynthetic process	biological_process	0.00012048	0.60055	6	249	70	19359	ENSBTAG00000000550,ENSBTAG00000006305,ENSBTAG00000039208,ENSBTAG00000009872,ENSBTAG00000015408,ENSBTAG00000016590
GO:0030692	Noc4p-Nop14p complex	cellular_component	0.00019033	0.60055	2	249	2	19359	ENSBTAG00000001504,ENSBTAG00000011889
GO:0009163	nucleoside biosynthetic process	biological_process	0.00022303	0.60055	7	249	102	19359	ENSBTAG00000000550,ENSBTAG00000006305,ENSBTAG00000002479,ENSBTAG00000016590,ENSBTAG00000039208,ENSBTAG00000009872,ENSBTAG00000014476
GO:0042455	ribonucleoside biosynthetic process	biological_process	0.00022303	0.60055	7	249	102	19359	ENSBTAG00000006305,ENSBTAG00000039208,ENSBTAG00000014476,ENSBTAG00000009872,ENSBTAG00000016590,ENSBTAG00000002479,ENSBTAG00000000550
GO:0004817	cysteine-tRNA ligase activity	molecular_function	0.00025896	0.60055	2	249	2	19359	ENSBTAG00000011471,ENSBTAG00000010777
GO:0006423	cysteinyl-tRNA aminoacylation	biological_process	0.00025896	0.60055	2	249	2	19359	ENSBTAG00000010777,ENSBTAG00000011471
GO:1901659	glycosyl compound biosynthetic process	biological_process	0.00027503	0.60055	7	249	106	19359	ENSBTAG00000000550,ENSBTAG00000016590,ENSBTAG00000002479,ENSBTAG00000009872,ENSBTAG00000039208,ENSBTAG00000014476,ENSBTAG00000006305
GO:0030689	Noc complex	cellular_component	0.00062645	1	2	249	3	19359	ENSBTAG00000001504,ENSBTAG00000011889
GO:0048633	positive regulation of skeletal muscle tissue growth	biological_process	0.00073241	1	2	249	3	19359	ENSBTAG00000031476,ENSBTAG00000014138
GO:0000275	mitochondrial proton-transporting ATP synthase complex, catalytic core F(1)	cellular_component	0.00087956	1	2	249	6	19359	ENSBTAG00000000550,ENSBTAG00000039208
GO:0045261	proton-transporting ATP synthase complex, catalytic core F(1)	cellular_component	0.0013825	1	2	249	7	19359	ENSBTAG00000039208,ENSBTAG00000000550
GO:0060193	positive regulation of lipase activity	biological_process	0.0014801	1	4	249	36	19359	ENSBTAG00000008416,ENSBTAG00000019770,ENSBTAG00000002804,ENSBTAG00000046644
GO:0002227	innate immune response in mucosa	biological_process	0.0015414	1	2	249	5	19359	ENSBTAG00000019770,ENSBTAG00000015724
GO:0004550	nucleoside diphosphate kinase activity	molecular_function	0.0016339	1	3	249	17	19359	ENSBTAG00000006305,ENSBTAG00000015408,ENSBTAG00000016590
GO:0010898	positive regulation of triglyceride catabolic process	biological_process	0.0020004	1	2	249	6	19359	ENSBTAG00000008416,ENSBTAG00000019770
GO:0009145	purine nucleoside triphosphate biosynthetic process	biological_process	0.0020105	1	4	249	55	19359	ENSBTAG00000000550,ENSBTAG00000016590,ENSBTAG00000009872,ENSBTAG00000039208
GO:0009206	purine ribonucleoside triphosphate biosynthetic process	biological_process	0.0020105	1	4	249	55	19359	ENSBTAG00000000550,ENSBTAG00000039208,ENSBTAG00000009872,ENSBTAG00000016590
GO:0044710	single-organism metabolic process	biological_process	0.0020109	1	83	249	4393	19359	ENSBTAG00000019011,ENSBTAG00000030839,ENSBTAG00000016956,ENSBTAG00000016590,ENSBTAG00000018172,ENSBTAG00000022238,ENSBTAG00000010991,ENSBTAG00000021961,ENSBTAG00000005419,ENSBTAG00000007111,ENSBTAG00000010304,ENSBTAG00000000550,ENSBTAG00000007320,ENSBTAG00000046760,ENSBTAG00000004695,ENSBTAG00000012141,ENSBTAG00000020132,ENSBTAG00000010777,ENSBTAG00000007365,ENSBTAG00000005678,ENSBTAG00000018257,…
GO:0048631	regulation of skeletal muscle tissue growth	biological_process	0.0022458	1	2	249	5	19359	ENSBTAG00000014138,ENSBTAG00000031476
GO:0005086	ARF guanyl-nucleotide exchange factor activity	molecular_function	0.0023099	1	3	249	17	19359	ENSBTAG00000003580,ENSBTAG00000019058,ENSBTAG00000014945
GO:0051006	positive regulation of lipoprotein lipase activity	biological_process	0.0023461	1	2	249	6	19359	ENSBTAG00000008416,ENSBTAG00000019770
GO:0032011	ARF protein signal transduction	biological_process	0.0023557	1	3	249	17	19359	ENSBTAG00000003580,ENSBTAG00000019058,ENSBTAG00000014945
GO:0032012	regulation of ARF protein signal transduction	biological_process	0.0023557	1	3	249	17	19359	ENSBTAG00000003580,ENSBTAG00000019058,ENSBTAG00000014945
GO:0048639	positive regulation of developmental growth	biological_process	0.0025923	1	7	249	126	19359	ENSBTAG00000014278,ENSBTAG00000018996,ENSBTAG00000014138,ENSBTAG00000031476,ENSBTAG00000009496,ENSBTAG00000048237,ENSBTAG00000014911
GO:0007050	cell cycle arrest	biological_process	0.0031307	1	6	249	108	19359	ENSBTAG00000031231,ENSBTAG00000006305,ENSBTAG00000001221,ENSBTAG00000031184,ENSBTAG00000004695,ENSBTAG00000046644
GO:0030300	regulation of intestinal cholesterol absorption	biological_process	0.0032508	1	2	249	7	19359	ENSBTAG00000019770,ENSBTAG00000014911
GO:0061365	positive regulation of triglyceride lipase activity	biological_process	0.0035031	1	2	249	7	19359	ENSBTAG00000008416,ENSBTAG00000019770
GO:0030036	actin cytoskeleton organization	biological_process	0.0035314	1	17	249	556	19359	ENSBTAG00000011017,ENSBTAG00000014945,ENSBTAG00000035958,ENSBTAG00000046644,ENSBTAG00000019910,ENSBTAG00000032427,ENSBTAG00000014779,ENSBTAG00000002996,ENSBTAG00000011406,ENSBTAG00000018996,ENSBTAG00000007369,ENSBTAG00000019058,ENSBTAG00000013755,ENSBTAG00000020764,ENSBTAG00000018374,ENSBTAG00000007300,ENSBTAG00000000888
GO:0010896	regulation of triglyceride catabolic process	biological_process	0.0035475	1	2	249	8	19359	ENSBTAG00000019770,ENSBTAG00000008416
GO:0009201	ribonucleoside triphosphate biosynthetic process	biological_process	0.0035722	1	4	249	61	19359	ENSBTAG00000000550,ENSBTAG00000039208,ENSBTAG00000009872,ENSBTAG00000016590
GO:0005542	folic acid binding	molecular_function	0.0039054	1	2	249	7	19359	ENSBTAG00000024162,ENSBTAG00000020404
GO:0060191	regulation of lipase activity	biological_process	0.0039472	1	4	249	47	19359	ENSBTAG00000002804,ENSBTAG00000046644,ENSBTAG00000008416,ENSBTAG00000019770
GO:0006650	glycerophospholipid metabolic process	biological_process	0.0039836	1	9	249	211	19359	ENSBTAG00000008416,ENSBTAG00000003387,ENSBTAG00000002804,ENSBTAG00000007320,ENSBTAG00000024107,ENSBTAG00000014138,ENSBTAG00000019770,ENSBTAG00000010304,ENSBTAG00000013971
GO:0030029	actin filament-based process	biological_process	0.0041752	1	18	249	613	19359	ENSBTAG00000000888,ENSBTAG00000018374,ENSBTAG00000007300,ENSBTAG00000020764,ENSBTAG00000019058,ENSBTAG00000013755,ENSBTAG00000014930,ENSBTAG00000018996,ENSBTAG00000007369,ENSBTAG00000002996,ENSBTAG00000011406,ENSBTAG00000032427,ENSBTAG00000014779,ENSBTAG00000046644,ENSBTAG00000019910,ENSBTAG00000011017,ENSBTAG00000035958,ENSBTAG00000014945
GO:0044058	regulation of digestive system process	biological_process	0.0041788	1	3	249	24	19359	ENSBTAG00000014911,ENSBTAG00000019770,ENSBTAG00000010681
GO:0072522	purine-containing compound biosynthetic process	biological_process	0.0042096	1	7	249	159	19359	ENSBTAG00000000550,ENSBTAG00000006305,ENSBTAG00000002479,ENSBTAG00000016590,ENSBTAG00000039208,ENSBTAG00000014476,ENSBTAG00000009872
GO:0009133	nucleoside diphosphate biosynthetic process	biological_process	0.0043998	1	2	249	7	19359	ENSBTAG00000006305,ENSBTAG00000015408
GO:0048630	skeletal muscle tissue growth	biological_process	0.0045336	1	2	249	7	19359	ENSBTAG00000014138,ENSBTAG00000031476
GO:0016301	kinase activity	molecular_function	0.0049081	1	21	249	751	19359	ENSBTAG00000014930,ENSBTAG00000012985,ENSBTAG00000007320,ENSBTAG00000019076,ENSBTAG00000006305,ENSBTAG00000016590,ENSBTAG00000004695,ENSBTAG00000017037,ENSBTAG00000021913,ENSBTAG00000009872,ENSBTAG00000013971,ENSBTAG00000003387,ENSBTAG00000002804,ENSBTAG00000015408,ENSBTAG00000021768,ENSBTAG00000014393,ENSBTAG00000010304,ENSBTAG00000021420,ENSBTAG00000019465,ENSBTAG00000011406,ENSBTAG00000002479
GO:0002260	lymphocyte homeostasis	biological_process	0.0049341	1	4	249	48	19359	ENSBTAG00000009496,ENSBTAG00000000292,ENSBTAG00000017037,ENSBTAG00000000888
GO:0045927	positive regulation of growth	biological_process	0.0049517	1	8	249	180	19359	ENSBTAG00000018996,ENSBTAG00000048237,ENSBTAG00000009496,ENSBTAG00000014138,ENSBTAG00000014278,ENSBTAG00000014495,ENSBTAG00000014911,ENSBTAG00000031476
GO:1904478	regulation of intestinal absorption	biological_process	0.0050037	1	2	249	9	19359	ENSBTAG00000019770,ENSBTAG00000014911
GO:0098779	mitophagy in response to mitochondrial depolarization	biological_process	0.00512	1	2	249	7	19359	ENSBTAG00000018996,ENSBTAG00000011699
GO:0055024	regulation of cardiac muscle tissue development	biological_process	0.0054461	1	4	249	48	19359	ENSBTAG00000048237,ENSBTAG00000031476,ENSBTAG00000002092,ENSBTAG00000014278
GO:2000726	negative regulation of cardiac muscle cell differentiation	biological_process	0.005529	1	2	249	8	19359	ENSBTAG00000031476,ENSBTAG00000002092
GO:0072070	loop of Henle development	biological_process	0.0060678	1	2	249	9	19359	ENSBTAG00000031476,ENSBTAG00000006264
GO:0045844	positive regulation of striated muscle tissue development	biological_process	0.0066764	1	4	249	51	19359	ENSBTAG00000031476,ENSBTAG00000048237,ENSBTAG00000014278,ENSBTAG00000014138
GO:0048636	positive regulation of muscle organ development	biological_process	0.0066764	1	4	249	51	19359	ENSBTAG00000014138,ENSBTAG00000014278,ENSBTAG00000031476,ENSBTAG00000048237
GO:0019829	cation-transporting ATPase activity	molecular_function	0.0067877	1	4	249	60	19359	ENSBTAG00000039208,ENSBTAG00000000550,ENSBTAG00000000520,ENSBTAG00000014140
GO:0042625	ATPase activity, coupled to transmembrane movement of ions	molecular_function	0.0067877	1	4	249	60	19359	ENSBTAG00000039208,ENSBTAG00000000550,ENSBTAG00000014140,ENSBTAG00000000520
GO:1902916	positive regulation of protein polyubiquitination	biological_process	0.0067923	1	2	249	8	19359	ENSBTAG00000018996,ENSBTAG00000020936
GO:1901863	positive regulation of muscle tissue development	biological_process	0.0071958	1	4	249	52	19359	ENSBTAG00000048237,ENSBTAG00000031476,ENSBTAG00000014138,ENSBTAG00000014278
GO:0009127	purine nucleoside monophosphate biosynthetic process	biological_process	0.0072349	1	4	249	70	19359	ENSBTAG00000000550,ENSBTAG00000039208,ENSBTAG00000009872,ENSBTAG00000006305
GO:0009168	purine ribonucleoside monophosphate biosynthetic process	biological_process	0.0072349	1	4	249	70	19359	ENSBTAG00000000550,ENSBTAG00000039208,ENSBTAG00000009872,ENSBTAG00000006305
GO:0040034	regulation of development, heterochronic	biological_process	0.007804	1	2	249	11	19359	ENSBTAG00000031476,ENSBTAG00000048237
GO:0048505	regulation of timing of cell differentiation	biological_process	0.007804	1	2	249	11	19359	ENSBTAG00000048237,ENSBTAG00000031476
GO:0009152	purine ribonucleotide biosynthetic process	biological_process	0.0079416	1	6	249	140	19359	ENSBTAG00000009872,ENSBTAG00000039208,ENSBTAG00000002479,ENSBTAG00000016590,ENSBTAG00000006305,ENSBTAG00000000550
GO:0006754	ATP biosynthetic process	biological_process	0.0080434	1	3	249	45	19359	ENSBTAG00000000550,ENSBTAG00000009872,ENSBTAG00000039208
GO:0016772	transferase activity, transferring phosphorus-containing groups	molecular_function	0.0081115	1	23	249	904	19359	ENSBTAG00000019076,ENSBTAG00000006305,ENSBTAG00000016590,ENSBTAG00000012985,ENSBTAG00000014930,ENSBTAG00000007320,ENSBTAG00000017037,ENSBTAG00000020776,ENSBTAG00000009872,ENSBTAG00000021913,ENSBTAG00000013971,ENSBTAG00000004695,ENSBTAG00000015408,ENSBTAG00000021768,ENSBTAG00000003387,ENSBTAG00000002804,ENSBTAG00000019465,ENSBTAG00000021420,ENSBTAG00000039212,ENSBTAG00000011406,ENSBTAG00000002479,…
GO:0097162	MADS box domain binding	molecular_function	0.0084476	1	1	249	1	19359	ENSBTAG00000001221
GO:0051004	regulation of lipoprotein lipase activity	biological_process	0.0085513	1	2	249	11	19359	ENSBTAG00000019770,ENSBTAG00000008416
GO:0009306	protein secretion	biological_process	0.0086009	1	12	249	380	19359	ENSBTAG00000008083,ENSBTAG00000020047,ENSBTAG00000010681,ENSBTAG00000003436,ENSBTAG00000007111,ENSBTAG00000009872,ENSBTAG00000007515,ENSBTAG00000014911,ENSBTAG00000020936,ENSBTAG00000018996,ENSBTAG00000000292,ENSBTAG00000021799
GO:0009165	nucleotide biosynthetic process	biological_process	0.00868	1	8	249	220	19359	ENSBTAG00000000550,ENSBTAG00000012985,ENSBTAG00000006305,ENSBTAG00000039208,ENSBTAG00000016590,ENSBTAG00000015408,ENSBTAG00000009872,ENSBTAG00000002479
GO:0006066	alcohol metabolic process	biological_process	0.0087713	1	10	249	281	19359	ENSBTAG00000010991,ENSBTAG00000034139,ENSBTAG00000006934,ENSBTAG00000005069,ENSBTAG00000024107,ENSBTAG00000019770,ENSBTAG00000010304,ENSBTAG00000019465,ENSBTAG00000014911,ENSBTAG00000009872
GO:0048638	regulation of developmental growth	biological_process	0.0087967	1	9	249	242	19359	ENSBTAG00000021420,ENSBTAG00000014911,ENSBTAG00000031476,ENSBTAG00000014138,ENSBTAG00000014278,ENSBTAG00000002092,ENSBTAG00000009496,ENSBTAG00000048237,ENSBTAG00000018996
GO:0046486	glycerolipid metabolic process	biological_process	0.0088124	1	10	249	284	19359	ENSBTAG00000024107,ENSBTAG00000007320,ENSBTAG00000002804,ENSBTAG00000003387,ENSBTAG00000008416,ENSBTAG00000013971,ENSBTAG00000010304,ENSBTAG00000014138,ENSBTAG00000019770,ENSBTAG00000008083
GO:0001725	stress fiber	cellular_component	0.0091642	1	4	249	53	19359	ENSBTAG00000002996,ENSBTAG00000032427,ENSBTAG00000007369,ENSBTAG00000007300
GO:0046325	negative regulation of glucose import	biological_process	0.0092479	1	2	249	10	19359	ENSBTAG00000014911,ENSBTAG00000017086
GO:0046965	retinoid X receptor binding	molecular_function	0.0092562	1	2	249	10	19359	ENSBTAG00000014090,ENSBTAG00000010681
GO:0005623	cell	cellular_component	0.0093705	1	206	249	14417	19359	ENSBTAG00000018270,ENSBTAG00000014130,ENSBTAG00000002367,ENSBTAG00000046320,ENSBTAG00000011539,ENSBTAG00000011471,ENSBTAG00000011692,ENSBTAG00000014138,ENSBTAG00000007389,ENSBTAG00000006366,ENSBTAG00000006457,ENSBTAG00000013952,ENSBTAG00000000177,ENSBTAG00000007421,ENSBTAG00000015520,ENSBTAG00000002804,ENSBTAG00000031184,ENSBTAG00000001912,ENSBTAG00000021799,ENSBTAG00000004300,ENSBTAG00000000810,…
GO:0051345	positive regulation of hydrolase activity	biological_process	0.0095957	1	15	249	524	19359	ENSBTAG00000002804,ENSBTAG00000008416,ENSBTAG00000003192,ENSBTAG00000021799,ENSBTAG00000047531,ENSBTAG00000014140,ENSBTAG00000046644,ENSBTAG00000022169,ENSBTAG00000017812,ENSBTAG00000019770,ENSBTAG00000004305,ENSBTAG00000006542,ENSBTAG00000008497,ENSBTAG00000001221,ENSBTAG00000020547
GO:0055021	regulation of cardiac muscle tissue growth	biological_process	0.0096473	1	3	249	30	19359	ENSBTAG00000048237,ENSBTAG00000002092,ENSBTAG00000014278
GO:1901293	nucleoside phosphate biosynthetic process	biological_process	0.0097164	1	8	249	224	19359	ENSBTAG00000012985,ENSBTAG00000000550,ENSBTAG00000039208,ENSBTAG00000016590,ENSBTAG00000015408,ENSBTAG00000006305,ENSBTAG00000009872,ENSBTAG00000002479
GO:0048738	cardiac muscle tissue development	biological_process	0.0097284	1	7	249	159	19359	ENSBTAG00000001086,ENSBTAG00000014930,ENSBTAG00000014278,ENSBTAG00000005425,ENSBTAG00000002092,ENSBTAG00000031476,ENSBTAG00000048237
GO:0014706	striated muscle tissue development	biological_process	0.0097999	1	10	249	296	19359	ENSBTAG00000014138,ENSBTAG00000006563,ENSBTAG00000001086,ENSBTAG00000014533,ENSBTAG00000014278,ENSBTAG00000005425,ENSBTAG00000031476,ENSBTAG00000014930,ENSBTAG00000002092,ENSBTAG00000048237
GO:0016776	phosphotransferase activity, phosphate group as acceptor	molecular_function	0.0098056	1	3	249	31	19359	ENSBTAG00000006305,ENSBTAG00000016590,ENSBTAG00000015408
GO:1903837	regulation of mRNA 3'-UTR binding	biological_process	0.0098785	1	1	249	1	19359	ENSBTAG00000004695
GO:1903839	positive regulation of mRNA 3'-UTR binding	biological_process	0.0098785	1	1	249	1	19359	ENSBTAG00000004695
GO:0032371	regulation of sterol transport	biological_process	0.010165	1	3	249	33	19359	ENSBTAG00000010681,ENSBTAG00000019770,ENSBTAG00000014911
GO:0032374	regulation of cholesterol transport	biological_process	0.010165	1	3	249	33	19359	ENSBTAG00000014911,ENSBTAG00000010681,ENSBTAG00000019770
GO:1901137	carbohydrate derivative biosynthetic process	biological_process	0.010268	1	15	249	562	19359	ENSBTAG00000022238,ENSBTAG00000012985,ENSBTAG00000000550,ENSBTAG00000007449,ENSBTAG00000006305,ENSBTAG00000015408,ENSBTAG00000016956,ENSBTAG00000016590,ENSBTAG00000013322,ENSBTAG00000039208,ENSBTAG00000020132,ENSBTAG00000002479,ENSBTAG00000009037,ENSBTAG00000014476,ENSBTAG00000009872
GO:0006164	purine nucleotide biosynthetic process	biological_process	0.01031	1	6	249	147	19359	ENSBTAG00000009872,ENSBTAG00000039208,ENSBTAG00000016590,ENSBTAG00000002479,ENSBTAG00000006305,ENSBTAG00000000550
GO:0022600	digestive system process	biological_process	0.010378	1	4	249	62	19359	ENSBTAG00000020936,ENSBTAG00000019770,ENSBTAG00000010681,ENSBTAG00000014911
GO:0014904	myotube cell development	biological_process	0.010393	1	3	249	34	19359	ENSBTAG00000014533,ENSBTAG00000006563,ENSBTAG00000018270
GO:0017069	snRNA binding	molecular_function	0.010711	1	3	249	32	19359	ENSBTAG00000006104,ENSBTAG00000004695,ENSBTAG00000017275
GO:0046488	phosphatidylinositol metabolic process	biological_process	0.011258	1	6	249	129	19359	ENSBTAG00000002804,ENSBTAG00000007320,ENSBTAG00000003387,ENSBTAG00000014138,ENSBTAG00000013971,ENSBTAG00000024107
GO:0002385	mucosal immune response	biological_process	0.011628	1	2	249	13	19359	ENSBTAG00000019770,ENSBTAG00000015724
GO:0016202	regulation of striated muscle tissue development	biological_process	0.01169	1	5	249	94	19359	ENSBTAG00000014138,ENSBTAG00000014278,ENSBTAG00000002092,ENSBTAG00000031476,ENSBTAG00000048237
GO:0008356	asymmetric cell division	biological_process	0.011808	1	2	249	11	19359	ENSBTAG00000008497,ENSBTAG00000007860
GO:0004793	threonine aldolase activity	molecular_function	0.011849	1	1	249	1	19359	ENSBTAG00000009029
GO:0008732	L-allo-threonine aldolase activity	molecular_function	0.011849	1	1	249	1	19359	ENSBTAG00000009029
GO:0030299	intestinal cholesterol absorption	biological_process	0.011982	1	2	249	12	19359	ENSBTAG00000019770,ENSBTAG00000014911
GO:0009260	ribonucleotide biosynthetic process	biological_process	0.012172	1	6	249	151	19359	ENSBTAG00000009872,ENSBTAG00000039208,ENSBTAG00000002479,ENSBTAG00000016590,ENSBTAG00000006305,ENSBTAG00000000550
GO:0048015	phosphatidylinositol-mediated signaling	biological_process	0.012476	1	6	249	127	19359	ENSBTAG00000002804,ENSBTAG00000007320,ENSBTAG00000022169,ENSBTAG00000013971,ENSBTAG00000001221,ENSBTAG00000014911
GO:0032432	actin filament bundle	cellular_component	0.012596	1	4	249	59	19359	ENSBTAG00000002996,ENSBTAG00000032427,ENSBTAG00000007300,ENSBTAG00000007369
GO:0048634	regulation of muscle organ development	biological_process	0.012625	1	5	249	97	19359	ENSBTAG00000014278,ENSBTAG00000014138,ENSBTAG00000031476,ENSBTAG00000048237,ENSBTAG00000002092
GO:0070661	leukocyte proliferation	biological_process	0.012637	1	8	249	223	19359	ENSBTAG00000031231,ENSBTAG00000000292,ENSBTAG00000009496,ENSBTAG00000018270,ENSBTAG00000000888,ENSBTAG00000014911,ENSBTAG00000017037,ENSBTAG00000015520
GO:0016323	basolateral plasma membrane	cellular_component	0.012856	1	6	249	127	19359	ENSBTAG00000012024,ENSBTAG00000020936,ENSBTAG00000006264,ENSBTAG00000002996,ENSBTAG00000007994,ENSBTAG00000024162
GO:0006669	sphinganine-1-phosphate biosynthetic process	biological_process	0.012867	1	1	249	1	19359	ENSBTAG00000009872
GO:0043977	histone H2A-K5 acetylation	biological_process	0.012867	1	1	249	1	19359	ENSBTAG00000009872
GO:0043980	histone H2B-K12 acetylation	biological_process	0.012867	1	1	249	1	19359	ENSBTAG00000009872
GO:1901615	organic hydroxy compound metabolic process	biological_process	0.012966	1	12	249	391	19359	ENSBTAG00000014911,ENSBTAG00000019465,ENSBTAG00000012338,ENSBTAG00000009872,ENSBTAG00000019770,ENSBTAG00000010304,ENSBTAG00000024107,ENSBTAG00000005069,ENSBTAG00000034139,ENSBTAG00000018996,ENSBTAG00000010991,ENSBTAG00000006934
GO:0055001	muscle cell development	biological_process	0.013025	1	6	249	133	19359	ENSBTAG00000018270,ENSBTAG00000006366,ENSBTAG00000014533,ENSBTAG00000006563,ENSBTAG00000001086,ENSBTAG00000002092
GO:0015078	hydrogen ion transmembrane transporter activity	molecular_function	0.013263	1	5	249	143	19359	ENSBTAG00000015520,ENSBTAG00000014130,ENSBTAG00000039208,ENSBTAG00000000292,ENSBTAG00000000550
GO:0019842	vitamin binding	molecular_function	0.013336	1	4	249	61	19359	ENSBTAG00000024162,ENSBTAG00000018172,ENSBTAG00000034139,ENSBTAG00000020404
GO:0060420	regulation of heart growth	biological_process	0.013439	1	3	249	34	19359	ENSBTAG00000014278,ENSBTAG00000002092,ENSBTAG00000048237
GO:1901861	regulation of muscle tissue development	biological_process	0.013449	1	5	249	97	19359	ENSBTAG00000014138,ENSBTAG00000014278,ENSBTAG00000002092,ENSBTAG00000031476,ENSBTAG00000048237
GO:0048017	inositol lipid-mediated signaling	biological_process	0.013461	1	6	249	129	19359	ENSBTAG00000002804,ENSBTAG00000007320,ENSBTAG00000022169,ENSBTAG00000014911,ENSBTAG00000013971,ENSBTAG00000001221
GO:0009156	ribonucleoside monophosphate biosynthetic process	biological_process	0.013597	1	4	249	81	19359	ENSBTAG00000000550,ENSBTAG00000006305,ENSBTAG00000039208,ENSBTAG00000009872
GO:0061061	muscle structure development	biological_process	0.013621	1	13	249	462	19359	ENSBTAG00000002092,ENSBTAG00000048237,ENSBTAG00000014930,ENSBTAG00000007369,ENSBTAG00000031476,ENSBTAG00000006366,ENSBTAG00000004695,ENSBTAG00000014533,ENSBTAG00000001086,ENSBTAG00000006563,ENSBTAG00000014138,ENSBTAG00000014278,ENSBTAG00000018270
GO:0002251	organ or tissue specific immune response	biological_process	0.013676	1	2	249	15	19359	ENSBTAG00000019770,ENSBTAG00000015724
GO:0008152	metabolic process	biological_process	0.013678	1	157	249	10226	19359	ENSBTAG00000007515,ENSBTAG00000009872,ENSBTAG00000009029,ENSBTAG00000006525,ENSBTAG00000004695,ENSBTAG00000022169,ENSBTAG00000000550,ENSBTAG00000007320,ENSBTAG00000005425,ENSBTAG00000000545,ENSBTAG00000014140,ENSBTAG00000019721,ENSBTAG00000002092,ENSBTAG00000005030,ENSBTAG00000013538,ENSBTAG00000005069,ENSBTAG00000024107,ENSBTAG00000021700,ENSBTAG00000007449,ENSBTAG00000018172,ENSBTAG00000001086,…
GO:0032040	small-subunit processome	cellular_component	0.013716	1	3	249	36	19359	ENSBTAG00000006104,ENSBTAG00000001504,ENSBTAG00000011889
GO:0060537	muscle tissue development	biological_process	0.013783	1	10	249	311	19359	ENSBTAG00000031476,ENSBTAG00000005425,ENSBTAG00000014278,ENSBTAG00000001086,ENSBTAG00000006563,ENSBTAG00000014138,ENSBTAG00000014533,ENSBTAG00000048237,ENSBTAG00000002092,ENSBTAG00000014930
GO:0033554	cellular response to stress	biological_process	0.0138	1	33	249	1529	19359	ENSBTAG00000005419,ENSBTAG00000015686,ENSBTAG00000008369,ENSBTAG00000008497,ENSBTAG00000011699,ENSBTAG00000008083,ENSBTAG00000022007,ENSBTAG00000046644,ENSBTAG00000019076,ENSBTAG00000030839,ENSBTAG00000018996,ENSBTAG00000001221,ENSBTAG00000020547,ENSBTAG00000019770,ENSBTAG00000005030,ENSBTAG00000004300,ENSBTAG00000021799,ENSBTAG00000020936,ENSBTAG00000046339,ENSBTAG00000006366,ENSBTAG00000044106,…
GO:0032368	regulation of lipid transport	biological_process	0.014101	1	4	249	67	19359	ENSBTAG00000001221,ENSBTAG00000014911,ENSBTAG00000019770,ENSBTAG00000010681
GO:0004757	sepiapterin reductase activity	molecular_function	0.01433	1	1	249	1	19359	ENSBTAG00000021961
GO:0044464	cell part	cellular_component	0.014582	1	204	249	14336	19359	ENSBTAG00000021215,ENSBTAG00000037404,ENSBTAG00000005030,ENSBTAG00000005069,ENSBTAG00000024107,ENSBTAG00000021700,ENSBTAG00000013538,ENSBTAG00000000030,ENSBTAG00000014140,ENSBTAG00000019721,ENSBTAG00000005425,ENSBTAG00000000545,ENSBTAG00000013755,ENSBTAG00000000550,ENSBTAG00000007369,ENSBTAG00000004695,ENSBTAG00000009471,ENSBTAG00000022169,ENSBTAG00000006525,ENSBTAG00000009029,ENSBTAG00000009872,…
GO:0001651	dense fibrillar component	cellular_component	0.014647	1	1	249	1	19359	ENSBTAG00000006104
GO:0034512	box C/D snoRNA binding	molecular_function	0.014647	1	1	249	1	19359	ENSBTAG00000006104
GO:0045834	positive regulation of lipid metabolic process	biological_process	0.014708	1	5	249	102	19359	ENSBTAG00000008416,ENSBTAG00000019770,ENSBTAG00000002804,ENSBTAG00000014911,ENSBTAG00000009872
GO:0010888	negative regulation of lipid storage	biological_process	0.014785	1	2	249	13	19359	ENSBTAG00000008416,ENSBTAG00000010681
GO:0046390	ribose phosphate biosynthetic process	biological_process	0.014796	1	6	249	157	19359	ENSBTAG00000006305,ENSBTAG00000002479,ENSBTAG00000016590,ENSBTAG00000039208,ENSBTAG00000009872,ENSBTAG00000000550
GO:0021688	cerebellar molecular layer formation	biological_process	0.014972	1	1	249	1	19359	ENSBTAG00000031476
GO:0060844	arterial endothelial cell fate commitment	biological_process	0.014972	1	1	249	1	19359	ENSBTAG00000031476
GO:0060846	blood vessel endothelial cell fate commitment	biological_process	0.014972	1	1	249	1	19359	ENSBTAG00000031476
GO:0060847	endothelial cell fate specification	biological_process	0.014972	1	1	249	1	19359	ENSBTAG00000031476
GO:0060853	Notch signaling pathway involved in arterial endothelial cell fate commitment	biological_process	0.014972	1	1	249	1	19359	ENSBTAG00000031476
GO:0097101	blood vessel endothelial cell fate specification	biological_process	0.014972	1	1	249	1	19359	ENSBTAG00000031476
GO:0097102	endothelial tip cell fate specification	biological_process	0.014972	1	1	249	1	19359	ENSBTAG00000031476
GO:1901207	regulation of heart looping	biological_process	0.014979	1	1	249	1	19359	ENSBTAG00000014278
GO:1901208	negative regulation of heart looping	biological_process	0.014979	1	1	249	1	19359	ENSBTAG00000014278
GO:1901210	regulation of cardiac chamber formation	biological_process	0.014979	1	1	249	1	19359	ENSBTAG00000014278
GO:1901211	negative regulation of cardiac chamber formation	biological_process	0.014979	1	1	249	1	19359	ENSBTAG00000014278
GO:1901219	regulation of cardiac chamber morphogenesis	biological_process	0.014979	1	1	249	1	19359	ENSBTAG00000014278
GO:1901220	negative regulation of cardiac chamber morphogenesis	biological_process	0.014979	1	1	249	1	19359	ENSBTAG00000014278
GO:0031674	I band	cellular_component	0.014988	1	5	249	95	19359	ENSBTAG00000007369,ENSBTAG00000007300,ENSBTAG00000014138,ENSBTAG00000006563,ENSBTAG00000001086
GO:0090208	positive regulation of triglyceride metabolic process	biological_process	0.015061	1	2	249	15	19359	ENSBTAG00000019770,ENSBTAG00000008416
GO:0046933	proton-transporting ATP synthase activity, rotational mechanism	molecular_function	0.015114	1	2	249	20	19359	ENSBTAG00000039208,ENSBTAG00000000550
GO:0042641	actomyosin	cellular_component	0.015413	1	4	249	62	19359	ENSBTAG00000002996,ENSBTAG00000032427,ENSBTAG00000007300,ENSBTAG00000007369
GO:0006876	cellular cadmium ion homeostasis	biological_process	0.015669	1	1	249	1	19359	ENSBTAG00000015520
GO:0015707	nitrite transport	biological_process	0.015669	1	1	249	1	19359	ENSBTAG00000015520
GO:0070821	tertiary granule membrane	cellular_component	0.015669	1	1	249	1	19359	ENSBTAG00000015520
GO:0030670	phagocytic vesicle membrane	cellular_component	0.015703	1	2	249	13	19359	ENSBTAG00000015520,ENSBTAG00000000292
GO:1990565	HSP90-CDC37 chaperone complex	cellular_component	0.015728	1	1	249	1	19359	ENSBTAG00000011699
GO:0015039	NADPH-adrenodoxin reductase activity	molecular_function	0.015798	1	1	249	1	19359	ENSBTAG00000006525
GO:0034755	iron ion transmembrane transport	biological_process	0.015822	1	2	249	13	19359	ENSBTAG00000015520,ENSBTAG00000007111
GO:0010272	response to silver ion	biological_process	0.01596	1	1	249	1	19359	ENSBTAG00000000292
GO:0097188	dentin mineralization	biological_process	0.01596	1	1	249	1	19359	ENSBTAG00000000292
GO:0042559	pteridine-containing compound biosynthetic process	biological_process	0.015963	1	2	249	15	19359	ENSBTAG00000021961,ENSBTAG00000008994
GO:0035874	cellular response to copper ion starvation	biological_process	0.016006	1	1	249	1	19359	ENSBTAG00000005419
GO:0052597	diamine oxidase activity	molecular_function	0.016006	1	1	249	1	19359	ENSBTAG00000005419
GO:0097184	response to azide	biological_process	0.016006	1	1	249	1	19359	ENSBTAG00000005419
GO:0097185	cellular response to azide	biological_process	0.016006	1	1	249	1	19359	ENSBTAG00000005419
GO:0042352	GDP-L-fucose salvage	biological_process	0.016048	1	1	249	1	19359	ENSBTAG00000012985
GO:0050201	fucokinase activity	molecular_function	0.016048	1	1	249	1	19359	ENSBTAG00000012985
GO:0009200	deoxyribonucleoside triphosphate metabolic process	biological_process	0.016085	1	2	249	15	19359	ENSBTAG00000022007,ENSBTAG00000015408
GO:0001776	leukocyte homeostasis	biological_process	0.016102	1	4	249	68	19359	ENSBTAG00000000292,ENSBTAG00000009496,ENSBTAG00000000888,ENSBTAG00000017037
GO:0090341	negative regulation of secretion of lysosomal enzymes	biological_process	0.016109	1	1	249	1	19359	ENSBTAG00000010681
GO:0008386	cholesterol monooxygenase (side-chain-cleaving) activity	molecular_function	0.016117	1	1	249	1	19359	ENSBTAG00000006934
GO:0010070	zygote asymmetric cell division	biological_process	0.016123	1	1	249	1	19359	ENSBTAG00000008497
GO:0033919	glucan 1,3-alpha-glucosidase activity	molecular_function	0.016124	1	1	249	1	19359	ENSBTAG00000016956
GO:0090600	alpha-1,3-glucosidase activity	molecular_function	0.016124	1	1	249	1	19359	ENSBTAG00000016956
GO:0043890	N-acetylgalactosamine-6-sulfatase activity	molecular_function	0.016124	1	1	249	1	19359	ENSBTAG00000004568
GO:0046570	methylthioribulose 1-phosphate dehydratase activity	molecular_function	0.016124	1	1	249	1	19359	ENSBTAG00000018257
GO:0047223	beta-1,3-galactosyl-O-glycosyl-glycoprotein beta-1,3-N-acetylglucosaminyltransferase activity	molecular_function	0.016124	1	1	249	1	19359	ENSBTAG00000013322
GO:0004326	tetrahydrofolylpolyglutamate synthase activity	molecular_function	0.016124	1	1	249	1	19359	ENSBTAG00000008994
GO:0046901	tetrahydrofolylpolyglutamate biosynthetic process	biological_process	0.016124	1	1	249	1	19359	ENSBTAG00000008994
GO:0008518	reduced folate carrier activity	molecular_function	0.016124	1	1	249	1	19359	ENSBTAG00000024162
GO:0015350	methotrexate transporter activity	molecular_function	0.016124	1	1	249	1	19359	ENSBTAG00000024162
GO:0098838	reduced folate transmembrane transport	biological_process	0.016124	1	1	249	1	19359	ENSBTAG00000024162
GO:0000301	retrograde transport, vesicle recycling within Golgi	biological_process	0.016124	1	1	249	1	19359	ENSBTAG00000004598
GO:0032498	detection of muramyl dipeptide	biological_process	0.016124	1	1	249	1	19359	ENSBTAG00000020936
GO:0032500	muramyl dipeptide binding	molecular_function	0.016124	1	1	249	1	19359	ENSBTAG00000020936
GO:0004334	fumarylacetoacetase activity	molecular_function	0.016124	1	1	249	1	19359	ENSBTAG00000012338
GO:0019115	benzaldehyde dehydrogenase activity	molecular_function	0.016124	1	1	249	1	19359	ENSBTAG00000034139
GO:1901999	homogentisate metabolic process	biological_process	0.016124	1	1	249	1	19359	ENSBTAG00000012338
GO:1902000	homogentisate catabolic process	biological_process	0.016124	1	1	249	1	19359	ENSBTAG00000012338
GO:0005019	platelet-derived growth factor beta-receptor activity	molecular_function	0.016124	1	1	249	1	19359	ENSBTAG00000002804
GO:0036250	peroxisome transport along microtubule	biological_process	0.016124	1	1	249	1	19359	ENSBTAG00000013538
GO:0039552	RIG-I binding	molecular_function	0.016124	1	1	249	1	19359	ENSBTAG00000013677
GO:0044721	protein import into peroxisome matrix, substrate release	biological_process	0.016124	1	1	249	1	19359	ENSBTAG00000013538
GO:1901090	regulation of protein tetramerization	biological_process	0.016124	1	1	249	1	19359	ENSBTAG00000013538
GO:1901091	negative regulation of protein tetramerization	biological_process	0.016124	1	1	249	1	19359	ENSBTAG00000013538
GO:1901093	regulation of protein homotetramerization	biological_process	0.016124	1	1	249	1	19359	ENSBTAG00000013538
GO:1901094	negative regulation of protein homotetramerization	biological_process	0.016124	1	1	249	1	19359	ENSBTAG00000013538
GO:0005043	netrin receptor activity involved in chemorepulsion	molecular_function	0.016124	1	1	249	1	19359	ENSBTAG00000002084
GO:0008832	dGTPase activity	molecular_function	0.016124	1	1	249	1	19359	ENSBTAG00000022007
GO:0010814	substance P catabolic process	biological_process	0.016124	1	1	249	1	19359	ENSBTAG00000002977
GO:0010816	calcitonin catabolic process	biological_process	0.016124	1	1	249	1	19359	ENSBTAG00000002977
GO:0016793	triphosphoric monoester hydrolase activity	molecular_function	0.016124	1	1	249	1	19359	ENSBTAG00000022007
GO:0021822	negative regulation of cell motility involved in cerebral cortex radial glia guided migration	biological_process	0.016124	1	1	249	1	19359	ENSBTAG00000011692
GO:0030729	acetoacetate-CoA ligase activity	molecular_function	0.016124	1	1	249	1	19359	ENSBTAG00000005678
GO:0032560	guanyl deoxyribonucleotide binding	molecular_function	0.016124	1	1	249	1	19359	ENSBTAG00000022007
GO:0032567	dGTP binding	molecular_function	0.016124	1	1	249	1	19359	ENSBTAG00000022007
GO:0034959	endothelin maturation	biological_process	0.016124	1	1	249	1	19359	ENSBTAG00000002977
GO:0045769	negative regulation of asymmetric cell division	biological_process	0.016124	1	1	249	1	19359	ENSBTAG00000007860
GO:0046786	viral replication complex formation and maintenance	biological_process	0.016124	1	1	249	1	19359	ENSBTAG00000013971
GO:0052658	inositol-1,4,5-trisphosphate 5-phosphatase activity	molecular_function	0.016124	1	1	249	1	19359	ENSBTAG00000024107
GO:0070202	regulation of establishment of protein localization to chromosome	biological_process	0.016124	1	1	249	1	19359	ENSBTAG00000044106
GO:1902528	regulation of protein linear polyubiquitination	biological_process	0.016124	1	1	249	1	19359	ENSBTAG00000018996
GO:1902530	positive regulation of protein linear polyubiquitination	biological_process	0.016124	1	1	249	1	19359	ENSBTAG00000018996
GO:1904049	negative regulation of spontaneous neurotransmitter secretion	biological_process	0.016124	1	1	249	1	19359	ENSBTAG00000018996
GO:0098780	response to mitochondrial depolarisation	biological_process	0.016429	1	2	249	13	19359	ENSBTAG00000011699,ENSBTAG00000018996
GO:0006644	phospholipid metabolic process	biological_process	0.016532	1	10	249	315	19359	ENSBTAG00000002804,ENSBTAG00000007320,ENSBTAG00000008416,ENSBTAG00000003387,ENSBTAG00000024107,ENSBTAG00000010304,ENSBTAG00000019770,ENSBTAG00000014138,ENSBTAG00000013971,ENSBTAG00000009872
GO:1902023	L-arginine transport	biological_process	0.016671	1	2	249	14	19359	ENSBTAG00000036224,ENSBTAG00000015520
GO:0030688	preribosome, small subunit precursor	cellular_component	0.016738	1	2	249	13	19359	ENSBTAG00000001504,ENSBTAG00000011889
GO:0042113	B cell activation	biological_process	0.016825	1	7	249	194	19359	ENSBTAG00000017037,ENSBTAG00000046320,ENSBTAG00000009496,ENSBTAG00000000292,ENSBTAG00000031476,ENSBTAG00000020936,ENSBTAG00000018270
GO:0046940	nucleoside monophosphate phosphorylation	biological_process	0.016847	1	2	249	13	19359	ENSBTAG00000015408,ENSBTAG00000006305
GO:0045723	positive regulation of fatty acid biosynthetic process	biological_process	0.017161	1	2	249	16	19359	ENSBTAG00000014911,ENSBTAG00000019770
GO:0016604	nuclear body	cellular_component	0.017528	1	16	249	598	19359	ENSBTAG00000004695,ENSBTAG00000046760,ENSBTAG00000050263,ENSBTAG00000003776,ENSBTAG00000011539,ENSBTAG00000018996,ENSBTAG00000006366,ENSBTAG00000017275,ENSBTAG00000019721,ENSBTAG00000014393,ENSBTAG00000005425,ENSBTAG00000019465,ENSBTAG00000008497,ENSBTAG00000000545,ENSBTAG00000008369,ENSBTAG00000015686
GO:0015985	energy coupled proton transport, down electrochemical gradient	biological_process	0.018202	1	2	249	31	19359	ENSBTAG00000000550,ENSBTAG00000039208
GO:0015986	ATP synthesis coupled proton transport	biological_process	0.018202	1	2	249	31	19359	ENSBTAG00000000550,ENSBTAG00000039208
GO:0019205	nucleobase-containing compound kinase activity	molecular_function	0.018438	1	3	249	40	19359	ENSBTAG00000016590,ENSBTAG00000015408,ENSBTAG00000006305
GO:0060575	intestinal epithelial cell differentiation	biological_process	0.019163	1	2	249	15	19359	ENSBTAG00000005425,ENSBTAG00000010896
GO:0006111	regulation of gluconeogenesis	biological_process	0.019184	1	3	249	37	19359	ENSBTAG00000014393,ENSBTAG00000000545,ENSBTAG00000014911
GO:0044241	lipid digestion	biological_process	0.019436	1	2	249	15	19359	ENSBTAG00000014911,ENSBTAG00000019770
GO:0055026	negative regulation of cardiac muscle tissue development	biological_process	0.01977	1	2	249	16	19359	ENSBTAG00000002092,ENSBTAG00000031476
GO:0072023	thick ascending limb development	biological_process	0.019893	1	1	249	2	19359	ENSBTAG00000006264
GO:0072233	metanephric thick ascending limb development	biological_process	0.019893	1	1	249	2	19359	ENSBTAG00000006264
GO:0033173	calcineurin-NFAT signaling cascade	biological_process	0.019988	1	3	249	38	19359	ENSBTAG00000018270,ENSBTAG00000001086,ENSBTAG00000006366
GO:0055073	cadmium ion homeostasis	biological_process	0.020097	1	1	249	2	19359	ENSBTAG00000015520
GO:0035904	aorta development	biological_process	0.0202	1	3	249	40	19359	ENSBTAG00000001221,ENSBTAG00000014911,ENSBTAG00000014278
GO:0007265	Ras protein signal transduction	biological_process	0.020537	1	11	249	369	19359	ENSBTAG00000021913,ENSBTAG00000011292,ENSBTAG00000022169,ENSBTAG00000003580,ENSBTAG00000046644,ENSBTAG00000018374,ENSBTAG00000014779,ENSBTAG00000021700,ENSBTAG00000035958,ENSBTAG00000014945,ENSBTAG00000019058
GO:0010829	negative regulation of glucose transport	biological_process	0.020548	1	2	249	15	19359	ENSBTAG00000017086,ENSBTAG00000014911
GO:0032554	purine deoxyribonucleotide binding	molecular_function	0.020655	1	1	249	2	19359	ENSBTAG00000022007
GO:0019201	nucleotide kinase activity	molecular_function	0.020687	1	2	249	15	19359	ENSBTAG00000006305,ENSBTAG00000015408
GO:0030175	filopodium	cellular_component	0.02084	1	4	249	69	19359	ENSBTAG00000011137,ENSBTAG00000014138,ENSBTAG00000002583,ENSBTAG00000002084
GO:0005753	mitochondrial proton-transporting ATP synthase complex	cellular_component	0.020889	1	2	249	32	19359	ENSBTAG00000039208,ENSBTAG00000000550
GO:0010863	positive regulation of phospholipase C activity	biological_process	0.020951	1	2	249	16	19359	ENSBTAG00000046644,ENSBTAG00000002804
GO:0034124	regulation of MyD88-dependent toll-like receptor signaling pathway	biological_process	0.021004	1	1	249	2	19359	ENSBTAG00000031231
GO:0008481	sphinganine kinase activity	molecular_function	0.021057	1	1	249	2	19359	ENSBTAG00000009872
GO:0017050	D-erythro-sphingosine kinase activity	molecular_function	0.021057	1	1	249	2	19359	ENSBTAG00000009872
GO:0034444	regulation of plasma lipoprotein particle oxidation	biological_process	0.021067	1	1	249	2	19359	ENSBTAG00000019770
GO:0034445	negative regulation of plasma lipoprotein particle oxidation	biological_process	0.021067	1	1	249	2	19359	ENSBTAG00000019770
GO:0046331	lateral inhibition	biological_process	0.021104	1	1	249	2	19359	ENSBTAG00000031476
GO:0002374	cytokine secretion involved in immune response	biological_process	0.021464	1	2	249	16	19359	ENSBTAG00000009872,ENSBTAG00000020936
GO:0007586	digestion	biological_process	0.021511	1	4	249	80	19359	ENSBTAG00000020936,ENSBTAG00000010681,ENSBTAG00000019770,ENSBTAG00000014911
GO:0042592	homeostatic process	biological_process	0.021527	1	28	249	1321	19359	ENSBTAG00000014911,ENSBTAG00000046320,ENSBTAG00000017037,ENSBTAG00000000888,ENSBTAG00000020547,ENSBTAG00000010681,ENSBTAG00000014533,ENSBTAG00000019770,ENSBTAG00000009496,ENSBTAG00000000292,ENSBTAG00000008416,ENSBTAG00000011719,ENSBTAG00000018996,ENSBTAG00000015520,ENSBTAG00000031476,ENSBTAG00000013952,ENSBTAG00000006457,ENSBTAG00000014138,ENSBTAG00000014140,ENSBTAG00000006083,ENSBTAG00000021799,…
GO:0015809	arginine transport	biological_process	0.022186	1	2	249	16	19359	ENSBTAG00000015520,ENSBTAG00000036224
GO:0033178	proton-transporting two-sector ATPase complex, catalytic domain	cellular_component	0.022221	1	2	249	22	19359	ENSBTAG00000000550,ENSBTAG00000039208
GO:0044699	single-organism process	biological_process	0.022267	1	187	249	13055	19359	ENSBTAG00000005419,ENSBTAG00000020105,ENSBTAG00000016121,ENSBTAG00000022238,ENSBTAG00000031476,ENSBTAG00000018975,ENSBTAG00000010304,ENSBTAG00000024470,ENSBTAG00000007111,ENSBTAG00000016956,ENSBTAG00000030839,ENSBTAG00000009797,ENSBTAG00000033423,ENSBTAG00000019058,ENSBTAG00000006104,ENSBTAG00000014930,ENSBTAG00000002084,ENSBTAG00000012024,ENSBTAG00000002236,ENSBTAG00000006083,ENSBTAG00000005672,…
GO:0016874	ligase activity	molecular_function	0.022303	1	6	249	143	19359	ENSBTAG00000005678,ENSBTAG00000010777,ENSBTAG00000011471,ENSBTAG00000008994,ENSBTAG00000002676,ENSBTAG00000018996
GO:0010636	positive regulation of mitochondrial fusion	biological_process	0.022501	1	1	249	2	19359	ENSBTAG00000018996
GO:0009148	pyrimidine nucleoside triphosphate biosynthetic process	biological_process	0.022655	1	2	249	17	19359	ENSBTAG00000015408,ENSBTAG00000016590
GO:0032971	regulation of muscle filament sliding	biological_process	0.023111	1	1	249	2	19359	ENSBTAG00000014930
GO:0047017	prostaglandin-F synthase activity	molecular_function	0.023156	1	1	249	2	19359	ENSBTAG00000001727
GO:0009124	nucleoside monophosphate biosynthetic process	biological_process	0.023158	1	4	249	92	19359	ENSBTAG00000000550,ENSBTAG00000006305,ENSBTAG00000039208,ENSBTAG00000009872
GO:1902914	regulation of protein polyubiquitination	biological_process	0.023615	1	2	249	16	19359	ENSBTAG00000018996,ENSBTAG00000020936
GO:0032968	positive regulation of transcription elongation from RNA polymerase II promoter	biological_process	0.023849	1	2	249	16	19359	ENSBTAG00000004695,ENSBTAG00000001671
GO:0090407	organophosphate biosynthetic process	biological_process	0.023904	1	11	249	405	19359	ENSBTAG00000012985,ENSBTAG00000000550,ENSBTAG00000008416,ENSBTAG00000006305,ENSBTAG00000039208,ENSBTAG00000016590,ENSBTAG00000015408,ENSBTAG00000010304,ENSBTAG00000019465,ENSBTAG00000009872,ENSBTAG00000002479
GO:0004103	choline kinase activity	molecular_function	0.023982	1	1	249	2	19359	ENSBTAG00000010304
GO:0034593	phosphatidylinositol bisphosphate phosphatase activity	molecular_function	0.024123	1	2	249	16	19359	ENSBTAG00000024107,ENSBTAG00000014138
GO:0055017	cardiac muscle tissue growth	biological_process	0.024351	1	3	249	42	19359	ENSBTAG00000014278,ENSBTAG00000002092,ENSBTAG00000048237
GO:2000836	positive regulation of androgen secretion	biological_process	0.024436	1	1	249	2	19359	ENSBTAG00000001221
GO:0044711	single-organism biosynthetic process	biological_process	0.024739	1	26	249	1217	19359	ENSBTAG00000006934,ENSBTAG00000007449,ENSBTAG00000039208,ENSBTAG00000021799,ENSBTAG00000005069,ENSBTAG00000008994,ENSBTAG00000015408,ENSBTAG00000001727,ENSBTAG00000010304,ENSBTAG00000014393,ENSBTAG00000019465,ENSBTAG00000014476,ENSBTAG00000000545,ENSBTAG00000002479,ENSBTAG00000012985,ENSBTAG00000000550,ENSBTAG00000008416,ENSBTAG00000019011,ENSBTAG00000006305,ENSBTAG00000016590,ENSBTAG00000019770,…
GO:0001919	regulation of receptor recycling	biological_process	0.024839	1	2	249	16	19359	ENSBTAG00000003192,ENSBTAG00000002977
GO:1902600	hydrogen ion transmembrane transport	biological_process	0.024854	1	5	249	146	19359	ENSBTAG00000000550,ENSBTAG00000021257,ENSBTAG00000014130,ENSBTAG00000039208,ENSBTAG00000000292
GO:0009966	regulation of signal transduction	biological_process	0.024932	1	42	249	2176	19359	ENSBTAG00000021420,ENSBTAG00000011292,ENSBTAG00000031476,ENSBTAG00000008497,ENSBTAG00000011699,ENSBTAG00000022007,ENSBTAG00000004305,ENSBTAG00000004789,ENSBTAG00000046644,ENSBTAG00000031231,ENSBTAG00000014945,ENSBTAG00000015686,ENSBTAG00000015724,ENSBTAG00000020547,ENSBTAG00000021913,ENSBTAG00000001221,ENSBTAG00000013677,ENSBTAG00000001086,ENSBTAG00000010279,ENSBTAG00000019076,ENSBTAG00000019058,…
GO:0045259	proton-transporting ATP synthase complex	cellular_component	0.025083	1	2	249	37	19359	ENSBTAG00000039208,ENSBTAG00000000550
GO:0032091	negative regulation of protein binding	biological_process	0.025201	1	4	249	76	19359	ENSBTAG00000006366,ENSBTAG00000001221,ENSBTAG00000013538,ENSBTAG00000034918
GO:0016469	proton-transporting two-sector ATPase complex	cellular_component	0.02523	1	3	249	71	19359	ENSBTAG00000000292,ENSBTAG00000039208,ENSBTAG00000000550
GO:0002144	cytosolic tRNA wobble base thiouridylase complex	cellular_component	0.025298	1	1	249	2	19359	ENSBTAG00000039212
GO:0055011	atrial cardiac muscle cell differentiation	biological_process	0.025449	1	1	249	2	19359	ENSBTAG00000001086
GO:0055014	atrial cardiac muscle cell development	biological_process	0.025449	1	1	249	2	19359	ENSBTAG00000001086
GO:0060333	interferon-gamma-mediated signaling pathway	biological_process	0.025633	1	2	249	17	19359	ENSBTAG00000031231,ENSBTAG00000011699
GO:0009636	response to toxic substance	biological_process	0.025965	1	4	249	84	19359	ENSBTAG00000005419,ENSBTAG00000019770,ENSBTAG00000014916,ENSBTAG00000018996
GO:0046651	lymphocyte proliferation	biological_process	0.026061	1	7	249	209	19359	ENSBTAG00000018270,ENSBTAG00000000888,ENSBTAG00000031231,ENSBTAG00000015520,ENSBTAG00000017037,ENSBTAG00000014911,ENSBTAG00000009496
GO:0019637	organophosphate metabolic process	biological_process	0.026152	1	19	249	848	19359	ENSBTAG00000000550,ENSBTAG00000012985,ENSBTAG00000008416,ENSBTAG00000007320,ENSBTAG00000006305,ENSBTAG00000016590,ENSBTAG00000019770,ENSBTAG00000009872,ENSBTAG00000013971,ENSBTAG00000003387,ENSBTAG00000002804,ENSBTAG00000039208,ENSBTAG00000024107,ENSBTAG00000015408,ENSBTAG00000022007,ENSBTAG00000014138,ENSBTAG00000010304,ENSBTAG00000019465,ENSBTAG00000002479
GO:0032943	mononuclear cell proliferation	biological_process	0.026757	1	7	249	210	19359	ENSBTAG00000018270,ENSBTAG00000009496,ENSBTAG00000000888,ENSBTAG00000031231,ENSBTAG00000017037,ENSBTAG00000015520,ENSBTAG00000014911
GO:0050670	regulation of lymphocyte proliferation	biological_process	0.026981	1	6	249	158	19359	ENSBTAG00000018270,ENSBTAG00000014911,ENSBTAG00000031231,ENSBTAG00000017037,ENSBTAG00000000888,ENSBTAG00000009496
GO:1900274	regulation of phospholipase C activity	biological_process	0.02699	1	2	249	18	19359	ENSBTAG00000046644,ENSBTAG00000002804
GO:0009394	2'-deoxyribonucleotide metabolic process	biological_process	0.027	1	2	249	20	19359	ENSBTAG00000022007,ENSBTAG00000015408
GO:0030258	lipid modification	biological_process	0.027226	1	7	249	192	19359	ENSBTAG00000014911,ENSBTAG00000024107,ENSBTAG00000013971,ENSBTAG00000014138,ENSBTAG00000019770,ENSBTAG00000003387,ENSBTAG00000007320
GO:0019433	triglyceride catabolic process	biological_process	0.027583	1	2	249	19	19359	ENSBTAG00000019770,ENSBTAG00000008416
GO:0032944	regulation of mononuclear cell proliferation	biological_process	0.027802	1	6	249	159	19359	ENSBTAG00000018270,ENSBTAG00000009496,ENSBTAG00000000888,ENSBTAG00000017037,ENSBTAG00000031231,ENSBTAG00000014911
GO:0032231	regulation of actin filament bundle assembly	biological_process	0.027811	1	4	249	77	19359	ENSBTAG00000032427,ENSBTAG00000018996,ENSBTAG00000018374,ENSBTAG00000011406
GO:0060045	positive regulation of cardiac muscle cell proliferation	biological_process	0.028073	1	2	249	17	19359	ENSBTAG00000014278,ENSBTAG00000048237
GO:0009986	cell surface	cellular_component	0.028317	1	16	249	662	19359	ENSBTAG00000000177,ENSBTAG00000008034,ENSBTAG00000046339,ENSBTAG00000007421,ENSBTAG00000003580,ENSBTAG00000020242,ENSBTAG00000009495,ENSBTAG00000005672,ENSBTAG00000020936,ENSBTAG00000037404,ENSBTAG00000017037,ENSBTAG00000046320,ENSBTAG00000002069,ENSBTAG00000019770,ENSBTAG00000002977,ENSBTAG00000013755
GO:0033132	negative regulation of glucokinase activity	biological_process	0.0284	1	1	249	2	19359	ENSBTAG00000018996
GO:1903300	negative regulation of hexokinase activity	biological_process	0.0284	1	1	249	2	19359	ENSBTAG00000018996
GO:0007517	muscle organ development	biological_process	0.028412	1	8	249	266	19359	ENSBTAG00000002092,ENSBTAG00000048237,ENSBTAG00000014930,ENSBTAG00000031476,ENSBTAG00000014533,ENSBTAG00000006563,ENSBTAG00000014138,ENSBTAG00000014278
GO:0048239	negative regulation of DNA recombination at telomere	biological_process	0.028422	1	1	249	2	19359	ENSBTAG00000015686
GO:0072695	regulation of DNA recombination at telomere	biological_process	0.028422	1	1	249	2	19359	ENSBTAG00000015686
GO:0030004	cellular monovalent inorganic cation homeostasis	biological_process	0.028461	1	4	249	75	19359	ENSBTAG00000021775,ENSBTAG00000014140,ENSBTAG00000015520,ENSBTAG00000000292
GO:0032552	deoxyribonucleotide binding	molecular_function	0.028606	1	1	249	3	19359	ENSBTAG00000022007
GO:0035935	androgen secretion	biological_process	0.02877	1	1	249	3	19359	ENSBTAG00000001221
GO:2000834	regulation of androgen secretion	biological_process	0.02877	1	1	249	3	19359	ENSBTAG00000001221
GO:0006668	sphinganine-1-phosphate metabolic process	biological_process	0.028785	1	1	249	2	19359	ENSBTAG00000009872
GO:1901726	negative regulation of histone deacetylase activity	biological_process	0.028785	1	1	249	2	19359	ENSBTAG00000009872
GO:0050613	delta14-sterol reductase activity	molecular_function	0.028878	1	1	249	2	19359	ENSBTAG00000005069
GO:0007010	cytoskeleton organization	biological_process	0.028899	1	25	249	1134	19359	ENSBTAG00000035958,ENSBTAG00000014945,ENSBTAG00000011017,ENSBTAG00000013538,ENSBTAG00000014779,ENSBTAG00000014138,ENSBTAG00000007860,ENSBTAG00000032427,ENSBTAG00000011692,ENSBTAG00000046644,ENSBTAG00000014495,ENSBTAG00000019910,ENSBTAG00000011406,ENSBTAG00000002996,ENSBTAG00000008497,ENSBTAG00000013755,ENSBTAG00000019058,ENSBTAG00000007369,ENSBTAG00000002583,ENSBTAG00000018996,ENSBTAG00000020764,…
GO:0090182	regulation of secretion of lysosomal enzymes	biological_process	0.028959	1	1	249	2	19359	ENSBTAG00000010681
GO:0042692	muscle cell differentiation	biological_process	0.029022	1	9	249	297	19359	ENSBTAG00000002092,ENSBTAG00000031476,ENSBTAG00000001086,ENSBTAG00000004695,ENSBTAG00000014533,ENSBTAG00000006563,ENSBTAG00000006366,ENSBTAG00000014278,ENSBTAG00000018270
GO:0048365	Rac GTPase binding	molecular_function	0.029223	1	3	249	43	19359	ENSBTAG00000019076,ENSBTAG00000017037,ENSBTAG00000047531
GO:0035711	T-helper 1 cell activation	biological_process	0.029368	1	1	249	2	19359	ENSBTAG00000000292
GO:0050776	regulation of immune response	biological_process	0.029441	1	14	249	569	19359	ENSBTAG00000014911,ENSBTAG00000017037,ENSBTAG00000015520,ENSBTAG00000015724,ENSBTAG00000011699,ENSBTAG00000004840,ENSBTAG00000009872,ENSBTAG00000002069,ENSBTAG00000013677,ENSBTAG00000022007,ENSBTAG00000046644,ENSBTAG00000018270,ENSBTAG00000031231,ENSBTAG00000020936
GO:0051958	methotrexate transport	biological_process	0.029564	1	1	249	2	19359	ENSBTAG00000024162
GO:0000423	macromitophagy	biological_process	0.029802	1	2	249	17	19359	ENSBTAG00000011699,ENSBTAG00000018996
GO:0032232	negative regulation of actin filament bundle assembly	biological_process	0.030033	1	2	249	18	19359	ENSBTAG00000018374,ENSBTAG00000018996
GO:0002440	production of molecular mediator of immune response	biological_process	0.030066	1	6	249	166	19359	ENSBTAG00000020936,ENSBTAG00000022007,ENSBTAG00000009872,ENSBTAG00000000292,ENSBTAG00000017037,ENSBTAG00000015520
GO:0005690	U4atac snRNP	cellular_component	0.030185	1	1	249	2	19359	ENSBTAG00000006104
GO:0019692	deoxyribose phosphate metabolic process	biological_process	0.030246	1	2	249	21	19359	ENSBTAG00000015408,ENSBTAG00000022007
GO:0006818	hydrogen transport	biological_process	0.030258	1	5	249	153	19359	ENSBTAG00000021257,ENSBTAG00000000550,ENSBTAG00000014130,ENSBTAG00000039208,ENSBTAG00000000292
GO:0015992	proton transport	biological_process	0.030258	1	5	249	153	19359	ENSBTAG00000021257,ENSBTAG00000000550,ENSBTAG00000014130,ENSBTAG00000039208,ENSBTAG00000000292
GO:0004798	thymidylate kinase activity	molecular_function	0.030324	1	1	249	2	19359	ENSBTAG00000015408
GO:0006227	dUDP biosynthetic process	biological_process	0.030324	1	1	249	2	19359	ENSBTAG00000015408
GO:0006233	dTDP biosynthetic process	biological_process	0.030324	1	1	249	2	19359	ENSBTAG00000015408
GO:0009139	pyrimidine nucleoside diphosphate biosynthetic process	biological_process	0.030324	1	1	249	2	19359	ENSBTAG00000015408
GO:0009189	deoxyribonucleoside diphosphate biosynthetic process	biological_process	0.030324	1	1	249	2	19359	ENSBTAG00000015408
GO:0009196	pyrimidine deoxyribonucleoside diphosphate metabolic process	biological_process	0.030324	1	1	249	2	19359	ENSBTAG00000015408
GO:0009197	pyrimidine deoxyribonucleoside diphosphate biosynthetic process	biological_process	0.030324	1	1	249	2	19359	ENSBTAG00000015408
GO:0046072	dTDP metabolic process	biological_process	0.030324	1	1	249	2	19359	ENSBTAG00000015408
GO:0046077	dUDP metabolic process	biological_process	0.030324	1	1	249	2	19359	ENSBTAG00000015408
GO:0043149	stress fiber assembly	biological_process	0.03056	1	4	249	76	19359	ENSBTAG00000018374,ENSBTAG00000013755,ENSBTAG00000032427,ENSBTAG00000011406
GO:0046128	purine ribonucleoside metabolic process	biological_process	0.030567	1	8	249	288	19359	ENSBTAG00000002479,ENSBTAG00000014476,ENSBTAG00000009872,ENSBTAG00000018257,ENSBTAG00000000550,ENSBTAG00000016590,ENSBTAG00000039208,ENSBTAG00000006305
GO:0051427	hormone receptor binding	molecular_function	0.030743	1	5	249	123	19359	ENSBTAG00000017037,ENSBTAG00000014911,ENSBTAG00000001221,ENSBTAG00000014090,ENSBTAG00000010681
GO:0009147	pyrimidine nucleoside triphosphate metabolic process	biological_process	0.030854	1	2	249	21	19359	ENSBTAG00000015408,ENSBTAG00000016590
GO:0021687	cerebellar molecular layer morphogenesis	biological_process	0.030856	1	1	249	2	19359	ENSBTAG00000031476
GO:0021693	cerebellar Purkinje cell layer structural organization	biological_process	0.030856	1	1	249	2	19359	ENSBTAG00000031476
GO:0021698	cerebellar cortex structural organization	biological_process	0.030856	1	1	249	2	19359	ENSBTAG00000031476
GO:0007521	muscle cell fate determination	biological_process	0.030862	1	1	249	2	19359	ENSBTAG00000014278
GO:0060419	heart growth	biological_process	0.030889	1	3	249	47	19359	ENSBTAG00000002092,ENSBTAG00000048237,ENSBTAG00000014278
GO:0061052	negative regulation of cell growth involved in cardiac muscle cell development	biological_process	0.030921	1	1	249	2	19359	ENSBTAG00000002092
GO:0016773	phosphotransferase activity, alcohol group as acceptor	molecular_function	0.031068	1	17	249	684	19359	ENSBTAG00000021768,ENSBTAG00000003387,ENSBTAG00000002804,ENSBTAG00000021420,ENSBTAG00000019465,ENSBTAG00000002479,ENSBTAG00000011406,ENSBTAG00000010304,ENSBTAG00000014393,ENSBTAG00000019076,ENSBTAG00000014930,ENSBTAG00000012985,ENSBTAG00000017037,ENSBTAG00000013971,ENSBTAG00000009872,ENSBTAG00000021913,ENSBTAG00000004695
GO:0000978	RNA polymerase II core promoter proximal region sequence-specific DNA binding	molecular_function	0.031091	1	11	249	438	19359	ENSBTAG00000009496,ENSBTAG00000031231,ENSBTAG00000006083,ENSBTAG00000001221,ENSBTAG00000005425,ENSBTAG00000018270,ENSBTAG00000014278,ENSBTAG00000004695,ENSBTAG00000006366,ENSBTAG00000010681,ENSBTAG00000010896
GO:0016499	orexin receptor activity	molecular_function	0.031288	1	1	249	2	19359	ENSBTAG00000011719
GO:0071461	cellular response to redox state	biological_process	0.03142	1	1	249	2	19359	ENSBTAG00000046339
GO:0045088	regulation of innate immune response	biological_process	0.031521	1	7	249	214	19359	ENSBTAG00000015724,ENSBTAG00000031231,ENSBTAG00000014911,ENSBTAG00000011699,ENSBTAG00000022007,ENSBTAG00000013677,ENSBTAG00000020936
GO:0070839	divalent metal ion export	biological_process	0.031541	1	1	249	2	19359	ENSBTAG00000015520
GO:0051139	metal ion:proton antiporter activity	molecular_function	0.031541	1	1	249	2	19359	ENSBTAG00000015520
GO:0032632	interleukin-3 production	biological_process	0.031541	1	1	249	2	19359	ENSBTAG00000015520
GO:0005055	laminin receptor activity	molecular_function	0.031754	1	1	249	2	19359	ENSBTAG00000009495
GO:0072521	purine-containing compound metabolic process	biological_process	0.031755	1	10	249	387	19359	ENSBTAG00000002479,ENSBTAG00000009872,ENSBTAG00000014476,ENSBTAG00000018257,ENSBTAG00000022007,ENSBTAG00000006305,ENSBTAG00000016590,ENSBTAG00000039208,ENSBTAG00000000550,ENSBTAG00000010991
GO:0010906	regulation of glucose metabolic process	biological_process	0.03179	1	4	249	82	19359	ENSBTAG00000018996,ENSBTAG00000014393,ENSBTAG00000014911,ENSBTAG00000000545
GO:0007039	protein catabolic process in the vacuole	biological_process	0.031828	1	1	249	2	19359	ENSBTAG00000000292
GO:0035709	memory T cell activation	biological_process	0.031828	1	1	249	2	19359	ENSBTAG00000000292
GO:0017177	glucosidase II complex	cellular_component	0.031932	1	1	249	2	19359	ENSBTAG00000016956
GO:0006982	response to lipid hydroperoxide	biological_process	0.031938	1	1	249	2	19359	ENSBTAG00000019770
GO:0004796	thromboxane-A synthase activity	molecular_function	0.031969	1	1	249	2	19359	ENSBTAG00000020225
GO:0051903	S-(hydroxymethyl)glutathione dehydrogenase activity	molecular_function	0.031987	1	1	249	2	19359	ENSBTAG00000034139
GO:1990051	activation of protein kinase C activity	biological_process	0.031989	1	1	249	2	19359	ENSBTAG00000014911
GO:1904048	regulation of spontaneous neurotransmitter secretion	biological_process	0.031989	1	1	249	2	19359	ENSBTAG00000018996
GO:0035402	histone kinase activity (H3-T11 specific)	molecular_function	0.031989	1	1	249	2	19359	ENSBTAG00000017037
GO:0035407	histone H3-T11 phosphorylation	biological_process	0.031989	1	1	249	2	19359	ENSBTAG00000017037
GO:0010813	neuropeptide catabolic process	biological_process	0.031989	1	1	249	2	19359	ENSBTAG00000002977
GO:0046900	tetrahydrofolylpolyglutamate metabolic process	biological_process	0.031989	1	1	249	2	19359	ENSBTAG00000008994
GO:0036483	neuron intrinsic apoptotic signaling pathway in response to endoplasmic reticulum stress	biological_process	0.031989	1	1	249	2	19359	ENSBTAG00000018996
GO:1903381	regulation of endoplasmic reticulum stress-induced neuron intrinsic apoptotic signaling pathway	biological_process	0.031989	1	1	249	2	19359	ENSBTAG00000018996
GO:1903382	negative regulation of endoplasmic reticulum stress-induced neuron intrinsic apoptotic signaling pathway	biological_process	0.031989	1	1	249	2	19359	ENSBTAG00000018996
GO:0005503	all-trans retinal binding	molecular_function	0.031989	1	1	249	2	19359	ENSBTAG00000034139
GO:0032499	detection of peptidoglycan	biological_process	0.031989	1	1	249	2	19359	ENSBTAG00000020936
GO:0072572	poly-ADP-D-ribose binding	molecular_function	0.031989	1	1	249	2	19359	ENSBTAG00000020132
GO:1902523	positive regulation of protein K63-linked ubiquitination	biological_process	0.031989	1	1	249	2	19359	ENSBTAG00000020936
GO:0019948	SUMO activating enzyme activity	molecular_function	0.031989	1	1	249	2	19359	ENSBTAG00000002676
GO:0031510	SUMO activating enzyme complex	cellular_component	0.031989	1	1	249	2	19359	ENSBTAG00000002676
GO:0061643	chemorepulsion of axon	biological_process	0.031989	1	1	249	2	19359	ENSBTAG00000002084
GO:0003290	atrial septum secundum morphogenesis	biological_process	0.031989	1	1	249	2	19359	ENSBTAG00000005425
GO:0005017	platelet-derived growth factor-activated receptor activity	molecular_function	0.031989	1	1	249	2	19359	ENSBTAG00000002804
GO:0005228	intracellular sodium activated potassium channel activity	molecular_function	0.031989	1	1	249	2	19359	ENSBTAG00000018975
GO:0019034	viral replication complex	cellular_component	0.031989	1	1	249	2	19359	ENSBTAG00000013971
GO:0034684	integrin alphav-beta5 complex	cellular_component	0.031989	1	1	249	2	19359	ENSBTAG00000013755
GO:1903976	negative regulation of glial cell migration	biological_process	0.031989	1	1	249	2	19359	ENSBTAG00000011692
GO:1990269	RNA polymerase II C-terminal domain phosphoserine binding	molecular_function	0.031989	1	1	249	2	19359	ENSBTAG00000001671
GO:1990444	F-box domain binding	molecular_function	0.031989	1	1	249	2	19359	ENSBTAG00000018996
GO:1990452	Parkin-FBXW7-Cul1 ubiquitin ligase complex	cellular_component	0.031989	1	1	249	2	19359	ENSBTAG00000018996
GO:0070663	regulation of leukocyte proliferation	biological_process	0.031994	1	6	249	165	19359	ENSBTAG00000009496,ENSBTAG00000000888,ENSBTAG00000017037,ENSBTAG00000031231,ENSBTAG00000014911,ENSBTAG00000018270
GO:0046854	phosphatidylinositol phosphorylation	biological_process	0.032206	1	3	249	47	19359	ENSBTAG00000013971,ENSBTAG00000003387,ENSBTAG00000007320
GO:0060589	nucleoside-triphosphatase regulator activity	molecular_function	0.032448	1	8	249	244	19359	ENSBTAG00000003192,ENSBTAG00000047531,ENSBTAG00000017812,ENSBTAG00000004305,ENSBTAG00000014140,ENSBTAG00000022169,ENSBTAG00000006542,ENSBTAG00000008497
GO:0042278	purine nucleoside metabolic process	biological_process	0.032451	1	8	249	291	19359	ENSBTAG00000009872,ENSBTAG00000014476,ENSBTAG00000018257,ENSBTAG00000002479,ENSBTAG00000039208,ENSBTAG00000016590,ENSBTAG00000006305,ENSBTAG00000000550
GO:0008203	cholesterol metabolic process	biological_process	0.032648	1	4	249	83	19359	ENSBTAG00000019770,ENSBTAG00000006934,ENSBTAG00000014911,ENSBTAG00000005069
GO:2000725	regulation of cardiac muscle cell differentiation	biological_process	0.032651	1	2	249	19	19359	ENSBTAG00000002092,ENSBTAG00000031476
GO:0048016	inositol phosphate-mediated signaling	biological_process	0.032743	1	3	249	47	19359	ENSBTAG00000018270,ENSBTAG00000006366,ENSBTAG00000001086
GO:0042974	retinoic acid receptor binding	molecular_function	0.03298	1	2	249	19	19359	ENSBTAG00000014090,ENSBTAG00000010681
GO:0060037	pharyngeal system development	biological_process	0.033069	1	2	249	22	19359	ENSBTAG00000002977,ENSBTAG00000001221
GO:0007519	skeletal muscle tissue development	biological_process	0.033071	1	5	249	133	19359	ENSBTAG00000031476,ENSBTAG00000014533,ENSBTAG00000014930,ENSBTAG00000014138,ENSBTAG00000006563
GO:0035695	mitophagy by induced vacuole formation	biological_process	0.033192	1	2	249	18	19359	ENSBTAG00000011699,ENSBTAG00000018996
GO:0005096	GTPase activator activity	molecular_function	0.033286	1	7	249	196	19359	ENSBTAG00000004305,ENSBTAG00000017812,ENSBTAG00000003192,ENSBTAG00000022169,ENSBTAG00000047531,ENSBTAG00000008497,ENSBTAG00000006542
GO:0019221	cytokine-mediated signaling pathway	biological_process	0.033311	1	9	249	333	19359	ENSBTAG00000018996,ENSBTAG00000031231,ENSBTAG00000009496,ENSBTAG00000020242,ENSBTAG00000022007,ENSBTAG00000014911,ENSBTAG00000046320,ENSBTAG00000011699,ENSBTAG00000006078
GO:0055085	transmembrane transport	biological_process	0.033493	1	26	249	1241	19359	ENSBTAG00000004300,ENSBTAG00000013538,ENSBTAG00000039208,ENSBTAG00000012851,ENSBTAG00000001912,ENSBTAG00000018661,ENSBTAG00000021775,ENSBTAG00000000520,ENSBTAG00000020105,ENSBTAG00000015520,ENSBTAG00000024162,ENSBTAG00000018975,ENSBTAG00000007111,ENSBTAG00000036224,ENSBTAG00000014140,ENSBTAG00000000292,ENSBTAG00000020725,ENSBTAG00000000550,ENSBTAG00000050078,ENSBTAG00000014130,ENSBTAG00000014653,…
GO:0048583	regulation of response to stimulus	biological_process	0.033774	1	53	249	2927	19359	ENSBTAG00000019910,ENSBTAG00000003580,ENSBTAG00000014138,ENSBTAG00000044106,ENSBTAG00000007860,ENSBTAG00000006366,ENSBTAG00000003436,ENSBTAG00000007421,ENSBTAG00000046339,ENSBTAG00000015520,ENSBTAG00000020936,ENSBTAG00000002804,ENSBTAG00000031184,ENSBTAG00000021799,ENSBTAG00000021700,ENSBTAG00000002092,ENSBTAG00000022169,ENSBTAG00000018270,ENSBTAG00000012141,ENSBTAG00000004695,ENSBTAG00000002069,…
GO:0060465	pharynx development	biological_process	0.033808	1	1	249	3	19359	ENSBTAG00000014278
GO:0044262	cellular carbohydrate metabolic process	biological_process	0.033826	1	8	249	254	19359	ENSBTAG00000014393,ENSBTAG00000014911,ENSBTAG00000020132,ENSBTAG00000000545,ENSBTAG00000012985,ENSBTAG00000018996,ENSBTAG00000019011,ENSBTAG00000024107
GO:0008022	protein C-terminus binding	molecular_function	0.033929	1	5	249	121	19359	ENSBTAG00000009495,ENSBTAG00000046644,ENSBTAG00000017275,ENSBTAG00000002676,ENSBTAG00000009471
GO:0055023	positive regulation of cardiac muscle tissue growth	biological_process	0.034293	1	2	249	19	19359	ENSBTAG00000014278,ENSBTAG00000048237
GO:0010675	regulation of cellular carbohydrate metabolic process	biological_process	0.034455	1	5	249	124	19359	ENSBTAG00000018996,ENSBTAG00000014393,ENSBTAG00000000545,ENSBTAG00000014911,ENSBTAG00000020132
GO:0007616	long-term memory	biological_process	0.03462	1	2	249	20	19359	ENSBTAG00000006366,ENSBTAG00000008497
GO:0046578	regulation of Ras protein signal transduction	biological_process	0.03476	1	7	249	204	19359	ENSBTAG00000014945,ENSBTAG00000019058,ENSBTAG00000022169,ENSBTAG00000003580,ENSBTAG00000011292,ENSBTAG00000021913,ENSBTAG00000021700
GO:0016713	oxidoreductase activity, acting on paired donors, with incorporation or reduction of molecular oxygen, reduced iron-sulfur protein as one donor, and incorporation of one atom of oxygen	molecular_function	0.034858	1	1	249	3	19359	ENSBTAG00000006934
GO:0055002	striated muscle cell development	biological_process	0.035027	1	5	249	124	19359	ENSBTAG00000002092,ENSBTAG00000001086,ENSBTAG00000014533,ENSBTAG00000006563,ENSBTAG00000018270
GO:0015802	basic amino acid transport	biological_process	0.035067	1	2	249	20	19359	ENSBTAG00000036224,ENSBTAG00000015520
GO:0008584	male gonad development	biological_process	0.035286	1	4	249	88	19359	ENSBTAG00000007860,ENSBTAG00000005425,ENSBTAG00000048237,ENSBTAG00000001221
GO:0090154	positive regulation of sphingolipid biosynthetic process	biological_process	0.035295	1	1	249	3	19359	ENSBTAG00000009872
GO:2000304	positive regulation of ceramide biosynthetic process	biological_process	0.035295	1	1	249	3	19359	ENSBTAG00000009872
GO:0005911	cell-cell junction	cellular_component	0.035397	1	10	249	358	19359	ENSBTAG00000007421,ENSBTAG00000002996,ENSBTAG00000032427,ENSBTAG00000014916,ENSBTAG00000018374,ENSBTAG00000001004,ENSBTAG00000005672,ENSBTAG00000005419,ENSBTAG00000002786,ENSBTAG00000007369
GO:0060338	regulation of type I interferon-mediated signaling pathway	biological_process	0.035508	1	2	249	21	19359	ENSBTAG00000022007,ENSBTAG00000011699
GO:0016310	phosphorylation	biological_process	0.035532	1	36	249	1859	19359	ENSBTAG00000018996,ENSBTAG00000014930,ENSBTAG00000012985,ENSBTAG00000016590,ENSBTAG00000019076,ENSBTAG00000006305,ENSBTAG00000010279,ENSBTAG00000021913,ENSBTAG00000001221,ENSBTAG00000013971,ENSBTAG00000017037,ENSBTAG00000015686,ENSBTAG00000021768,ENSBTAG00000046644,ENSBTAG00000011699,ENSBTAG00000008497,ENSBTAG00000002479,ENSBTAG00000021420,ENSBTAG00000007320,ENSBTAG00000017086,ENSBTAG00000004695,…
GO:1901576	organic substance biosynthetic process	biological_process	0.035534	1	77	249	4808	19359	ENSBTAG00000018996,ENSBTAG00000009527,ENSBTAG00000009961,ENSBTAG00000012985,ENSBTAG00000001671,ENSBTAG00000008416,ENSBTAG00000040169,ENSBTAG00000006305,ENSBTAG00000019770,ENSBTAG00000010681,ENSBTAG00000039313,ENSBTAG00000001221,ENSBTAG00000000888,ENSBTAG00000003776,ENSBTAG00000017037,ENSBTAG00000008369,ENSBTAG00000015686,ENSBTAG00000013322,ENSBTAG00000008994,ENSBTAG00000031231,ENSBTAG00000009975,…
GO:0072021	ascending thin limb development	biological_process	0.035697	1	1	249	3	19359	ENSBTAG00000006264
GO:0072218	metanephric ascending thin limb development	biological_process	0.035697	1	1	249	3	19359	ENSBTAG00000006264
GO:0048643	positive regulation of skeletal muscle tissue development	biological_process	0.03589	1	2	249	22	19359	ENSBTAG00000014138,ENSBTAG00000031476
GO:0016822	hydrolase activity, acting on acid carbon-carbon bonds	molecular_function	0.035948	1	1	249	3	19359	ENSBTAG00000012338
GO:0016823	hydrolase activity, acting on acid carbon-carbon bonds, in ketonic substances	molecular_function	0.035948	1	1	249	3	19359	ENSBTAG00000012338
GO:0070093	negative regulation of glucagon secretion	biological_process	0.036063	1	1	249	3	19359	ENSBTAG00000014911
GO:0043393	regulation of protein binding	biological_process	0.036194	1	6	249	165	19359	ENSBTAG00000018996,ENSBTAG00000006366,ENSBTAG00000013538,ENSBTAG00000001221,ENSBTAG00000034918,ENSBTAG00000000888
GO:2001244	positive regulation of intrinsic apoptotic signaling pathway	biological_process	0.036295	1	3	249	53	19359	ENSBTAG00000012141,ENSBTAG00000001221,ENSBTAG00000020547
GO:0009186	deoxyribonucleoside diphosphate metabolic process	biological_process	0.036429	1	1	249	3	19359	ENSBTAG00000015408
GO:0046889	positive regulation of lipid biosynthetic process	biological_process	0.036634	1	3	249	52	19359	ENSBTAG00000019770,ENSBTAG00000014911,ENSBTAG00000009872
GO:0000987	core promoter proximal region sequence-specific DNA binding	molecular_function	0.036655	1	11	249	448	19359	ENSBTAG00000031231,ENSBTAG00000006083,ENSBTAG00000009496,ENSBTAG00000006366,ENSBTAG00000010896,ENSBTAG00000010681,ENSBTAG00000004695,ENSBTAG00000014278,ENSBTAG00000018270,ENSBTAG00000005425,ENSBTAG00000001221
GO:0001159	core promoter proximal region DNA binding	molecular_function	0.036655	1	11	249	448	19359	ENSBTAG00000001221,ENSBTAG00000005425,ENSBTAG00000014278,ENSBTAG00000018270,ENSBTAG00000006366,ENSBTAG00000010896,ENSBTAG00000010681,ENSBTAG00000004695,ENSBTAG00000009496,ENSBTAG00000031231,ENSBTAG00000006083
GO:0006203	dGTP catabolic process	biological_process	0.03674	1	1	249	3	19359	ENSBTAG00000022007
GO:0046546	development of primary male sexual characteristics	biological_process	0.036745	1	4	249	89	19359	ENSBTAG00000007860,ENSBTAG00000005425,ENSBTAG00000048237,ENSBTAG00000001221
GO:0034442	regulation of lipoprotein oxidation	biological_process	0.036817	1	1	249	3	19359	ENSBTAG00000019770
GO:0034443	negative regulation of lipoprotein oxidation	biological_process	0.036817	1	1	249	3	19359	ENSBTAG00000019770
GO:0034441	plasma lipoprotein particle oxidation	biological_process	0.036852	1	1	249	3	19359	ENSBTAG00000019770
GO:0045608	negative regulation of auditory receptor cell differentiation	biological_process	0.036889	1	1	249	3	19359	ENSBTAG00000031476
GO:0045632	negative regulation of mechanoreceptor differentiation	biological_process	0.036889	1	1	249	3	19359	ENSBTAG00000031476
GO:2000981	negative regulation of inner ear receptor cell differentiation	biological_process	0.036889	1	1	249	3	19359	ENSBTAG00000031476
GO:0031072	heat shock protein binding	molecular_function	0.037139	1	4	249	87	19359	ENSBTAG00000008034,ENSBTAG00000011699,ENSBTAG00000020936,ENSBTAG00000018996
GO:0050996	positive regulation of lipid catabolic process	biological_process	0.037517	1	2	249	25	19359	ENSBTAG00000008416,ENSBTAG00000019770
GO:0055090	acylglycerol homeostasis	biological_process	0.037594	1	2	249	23	19359	ENSBTAG00000019770,ENSBTAG00000010681
GO:0070328	triglyceride homeostasis	biological_process	0.037594	1	2	249	23	19359	ENSBTAG00000019770,ENSBTAG00000010681
GO:1902652	secondary alcohol metabolic process	biological_process	0.037898	1	4	249	87	19359	ENSBTAG00000019770,ENSBTAG00000006934,ENSBTAG00000014911,ENSBTAG00000005069
GO:0009058	biosynthetic process	biological_process	0.037922	1	78	249	4890	19359	ENSBTAG00000022007,ENSBTAG00000001727,ENSBTAG00000009975,ENSBTAG00000046644,ENSBTAG00000014476,ENSBTAG00000009037,ENSBTAG00000002479,ENSBTAG00000008497,ENSBTAG00000008369,ENSBTAG00000015686,ENSBTAG00000031231,ENSBTAG00000013322,ENSBTAG00000008994,ENSBTAG00000019770,ENSBTAG00000039313,ENSBTAG00000010681,ENSBTAG00000000888,ENSBTAG00000017037,ENSBTAG00000003776,ENSBTAG00000001221,ENSBTAG00000009961,…
GO:0051017	actin filament bundle assembly	biological_process	0.037976	1	5	249	123	19359	ENSBTAG00000018374,ENSBTAG00000018996,ENSBTAG00000032427,ENSBTAG00000013755,ENSBTAG00000011406
GO:0000835	ER ubiquitin ligase complex	cellular_component	0.03807	1	1	249	3	19359	ENSBTAG00000008083
GO:0000836	Hrd1p ubiquitin ligase complex	cellular_component	0.03807	1	1	249	3	19359	ENSBTAG00000008083
GO:0000839	Hrd1p ubiquitin ligase ERAD-L complex	cellular_component	0.03807	1	1	249	3	19359	ENSBTAG00000008083
GO:0009141	nucleoside triphosphate metabolic process	biological_process	0.038399	1	7	249	253	19359	ENSBTAG00000015408,ENSBTAG00000016590,ENSBTAG00000009872,ENSBTAG00000039208,ENSBTAG00000006305,ENSBTAG00000000550,ENSBTAG00000022007
GO:0042832	defense response to protozoan	biological_process	0.038595	1	2	249	20	19359	ENSBTAG00000046644,ENSBTAG00000015520
GO:0098655	cation transmembrane transport	biological_process	0.038707	1	14	249	591	19359	ENSBTAG00000000520,ENSBTAG00000001912,ENSBTAG00000020725,ENSBTAG00000000550,ENSBTAG00000039208,ENSBTAG00000000292,ENSBTAG00000014140,ENSBTAG00000036224,ENSBTAG00000021257,ENSBTAG00000007111,ENSBTAG00000014533,ENSBTAG00000014130,ENSBTAG00000015520,ENSBTAG00000018975
GO:0045590	negative regulation of regulatory T cell differentiation	biological_process	0.038805	1	1	249	3	19359	ENSBTAG00000031231
GO:2000297	negative regulation of synapse maturation	biological_process	0.038965	1	1	249	3	19359	ENSBTAG00000006366
GO:0060538	skeletal muscle organ development	biological_process	0.03897	1	5	249	139	19359	ENSBTAG00000014930,ENSBTAG00000014533,ENSBTAG00000014138,ENSBTAG00000006563,ENSBTAG00000031476
GO:0050681	androgen receptor binding	molecular_function	0.039162	1	2	249	22	19359	ENSBTAG00000017037,ENSBTAG00000014090
GO:0097150	neuronal stem cell population maintenance	biological_process	0.039264	1	2	249	21	19359	ENSBTAG00000031476,ENSBTAG00000007860
GO:0061572	actin filament bundle organization	biological_process	0.039384	1	5	249	125	19359	ENSBTAG00000011406,ENSBTAG00000032427,ENSBTAG00000013755,ENSBTAG00000018374,ENSBTAG00000018996
GO:0000049	tRNA binding	molecular_function	0.039561	1	3	249	50	19359	ENSBTAG00000001962,ENSBTAG00000010777,ENSBTAG00000039212
GO:0009925	basal plasma membrane	cellular_component	0.039579	1	2	249	21	19359	ENSBTAG00000007994,ENSBTAG00000002996
GO:0032760	positive regulation of tumor necrosis factor production	biological_process	0.039747	1	3	249	58	19359	ENSBTAG00000014911,ENSBTAG00000020936,ENSBTAG00000006366
GO:0003285	septum secundum development	biological_process	0.039751	1	1	249	3	19359	ENSBTAG00000005425
GO:0042010	interleukin-15 receptor activity	molecular_function	0.039848	1	1	249	3	19359	ENSBTAG00000006078
GO:0001932	regulation of protein phosphorylation	biological_process	0.040039	1	23	249	1098	19359	ENSBTAG00000018996,ENSBTAG00000019076,ENSBTAG00000010279,ENSBTAG00000004695,ENSBTAG00000001221,ENSBTAG00000021913,ENSBTAG00000018257,ENSBTAG00000017037,ENSBTAG00000014911,ENSBTAG00000015686,ENSBTAG00000020936,ENSBTAG00000002804,ENSBTAG00000003387,ENSBTAG00000031184,ENSBTAG00000021700,ENSBTAG00000021768,ENSBTAG00000046644,ENSBTAG00000014495,ENSBTAG00000019910,ENSBTAG00000008497,ENSBTAG00000011699,…
GO:0071898	regulation of estrogen receptor binding	biological_process	0.040168	1	1	249	3	19359	ENSBTAG00000001221
GO:0071899	negative regulation of estrogen receptor binding	biological_process	0.040168	1	1	249	3	19359	ENSBTAG00000001221
GO:0030511	positive regulation of transforming growth factor beta receptor signaling pathway	biological_process	0.040277	1	2	249	23	19359	ENSBTAG00000019910,ENSBTAG00000031184
GO:1903846	positive regulation of cellular response to transforming growth factor beta stimulus	biological_process	0.040277	1	2	249	23	19359	ENSBTAG00000031184,ENSBTAG00000019910
GO:0046060	dATP metabolic process	biological_process	0.040507	1	1	249	3	19359	ENSBTAG00000022007
GO:0046061	dATP catabolic process	biological_process	0.040507	1	1	249	3	19359	ENSBTAG00000022007
GO:1990415	Pex17p-Pex14p docking complex	cellular_component	0.040783	1	1	249	3	19359	ENSBTAG00000013538
GO:1990429	peroxisomal importomer complex	cellular_component	0.040783	1	1	249	3	19359	ENSBTAG00000013538
GO:0034754	cellular hormone metabolic process	biological_process	0.040864	1	4	249	91	19359	ENSBTAG00000002977,ENSBTAG00000034139,ENSBTAG00000010991,ENSBTAG00000006934
GO:0097039	protein linear polyubiquitination	biological_process	0.040968	1	1	249	3	19359	ENSBTAG00000018996
GO:0002520	immune system development	biological_process	0.041292	1	16	249	708	19359	ENSBTAG00000020764,ENSBTAG00000009496,ENSBTAG00000000292,ENSBTAG00000017037,ENSBTAG00000014911,ENSBTAG00000046320,ENSBTAG00000000888,ENSBTAG00000010896,ENSBTAG00000018374,ENSBTAG00000006083,ENSBTAG00000031231,ENSBTAG00000016121,ENSBTAG00000002804,ENSBTAG00000031476,ENSBTAG00000006457,ENSBTAG00000022007
GO:0009262	deoxyribonucleotide metabolic process	biological_process	0.041499	1	2	249	25	19359	ENSBTAG00000022007,ENSBTAG00000015408
GO:0006006	glucose metabolic process	biological_process	0.041562	1	5	249	132	19359	ENSBTAG00000018996,ENSBTAG00000014393,ENSBTAG00000014911,ENSBTAG00000019011,ENSBTAG00000000545
GO:0060421	positive regulation of heart growth	biological_process	0.041576	1	2	249	21	19359	ENSBTAG00000048237,ENSBTAG00000014278
GO:0019722	calcium-mediated signaling	biological_process	0.041732	1	5	249	137	19359	ENSBTAG00000020547,ENSBTAG00000046320,ENSBTAG00000018270,ENSBTAG00000001086,ENSBTAG00000006366
GO:0042350	GDP-L-fucose biosynthetic process	biological_process	0.042062	1	1	249	3	19359	ENSBTAG00000012985
GO:0001562	response to protozoan	biological_process	0.042331	1	2	249	21	19359	ENSBTAG00000015520,ENSBTAG00000046644
GO:0009786	regulation of asymmetric cell division	biological_process	0.042396	1	1	249	3	19359	ENSBTAG00000007860
GO:0050892	intestinal absorption	biological_process	0.042466	1	2	249	23	19359	ENSBTAG00000019770,ENSBTAG00000014911
GO:0022857	transmembrane transporter activity	molecular_function	0.042659	1	22	249	1043	19359	ENSBTAG00000021257,ENSBTAG00000012024,ENSBTAG00000014916,ENSBTAG00000014130,ENSBTAG00000007994,ENSBTAG00000050078,ENSBTAG00000020725,ENSBTAG00000000550,ENSBTAG00000000292,ENSBTAG00000036224,ENSBTAG00000014140,ENSBTAG00000015520,ENSBTAG00000024162,ENSBTAG00000018975,ENSBTAG00000000520,ENSBTAG00000020105,ENSBTAG00000001912,ENSBTAG00000012851,ENSBTAG00000018661,ENSBTAG00000021775,ENSBTAG00000039208,…
GO:0097177	mitochondrial ribosome binding	molecular_function	0.042673	1	1	249	3	19359	ENSBTAG00000001962
GO:0006109	regulation of carbohydrate metabolic process	biological_process	0.04296	1	5	249	131	19359	ENSBTAG00000020132,ENSBTAG00000014911,ENSBTAG00000000545,ENSBTAG00000018996,ENSBTAG00000014393
GO:0016125	sterol metabolic process	biological_process	0.043017	1	4	249	91	19359	ENSBTAG00000019770,ENSBTAG00000006934,ENSBTAG00000014911,ENSBTAG00000005069
GO:0035258	steroid hormone receptor binding	molecular_function	0.043073	1	3	249	54	19359	ENSBTAG00000001221,ENSBTAG00000014090,ENSBTAG00000017037
GO:0008284	positive regulation of cell proliferation	biological_process	0.043198	1	14	249	606	19359	ENSBTAG00000048237,ENSBTAG00000009496,ENSBTAG00000002804,ENSBTAG00000001221,ENSBTAG00000031476,ENSBTAG00000009872,ENSBTAG00000000888,ENSBTAG00000014911,ENSBTAG00000046644,ENSBTAG00000018270,ENSBTAG00000014278,ENSBTAG00000014495,ENSBTAG00000020242,ENSBTAG00000007860
GO:1990523	bone regeneration	biological_process	0.043262	1	1	249	3	19359	ENSBTAG00000004789
GO:1903557	positive regulation of tumor necrosis factor superfamily cytokine production	biological_process	0.04328	1	3	249	60	19359	ENSBTAG00000020936,ENSBTAG00000006366,ENSBTAG00000014911
GO:0043008	ATP-dependent protein binding	molecular_function	0.043376	1	1	249	3	19359	ENSBTAG00000002676
GO:0043549	regulation of kinase activity	biological_process	0.043506	1	15	249	634	19359	ENSBTAG00000010279,ENSBTAG00000014495,ENSBTAG00000046644,ENSBTAG00000014911,ENSBTAG00000015520,ENSBTAG00000017037,ENSBTAG00000021913,ENSBTAG00000011699,ENSBTAG00000008497,ENSBTAG00000031184,ENSBTAG00000002804,ENSBTAG00000018996,ENSBTAG00000019076,ENSBTAG00000021700,ENSBTAG00000021768
GO:0003960	NADPH:quinone reductase activity	molecular_function	0.043514	1	1	249	3	19359	ENSBTAG00000034139
GO:0009119	ribonucleoside metabolic process	biological_process	0.043689	1	8	249	306	19359	ENSBTAG00000006305,ENSBTAG00000039208,ENSBTAG00000016590,ENSBTAG00000000550,ENSBTAG00000009872,ENSBTAG00000014476,ENSBTAG00000018257,ENSBTAG00000002479
GO:1904627	response to phorbol 13-acetate 12-myristate	biological_process	0.04371	1	1	249	3	19359	ENSBTAG00000009872
GO:1904628	cellular response to phorbol 13-acetate 12-myristate	biological_process	0.04371	1	1	249	3	19359	ENSBTAG00000009872
GO:0030695	GTPase regulator activity	molecular_function	0.04391	1	7	249	210	19359	ENSBTAG00000022169,ENSBTAG00000003192,ENSBTAG00000017812,ENSBTAG00000004305,ENSBTAG00000008497,ENSBTAG00000006542,ENSBTAG00000047531
GO:0007631	feeding behavior	biological_process	0.044052	1	3	249	66	19359	ENSBTAG00000007515,ENSBTAG00000014911,ENSBTAG00000011719
GO:0019284	L-methionine biosynthetic process from S-adenosylmethionine	biological_process	0.044061	1	1	249	3	19359	ENSBTAG00000018257
GO:0004104	cholinesterase activity	molecular_function	0.0442	1	1	249	3	19359	ENSBTAG00000010304
GO:0007507	heart development	biological_process	0.04431	1	11	249	424	19359	ENSBTAG00000007369,ENSBTAG00000014930,ENSBTAG00000048237,ENSBTAG00000002092,ENSBTAG00000002977,ENSBTAG00000014278,ENSBTAG00000006366,ENSBTAG00000001086,ENSBTAG00000031476,ENSBTAG00000001221,ENSBTAG00000005425
GO:0097167	circadian regulation of translation	biological_process	0.044403	1	1	249	3	19359	ENSBTAG00000013952
GO:0031064	negative regulation of histone deacetylation	biological_process	0.044443	1	1	249	3	19359	ENSBTAG00000009872
GO:0031493	nucleosomal histone binding	molecular_function	0.044447	1	1	249	3	19359	ENSBTAG00000009872
GO:0043969	histone H2B acetylation	biological_process	0.044447	1	1	249	3	19359	ENSBTAG00000009872
GO:0006094	gluconeogenesis	biological_process	0.044532	1	3	249	53	19359	ENSBTAG00000014911,ENSBTAG00000000545,ENSBTAG00000014393
GO:0071479	cellular response to ionizing radiation	biological_process	0.04479	1	3	249	55	19359	ENSBTAG00000012141,ENSBTAG00000044106,ENSBTAG00000046644
GO:0006796	phosphate-containing compound metabolic process	biological_process	0.04483	1	47	249	2598	19359	ENSBTAG00000017086,ENSBTAG00000007320,ENSBTAG00000000550,ENSBTAG00000004695,ENSBTAG00000018257,ENSBTAG00000009872,ENSBTAG00000014911,ENSBTAG00000002804,ENSBTAG00000020936,ENSBTAG00000003387,ENSBTAG00000031184,ENSBTAG00000015408,ENSBTAG00000039208,ENSBTAG00000024107,ENSBTAG00000021700,ENSBTAG00000019910,ENSBTAG00000014393,ENSBTAG00000014495,ENSBTAG00000014138,ENSBTAG00000011406,ENSBTAG00000000545,…
GO:0052866	phosphatidylinositol phosphate phosphatase activity	molecular_function	0.045004	1	2	249	22	19359	ENSBTAG00000014138,ENSBTAG00000024107
GO:0002252	immune effector process	biological_process	0.045065	1	12	249	513	19359	ENSBTAG00000031231,ENSBTAG00000000292,ENSBTAG00000002069,ENSBTAG00000022007,ENSBTAG00000013677,ENSBTAG00000034918,ENSBTAG00000017037,ENSBTAG00000014911,ENSBTAG00000015520,ENSBTAG00000004840,ENSBTAG00000009872,ENSBTAG00000031476
GO:0008517	folic acid transporter activity	molecular_function	0.045214	1	1	249	3	19359	ENSBTAG00000024162
GO:1901552	positive regulation of endothelial cell development	biological_process	0.045341	1	1	249	3	19359	ENSBTAG00000007421
GO:1903142	positive regulation of establishment of endothelial barrier	biological_process	0.045341	1	1	249	3	19359	ENSBTAG00000007421
GO:0060664	epithelial cell proliferation involved in salivary gland morphogenesis	biological_process	0.045476	1	1	249	4	19359	ENSBTAG00000001221
GO:0048534	hematopoietic or lymphoid organ development	biological_process	0.045722	1	15	249	663	19359	ENSBTAG00000014911,ENSBTAG00000046320,ENSBTAG00000017037,ENSBTAG00000000888,ENSBTAG00000031476,ENSBTAG00000010896,ENSBTAG00000006457,ENSBTAG00000018374,ENSBTAG00000031231,ENSBTAG00000006083,ENSBTAG00000020764,ENSBTAG00000009496,ENSBTAG00000000292,ENSBTAG00000016121,ENSBTAG00000002804
GO:0030622	U4atac snRNA binding	molecular_function	0.045825	1	1	249	3	19359	ENSBTAG00000006104
GO:0006235	dTTP biosynthetic process	biological_process	0.045961	1	1	249	3	19359	ENSBTAG00000015408
GO:0009041	uridylate kinase activity	molecular_function	0.045961	1	1	249	3	19359	ENSBTAG00000015408
GO:0009138	pyrimidine nucleoside diphosphate metabolic process	biological_process	0.045961	1	1	249	3	19359	ENSBTAG00000015408
GO:0009202	deoxyribonucleoside triphosphate biosynthetic process	biological_process	0.045961	1	1	249	3	19359	ENSBTAG00000015408
GO:0009212	pyrimidine deoxyribonucleoside triphosphate biosynthetic process	biological_process	0.045961	1	1	249	3	19359	ENSBTAG00000015408
GO:0046075	dTTP metabolic process	biological_process	0.045961	1	1	249	3	19359	ENSBTAG00000015408
GO:0010817	regulation of hormone levels	biological_process	0.045995	1	9	249	334	19359	ENSBTAG00000007515,ENSBTAG00000001221,ENSBTAG00000014911,ENSBTAG00000000292,ENSBTAG00000002977,ENSBTAG00000010991,ENSBTAG00000034139,ENSBTAG00000018996,ENSBTAG00000006934
GO:0060839	endothelial cell fate commitment	biological_process	0.046382	1	1	249	3	19359	ENSBTAG00000031476
GO:0060596	mammary placode formation	biological_process	0.046401	1	1	249	3	19359	ENSBTAG00000014278
GO:0030017	sarcomere	cellular_component	0.046475	1	5	249	131	19359	ENSBTAG00000014138,ENSBTAG00000006563,ENSBTAG00000001086,ENSBTAG00000007369,ENSBTAG00000007300
GO:0021679	cerebellar molecular layer development	biological_process	0.046485	1	1	249	3	19359	ENSBTAG00000031476
GO:0002309	T cell proliferation involved in immune response	biological_process	0.046596	1	1	249	3	19359	ENSBTAG00000015520
GO:0060228	phosphatidylcholine-sterol O-acyltransferase activator activity	molecular_function	0.047304	1	1	249	5	19359	ENSBTAG00000019770
GO:0006572	tyrosine catabolic process	biological_process	0.047338	1	1	249	3	19359	ENSBTAG00000012338
GO:0051154	negative regulation of striated muscle cell differentiation	biological_process	0.047362	1	2	249	26	19359	ENSBTAG00000031476,ENSBTAG00000002092
GO:0051582	positive regulation of neurotransmitter uptake	biological_process	0.047517	1	1	249	3	19359	ENSBTAG00000018996
GO:0018312	peptidyl-serine ADP-ribosylation	biological_process	0.047586	1	1	249	3	19359	ENSBTAG00000020132
GO:0016561	protein import into peroxisome matrix, translocation	biological_process	0.047589	1	1	249	3	19359	ENSBTAG00000013538
GO:0046294	formaldehyde catabolic process	biological_process	0.047598	1	1	249	3	19359	ENSBTAG00000034139
GO:0035276	ethanol binding	molecular_function	0.047599	1	1	249	3	19359	ENSBTAG00000034139
GO:0042025	host cell nucleus	cellular_component	0.047599	1	1	249	3	19359	ENSBTAG00000013971
GO:0044094	host cell nuclear part	cellular_component	0.047599	1	1	249	3	19359	ENSBTAG00000013971
GO:1903542	negative regulation of exosomal secretion	biological_process	0.047599	1	1	249	3	19359	ENSBTAG00000018996
GO:0038086	VEGF-activated platelet-derived growth factor receptor signaling pathway	biological_process	0.0476	1	1	249	3	19359	ENSBTAG00000002804
GO:0038091	positive regulation of cell proliferation by VEGF-activated platelet derived growth factor receptor signaling pathway	biological_process	0.0476	1	1	249	3	19359	ENSBTAG00000002804
GO:0033093	Weibel-Palade body	cellular_component	0.0476	1	1	249	3	19359	ENSBTAG00000002977
GO:0044388	small protein activating enzyme binding	molecular_function	0.0476	1	1	249	3	19359	ENSBTAG00000002676
GO:0051964	negative regulation of synapse assembly	biological_process	0.0476	1	1	249	3	19359	ENSBTAG00000021420
GO:0008440	inositol-1,4,5-trisphosphate 3-kinase activity	molecular_function	0.0476	1	1	249	3	19359	ENSBTAG00000019465
GO:0046030	inositol trisphosphate phosphatase activity	molecular_function	0.0476	1	1	249	3	19359	ENSBTAG00000024107
GO:0010961	cellular magnesium ion homeostasis	biological_process	0.0476	1	1	249	3	19359	ENSBTAG00000014533
GO:0006154	adenosine catabolic process	biological_process	0.0476	1	1	249	3	19359	ENSBTAG00000014476
GO:0046102	inosine metabolic process	biological_process	0.0476	1	1	249	3	19359	ENSBTAG00000014476
GO:0046103	inosine biosynthetic process	biological_process	0.0476	1	1	249	3	19359	ENSBTAG00000014476
GO:0004030	aldehyde dehydrogenase [NAD(P)+] activity	molecular_function	0.0476	1	1	249	3	19359	ENSBTAG00000034139
GO:1901660	calcium ion export	biological_process	0.0476	1	1	249	3	19359	ENSBTAG00000000520
GO:1990034	calcium ion export from cell	biological_process	0.0476	1	1	249	3	19359	ENSBTAG00000000520
GO:1904154	positive regulation of retrograde protein transport, ER to cytosol	biological_process	0.0476	1	1	249	3	19359	ENSBTAG00000020547
GO:0008823	cupric reductase activity	molecular_function	0.0476	1	1	249	3	19359	ENSBTAG00000007111
GO:0033216	ferric iron import	biological_process	0.0476	1	1	249	3	19359	ENSBTAG00000007111
GO:0052851	ferric-chelate reductase (NADPH) activity	molecular_function	0.0476	1	1	249	3	19359	ENSBTAG00000007111
GO:0097461	ferric iron import into cell	biological_process	0.0476	1	1	249	3	19359	ENSBTAG00000007111
GO:0098706	ferric iron import across plasma membrane	biological_process	0.0476	1	1	249	3	19359	ENSBTAG00000007111
GO:0004430	1-phosphatidylinositol 4-kinase activity	molecular_function	0.0476	1	1	249	3	19359	ENSBTAG00000013971
GO:0008047	enzyme activator activity	molecular_function	0.047981	1	10	249	372	19359	ENSBTAG00000006542,ENSBTAG00000008497,ENSBTAG00000001221,ENSBTAG00000014140,ENSBTAG00000022169,ENSBTAG00000017812,ENSBTAG00000004305,ENSBTAG00000019770,ENSBTAG00000047531,ENSBTAG00000003192
GO:0008324	cation transmembrane transporter activity	molecular_function	0.048606	1	14	249	614	19359	ENSBTAG00000000520,ENSBTAG00000012851,ENSBTAG00000020725,ENSBTAG00000001912,ENSBTAG00000021775,ENSBTAG00000000550,ENSBTAG00000000292,ENSBTAG00000039208,ENSBTAG00000014140,ENSBTAG00000036224,ENSBTAG00000021257,ENSBTAG00000014130,ENSBTAG00000015520,ENSBTAG00000018975
GO:0033673	negative regulation of kinase activity	biological_process	0.049128	1	6	249	185	19359	ENSBTAG00000018996,ENSBTAG00000014495,ENSBTAG00000010279,ENSBTAG00000031184,ENSBTAG00000008497,ENSBTAG00000017037
GO:0016601	Rac protein signal transduction	biological_process	0.049161	1	2	249	24	19359	ENSBTAG00000018374,ENSBTAG00000014779
GO:0019319	hexose biosynthetic process	biological_process	0.049167	1	3	249	55	19359	ENSBTAG00000014393,ENSBTAG00000000545,ENSBTAG00000014911
GO:0002085	inhibition of neuroepithelial cell differentiation	biological_process	0.049547	1	1	249	4	19359	ENSBTAG00000031476
GO:0016337	single organismal cell-cell adhesion	biological_process	0.049806	1	13	249	545	19359	ENSBTAG00000015520,ENSBTAG00000014911,ENSBTAG00000007421,ENSBTAG00000021420,ENSBTAG00000000888,ENSBTAG00000019770,ENSBTAG00000031231,ENSBTAG00000005672,ENSBTAG00000009496,ENSBTAG00000000292,ENSBTAG00000013755,ENSBTAG00000006264,ENSBTAG00000020936
GO:1990791	dorsal root ganglion development	biological_process	0.049857	1	1	249	4	19359	ENSBTAG00000002084
GO:0071705	nitrogen compound transport	biological_process	0.050018	1	13	249	544	19359	ENSBTAG00000020105,ENSBTAG00000008369,ENSBTAG00000018996,ENSBTAG00000010991,ENSBTAG00000000292,ENSBTAG00000004300,ENSBTAG00000012024,ENSBTAG00000036224,ENSBTAG00000013677,ENSBTAG00000007515,ENSBTAG00000024162,ENSBTAG00000015520,ENSBTAG00000014911
GO:0046856	phosphatidylinositol dephosphorylation	biological_process	0.050087	1	2	249	23	19359	ENSBTAG00000024107,ENSBTAG00000014138
GO:0042826	histone deacetylase binding	molecular_function	0.050215	1	4	249	94	19359	ENSBTAG00000001221,ENSBTAG00000017037,ENSBTAG00000018996,ENSBTAG00000012141
GO:0046461	neutral lipid catabolic process	biological_process	0.050219	1	2	249	26	19359	ENSBTAG00000019770,ENSBTAG00000008416
GO:0046464	acylglycerol catabolic process	biological_process	0.050219	1	2	249	26	19359	ENSBTAG00000019770,ENSBTAG00000008416
GO:0015850	organic hydroxy compound transport	biological_process	0.050262	1	6	249	186	19359	ENSBTAG00000010681,ENSBTAG00000013677,ENSBTAG00000019770,ENSBTAG00000018996,ENSBTAG00000020105,ENSBTAG00000014911
GO:0030970	retrograde protein transport, ER to cytosol	biological_process	0.050321	1	2	249	25	19359	ENSBTAG00000020547,ENSBTAG00000008083
GO:0045923	positive regulation of fatty acid metabolic process	biological_process	0.050354	1	2	249	27	19359	ENSBTAG00000014911,ENSBTAG00000019770
GO:0072337	modified amino acid transport	biological_process	0.050436	1	2	249	24	19359	ENSBTAG00000024162,ENSBTAG00000010991
GO:0050671	positive regulation of lymphocyte proliferation	biological_process	0.050827	1	4	249	98	19359	ENSBTAG00000000888,ENSBTAG00000014911,ENSBTAG00000009496,ENSBTAG00000018270
GO:0090207	regulation of triglyceride metabolic process	biological_process	0.050945	1	2	249	28	19359	ENSBTAG00000008416,ENSBTAG00000019770
GO:1903273	regulation of sodium ion export	biological_process	0.051156	1	1	249	4	19359	ENSBTAG00000014140
GO:1903275	positive regulation of sodium ion export	biological_process	0.051156	1	1	249	4	19359	ENSBTAG00000014140
GO:1903276	regulation of sodium ion export from cell	biological_process	0.051156	1	1	249	4	19359	ENSBTAG00000014140
GO:1903278	positive regulation of sodium ion export from cell	biological_process	0.051156	1	1	249	4	19359	ENSBTAG00000014140
GO:0072236	metanephric loop of Henle development	biological_process	0.051235	1	1	249	4	19359	ENSBTAG00000006264
GO:0072025	distal convoluted tubule development	biological_process	0.051248	1	1	249	4	19359	ENSBTAG00000006264
GO:0072221	metanephric distal convoluted tubule development	biological_process	0.051248	1	1	249	4	19359	ENSBTAG00000006264
GO:0040008	regulation of growth	biological_process	0.051325	1	11	249	439	19359	ENSBTAG00000014911,ENSBTAG00000021420,ENSBTAG00000031476,ENSBTAG00000009872,ENSBTAG00000014138,ENSBTAG00000014278,ENSBTAG00000014495,ENSBTAG00000002092,ENSBTAG00000009496,ENSBTAG00000048237,ENSBTAG00000018996
GO:0044763	single-organism cellular process	biological_process	0.051558	1	168	249	11811	19359	ENSBTAG00000008497,ENSBTAG00000002996,ENSBTAG00000011699,ENSBTAG00000022007,ENSBTAG00000001727,ENSBTAG00000020047,ENSBTAG00000013322,ENSBTAG00000008994,ENSBTAG00000015686,ENSBTAG00000011017,ENSBTAG00000001221,ENSBTAG00000013971,ENSBTAG00000000888,ENSBTAG00000015724,ENSBTAG00000034918,ENSBTAG00000019770,ENSBTAG00000013677,ENSBTAG00000020764,ENSBTAG00000019076,ENSBTAG00000050078,ENSBTAG00000001671,…
GO:0070091	glucagon secretion	biological_process	0.051608	1	1	249	4	19359	ENSBTAG00000014911
GO:0070092	regulation of glucagon secretion	biological_process	0.051608	1	1	249	4	19359	ENSBTAG00000014911
GO:0003697	single-stranded DNA binding	molecular_function	0.051619	1	4	249	93	19359	ENSBTAG00000015686,ENSBTAG00000019721,ENSBTAG00000001671,ENSBTAG00000022007
GO:0010518	positive regulation of phospholipase activity	biological_process	0.051746	1	2	249	27	19359	ENSBTAG00000002804,ENSBTAG00000046644
GO:0048565	digestive tract development	biological_process	0.051856	1	4	249	102	19359	ENSBTAG00000005425,ENSBTAG00000048237,ENSBTAG00000010896,ENSBTAG00000014278
GO:0043094	cellular metabolic compound salvage	biological_process	0.051982	1	2	249	27	19359	ENSBTAG00000018257,ENSBTAG00000012985
GO:0046070	dGTP metabolic process	biological_process	0.052274	1	1	249	4	19359	ENSBTAG00000022007
GO:0042160	lipoprotein modification	biological_process	0.05235	1	1	249	4	19359	ENSBTAG00000019770
GO:0042161	lipoprotein oxidation	biological_process	0.05235	1	1	249	4	19359	ENSBTAG00000019770
GO:0060842	arterial endothelial cell differentiation	biological_process	0.052377	1	1	249	4	19359	ENSBTAG00000031476
GO:0019915	lipid storage	biological_process	0.052542	1	3	249	59	19359	ENSBTAG00000008416,ENSBTAG00000010681,ENSBTAG00000009496
GO:0009794	regulation of mitotic cell cycle, embryonic	biological_process	0.052564	1	1	249	4	19359	ENSBTAG00000009961
GO:0045448	mitotic cell cycle, embryonic	biological_process	0.052564	1	1	249	4	19359	ENSBTAG00000009961
GO:0032946	positive regulation of mononuclear cell proliferation	biological_process	0.052619	1	4	249	99	19359	ENSBTAG00000009496,ENSBTAG00000014911,ENSBTAG00000000888,ENSBTAG00000018270
GO:0044769	ATPase activity, coupled to transmembrane movement of ions, rotational mechanism	molecular_function	0.053228	1	2	249	35	19359	ENSBTAG00000039208,ENSBTAG00000000550
GO:0044283	small molecule biosynthetic process	biological_process	0.05329	1	10	249	375	19359	ENSBTAG00000001727,ENSBTAG00000019770,ENSBTAG00000010304,ENSBTAG00000019465,ENSBTAG00000014911,ENSBTAG00000009872,ENSBTAG00000009029,ENSBTAG00000018257,ENSBTAG00000005069,ENSBTAG00000008994
GO:0001520	outer dense fiber	cellular_component	0.053425	1	1	249	4	19359	ENSBTAG00000006305
GO:0030331	estrogen receptor binding	molecular_function	0.053666	1	2	249	26	19359	ENSBTAG00000001221,ENSBTAG00000014090
GO:0042325	regulation of phosphorylation	biological_process	0.054195	1	24	249	1194	19359	ENSBTAG00000021913,ENSBTAG00000018257,ENSBTAG00000001221,ENSBTAG00000017037,ENSBTAG00000014911,ENSBTAG00000010279,ENSBTAG00000004695,ENSBTAG00000019076,ENSBTAG00000017086,ENSBTAG00000018996,ENSBTAG00000008497,ENSBTAG00000011699,ENSBTAG00000021420,ENSBTAG00000015520,ENSBTAG00000014495,ENSBTAG00000046644,ENSBTAG00000019910,ENSBTAG00000021700,ENSBTAG00000021768,ENSBTAG00000002804,ENSBTAG00000020936,…
GO:0050864	regulation of B cell activation	biological_process	0.05421	1	4	249	103	19359	ENSBTAG00000020936,ENSBTAG00000018270,ENSBTAG00000009496,ENSBTAG00000017037
GO:0043029	T cell homeostasis	biological_process	0.054251	1	2	249	27	19359	ENSBTAG00000000292,ENSBTAG00000009496
GO:0001881	receptor recycling	biological_process	0.054277	1	2	249	26	19359	ENSBTAG00000003192,ENSBTAG00000002977
GO:0042326	negative regulation of phosphorylation	biological_process	0.054343	1	9	249	335	19359	ENSBTAG00000018996,ENSBTAG00000017086,ENSBTAG00000015686,ENSBTAG00000031184,ENSBTAG00000003387,ENSBTAG00000008497,ENSBTAG00000017037,ENSBTAG00000010279,ENSBTAG00000014495
GO:0050764	regulation of phagocytosis	biological_process	0.054371	1	3	249	61	19359	ENSBTAG00000008034,ENSBTAG00000020764,ENSBTAG00000015520
GO:0008406	gonad development	biological_process	0.054672	1	5	249	148	19359	ENSBTAG00000005425,ENSBTAG00000001221,ENSBTAG00000009496,ENSBTAG00000048237,ENSBTAG00000007860
GO:0023051	regulation of signaling	biological_process	0.055177	1	45	249	2485	19359	ENSBTAG00000020936,ENSBTAG00000002804,ENSBTAG00000031184,ENSBTAG00000021799,ENSBTAG00000021700,ENSBTAG00000019910,ENSBTAG00000003580,ENSBTAG00000003436,ENSBTAG00000007860,ENSBTAG00000006366,ENSBTAG00000014138,ENSBTAG00000046339,ENSBTAG00000017086,ENSBTAG00000011539,ENSBTAG00000048237,ENSBTAG00000000292,ENSBTAG00000002977,ENSBTAG00000022169,ENSBTAG00000012141,ENSBTAG00000009872,ENSBTAG00000018257,…
GO:0004305	ethanolamine kinase activity	molecular_function	0.055207	1	1	249	4	19359	ENSBTAG00000010304
GO:0055088	lipid homeostasis	biological_process	0.055351	1	4	249	101	19359	ENSBTAG00000010681,ENSBTAG00000008416,ENSBTAG00000019770,ENSBTAG00000021799
GO:0007274	neuromuscular synaptic transmission	biological_process	0.055481	1	2	249	26	19359	ENSBTAG00000009797,ENSBTAG00000014930
GO:0060043	regulation of cardiac muscle cell proliferation	biological_process	0.055594	1	2	249	26	19359	ENSBTAG00000014278,ENSBTAG00000048237
GO:0030284	estrogen receptor activity	molecular_function	0.055647	1	1	249	4	19359	ENSBTAG00000001221
GO:0030896	checkpoint clamp complex	cellular_component	0.055723	1	1	249	4	19359	ENSBTAG00000012141
GO:0042558	pteridine-containing compound metabolic process	biological_process	0.056063	1	2	249	27	19359	ENSBTAG00000008994,ENSBTAG00000021961
GO:0046165	alcohol biosynthetic process	biological_process	0.056065	1	5	249	140	19359	ENSBTAG00000010304,ENSBTAG00000019770,ENSBTAG00000009872,ENSBTAG00000005069,ENSBTAG00000019465
GO:0042572	retinol metabolic process	biological_process	0.056081	1	2	249	27	19359	ENSBTAG00000010991,ENSBTAG00000034139
GO:0055086	nucleobase-containing small molecule metabolic process	biological_process	0.056286	1	12	249	532	19359	ENSBTAG00000009872,ENSBTAG00000018257,ENSBTAG00000014476,ENSBTAG00000002479,ENSBTAG00000022007,ENSBTAG00000039208,ENSBTAG00000016590,ENSBTAG00000015408,ENSBTAG00000006305,ENSBTAG00000010991,ENSBTAG00000000550,ENSBTAG00000012985
GO:1901566	organonitrogen compound biosynthetic process	biological_process	0.056312	1	20	249	1158	19359	ENSBTAG00000009029,ENSBTAG00000018257,ENSBTAG00000009872,ENSBTAG00000001962,ENSBTAG00000000888,ENSBTAG00000000797,ENSBTAG00000010777,ENSBTAG00000016590,ENSBTAG00000011471,ENSBTAG00000006305,ENSBTAG00000000550,ENSBTAG00000013952,ENSBTAG00000014476,ENSBTAG00000002479,ENSBTAG00000010304,ENSBTAG00000039208,ENSBTAG00000015408,ENSBTAG00000008994,ENSBTAG00000008369,ENSBTAG00000021961
GO:0031133	regulation of axon diameter	biological_process	0.056335	1	1	249	4	19359	ENSBTAG00000014533
GO:0015077	monovalent inorganic cation transmembrane transporter activity	molecular_function	0.056439	1	9	249	376	19359	ENSBTAG00000014130,ENSBTAG00000018975,ENSBTAG00000015520,ENSBTAG00000014140,ENSBTAG00000000292,ENSBTAG00000039208,ENSBTAG00000012851,ENSBTAG00000021775,ENSBTAG00000000550
GO:0002143	tRNA wobble position uridine thiolation	biological_process	0.056481	1	1	249	4	19359	ENSBTAG00000039212
GO:0032447	protein urmylation	biological_process	0.056481	1	1	249	4	19359	ENSBTAG00000039212
GO:0044249	cellular biosynthetic process	biological_process	0.056527	1	74	249	4711	19359	ENSBTAG00000010304,ENSBTAG00000014090,ENSBTAG00000031476,ENSBTAG00000021961,ENSBTAG00000022238,ENSBTAG00000001086,ENSBTAG00000000797,ENSBTAG00000016956,ENSBTAG00000016590,ENSBTAG00000039512,ENSBTAG00000019011,ENSBTAG00000014393,ENSBTAG00000019721,ENSBTAG00000014278,ENSBTAG00000000545,ENSBTAG00000005425,ENSBTAG00000007449,ENSBTAG00000013538,ENSBTAG00000006083,ENSBTAG00000004695,ENSBTAG00000009029,…
GO:0051246	regulation of protein metabolic process	biological_process	0.05655	1	41	249	2242	19359	ENSBTAG00000001221,ENSBTAG00000021913,ENSBTAG00000020547,ENSBTAG00000017037,ENSBTAG00000010279,ENSBTAG00000006563,ENSBTAG00000019770,ENSBTAG00000010681,ENSBTAG00000009797,ENSBTAG00000019076,ENSBTAG00000018996,ENSBTAG00000001671,ENSBTAG00000008497,ENSBTAG00000011699,ENSBTAG00000021420,ENSBTAG00000046644,ENSBTAG00000021768,ENSBTAG00000031231,ENSBTAG00000008369,ENSBTAG00000015686,ENSBTAG00000018257,…
GO:0007179	transforming growth factor beta receptor signaling pathway	biological_process	0.056657	1	5	249	141	19359	ENSBTAG00000046339,ENSBTAG00000007421,ENSBTAG00000019910,ENSBTAG00000013755,ENSBTAG00000031184
GO:0051452	intracellular pH reduction	biological_process	0.056686	1	2	249	26	19359	ENSBTAG00000000292,ENSBTAG00000015520
GO:2001168	positive regulation of histone H2B ubiquitination	biological_process	0.05673	1	1	249	4	19359	ENSBTAG00000004695
GO:0045607	regulation of auditory receptor cell differentiation	biological_process	0.05691	1	1	249	5	19359	ENSBTAG00000031476
GO:0045631	regulation of mechanoreceptor differentiation	biological_process	0.05691	1	1	249	5	19359	ENSBTAG00000031476
GO:2000980	regulation of inner ear receptor cell differentiation	biological_process	0.05691	1	1	249	5	19359	ENSBTAG00000031476
GO:0044281	small molecule metabolic process	biological_process	0.057013	1	29	249	1488	19359	ENSBTAG00000019770,ENSBTAG00000014911,ENSBTAG00000010777,ENSBTAG00000018257,ENSBTAG00000009872,ENSBTAG00000009029,ENSBTAG00000012985,ENSBTAG00000000550,ENSBTAG00000011471,ENSBTAG00000006305,ENSBTAG00000016590,ENSBTAG00000022007,ENSBTAG00000001727,ENSBTAG00000010304,ENSBTAG00000014393,ENSBTAG00000019465,ENSBTAG00000014476,ENSBTAG00000012338,ENSBTAG00000002479,ENSBTAG00000000545,ENSBTAG00000006934,…
GO:0022891	substrate-specific transmembrane transporter activity	molecular_function	0.057197	1	19	249	904	19359	ENSBTAG00000000520,ENSBTAG00000020105,ENSBTAG00000012851,ENSBTAG00000001912,ENSBTAG00000021775,ENSBTAG00000018661,ENSBTAG00000039208,ENSBTAG00000004300,ENSBTAG00000014140,ENSBTAG00000036224,ENSBTAG00000015520,ENSBTAG00000018975,ENSBTAG00000050078,ENSBTAG00000020725,ENSBTAG00000000550,ENSBTAG00000000292,ENSBTAG00000012024,ENSBTAG00000021257,ENSBTAG00000014130
GO:0006793	phosphorus metabolic process	biological_process	0.057316	1	47	249	2641	19359	ENSBTAG00000021768,ENSBTAG00000012590,ENSBTAG00000015686,ENSBTAG00000008497,ENSBTAG00000002479,ENSBTAG00000011699,ENSBTAG00000021420,ENSBTAG00000046644,ENSBTAG00000010304,ENSBTAG00000022007,ENSBTAG00000016590,ENSBTAG00000006305,ENSBTAG00000009797,ENSBTAG00000019076,ENSBTAG00000018996,ENSBTAG00000008416,ENSBTAG00000012985,ENSBTAG00000014930,ENSBTAG00000013971,ENSBTAG00000021913,ENSBTAG00000001221,…
GO:0046368	GDP-L-fucose metabolic process	biological_process	0.057511	1	1	249	4	19359	ENSBTAG00000012985
GO:0032786	positive regulation of DNA-templated transcription, elongation	biological_process	0.057519	1	2	249	26	19359	ENSBTAG00000004695,ENSBTAG00000001671
GO:0030292	protein tyrosine kinase inhibitor activity	molecular_function	0.057957	1	1	249	4	19359	ENSBTAG00000014495
GO:0051453	regulation of intracellular pH	biological_process	0.05798	1	3	249	57	19359	ENSBTAG00000021775,ENSBTAG00000015520,ENSBTAG00000000292
GO:0046834	lipid phosphorylation	biological_process	0.058032	1	3	249	59	19359	ENSBTAG00000013971,ENSBTAG00000007320,ENSBTAG00000003387
GO:0007386	compartment pattern specification	biological_process	0.058159	1	1	249	4	19359	ENSBTAG00000031476
GO:0090278	negative regulation of peptide hormone secretion	biological_process	0.058237	1	2	249	27	19359	ENSBTAG00000014911,ENSBTAG00000018996
GO:0070295	renal water absorption	biological_process	0.058269	1	1	249	4	19359	ENSBTAG00000020105
GO:1901135	carbohydrate derivative metabolic process	biological_process	0.058525	1	19	249	943	19359	ENSBTAG00000039208,ENSBTAG00000013322,ENSBTAG00000015408,ENSBTAG00000022238,ENSBTAG00000005973,ENSBTAG00000007449,ENSBTAG00000009037,ENSBTAG00000014476,ENSBTAG00000002479,ENSBTAG00000022007,ENSBTAG00000006305,ENSBTAG00000016956,ENSBTAG00000016590,ENSBTAG00000000550,ENSBTAG00000012985,ENSBTAG00000014911,ENSBTAG00000020132,ENSBTAG00000018257,ENSBTAG00000009872
GO:0003680	AT DNA binding	molecular_function	0.05857	1	1	249	5	19359	ENSBTAG00000013952
GO:1902531	regulation of intracellular signal transduction	biological_process	0.058575	1	26	249	1324	19359	ENSBTAG00000046644,ENSBTAG00000003580,ENSBTAG00000014138,ENSBTAG00000008497,ENSBTAG00000011292,ENSBTAG00000021420,ENSBTAG00000020936,ENSBTAG00000002804,ENSBTAG00000015686,ENSBTAG00000014945,ENSBTAG00000021799,ENSBTAG00000021700,ENSBTAG00000010279,ENSBTAG00000022169,ENSBTAG00000012141,ENSBTAG00000001086,ENSBTAG00000013677,ENSBTAG00000021913,ENSBTAG00000018257,ENSBTAG00000020547,ENSBTAG00000009872,…
GO:0097187	dentinogenesis	biological_process	0.058632	1	1	249	4	19359	ENSBTAG00000000292
GO:0019901	protein kinase binding	molecular_function	0.058774	1	12	249	485	19359	ENSBTAG00000021768,ENSBTAG00000035958,ENSBTAG00000020936,ENSBTAG00000002804,ENSBTAG00000018996,ENSBTAG00000017037,ENSBTAG00000011699,ENSBTAG00000012141,ENSBTAG00000004695,ENSBTAG00000014779,ENSBTAG00000014495,ENSBTAG00000002084
GO:0009146	purine nucleoside triphosphate catabolic process	biological_process	0.058814	1	1	249	5	19359	ENSBTAG00000022007
GO:0009217	purine deoxyribonucleoside triphosphate catabolic process	biological_process	0.058814	1	1	249	5	19359	ENSBTAG00000022007
GO:0009116	nucleoside metabolic process	biological_process	0.058845	1	8	249	325	19359	ENSBTAG00000014476,ENSBTAG00000009872,ENSBTAG00000018257,ENSBTAG00000002479,ENSBTAG00000039208,ENSBTAG00000016590,ENSBTAG00000006305,ENSBTAG00000000550
GO:0034243	regulation of transcription elongation from RNA polymerase II promoter	biological_process	0.058919	1	2	249	26	19359	ENSBTAG00000004695,ENSBTAG00000001671
GO:0044424	intracellular part	cellular_component	0.058954	1	173	249	11775	19359	ENSBTAG00000050078,ENSBTAG00000009527,ENSBTAG00000001671,ENSBTAG00000011583,ENSBTAG00000001504,ENSBTAG00000019076,ENSBTAG00000013677,ENSBTAG00000039313,ENSBTAG00000001221,ENSBTAG00000013971,ENSBTAG00000024539,ENSBTAG00000004598,ENSBTAG00000000888,ENSBTAG00000003776,ENSBTAG00000034918,ENSBTAG00000015686,ENSBTAG00000005973,ENSBTAG00000013322,ENSBTAG00000009743,ENSBTAG00000009975,ENSBTAG00000001727,…
GO:0016324	apical plasma membrane	cellular_component	0.058998	1	6	249	182	19359	ENSBTAG00000002996,ENSBTAG00000000292,ENSBTAG00000031476,ENSBTAG00000024162,ENSBTAG00000006264,ENSBTAG00000001912
GO:0035257	nuclear hormone receptor binding	molecular_function	0.059258	1	4	249	98	19359	ENSBTAG00000017037,ENSBTAG00000001221,ENSBTAG00000014090,ENSBTAG00000010681
GO:0034220	ion transmembrane transport	biological_process	0.059467	1	18	249	845	19359	ENSBTAG00000021257,ENSBTAG00000014533,ENSBTAG00000009872,ENSBTAG00000014130,ENSBTAG00000000550,ENSBTAG00000020725,ENSBTAG00000000292,ENSBTAG00000036224,ENSBTAG00000014140,ENSBTAG00000007111,ENSBTAG00000018975,ENSBTAG00000015520,ENSBTAG00000000520,ENSBTAG00000021775,ENSBTAG00000018661,ENSBTAG00000001912,ENSBTAG00000039208,ENSBTAG00000004300
GO:0061050	regulation of cell growth involved in cardiac muscle cell development	biological_process	0.059496	1	1	249	4	19359	ENSBTAG00000002092
GO:0071702	organic substance transport	biological_process	0.059552	1	36	249	1923	19359	ENSBTAG00000014653,ENSBTAG00000001221,ENSBTAG00000020547,ENSBTAG00000012024,ENSBTAG00000010681,ENSBTAG00000013677,ENSBTAG00000019770,ENSBTAG00000018996,ENSBTAG00000009974,ENSBTAG00000046644,ENSBTAG00000020047,ENSBTAG00000007111,ENSBTAG00000008083,ENSBTAG00000010991,ENSBTAG00000020105,ENSBTAG00000008369,ENSBTAG00000003192,ENSBTAG00000021775,ENSBTAG00000007515,ENSBTAG00000009872,ENSBTAG00000014911,…
GO:0033615	mitochondrial proton-transporting ATP synthase complex assembly	biological_process	0.059562	1	1	249	5	19359	ENSBTAG00000000550
GO:0030544	Hsp70 protein binding	molecular_function	0.059674	1	2	249	27	19359	ENSBTAG00000018996,ENSBTAG00000020936
GO:1902283	negative regulation of primary amine oxidase activity	biological_process	0.059714	1	1	249	4	19359	ENSBTAG00000018996
GO:0005811	lipid particle	cellular_component	0.059881	1	3	249	60	19359	ENSBTAG00000020547,ENSBTAG00000008416,ENSBTAG00000020105
GO:0044449	contractile fiber part	cellular_component	0.059891	1	5	249	141	19359	ENSBTAG00000007300,ENSBTAG00000007369,ENSBTAG00000001086,ENSBTAG00000014138,ENSBTAG00000006563
GO:0002606	positive regulation of dendritic cell antigen processing and presentation	biological_process	0.059894	1	1	249	4	19359	ENSBTAG00000015520
GO:0042493	response to drug	biological_process	0.059937	1	5	249	146	19359	ENSBTAG00000018270,ENSBTAG00000024162,ENSBTAG00000005425,ENSBTAG00000005419,ENSBTAG00000001221
GO:0071704	organic substance metabolic process	biological_process	0.060081	1	142	249	9474	19359	ENSBTAG00000014930,ENSBTAG00000006104,ENSBTAG00000020414,ENSBTAG00000009797,ENSBTAG00000039512,ENSBTAG00000030839,ENSBTAG00000016956,ENSBTAG00000002236,ENSBTAG00000000797,ENSBTAG00000022238,ENSBTAG00000003192,ENSBTAG00000005419,ENSBTAG00000017275,ENSBTAG00000010304,ENSBTAG00000039212,ENSBTAG00000014090,ENSBTAG00000031476,ENSBTAG00000002045,ENSBTAG00000002977,ENSBTAG00000046760,ENSBTAG00000014533,…
GO:0070665	positive regulation of leukocyte proliferation	biological_process	0.060318	1	4	249	104	19359	ENSBTAG00000018270,ENSBTAG00000014911,ENSBTAG00000000888,ENSBTAG00000009496
GO:0009914	hormone transport	biological_process	0.060389	1	6	249	201	19359	ENSBTAG00000010991,ENSBTAG00000018996,ENSBTAG00000014911,ENSBTAG00000000292,ENSBTAG00000001221,ENSBTAG00000007515
GO:0000803	sex chromosome	cellular_component	0.060521	1	2	249	26	19359	ENSBTAG00000011539,ENSBTAG00000009975
GO:0045137	development of primary sexual characteristics	biological_process	0.060684	1	5	249	152	19359	ENSBTAG00000005425,ENSBTAG00000009496,ENSBTAG00000048237,ENSBTAG00000001221,ENSBTAG00000007860
GO:0032640	tumor necrosis factor production	biological_process	0.060719	1	4	249	108	19359	ENSBTAG00000014911,ENSBTAG00000009872,ENSBTAG00000006366,ENSBTAG00000020936
GO:0071345	cellular response to cytokine stimulus	biological_process	0.060746	1	13	249	588	19359	ENSBTAG00000018996,ENSBTAG00000000292,ENSBTAG00000009496,ENSBTAG00000031231,ENSBTAG00000004695,ENSBTAG00000022007,ENSBTAG00000020242,ENSBTAG00000001221,ENSBTAG00000011699,ENSBTAG00000006078,ENSBTAG00000034918,ENSBTAG00000046320,ENSBTAG00000014911
GO:0044093	positive regulation of molecular function	biological_process	0.060861	1	25	249	1247	19359	ENSBTAG00000018996,ENSBTAG00000008416,ENSBTAG00000019076,ENSBTAG00000047531,ENSBTAG00000022169,ENSBTAG00000004695,ENSBTAG00000019770,ENSBTAG00000021913,ENSBTAG00000001221,ENSBTAG00000020547,ENSBTAG00000000888,ENSBTAG00000014911,ENSBTAG00000020936,ENSBTAG00000015686,ENSBTAG00000002804,ENSBTAG00000003192,ENSBTAG00000021799,ENSBTAG00000021700,ENSBTAG00000046644,ENSBTAG00000014140,ENSBTAG00000004305,…
GO:0042098	T cell proliferation	biological_process	0.061087	1	5	249	146	19359	ENSBTAG00000031231,ENSBTAG00000015520,ENSBTAG00000014911,ENSBTAG00000000888,ENSBTAG00000009496
GO:0030289	protein phosphatase 4 complex	cellular_component	0.061123	1	1	249	4	19359	ENSBTAG00000000545
GO:0048009	insulin-like growth factor receptor signaling pathway	biological_process	0.061179	1	2	249	28	19359	ENSBTAG00000017086,ENSBTAG00000001221
GO:0046620	regulation of organ growth	biological_process	0.06125	1	3	249	61	19359	ENSBTAG00000002092,ENSBTAG00000048237,ENSBTAG00000014278
GO:0035658	Mon1-Ccz1 complex	cellular_component	0.061379	1	1	249	4	19359	ENSBTAG00000020047
GO:0008150	biological_process	biological_process	0.061422	1	222	249	16441	19359	ENSBTAG00000018996,ENSBTAG00000021604,ENSBTAG00000008416,ENSBTAG00000012985,ENSBTAG00000009961,ENSBTAG00000006305,ENSBTAG00000040169,ENSBTAG00000010279,ENSBTAG00000021257,ENSBTAG00000010681,ENSBTAG00000006563,ENSBTAG00000014653,ENSBTAG00000021913,ENSBTAG00000020547,ENSBTAG00000017037,ENSBTAG00000006264,ENSBTAG00000046607,ENSBTAG00000006280,ENSBTAG00000008369,ENSBTAG00000021768,ENSBTAG00000012590,…
GO:0060337	type I interferon signaling pathway	biological_process	0.061423	1	2	249	31	19359	ENSBTAG00000022007,ENSBTAG00000011699
GO:0072014	proximal tubule development	biological_process	0.061609	1	1	249	4	19359	ENSBTAG00000031476
GO:0046364	monosaccharide biosynthetic process	biological_process	0.061704	1	3	249	60	19359	ENSBTAG00000014393,ENSBTAG00000000545,ENSBTAG00000014911
GO:0031547	brain-derived neurotrophic factor receptor signaling pathway	biological_process	0.061815	1	1	249	4	19359	ENSBTAG00000006366
GO:0097286	iron ion import	biological_process	0.061819	1	1	249	4	19359	ENSBTAG00000007111
GO:0097459	iron ion import into cell	biological_process	0.061819	1	1	249	4	19359	ENSBTAG00000007111
GO:0098711	iron ion import across plasma membrane	biological_process	0.061819	1	1	249	4	19359	ENSBTAG00000007111
GO:0010677	negative regulation of cellular carbohydrate metabolic process	biological_process	0.061834	1	2	249	29	19359	ENSBTAG00000014393,ENSBTAG00000018996
GO:0001757	somite specification	biological_process	0.061862	1	1	249	4	19359	ENSBTAG00000031476
GO:1903763	gap junction channel activity involved in cell communication by electrical coupling	molecular_function	0.061876	1	1	249	4	19359	ENSBTAG00000014916
GO:0002792	negative regulation of peptide secretion	biological_process	0.061932	1	2	249	28	19359	ENSBTAG00000014911,ENSBTAG00000018996
GO:0048741	skeletal muscle fiber development	biological_process	0.061945	1	2	249	31	19359	ENSBTAG00000014533,ENSBTAG00000006563
GO:0030868	smooth endoplasmic reticulum membrane	cellular_component	0.062227	1	1	249	4	19359	ENSBTAG00000020404
GO:0097425	smooth endoplasmic reticulum part	cellular_component	0.062227	1	1	249	4	19359	ENSBTAG00000020404
GO:0051541	elastin metabolic process	biological_process	0.062291	1	1	249	4	19359	ENSBTAG00000014911
GO:0006172	ADP biosynthetic process	biological_process	0.062413	1	1	249	4	19359	ENSBTAG00000006305
GO:0009136	purine nucleoside diphosphate biosynthetic process	biological_process	0.062413	1	1	249	4	19359	ENSBTAG00000006305
GO:0009180	purine ribonucleoside diphosphate biosynthetic process	biological_process	0.062413	1	1	249	4	19359	ENSBTAG00000006305
GO:0009188	ribonucleoside diphosphate biosynthetic process	biological_process	0.062413	1	1	249	4	19359	ENSBTAG00000006305
GO:0015086	cadmium ion transmembrane transporter activity	molecular_function	0.062526	1	1	249	4	19359	ENSBTAG00000015520
GO:0090383	phagosome acidification	biological_process	0.062802	1	1	249	4	19359	ENSBTAG00000000292
GO:0000220	vacuolar proton-transporting V-type ATPase, V0 domain	cellular_component	0.062803	1	1	249	4	19359	ENSBTAG00000000292
GO:0034097	response to cytokine	biological_process	0.062805	1	14	249	649	19359	ENSBTAG00000022007,ENSBTAG00000004695,ENSBTAG00000020242,ENSBTAG00000001221,ENSBTAG00000006078,ENSBTAG00000011699,ENSBTAG00000015520,ENSBTAG00000046320,ENSBTAG00000034918,ENSBTAG00000014911,ENSBTAG00000018996,ENSBTAG00000000292,ENSBTAG00000009496,ENSBTAG00000031231
GO:0032483	regulation of Rab protein signal transduction	biological_process	0.062814	1	1	249	4	19359	ENSBTAG00000021700
GO:0071420	cellular response to histamine	biological_process	0.062847	1	1	249	4	19359	ENSBTAG00000005419
GO:0014731	spectrin-associated cytoskeleton	cellular_component	0.06286	1	1	249	4	19359	ENSBTAG00000000888
GO:0030620	U2 snRNA binding	molecular_function	0.062879	1	1	249	4	19359	ENSBTAG00000017275
GO:0060397	JAK-STAT cascade involved in growth hormone signaling pathway	biological_process	0.062937	1	1	249	4	19359	ENSBTAG00000009496
GO:0004687	myosin light chain kinase activity	molecular_function	0.062956	1	1	249	4	19359	ENSBTAG00000014930
GO:0070842	aggresome assembly	biological_process	0.062956	1	1	249	4	19359	ENSBTAG00000018996
GO:0046292	formaldehyde metabolic process	biological_process	0.062957	1	1	249	4	19359	ENSBTAG00000034139
GO:0090599	alpha-glucosidase activity	molecular_function	0.062959	1	1	249	4	19359	ENSBTAG00000016956
GO:0004594	pantothenate kinase activity	molecular_function	0.062959	1	1	249	4	19359	ENSBTAG00000002479
GO:1903377	negative regulation of oxidative stress-induced neuron intrinsic apoptotic signaling pathway	biological_process	0.062959	1	1	249	4	19359	ENSBTAG00000018996
GO:0038108	negative regulation of appetite by leptin-mediated signaling pathway	biological_process	0.062959	1	1	249	4	19359	ENSBTAG00000014911
GO:0016560	protein import into peroxisome matrix, docking	biological_process	0.062959	1	1	249	4	19359	ENSBTAG00000013538
GO:0051766	inositol trisphosphate kinase activity	molecular_function	0.062959	1	1	249	4	19359	ENSBTAG00000019465
GO:0010815	bradykinin catabolic process	biological_process	0.062959	1	1	249	4	19359	ENSBTAG00000002977
GO:0004614	phosphoglucomutase activity	molecular_function	0.062959	1	1	249	4	19359	ENSBTAG00000019011
GO:0072757	cellular response to camptothecin	biological_process	0.062959	1	1	249	4	19359	ENSBTAG00000044106
GO:0046645	positive regulation of gamma-delta T cell activation	biological_process	0.062959	1	1	249	4	19359	ENSBTAG00000020936
GO:0030686	90S preribosome	cellular_component	0.062993	1	2	249	28	19359	ENSBTAG00000001504,ENSBTAG00000011889
GO:0035051	cardiocyte differentiation	biological_process	0.063941	1	4	249	103	19359	ENSBTAG00000002092,ENSBTAG00000031476,ENSBTAG00000001086,ENSBTAG00000014278
GO:0055123	digestive system development	biological_process	0.064233	1	4	249	109	19359	ENSBTAG00000010896,ENSBTAG00000014278,ENSBTAG00000005425,ENSBTAG00000048237
GO:0010721	negative regulation of cell development	biological_process	0.064248	1	7	249	253	19359	ENSBTAG00000046339,ENSBTAG00000021420,ENSBTAG00000002092,ENSBTAG00000031476,ENSBTAG00000007860,ENSBTAG00000006366,ENSBTAG00000011692
GO:0043296	apical junction complex	cellular_component	0.064399	1	4	249	111	19359	ENSBTAG00000007421,ENSBTAG00000001004,ENSBTAG00000005419,ENSBTAG00000002996
GO:0009144	purine nucleoside triphosphate metabolic process	biological_process	0.064607	1	6	249	232	19359	ENSBTAG00000022007,ENSBTAG00000000550,ENSBTAG00000009872,ENSBTAG00000039208,ENSBTAG00000016590,ENSBTAG00000006305
GO:0071357	cellular response to type I interferon	biological_process	0.064636	1	2	249	32	19359	ENSBTAG00000022007,ENSBTAG00000011699
GO:0009155	purine deoxyribonucleotide catabolic process	biological_process	0.06474	1	1	249	6	19359	ENSBTAG00000022007
GO:0045851	pH reduction	biological_process	0.064765	1	2	249	28	19359	ENSBTAG00000000292,ENSBTAG00000015520
GO:0051056	regulation of small GTPase mediated signal transduction	biological_process	0.064824	1	7	249	233	19359	ENSBTAG00000022169,ENSBTAG00000003580,ENSBTAG00000014945,ENSBTAG00000019058,ENSBTAG00000021700,ENSBTAG00000021913,ENSBTAG00000011292
GO:0007264	small GTPase mediated signal transduction	biological_process	0.06492	1	11	249	442	19359	ENSBTAG00000021700,ENSBTAG00000035958,ENSBTAG00000014945,ENSBTAG00000019058,ENSBTAG00000021913,ENSBTAG00000011292,ENSBTAG00000022169,ENSBTAG00000046644,ENSBTAG00000018374,ENSBTAG00000003580,ENSBTAG00000014779
GO:0006909	phagocytosis	biological_process	0.065121	1	5	249	153	19359	ENSBTAG00000035958,ENSBTAG00000020764,ENSBTAG00000015520,ENSBTAG00000014911,ENSBTAG00000008034
GO:0042886	amide transport	biological_process	0.065418	1	6	249	202	19359	ENSBTAG00000018996,ENSBTAG00000020105,ENSBTAG00000007515,ENSBTAG00000000292,ENSBTAG00000024162,ENSBTAG00000014911
GO:1901616	organic hydroxy compound catabolic process	biological_process	0.065453	1	3	249	64	19359	ENSBTAG00000012338,ENSBTAG00000024107,ENSBTAG00000034139
GO:0071706	tumor necrosis factor superfamily cytokine production	biological_process	0.065638	1	4	249	111	19359	ENSBTAG00000020936,ENSBTAG00000006366,ENSBTAG00000009872,ENSBTAG00000014911
GO:0035556	intracellular signal transduction	biological_process	0.065653	1	38	249	2072	19359	ENSBTAG00000012141,ENSBTAG00000018270,ENSBTAG00000018374,ENSBTAG00000000961,ENSBTAG00000022169,ENSBTAG00000014911,ENSBTAG00000046320,ENSBTAG00000018257,ENSBTAG00000009872,ENSBTAG00000007320,ENSBTAG00000009496,ENSBTAG00000006366,ENSBTAG00000014138,ENSBTAG00000019910,ENSBTAG00000003580,ENSBTAG00000035958,ENSBTAG00000020936,ENSBTAG00000002804,ENSBTAG00000021700,ENSBTAG00000021799,ENSBTAG00000013677,…
GO:0042445	hormone metabolic process	biological_process	0.066066	1	5	249	150	19359	ENSBTAG00000010991,ENSBTAG00000034139,ENSBTAG00000006934,ENSBTAG00000002977,ENSBTAG00000014911
GO:0019218	regulation of steroid metabolic process	biological_process	0.066406	1	3	249	66	19359	ENSBTAG00000019770,ENSBTAG00000014911,ENSBTAG00000009496
GO:0044828	negative regulation by host of viral genome replication	biological_process	0.066532	1	1	249	5	19359	ENSBTAG00000018996
GO:0072235	metanephric distal tubule development	biological_process	0.066549	1	1	249	5	19359	ENSBTAG00000006264
GO:0046661	male sex differentiation	biological_process	0.066556	1	4	249	108	19359	ENSBTAG00000001221,ENSBTAG00000048237,ENSBTAG00000005425,ENSBTAG00000007860
GO:0050748	negative regulation of lipoprotein metabolic process	biological_process	0.066687	1	1	249	5	19359	ENSBTAG00000019770
GO:1903071	positive regulation of ER-associated ubiquitin-dependent protein catabolic process	biological_process	0.067043	1	1	249	5	19359	ENSBTAG00000020547
GO:0030016	myofibril	cellular_component	0.067069	1	5	249	146	19359	ENSBTAG00000007300,ENSBTAG00000007369,ENSBTAG00000014138,ENSBTAG00000001086,ENSBTAG00000006563
GO:0046470	phosphatidylcholine metabolic process	biological_process	0.067426	1	2	249	30	19359	ENSBTAG00000019770,ENSBTAG00000010304
GO:0032817	regulation of natural killer cell proliferation	biological_process	0.067582	1	1	249	5	19359	ENSBTAG00000014911
GO:0001727	lipid kinase activity	molecular_function	0.067658	1	1	249	5	19359	ENSBTAG00000009872
GO:0060837	blood vessel endothelial cell differentiation	biological_process	0.06766	1	1	249	5	19359	ENSBTAG00000031476
GO:0010993	regulation of ubiquitin homeostasis	biological_process	0.067816	1	1	249	5	19359	ENSBTAG00000018996
GO:0010994	free ubiquitin chain polymerization	biological_process	0.067816	1	1	249	5	19359	ENSBTAG00000018996
GO:0030641	regulation of cellular pH	biological_process	0.067925	1	3	249	61	19359	ENSBTAG00000015520,ENSBTAG00000000292,ENSBTAG00000021775
GO:0006221	pyrimidine nucleotide biosynthetic process	biological_process	0.068092	1	2	249	32	19359	ENSBTAG00000016590,ENSBTAG00000015408
GO:0019220	regulation of phosphate metabolic process	biological_process	0.068371	1	26	249	1345	19359	ENSBTAG00000011699,ENSBTAG00000008497,ENSBTAG00000021420,ENSBTAG00000015520,ENSBTAG00000046644,ENSBTAG00000019910,ENSBTAG00000014495,ENSBTAG00000021700,ENSBTAG00000021768,ENSBTAG00000020936,ENSBTAG00000015686,ENSBTAG00000002804,ENSBTAG00000031184,ENSBTAG00000003387,ENSBTAG00000021913,ENSBTAG00000001221,ENSBTAG00000009872,ENSBTAG00000018257,ENSBTAG00000017037,ENSBTAG00000014911,ENSBTAG00000010279,…
GO:0048536	spleen development	biological_process	0.068392	1	2	249	32	19359	ENSBTAG00000017037,ENSBTAG00000010896
GO:0045843	negative regulation of striated muscle tissue development	biological_process	0.068577	1	2	249	31	19359	ENSBTAG00000002092,ENSBTAG00000031476
GO:0006545	glycine biosynthetic process	biological_process	0.068583	1	1	249	5	19359	ENSBTAG00000009029
GO:0031914	negative regulation of synaptic plasticity	biological_process	0.06916	1	1	249	5	19359	ENSBTAG00000008497
GO:0051262	protein tetramerization	biological_process	0.069224	1	4	249	105	19359	ENSBTAG00000013538,ENSBTAG00000018257,ENSBTAG00000001912,ENSBTAG00000022007
GO:0048589	developmental growth	biological_process	0.069228	1	12	249	514	19359	ENSBTAG00000014911,ENSBTAG00000021420,ENSBTAG00000031476,ENSBTAG00000007860,ENSBTAG00000014138,ENSBTAG00000014278,ENSBTAG00000004789,ENSBTAG00000002092,ENSBTAG00000048237,ENSBTAG00000009496,ENSBTAG00000001671,ENSBTAG00000018996
GO:0072604	interleukin-6 secretion	biological_process	0.069326	1	2	249	31	19359	ENSBTAG00000014911,ENSBTAG00000009872
GO:0030492	hemoglobin binding	molecular_function	0.069372	1	1	249	10	19359	ENSBTAG00000006457
GO:0030049	muscle filament sliding	biological_process	0.069614	1	1	249	5	19359	ENSBTAG00000014930
GO:0042304	regulation of fatty acid biosynthetic process	biological_process	0.06973	1	2	249	32	19359	ENSBTAG00000019770,ENSBTAG00000014911
GO:0033129	positive regulation of histone phosphorylation	biological_process	0.069942	1	1	249	5	19359	ENSBTAG00000004695
GO:0008343	adult feeding behavior	biological_process	0.070008	1	1	249	7	19359	ENSBTAG00000014911
GO:0051174	regulation of phosphorus metabolic process	biological_process	0.070535	1	26	249	1349	19359	ENSBTAG00000018257,ENSBTAG00000021913,ENSBTAG00000001221,ENSBTAG00000009872,ENSBTAG00000014911,ENSBTAG00000017037,ENSBTAG00000010279,ENSBTAG00000004695,ENSBTAG00000009797,ENSBTAG00000019076,ENSBTAG00000018996,ENSBTAG00000017086,ENSBTAG00000008497,ENSBTAG00000011699,ENSBTAG00000015520,ENSBTAG00000021420,ENSBTAG00000014495,ENSBTAG00000046644,ENSBTAG00000019910,ENSBTAG00000021768,ENSBTAG00000021700,…
GO:0045859	regulation of protein kinase activity	biological_process	0.070896	1	13	249	571	19359	ENSBTAG00000021700,ENSBTAG00000021768,ENSBTAG00000019076,ENSBTAG00000031184,ENSBTAG00000021913,ENSBTAG00000008497,ENSBTAG00000011699,ENSBTAG00000015520,ENSBTAG00000014911,ENSBTAG00000017037,ENSBTAG00000010279,ENSBTAG00000046644,ENSBTAG00000014495
GO:0051289	protein homotetramerization	biological_process	0.071032	1	3	249	65	19359	ENSBTAG00000013538,ENSBTAG00000018257,ENSBTAG00000022007
GO:0001739	sex chromatin	cellular_component	0.071162	1	1	249	5	19359	ENSBTAG00000011539
GO:0030666	endocytic vesicle membrane	cellular_component	0.071255	1	2	249	29	19359	ENSBTAG00000000292,ENSBTAG00000015520
GO:0043255	regulation of carbohydrate biosynthetic process	biological_process	0.071393	1	3	249	64	19359	ENSBTAG00000000545,ENSBTAG00000014911,ENSBTAG00000014393
GO:2000325	regulation of ligand-dependent nuclear receptor transcription coactivator activity	biological_process	0.071699	1	1	249	5	19359	ENSBTAG00000010681
GO:0005622	intracellular	cellular_component	0.071917	1	174	249	11916	19359	ENSBTAG00000015520,ENSBTAG00000013952,ENSBTAG00000014138,ENSBTAG00000007389,ENSBTAG00000006457,ENSBTAG00000006366,ENSBTAG00000011692,ENSBTAG00000004300,ENSBTAG00000000810,ENSBTAG00000021799,ENSBTAG00000031184,ENSBTAG00000002804,ENSBTAG00000014130,ENSBTAG00000002367,ENSBTAG00000018270,ENSBTAG00000011471,ENSBTAG00000011539,ENSBTAG00000047958,ENSBTAG00000021282,ENSBTAG00000008497,ENSBTAG00000002996,…
GO:0033184	positive regulation of histone ubiquitination	biological_process	0.071943	1	1	249	5	19359	ENSBTAG00000004695
GO:2001166	regulation of histone H2B ubiquitination	biological_process	0.071943	1	1	249	5	19359	ENSBTAG00000004695
GO:0019509	L-methionine biosynthetic process from methylthioadenosine	biological_process	0.072045	1	1	249	5	19359	ENSBTAG00000018257
GO:0060840	artery development	biological_process	0.072139	1	3	249	68	19359	ENSBTAG00000014278,ENSBTAG00000014911,ENSBTAG00000001221
GO:0050871	positive regulation of B cell activation	biological_process	0.072163	1	3	249	71	19359	ENSBTAG00000020936,ENSBTAG00000018270,ENSBTAG00000009496
GO:0002460	adaptive immune response based on somatic recombination of immune receptors built from immunoglobulin superfamily domains	biological_process	0.07217	1	6	249	214	19359	ENSBTAG00000004840,ENSBTAG00000000292,ENSBTAG00000017037,ENSBTAG00000015520,ENSBTAG00000046644,ENSBTAG00000002069
GO:1902415	regulation of mRNA binding	biological_process	0.072205	1	1	249	5	19359	ENSBTAG00000004695
GO:1902416	positive regulation of mRNA binding	biological_process	0.072205	1	1	249	5	19359	ENSBTAG00000004695
GO:0010891	negative regulation of sequestering of triglyceride	biological_process	0.0725	1	1	249	5	19359	ENSBTAG00000008416
GO:0044237	cellular metabolic process	biological_process	0.0726	1	135	249	9032	19359	ENSBTAG00000031184,ENSBTAG00000002804,ENSBTAG00000021799,ENSBTAG00000006366,ENSBTAG00000006457,ENSBTAG00000014138,ENSBTAG00000015520,ENSBTAG00000013952,ENSBTAG00000011539,ENSBTAG00000017086,ENSBTAG00000011471,ENSBTAG00000018270,ENSBTAG00000000961,ENSBTAG00000014130,ENSBTAG00000015686,ENSBTAG00000008994,ENSBTAG00000009743,ENSBTAG00000013322,ENSBTAG00000022007,ENSBTAG00000001727,ENSBTAG00000009975,…
GO:0006891	intra-Golgi vesicle-mediated transport	biological_process	0.072977	1	2	249	28	19359	ENSBTAG00000000810,ENSBTAG00000004598
GO:1900015	regulation of cytokine production involved in inflammatory response	biological_process	0.073078	1	2	249	31	19359	ENSBTAG00000020936,ENSBTAG00000014911
GO:0015672	monovalent inorganic cation transport	biological_process	0.073083	1	11	249	492	19359	ENSBTAG00000018996,ENSBTAG00000012851,ENSBTAG00000000550,ENSBTAG00000039208,ENSBTAG00000000292,ENSBTAG00000014140,ENSBTAG00000021257,ENSBTAG00000013677,ENSBTAG00000014533,ENSBTAG00000014130,ENSBTAG00000018975
GO:0048635	negative regulation of muscle organ development	biological_process	0.073136	1	2	249	32	19359	ENSBTAG00000031476,ENSBTAG00000002092
GO:0006567	threonine catabolic process	biological_process	0.073171	1	1	249	5	19359	ENSBTAG00000009029
GO:0033131	regulation of glucokinase activity	biological_process	0.073201	1	1	249	5	19359	ENSBTAG00000018996
GO:0031428	box C/D snoRNP complex	cellular_component	0.073371	1	1	249	6	19359	ENSBTAG00000006104
GO:0030301	cholesterol transport	biological_process	0.07368	1	3	249	67	19359	ENSBTAG00000014911,ENSBTAG00000019770,ENSBTAG00000010681
GO:0010635	regulation of mitochondrial fusion	biological_process	0.073775	1	1	249	6	19359	ENSBTAG00000018996
GO:0009215	purine deoxyribonucleoside triphosphate metabolic process	biological_process	0.073994	1	1	249	6	19359	ENSBTAG00000022007
GO:0098662	inorganic cation transmembrane transport	biological_process	0.074083	1	12	249	539	19359	ENSBTAG00000015520,ENSBTAG00000018975,ENSBTAG00000014130,ENSBTAG00000007111,ENSBTAG00000014533,ENSBTAG00000014140,ENSBTAG00000021257,ENSBTAG00000039208,ENSBTAG00000000292,ENSBTAG00000001912,ENSBTAG00000000550,ENSBTAG00000000520
GO:0001933	negative regulation of protein phosphorylation	biological_process	0.074107	1	8	249	304	19359	ENSBTAG00000031184,ENSBTAG00000003387,ENSBTAG00000018996,ENSBTAG00000015686,ENSBTAG00000017037,ENSBTAG00000008497,ENSBTAG00000014495,ENSBTAG00000010279
GO:0055025	positive regulation of cardiac muscle tissue development	biological_process	0.074228	1	2	249	29	19359	ENSBTAG00000048237,ENSBTAG00000014278
GO:0042088	T-helper 1 type immune response	biological_process	0.074333	1	2	249	31	19359	ENSBTAG00000046644,ENSBTAG00000015520
GO:2000630	positive regulation of miRNA metabolic process	biological_process	0.074368	1	1	249	5	19359	ENSBTAG00000046644
GO:0032615	interleukin-12 production	biological_process	0.074419	1	2	249	33	19359	ENSBTAG00000014911,ENSBTAG00000031231
GO:0043461	proton-transporting ATP synthase complex assembly	biological_process	0.074485	1	1	249	6	19359	ENSBTAG00000000550
GO:0070272	proton-transporting ATP synthase complex biogenesis	biological_process	0.074485	1	1	249	6	19359	ENSBTAG00000000550
GO:0003298	physiological muscle hypertrophy	biological_process	0.074665	1	1	249	5	19359	ENSBTAG00000002092
GO:0003301	physiological cardiac muscle hypertrophy	biological_process	0.074665	1	1	249	5	19359	ENSBTAG00000002092
GO:0061049	cell growth involved in cardiac muscle cell development	biological_process	0.074665	1	1	249	5	19359	ENSBTAG00000002092
GO:0061484	hematopoietic stem cell homeostasis	biological_process	0.074771	1	1	249	5	19359	ENSBTAG00000000292
GO:0034227	tRNA thio-modification	biological_process	0.074999	1	1	249	6	19359	ENSBTAG00000039212
GO:0009308	amine metabolic process	biological_process	0.075139	1	4	249	113	19359	ENSBTAG00000005419,ENSBTAG00000019770,ENSBTAG00000010304,ENSBTAG00000018996
GO:0003197	endocardial cushion development	biological_process	0.075156	1	2	249	34	19359	ENSBTAG00000005425,ENSBTAG00000014278
GO:0006694	steroid biosynthetic process	biological_process	0.075211	1	4	249	114	19359	ENSBTAG00000014911,ENSBTAG00000005069,ENSBTAG00000019770,ENSBTAG00000006934
GO:0003014	renal system process	biological_process	0.075365	1	3	249	66	19359	ENSBTAG00000017037,ENSBTAG00000001912,ENSBTAG00000020105
GO:0015793	glycerol transport	biological_process	0.075389	1	1	249	6	19359	ENSBTAG00000020105
GO:0070459	prolactin secretion	biological_process	0.07548	1	1	249	5	19359	ENSBTAG00000007515
GO:0002002	regulation of angiotensin levels in blood	biological_process	0.075737	1	1	249	5	19359	ENSBTAG00000002977
GO:0044691	tooth eruption	biological_process	0.075876	1	1	249	5	19359	ENSBTAG00000000292
GO:0070820	tertiary granule	cellular_component	0.07603	1	1	249	5	19359	ENSBTAG00000015520
GO:0035740	CD8-positive, alpha-beta T cell proliferation	biological_process	0.076129	1	1	249	5	19359	ENSBTAG00000031231
GO:2000564	regulation of CD8-positive, alpha-beta T cell proliferation	biological_process	0.076129	1	1	249	5	19359	ENSBTAG00000031231
GO:0022410	circadian sleep/wake cycle process	biological_process	0.076296	1	1	249	6	19359	ENSBTAG00000011719
GO:0030621	U4 snRNA binding	molecular_function	0.076319	1	1	249	5	19359	ENSBTAG00000006104
GO:0033647	host intracellular organelle	cellular_component	0.076434	1	1	249	5	19359	ENSBTAG00000013971
GO:0033648	host intracellular membrane-bounded organelle	cellular_component	0.076434	1	1	249	5	19359	ENSBTAG00000013971
GO:0000153	cytoplasmic ubiquitin ligase complex	cellular_component	0.076666	1	1	249	10	19359	ENSBTAG00000008083
GO:0051492	regulation of stress fiber assembly	biological_process	0.076748	1	3	249	64	19359	ENSBTAG00000018374,ENSBTAG00000032427,ENSBTAG00000011406
GO:0016012	sarcoglycan complex	cellular_component	0.076759	1	1	249	5	19359	ENSBTAG00000021282
GO:0019388	galactose catabolic process	biological_process	0.076792	1	1	249	6	19359	ENSBTAG00000019011
GO:0016308	1-phosphatidylinositol-4-phosphate 5-kinase activity	molecular_function	0.076863	1	1	249	5	19359	ENSBTAG00000003387
GO:0010212	response to ionizing radiation	biological_process	0.076888	1	4	249	108	19359	ENSBTAG00000046644,ENSBTAG00000014393,ENSBTAG00000044106,ENSBTAG00000012141
GO:1901362	organic cyclic compound biosynthetic process	biological_process	0.076902	1	53	249	3232	19359	ENSBTAG00000031184,ENSBTAG00000020936,ENSBTAG00000006934,ENSBTAG00000006083,ENSBTAG00000015408,ENSBTAG00000013538,ENSBTAG00000039208,ENSBTAG00000005069,ENSBTAG00000006366,ENSBTAG00000032427,ENSBTAG00000019721,ENSBTAG00000014278,ENSBTAG00000015520,ENSBTAG00000005425,ENSBTAG00000011539,ENSBTAG00000000550,ENSBTAG00000048237,ENSBTAG00000009496,ENSBTAG00000010896,ENSBTAG00000004695,ENSBTAG00000018270,…
GO:0044452	nucleolar part	cellular_component	0.076962	1	5	249	159	19359	ENSBTAG00000006104,ENSBTAG00000017275,ENSBTAG00000020776,ENSBTAG00000019076,ENSBTAG00000013538
GO:0004568	chitinase activity	molecular_function	0.076989	1	1	249	5	19359	ENSBTAG00000005973
GO:0006032	chitin catabolic process	biological_process	0.076989	1	1	249	5	19359	ENSBTAG00000005973
GO:0036302	atrioventricular canal development	biological_process	0.076999	1	1	249	5	19359	ENSBTAG00000014278
GO:0015662	ATPase activity, coupled to transmembrane movement of ions, phosphorylative mechanism	molecular_function	0.077118	1	2	249	30	19359	ENSBTAG00000000520,ENSBTAG00000014140
GO:0045545	syndecan binding	molecular_function	0.077162	1	1	249	5	19359	ENSBTAG00000019910
GO:0043547	positive regulation of GTPase activity	biological_process	0.077169	1	8	249	296	19359	ENSBTAG00000047531,ENSBTAG00000003192,ENSBTAG00000008497,ENSBTAG00000006542,ENSBTAG00000022169,ENSBTAG00000046644,ENSBTAG00000004305,ENSBTAG00000017812
GO:0010873	positive regulation of cholesterol esterification	biological_process	0.077376	1	1	249	7	19359	ENSBTAG00000019770
GO:0001819	positive regulation of cytokine production	biological_process	0.077478	1	8	249	311	19359	ENSBTAG00000020936,ENSBTAG00000009496,ENSBTAG00000031231,ENSBTAG00000046644,ENSBTAG00000006366,ENSBTAG00000013677,ENSBTAG00000014911,ENSBTAG00000015520
GO:0006641	triglyceride metabolic process	biological_process	0.077595	1	3	249	71	19359	ENSBTAG00000008416,ENSBTAG00000019770,ENSBTAG00000008083
GO:0015691	cadmium ion transport	biological_process	0.077645	1	1	249	5	19359	ENSBTAG00000015520
GO:0070574	cadmium ion transmembrane transport	biological_process	0.077645	1	1	249	5	19359	ENSBTAG00000015520
GO:0002753	cytoplasmic pattern recognition receptor signaling pathway	biological_process	0.07777	1	2	249	31	19359	ENSBTAG00000013677,ENSBTAG00000020936
GO:0010517	regulation of phospholipase activity	biological_process	0.077865	1	2	249	33	19359	ENSBTAG00000002804,ENSBTAG00000046644
GO:0050815	phosphoserine binding	molecular_function	0.077901	1	1	249	5	19359	ENSBTAG00000001671
GO:0044238	primary metabolic process	biological_process	0.078029	1	136	249	9119	19359	ENSBTAG00000019721,ENSBTAG00000005425,ENSBTAG00000000545,ENSBTAG00000007449,ENSBTAG00000005030,ENSBTAG00000002092,ENSBTAG00000013538,ENSBTAG00000021700,ENSBTAG00000005069,ENSBTAG00000024107,ENSBTAG00000004695,ENSBTAG00000007515,ENSBTAG00000009872,ENSBTAG00000009029,ENSBTAG00000000550,ENSBTAG00000007320,ENSBTAG00000013697,ENSBTAG00000011292,ENSBTAG00000010991,ENSBTAG00000001086,ENSBTAG00000002871,…
GO:0090188	negative regulation of pancreatic juice secretion	biological_process	0.078058	1	1	249	5	19359	ENSBTAG00000010681
GO:0010887	negative regulation of cholesterol storage	biological_process	0.078058	1	1	249	5	19359	ENSBTAG00000010681
GO:0036480	neuron intrinsic apoptotic signaling pathway in response to oxidative stress	biological_process	0.078072	1	1	249	5	19359	ENSBTAG00000018996
GO:1903376	regulation of oxidative stress-induced neuron intrinsic apoptotic signaling pathway	biological_process	0.078072	1	1	249	5	19359	ENSBTAG00000018996
GO:0008046	axon guidance receptor activity	molecular_function	0.078072	1	1	249	5	19359	ENSBTAG00000021420
GO:0061734	parkin-mediated mitophagy in response to mitochondrial depolarization	biological_process	0.078072	1	1	249	5	19359	ENSBTAG00000018996
GO:1903599	positive regulation of mitophagy	biological_process	0.078072	1	1	249	5	19359	ENSBTAG00000018996
GO:0048671	negative regulation of collateral sprouting	biological_process	0.078072	1	1	249	5	19359	ENSBTAG00000021420
GO:0015677	copper ion import	biological_process	0.078072	1	1	249	5	19359	ENSBTAG00000007111
GO:1901563	response to camptothecin	biological_process	0.078072	1	1	249	5	19359	ENSBTAG00000044106
GO:0005004	GPI-linked ephrin receptor activity	molecular_function	0.078072	1	1	249	5	19359	ENSBTAG00000021420
GO:0008091	spectrin	cellular_component	0.078072	1	1	249	5	19359	ENSBTAG00000000888
GO:0052629	phosphatidylinositol-3,5-bisphosphate 3-phosphatase activity	molecular_function	0.078072	1	1	249	5	19359	ENSBTAG00000014138
GO:0016342	catenin complex	cellular_component	0.078179	1	2	249	29	19359	ENSBTAG00000007421,ENSBTAG00000005672
GO:0002579	positive regulation of antigen processing and presentation	biological_process	0.078277	1	1	249	6	19359	ENSBTAG00000015520
GO:0042612	MHC class I protein complex	cellular_component	0.078374	1	1	249	7	19359	ENSBTAG00000002069
GO:0048878	chemical homeostasis	biological_process	0.078418	1	17	249	825	19359	ENSBTAG00000015520,ENSBTAG00000014140,ENSBTAG00000021799,ENSBTAG00000006264,ENSBTAG00000000520,ENSBTAG00000020105,ENSBTAG00000001912,ENSBTAG00000021775,ENSBTAG00000020547,ENSBTAG00000014911,ENSBTAG00000046320,ENSBTAG00000010681,ENSBTAG00000019770,ENSBTAG00000014533,ENSBTAG00000000292,ENSBTAG00000008416,ENSBTAG00000011719
GO:0048002	antigen processing and presentation of peptide antigen	biological_process	0.078509	1	2	249	35	19359	ENSBTAG00000015520,ENSBTAG00000002069
GO:0002221	pattern recognition receptor signaling pathway	biological_process	0.078634	1	4	249	111	19359	ENSBTAG00000031231,ENSBTAG00000015724,ENSBTAG00000013677,ENSBTAG00000020936
GO:0019866	organelle inner membrane	cellular_component	0.078734	1	9	249	441	19359	ENSBTAG00000030855,ENSBTAG00000000797,ENSBTAG00000014130,ENSBTAG00000014653,ENSBTAG00000009872,ENSBTAG00000000550,ENSBTAG00000006934,ENSBTAG00000039208,ENSBTAG00000005069
GO:0042102	positive regulation of T cell proliferation	biological_process	0.079036	1	3	249	72	19359	ENSBTAG00000014911,ENSBTAG00000000888,ENSBTAG00000009496
GO:1904447	folic acid import into cell	biological_process	0.079041	1	1	249	6	19359	ENSBTAG00000024162
GO:0019864	IgG binding	molecular_function	0.079586	1	1	249	6	19359	ENSBTAG00000006264
GO:0060770	negative regulation of epithelial cell proliferation involved in prostate gland development	biological_process	0.079651	1	1	249	6	19359	ENSBTAG00000001221
GO:0009151	purine deoxyribonucleotide metabolic process	biological_process	0.079825	1	1	249	7	19359	ENSBTAG00000022007
GO:0033275	actin-myosin filament sliding	biological_process	0.079857	1	1	249	6	19359	ENSBTAG00000014930
GO:0015204	urea transmembrane transporter activity	molecular_function	0.080099	1	1	249	6	19359	ENSBTAG00000020105
GO:0071918	urea transmembrane transport	biological_process	0.080099	1	1	249	6	19359	ENSBTAG00000020105
GO:0000738	DNA catabolic process, exonucleolytic	biological_process	0.080168	1	1	249	6	19359	ENSBTAG00000019721
GO:0045087	innate immune response	biological_process	0.080553	1	10	249	459	19359	ENSBTAG00000015520,ENSBTAG00000014911,ENSBTAG00000015724,ENSBTAG00000011699,ENSBTAG00000014090,ENSBTAG00000013677,ENSBTAG00000022007,ENSBTAG00000019770,ENSBTAG00000031231,ENSBTAG00000020936
GO:0051100	negative regulation of binding	biological_process	0.080572	1	4	249	116	19359	ENSBTAG00000034918,ENSBTAG00000013538,ENSBTAG00000001221,ENSBTAG00000006366
GO:0034340	response to type I interferon	biological_process	0.080615	1	2	249	37	19359	ENSBTAG00000011699,ENSBTAG00000022007
GO:0055067	monovalent inorganic cation homeostasis	biological_process	0.080719	1	4	249	105	19359	ENSBTAG00000021775,ENSBTAG00000014140,ENSBTAG00000015520,ENSBTAG00000000292
GO:0002758	innate immune response-activating signal transduction	biological_process	0.080803	1	4	249	112	19359	ENSBTAG00000013677,ENSBTAG00000020936,ENSBTAG00000031231,ENSBTAG00000015724
GO:0031347	regulation of defense response	biological_process	0.081189	1	10	249	430	19359	ENSBTAG00000010681,ENSBTAG00000022007,ENSBTAG00000013677,ENSBTAG00000011699,ENSBTAG00000014911,ENSBTAG00000015724,ENSBTAG00000007421,ENSBTAG00000020936,ENSBTAG00000009496,ENSBTAG00000031231
GO:0016494	C-X-C chemokine receptor activity	molecular_function	0.081294	1	1	249	7	19359	ENSBTAG00000046320
GO:0043085	positive regulation of catalytic activity	biological_process	0.081464	1	20	249	991	19359	ENSBTAG00000046644,ENSBTAG00000014140,ENSBTAG00000004305,ENSBTAG00000017812,ENSBTAG00000008497,ENSBTAG00000006542,ENSBTAG00000015520,ENSBTAG00000002804,ENSBTAG00000003192,ENSBTAG00000021799,ENSBTAG00000021700,ENSBTAG00000022169,ENSBTAG00000019770,ENSBTAG00000020547,ENSBTAG00000021913,ENSBTAG00000001221,ENSBTAG00000014911,ENSBTAG00000008416,ENSBTAG00000019076,ENSBTAG00000047531
GO:0038036	sphingosine-1-phosphate receptor activity	molecular_function	0.081621	1	1	249	8	19359	ENSBTAG00000009872
GO:0071214	cellular response to abiotic stimulus	biological_process	0.081774	1	6	249	207	19359	ENSBTAG00000006366,ENSBTAG00000012141,ENSBTAG00000044106,ENSBTAG00000046644,ENSBTAG00000031231,ENSBTAG00000004300
GO:0006812	cation transport	biological_process	0.082045	1	18	249	905	19359	ENSBTAG00000015520,ENSBTAG00000018975,ENSBTAG00000007111,ENSBTAG00000014140,ENSBTAG00000036224,ENSBTAG00000039208,ENSBTAG00000001912,ENSBTAG00000012851,ENSBTAG00000000520,ENSBTAG00000009872,ENSBTAG00000014130,ENSBTAG00000014533,ENSBTAG00000013677,ENSBTAG00000021257,ENSBTAG00000000292,ENSBTAG00000000550,ENSBTAG00000020725,ENSBTAG00000018996
GO:0030957	Tat protein binding	molecular_function	0.082084	1	1	249	6	19359	ENSBTAG00000031476
GO:1903069	regulation of ER-associated ubiquitin-dependent protein catabolic process	biological_process	0.08209	1	1	249	6	19359	ENSBTAG00000020547
GO:0043292	contractile fiber	cellular_component	0.08211	1	5	249	156	19359	ENSBTAG00000014138,ENSBTAG00000006563,ENSBTAG00000001086,ENSBTAG00000007369,ENSBTAG00000007300
GO:1901862	negative regulation of muscle tissue development	biological_process	0.082218	1	2	249	34	19359	ENSBTAG00000002092,ENSBTAG00000031476
GO:0000307	cyclin-dependent protein kinase holoenzyme complex	cellular_component	0.082502	1	2	249	34	19359	ENSBTAG00000004695,ENSBTAG00000021768
GO:0051336	regulation of hydrolase activity	biological_process	0.082563	1	19	249	946	19359	ENSBTAG00000008416,ENSBTAG00000047531,ENSBTAG00000009797,ENSBTAG00000019770,ENSBTAG00000022169,ENSBTAG00000001221,ENSBTAG00000009872,ENSBTAG00000020547,ENSBTAG00000003192,ENSBTAG00000002804,ENSBTAG00000002092,ENSBTAG00000021799,ENSBTAG00000017812,ENSBTAG00000004305,ENSBTAG00000014140,ENSBTAG00000046644,ENSBTAG00000021420,ENSBTAG00000006542,ENSBTAG00000008497
GO:0034350	regulation of glial cell apoptotic process	biological_process	0.082579	1	1	249	6	19359	ENSBTAG00000031476
GO:0034351	negative regulation of glial cell apoptotic process	biological_process	0.082579	1	1	249	6	19359	ENSBTAG00000031476
GO:0017124	SH3 domain binding	molecular_function	0.08264	1	3	249	68	19359	ENSBTAG00000018374,ENSBTAG00000012141,ENSBTAG00000011017
GO:0046622	positive regulation of organ growth	biological_process	0.083129	1	2	249	32	19359	ENSBTAG00000014278,ENSBTAG00000048237
GO:0005215	transporter activity	molecular_function	0.083281	1	23	249	1195	19359	ENSBTAG00000004300,ENSBTAG00000039208,ENSBTAG00000018661,ENSBTAG00000021775,ENSBTAG00000012851,ENSBTAG00000001912,ENSBTAG00000020105,ENSBTAG00000000520,ENSBTAG00000024162,ENSBTAG00000018975,ENSBTAG00000015520,ENSBTAG00000014140,ENSBTAG00000036224,ENSBTAG00000000292,ENSBTAG00000000550,ENSBTAG00000020725,ENSBTAG00000050078,ENSBTAG00000014130,ENSBTAG00000007994,ENSBTAG00000014916,ENSBTAG00000019770,…
GO:0008643	carbohydrate transport	biological_process	0.083739	1	4	249	113	19359	ENSBTAG00000012851,ENSBTAG00000017086,ENSBTAG00000020105,ENSBTAG00000014911
GO:0003097	renal water transport	biological_process	0.083747	1	1	249	6	19359	ENSBTAG00000020105
GO:1901607	alpha-amino acid biosynthetic process	biological_process	0.083791	1	3	249	69	19359	ENSBTAG00000009029,ENSBTAG00000018257,ENSBTAG00000008994
GO:0051147	regulation of muscle cell differentiation	biological_process	0.083853	1	4	249	118	19359	ENSBTAG00000018270,ENSBTAG00000004695,ENSBTAG00000031476,ENSBTAG00000002092
GO:0030684	preribosome	cellular_component	0.08402	1	3	249	74	19359	ENSBTAG00000006104,ENSBTAG00000001504,ENSBTAG00000011889
GO:0033344	cholesterol efflux	biological_process	0.084115	1	2	249	35	19359	ENSBTAG00000010681,ENSBTAG00000019770
GO:0002604	regulation of dendritic cell antigen processing and presentation	biological_process	0.084118	1	1	249	6	19359	ENSBTAG00000015520
GO:0051153	regulation of striated muscle cell differentiation	biological_process	0.084238	1	3	249	74	19359	ENSBTAG00000031476,ENSBTAG00000002092,ENSBTAG00000018270
GO:0042162	telomeric DNA binding	molecular_function	0.084668	1	2	249	33	19359	ENSBTAG00000015686,ENSBTAG00000013952
GO:0014807	regulation of somitogenesis	biological_process	0.084683	1	1	249	7	19359	ENSBTAG00000031476
GO:0090306	spindle assembly involved in meiosis	biological_process	0.084908	1	1	249	6	19359	ENSBTAG00000007860
GO:0043569	negative regulation of insulin-like growth factor receptor signaling pathway	biological_process	0.084918	1	1	249	6	19359	ENSBTAG00000001221
GO:0009211	pyrimidine deoxyribonucleoside triphosphate metabolic process	biological_process	0.084965	1	1	249	7	19359	ENSBTAG00000015408
GO:0048013	ephrin receptor signaling pathway	biological_process	0.08538	1	2	249	32	19359	ENSBTAG00000033423,ENSBTAG00000021420
GO:0031399	regulation of protein modification process	biological_process	0.085402	1	28	249	1491	19359	ENSBTAG00000010279,ENSBTAG00000004695,ENSBTAG00000006563,ENSBTAG00000021913,ENSBTAG00000001221,ENSBTAG00000018257,ENSBTAG00000009872,ENSBTAG00000020132,ENSBTAG00000014911,ENSBTAG00000017037,ENSBTAG00000018996,ENSBTAG00000001671,ENSBTAG00000009797,ENSBTAG00000019076,ENSBTAG00000046644,ENSBTAG00000019910,ENSBTAG00000014495,ENSBTAG00000011699,ENSBTAG00000008497,ENSBTAG00000021420,ENSBTAG00000015520,…
GO:0032437	cuticular plate	cellular_component	0.085526	1	1	249	6	19359	ENSBTAG00000000888
GO:0035723	interleukin-15-mediated signaling pathway	biological_process	0.085559	1	1	249	6	19359	ENSBTAG00000006078
GO:0070672	response to interleukin-15	biological_process	0.085559	1	1	249	6	19359	ENSBTAG00000006078
GO:0071350	cellular response to interleukin-15	biological_process	0.085559	1	1	249	6	19359	ENSBTAG00000006078
GO:0046643	regulation of gamma-delta T cell activation	biological_process	0.085709	1	1	249	6	19359	ENSBTAG00000020936
GO:0032027	myosin light chain binding	molecular_function	0.085744	1	1	249	6	19359	ENSBTAG00000014930
GO:0098505	G-rich strand telomeric DNA binding	molecular_function	0.085809	1	1	249	6	19359	ENSBTAG00000015686
GO:0006826	iron ion transport	biological_process	0.085848	1	2	249	45	19359	ENSBTAG00000007111,ENSBTAG00000015520
GO:0002683	negative regulation of immune system process	biological_process	0.086016	1	8	249	323	19359	ENSBTAG00000009496,ENSBTAG00000031231,ENSBTAG00000010681,ENSBTAG00000022007,ENSBTAG00000013677,ENSBTAG00000031476,ENSBTAG00000017037,ENSBTAG00000015724
GO:1901657	glycosyl compound metabolic process	biological_process	0.086301	1	8	249	350	19359	ENSBTAG00000016590,ENSBTAG00000039208,ENSBTAG00000006305,ENSBTAG00000000550,ENSBTAG00000002479,ENSBTAG00000009872,ENSBTAG00000014476,ENSBTAG00000018257
GO:0034380	high-density lipoprotein particle assembly	biological_process	0.08634	1	1	249	9	19359	ENSBTAG00000019770
GO:0038084	vascular endothelial growth factor signaling pathway	biological_process	0.086382	1	2	249	34	19359	ENSBTAG00000002804,ENSBTAG00000031476
GO:0051642	centrosome localization	biological_process	0.086423	1	2	249	31	19359	ENSBTAG00000032427,ENSBTAG00000007860
GO:0051098	regulation of binding	biological_process	0.08671	1	7	249	263	19359	ENSBTAG00000006366,ENSBTAG00000004695,ENSBTAG00000018996,ENSBTAG00000034918,ENSBTAG00000000888,ENSBTAG00000013538,ENSBTAG00000001221
GO:0046543	development of secondary female sexual characteristics	biological_process	0.086771	1	1	249	6	19359	ENSBTAG00000009496
GO:0072528	pyrimidine-containing compound biosynthetic process	biological_process	0.086835	1	2	249	36	19359	ENSBTAG00000016590,ENSBTAG00000015408
GO:0072711	cellular response to hydroxyurea	biological_process	0.086895	1	1	249	7	19359	ENSBTAG00000044106
GO:0016339	calcium-dependent cell-cell adhesion via plasma membrane cell adhesion molecules	biological_process	0.087013	1	2	249	31	19359	ENSBTAG00000007421,ENSBTAG00000005672
GO:2000617	positive regulation of histone H3-K9 acetylation	biological_process	0.087083	1	1	249	6	19359	ENSBTAG00000009872
GO:0072523	purine-containing compound catabolic process	biological_process	0.087144	1	2	249	33	19359	ENSBTAG00000014476,ENSBTAG00000022007
GO:0005743	mitochondrial inner membrane	cellular_component	0.087172	1	8	249	397	19359	ENSBTAG00000039208,ENSBTAG00000006934,ENSBTAG00000000550,ENSBTAG00000014130,ENSBTAG00000014653,ENSBTAG00000009872,ENSBTAG00000000797,ENSBTAG00000030855
GO:0002534	cytokine production involved in inflammatory response	biological_process	0.087299	1	2	249	34	19359	ENSBTAG00000020936,ENSBTAG00000014911
GO:0005223	intracellular cGMP activated cation channel activity	molecular_function	0.087403	1	1	249	6	19359	ENSBTAG00000020725
GO:0005975	carbohydrate metabolic process	biological_process	0.087638	1	14	249	652	19359	ENSBTAG00000014393,ENSBTAG00000000545,ENSBTAG00000009037,ENSBTAG00000020132,ENSBTAG00000014911,ENSBTAG00000018996,ENSBTAG00000005973,ENSBTAG00000022238,ENSBTAG00000012985,ENSBTAG00000016956,ENSBTAG00000024107,ENSBTAG00000013322,ENSBTAG00000019011,ENSBTAG00000018390
GO:0019318	hexose metabolic process	biological_process	0.08776	1	5	249	163	19359	ENSBTAG00000000545,ENSBTAG00000019011,ENSBTAG00000014911,ENSBTAG00000014393,ENSBTAG00000018996
GO:0097322	7SK snRNA binding	molecular_function	0.08805	1	1	249	7	19359	ENSBTAG00000004695
GO:0008131	primary amine oxidase activity	molecular_function	0.088075	1	1	249	6	19359	ENSBTAG00000005419
GO:1903299	regulation of hexokinase activity	biological_process	0.088148	1	1	249	6	19359	ENSBTAG00000018996
GO:0048872	homeostasis of number of cells	biological_process	0.088231	1	6	249	212	19359	ENSBTAG00000006457,ENSBTAG00000009496,ENSBTAG00000000292,ENSBTAG00000017037,ENSBTAG00000006083,ENSBTAG00000000888
GO:0008656	cysteine-type endopeptidase activator activity involved in apoptotic process	molecular_function	0.088267	1	1	249	7	19359	ENSBTAG00000001221
GO:0005085	guanyl-nucleotide exchange factor activity	molecular_function	0.088315	1	6	249	202	19359	ENSBTAG00000014945,ENSBTAG00000020047,ENSBTAG00000019058,ENSBTAG00000022169,ENSBTAG00000003580,ENSBTAG00000021700
GO:0045321	leukocyte activation	biological_process	0.088486	1	13	249	616	19359	ENSBTAG00000009496,ENSBTAG00000000292,ENSBTAG00000031231,ENSBTAG00000020936,ENSBTAG00000031476,ENSBTAG00000009872,ENSBTAG00000046320,ENSBTAG00000015520,ENSBTAG00000017037,ENSBTAG00000014911,ENSBTAG00000000888,ENSBTAG00000018270,ENSBTAG00000010681
GO:0051879	Hsp90 protein binding	molecular_function	0.08858	1	2	249	32	19359	ENSBTAG00000020936,ENSBTAG00000011699
GO:0060038	cardiac muscle cell proliferation	biological_process	0.088696	1	2	249	34	19359	ENSBTAG00000048237,ENSBTAG00000014278
GO:0016572	histone phosphorylation	biological_process	0.088739	1	2	249	36	19359	ENSBTAG00000017037,ENSBTAG00000004695
GO:0016272	prefoldin complex	cellular_component	0.088893	1	1	249	8	19359	ENSBTAG00000009743
GO:0001816	cytokine production	biological_process	0.088991	1	12	249	538	19359	ENSBTAG00000013677,ENSBTAG00000006366,ENSBTAG00000046644,ENSBTAG00000018270,ENSBTAG00000014911,ENSBTAG00000015520,ENSBTAG00000009872,ENSBTAG00000031476,ENSBTAG00000020936,ENSBTAG00000031231,ENSBTAG00000000292,ENSBTAG00000009496
GO:0010569	regulation of double-strand break repair via homologous recombination	biological_process	0.089033	1	2	249	34	19359	ENSBTAG00000044106,ENSBTAG00000015686
GO:0060592	mammary gland formation	biological_process	0.089093	1	1	249	6	19359	ENSBTAG00000014278
GO:0016235	aggresome	cellular_component	0.089189	1	2	249	33	19359	ENSBTAG00000010180,ENSBTAG00000018996
GO:0008467	[heparan sulfate]-glucosamine 3-sulfotransferase 1 activity	molecular_function	0.089214	1	1	249	6	19359	ENSBTAG00000007449
GO:0006865	amino acid transport	biological_process	0.089261	1	4	249	110	19359	ENSBTAG00000036224,ENSBTAG00000004300,ENSBTAG00000015520,ENSBTAG00000024162
GO:0003256	regulation of transcription from RNA polymerase II promoter involved in myocardial precursor cell differentiation	biological_process	0.089331	1	1	249	6	19359	ENSBTAG00000014278
GO:0010917	negative regulation of mitochondrial membrane potential	biological_process	0.08936	1	1	249	7	19359	ENSBTAG00000003387
GO:0009987	cellular process	biological_process	0.089374	1	203	249	14976	19359	ENSBTAG00000022238,ENSBTAG00000016121,ENSBTAG00000003192,ENSBTAG00000014918,ENSBTAG00000020105,ENSBTAG00000005419,ENSBTAG00000007111,ENSBTAG00000017275,ENSBTAG00000010304,ENSBTAG00000039212,ENSBTAG00000018975,ENSBTAG00000031476,ENSBTAG00000014090,ENSBTAG00000014930,ENSBTAG00000006104,ENSBTAG00000019058,ENSBTAG00000020414,ENSBTAG00000039512,ENSBTAG00000033423,ENSBTAG00000009797,ENSBTAG00000030839,…
GO:0042745	circadian sleep/wake cycle	biological_process	0.089515	1	1	249	7	19359	ENSBTAG00000011719
GO:0061669	spontaneous neurotransmitter secretion	biological_process	0.08957	1	1	249	6	19359	ENSBTAG00000018996
GO:0098814	spontaneous synaptic transmission	biological_process	0.08957	1	1	249	6	19359	ENSBTAG00000018996
GO:0033353	S-adenosylmethionine cycle	biological_process	0.089571	1	1	249	6	19359	ENSBTAG00000018257
GO:0030870	Mre11 complex	cellular_component	0.089599	1	1	249	6	19359	ENSBTAG00000015686
GO:0002315	marginal zone B cell differentiation	biological_process	0.089681	1	1	249	6	19359	ENSBTAG00000031476
GO:0065009	regulation of molecular function	biological_process	0.089786	1	39	249	2202	19359	ENSBTAG00000009872,ENSBTAG00000014911,ENSBTAG00000022169,ENSBTAG00000004695,ENSBTAG00000047531,ENSBTAG00000006542,ENSBTAG00000015520,ENSBTAG00000014140,ENSBTAG00000014495,ENSBTAG00000006366,ENSBTAG00000013538,ENSBTAG00000021799,ENSBTAG00000021700,ENSBTAG00000002092,ENSBTAG00000020936,ENSBTAG00000002804,ENSBTAG00000031184,ENSBTAG00000021913,ENSBTAG00000001221,ENSBTAG00000020547,ENSBTAG00000034918,…
GO:0034511	U3 snoRNA binding	molecular_function	0.089811	1	1	249	6	19359	ENSBTAG00000006104
GO:1901725	regulation of histone deacetylase activity	biological_process	0.089939	1	1	249	6	19359	ENSBTAG00000009872
GO:0008652	cellular amino acid biosynthetic process	biological_process	0.089971	1	3	249	71	19359	ENSBTAG00000018257,ENSBTAG00000009029,ENSBTAG00000008994
GO:0002486	antigen processing and presentation of endogenous peptide antigen via MHC class I via ER pathway, TAP-independent	biological_process	0.090028	1	1	249	8	19359	ENSBTAG00000002069
GO:0010638	positive regulation of organelle organization	biological_process	0.090039	1	11	249	480	19359	ENSBTAG00000046644,ENSBTAG00000004695,ENSBTAG00000009471,ENSBTAG00000032427,ENSBTAG00000009872,ENSBTAG00000013952,ENSBTAG00000001962,ENSBTAG00000011406,ENSBTAG00000018996,ENSBTAG00000035958,ENSBTAG00000001671
GO:0019827	stem cell population maintenance	biological_process	0.090044	1	4	249	117	19359	ENSBTAG00000007860,ENSBTAG00000001671,ENSBTAG00000050263,ENSBTAG00000031476
GO:0034370	triglyceride-rich lipoprotein particle remodeling	biological_process	0.090057	1	1	249	9	19359	ENSBTAG00000019770
GO:0034372	very-low-density lipoprotein particle remodeling	biological_process	0.090057	1	1	249	9	19359	ENSBTAG00000019770
GO:0090186	regulation of pancreatic juice secretion	biological_process	0.090102	1	1	249	6	19359	ENSBTAG00000010681
GO:0006974	cellular response to DNA damage stimulus	biological_process	0.090173	1	14	249	647	19359	ENSBTAG00000020132,ENSBTAG00000007365,ENSBTAG00000001221,ENSBTAG00000004695,ENSBTAG00000044106,ENSBTAG00000022007,ENSBTAG00000012141,ENSBTAG00000006366,ENSBTAG00000030855,ENSBTAG00000019721,ENSBTAG00000018270,ENSBTAG00000005030,ENSBTAG00000030839,ENSBTAG00000015686
GO:0015791	polyol transport	biological_process	0.090303	1	1	249	7	19359	ENSBTAG00000020105
GO:0001055	RNA polymerase II activity	molecular_function	0.090491	1	1	249	8	19359	ENSBTAG00000020776
GO:0007167	enzyme linked receptor protein signaling pathway	biological_process	0.090519	1	15	249	711	19359	ENSBTAG00000013755,ENSBTAG00000031184,ENSBTAG00000002804,ENSBTAG00000017086,ENSBTAG00000033423,ENSBTAG00000009496,ENSBTAG00000048237,ENSBTAG00000006366,ENSBTAG00000003436,ENSBTAG00000019910,ENSBTAG00000046339,ENSBTAG00000007421,ENSBTAG00000021420,ENSBTAG00000001221,ENSBTAG00000031476
GO:0015871	choline transport	biological_process	0.090592	1	1	249	6	19359	ENSBTAG00000013677
GO:0046888	negative regulation of hormone secretion	biological_process	0.090673	1	2	249	36	19359	ENSBTAG00000014911,ENSBTAG00000018996
GO:0045159	myosin II binding	molecular_function	0.09093	1	1	249	6	19359	ENSBTAG00000002996
GO:0034144	negative regulation of toll-like receptor 4 signaling pathway	biological_process	0.091266	1	1	249	6	19359	ENSBTAG00000015724
GO:0090153	regulation of sphingolipid biosynthetic process	biological_process	0.091296	1	1	249	8	19359	ENSBTAG00000009872
GO:2000303	regulation of ceramide biosynthetic process	biological_process	0.091296	1	1	249	8	19359	ENSBTAG00000009872
GO:0015252	hydrogen ion channel activity	molecular_function	0.091327	1	1	249	6	19359	ENSBTAG00000021257
GO:0002376	immune system process	biological_process	0.091394	1	31	249	1773	19359	ENSBTAG00000031231,ENSBTAG00000006083,ENSBTAG00000002804,ENSBTAG00000020936,ENSBTAG00000006264,ENSBTAG00000016121,ENSBTAG00000014090,ENSBTAG00000031476,ENSBTAG00000011699,ENSBTAG00000004840,ENSBTAG00000015520,ENSBTAG00000046644,ENSBTAG00000022007,ENSBTAG00000006457,ENSBTAG00000000292,ENSBTAG00000009496,ENSBTAG00000020764,ENSBTAG00000009872,ENSBTAG00000015724,ENSBTAG00000000888,ENSBTAG00000046320,…
GO:2000833	positive regulation of steroid hormone secretion	biological_process	0.091447	1	1	249	8	19359	ENSBTAG00000001221
GO:1990756	protein binding, bridging involved in substrate recognition for ubiquitination	molecular_function	0.091577	1	1	249	6	19359	ENSBTAG00000024539
GO:0016011	dystroglycan complex	cellular_component	0.09165	1	1	249	6	19359	ENSBTAG00000021282
GO:0070324	thyroid hormone binding	molecular_function	0.091686	1	1	249	6	19359	ENSBTAG00000010991
GO:0051661	maintenance of centrosome location	biological_process	0.091746	1	1	249	6	19359	ENSBTAG00000007860
GO:0002694	regulation of leukocyte activation	biological_process	0.091764	1	9	249	379	19359	ENSBTAG00000010681,ENSBTAG00000018270,ENSBTAG00000000888,ENSBTAG00000017037,ENSBTAG00000014911,ENSBTAG00000009872,ENSBTAG00000020936,ENSBTAG00000031231,ENSBTAG00000009496
GO:0033299	secretion of lysosomal enzymes	biological_process	0.091796	1	1	249	7	19359	ENSBTAG00000010681
GO:0006030	chitin metabolic process	biological_process	0.091876	1	1	249	6	19359	ENSBTAG00000005973
GO:0045178	basal part of cell	cellular_component	0.09241	1	2	249	34	19359	ENSBTAG00000002996,ENSBTAG00000007994
GO:0043184	vascular endothelial growth factor receptor 2 binding	molecular_function	0.092531	1	1	249	6	19359	ENSBTAG00000007421
GO:1903265	positive regulation of tumor necrosis factor-mediated signaling pathway	biological_process	0.092666	1	1	249	6	19359	ENSBTAG00000018996
GO:1902589	single-organism organelle organization	biological_process	0.092683	1	40	249	2221	19359	ENSBTAG00000011017,ENSBTAG00000014945,ENSBTAG00000015686,ENSBTAG00000008369,ENSBTAG00000008497,ENSBTAG00000002996,ENSBTAG00000011699,ENSBTAG00000009974,ENSBTAG00000014779,ENSBTAG00000046644,ENSBTAG00000020764,ENSBTAG00000019058,ENSBTAG00000001671,ENSBTAG00000002583,ENSBTAG00000018996,ENSBTAG00000017037,ENSBTAG00000000888,ENSBTAG00000013538,ENSBTAG00000035958,ENSBTAG00000011406,ENSBTAG00000006542,…
GO:1901985	positive regulation of protein acetylation	biological_process	0.092683	1	2	249	35	19359	ENSBTAG00000015686,ENSBTAG00000009872
GO:0043209	myelin sheath	cellular_component	0.092696	1	2	249	34	19359	ENSBTAG00000001727,ENSBTAG00000014916
GO:0005042	netrin receptor activity	molecular_function	0.092772	1	1	249	6	19359	ENSBTAG00000002084
GO:0031058	positive regulation of histone modification	biological_process	0.092902	1	3	249	70	19359	ENSBTAG00000001671,ENSBTAG00000004695,ENSBTAG00000009872
GO:0008510	sodium:bicarbonate symporter activity	molecular_function	0.092924	1	1	249	6	19359	ENSBTAG00000021775
GO:0004024	alcohol dehydrogenase activity, zinc-dependent	molecular_function	0.09294	1	1	249	6	19359	ENSBTAG00000034139
GO:0006069	ethanol oxidation	biological_process	0.09294	1	1	249	6	19359	ENSBTAG00000034139
GO:0009396	folic acid-containing compound biosynthetic process	biological_process	0.092942	1	1	249	6	19359	ENSBTAG00000008994
GO:0038026	reelin-mediated signaling pathway	biological_process	0.092942	1	1	249	6	19359	ENSBTAG00000009496
GO:1903975	regulation of glial cell migration	biological_process	0.092942	1	1	249	6	19359	ENSBTAG00000011692
GO:0021814	cell motility involved in cerebral cortex radial glia guided migration	biological_process	0.092942	1	1	249	6	19359	ENSBTAG00000011692
GO:0038085	vascular endothelial growth factor binding	molecular_function	0.092942	1	1	249	6	19359	ENSBTAG00000002804
GO:1902231	positive regulation of intrinsic apoptotic signaling pathway in response to DNA damage	biological_process	0.093107	1	1	249	7	19359	ENSBTAG00000012141
GO:0015840	urea transport	biological_process	0.093394	1	1	249	7	19359	ENSBTAG00000020105
GO:0046839	phospholipid dephosphorylation	biological_process	0.093434	1	2	249	33	19359	ENSBTAG00000014138,ENSBTAG00000024107
GO:0090037	positive regulation of protein kinase C signaling	biological_process	0.093441	1	1	249	7	19359	ENSBTAG00000009872
GO:0045084	positive regulation of interleukin-12 biosynthetic process	biological_process	0.093522	1	1	249	7	19359	ENSBTAG00000031231
GO:0085020	protein K6-linked ubiquitination	biological_process	0.093748	1	1	249	7	19359	ENSBTAG00000018996
GO:0015884	folic acid transport	biological_process	0.093895	1	1	249	7	19359	ENSBTAG00000024162
GO:0051188	cofactor biosynthetic process	biological_process	0.093928	1	4	249	118	19359	ENSBTAG00000021961,ENSBTAG00000008994,ENSBTAG00000002479,ENSBTAG00000000888
GO:0002158	osteoclast proliferation	biological_process	0.094076	1	1	249	7	19359	ENSBTAG00000000292
GO:0015075	ion transmembrane transporter activity	molecular_function	0.094169	1	17	249	845	19359	ENSBTAG00000000550,ENSBTAG00000020725,ENSBTAG00000050078,ENSBTAG00000000292,ENSBTAG00000021257,ENSBTAG00000014130,ENSBTAG00000018661,ENSBTAG00000021775,ENSBTAG00000001912,ENSBTAG00000012851,ENSBTAG00000000520,ENSBTAG00000004300,ENSBTAG00000039208,ENSBTAG00000014140,ENSBTAG00000036224,ENSBTAG00000018975,ENSBTAG00000015520
GO:0006469	negative regulation of protein kinase activity	biological_process	0.094351	1	5	249	169	19359	ENSBTAG00000008497,ENSBTAG00000017037,ENSBTAG00000014495,ENSBTAG00000010279,ENSBTAG00000031184
GO:0042393	histone binding	molecular_function	0.094393	1	5	249	162	19359	ENSBTAG00000046607,ENSBTAG00000046760,ENSBTAG00000009872,ENSBTAG00000020132,ENSBTAG00000017037
GO:1901564	organonitrogen compound metabolic process	biological_process	0.094527	1	29	249	1787	19359	ENSBTAG00000019770,ENSBTAG00000000797,ENSBTAG00000010777,ENSBTAG00000000888,ENSBTAG00000001962,ENSBTAG00000009029,ENSBTAG00000018257,ENSBTAG00000009872,ENSBTAG00000000550,ENSBTAG00000018996,ENSBTAG00000006305,ENSBTAG00000002977,ENSBTAG00000011471,ENSBTAG00000016590,ENSBTAG00000011583,ENSBTAG00000022007,ENSBTAG00000010304,ENSBTAG00000002479,ENSBTAG00000012338,ENSBTAG00000014476,ENSBTAG00000013952,…
GO:0006220	pyrimidine nucleotide metabolic process	biological_process	0.094682	1	2	249	39	19359	ENSBTAG00000015408,ENSBTAG00000016590
GO:0098727	maintenance of cell number	biological_process	0.094887	1	4	249	119	19359	ENSBTAG00000007860,ENSBTAG00000001671,ENSBTAG00000031476,ENSBTAG00000050263
GO:0032609	interferon-gamma production	biological_process	0.09521	1	3	249	78	19359	ENSBTAG00000046644,ENSBTAG00000015520,ENSBTAG00000000292
GO:0006950	response to stress	biological_process	0.09546	1	46	249	2745	19359	ENSBTAG00000011539,ENSBTAG00000009496,ENSBTAG00000000292,ENSBTAG00000004695,ENSBTAG00000012141,ENSBTAG00000018270,ENSBTAG00000020132,ENSBTAG00000007365,ENSBTAG00000014911,ENSBTAG00000020936,ENSBTAG00000005030,ENSBTAG00000004300,ENSBTAG00000021799,ENSBTAG00000006366,ENSBTAG00000011137,ENSBTAG00000044106,ENSBTAG00000014138,ENSBTAG00000014278,ENSBTAG00000030855,ENSBTAG00000019721,ENSBTAG00000015520,…
GO:0046498	S-adenosylhomocysteine metabolic process	biological_process	0.095946	1	1	249	7	19359	ENSBTAG00000018257
GO:0009204	deoxyribonucleoside triphosphate catabolic process	biological_process	0.095967	1	1	249	8	19359	ENSBTAG00000022007
GO:0009069	serine family amino acid metabolic process	biological_process	0.096101	1	2	249	38	19359	ENSBTAG00000009029,ENSBTAG00000018257
GO:0051146	striated muscle cell differentiation	biological_process	0.09611	1	6	249	216	19359	ENSBTAG00000002092,ENSBTAG00000031476,ENSBTAG00000001086,ENSBTAG00000014533,ENSBTAG00000006563,ENSBTAG00000018270
GO:0022890	inorganic cation transmembrane transporter activity	molecular_function	0.096127	1	11	249	515	19359	ENSBTAG00000000520,ENSBTAG00000021775,ENSBTAG00000000550,ENSBTAG00000001912,ENSBTAG00000012851,ENSBTAG00000000292,ENSBTAG00000039208,ENSBTAG00000014140,ENSBTAG00000014130,ENSBTAG00000015520,ENSBTAG00000018975
GO:0007613	memory	biological_process	0.096233	1	3	249	72	19359	ENSBTAG00000006366,ENSBTAG00000008497,ENSBTAG00000019076
GO:0061617	MICOS complex	cellular_component	0.096285	1	1	249	7	19359	ENSBTAG00000030855
GO:0000782	telomere cap complex	cellular_component	0.09637	1	1	249	7	19359	ENSBTAG00000015686
GO:0000783	nuclear telomere cap complex	cellular_component	0.09637	1	1	249	7	19359	ENSBTAG00000015686
GO:0070187	telosome	cellular_component	0.09637	1	1	249	7	19359	ENSBTAG00000015686
GO:0048755	branching morphogenesis of a nerve	biological_process	0.096884	1	1	249	7	19359	ENSBTAG00000021420
GO:0042693	muscle cell fate commitment	biological_process	0.096991	1	1	249	7	19359	ENSBTAG00000014278
GO:0006885	regulation of pH	biological_process	0.097067	1	3	249	71	19359	ENSBTAG00000000292,ENSBTAG00000015520,ENSBTAG00000021775
GO:0016877	ligase activity, forming carbon-sulfur bonds	molecular_function	0.097188	1	2	249	34	19359	ENSBTAG00000002676,ENSBTAG00000005678
GO:0001787	natural killer cell proliferation	biological_process	0.097417	1	1	249	7	19359	ENSBTAG00000014911
GO:1902857	positive regulation of nonmotile primary cilium assembly	biological_process	0.097545	1	1	249	7	19359	ENSBTAG00000009471
GO:0035907	dorsal aorta development	biological_process	0.097576	1	1	249	7	19359	ENSBTAG00000001221
GO:0001955	blood vessel maturation	biological_process	0.097618	1	1	249	7	19359	ENSBTAG00000007421
GO:0001227	transcriptional repressor activity, RNA polymerase II transcription regulatory region sequence-specific binding	molecular_function	0.097684	1	5	249	186	19359	ENSBTAG00000006366,ENSBTAG00000010896,ENSBTAG00000014278,ENSBTAG00000018996,ENSBTAG00000018270
GO:0010563	negative regulation of phosphorus metabolic process	biological_process	0.097731	1	10	249	436	19359	ENSBTAG00000014495,ENSBTAG00000010279,ENSBTAG00000017037,ENSBTAG00000008497,ENSBTAG00000031184,ENSBTAG00000003387,ENSBTAG00000017086,ENSBTAG00000018996,ENSBTAG00000015686,ENSBTAG00000009797
GO:0045936	negative regulation of phosphate metabolic process	biological_process	0.097731	1	10	249	436	19359	ENSBTAG00000008497,ENSBTAG00000017037,ENSBTAG00000014495,ENSBTAG00000010279,ENSBTAG00000009797,ENSBTAG00000018996,ENSBTAG00000017086,ENSBTAG00000015686,ENSBTAG00000031184,ENSBTAG00000003387
GO:0035457	cellular response to interferon-alpha	biological_process	0.097771	1	1	249	7	19359	ENSBTAG00000034918
GO:0002696	positive regulation of leukocyte activation	biological_process	0.097941	1	6	249	224	19359	ENSBTAG00000020936,ENSBTAG00000018270,ENSBTAG00000009496,ENSBTAG00000009872,ENSBTAG00000014911,ENSBTAG00000000888
GO:0060484	lung-associated mesenchyme development	biological_process	0.098094	1	1	249	7	19359	ENSBTAG00000048237
GO:0032927	positive regulation of activin receptor signaling pathway	biological_process	0.098319	1	1	249	7	19359	ENSBTAG00000048237
GO:0043202	lysosomal lumen	cellular_component	0.09857	1	1	249	7	19359	ENSBTAG00000002804
GO:0034776	response to histamine	biological_process	0.098589	1	1	249	7	19359	ENSBTAG00000005419
GO:0006695	cholesterol biosynthetic process	biological_process	0.098805	1	2	249	36	19359	ENSBTAG00000005069,ENSBTAG00000019770
GO:0006012	galactose metabolic process	biological_process	0.099074	1	1	249	8	19359	ENSBTAG00000019011
GO:0035184	histone threonine kinase activity	molecular_function	0.099124	1	1	249	7	19359	ENSBTAG00000017037
GO:0035405	histone-threonine phosphorylation	biological_process	0.099124	1	1	249	7	19359	ENSBTAG00000017037
GO:0072507	divalent inorganic cation homeostasis	biological_process	0.099137	1	8	249	335	19359	ENSBTAG00000000292,ENSBTAG00000000520,ENSBTAG00000011719,ENSBTAG00000001912,ENSBTAG00000020547,ENSBTAG00000046320,ENSBTAG00000015520,ENSBTAG00000014533
GO:0045837	negative regulation of membrane potential	biological_process	0.099179	1	1	249	8	19359	ENSBTAG00000003387
GO:0098602	single organism cell adhesion	biological_process	0.09926	1	13	249	606	19359	ENSBTAG00000009496,ENSBTAG00000000292,ENSBTAG00000031231,ENSBTAG00000005672,ENSBTAG00000006264,ENSBTAG00000020936,ENSBTAG00000013755,ENSBTAG00000015520,ENSBTAG00000014911,ENSBTAG00000000888,ENSBTAG00000021420,ENSBTAG00000007421,ENSBTAG00000019770
GO:0039536	negative regulation of RIG-I signaling pathway	biological_process	0.099376	1	1	249	7	19359	ENSBTAG00000013677
GO:0002367	cytokine production involved in immune response	biological_process	0.09962	1	3	249	76	19359	ENSBTAG00000009872,ENSBTAG00000015520,ENSBTAG00000020936
GO:0004065	arylsulfatase activity	molecular_function	0.099794	1	1	249	7	19359	ENSBTAG00000004568
GO:0010883	regulation of lipid storage	biological_process	0.099856	1	2	249	37	19359	ENSBTAG00000008416,ENSBTAG00000010681
GO:0010155	regulation of proton transport	biological_process	0.10011	1	1	249	8	19359	ENSBTAG00000000292
GO:0032370	positive regulation of lipid transport	biological_process	0.10075	1	2	249	39	19359	ENSBTAG00000001221,ENSBTAG00000010681
GO:0010565	regulation of cellular ketone metabolic process	biological_process	0.10138	1	4	249	121	19359	ENSBTAG00000019770,ENSBTAG00000014393,ENSBTAG00000014911,ENSBTAG00000000545
GO:0015918	sterol transport	biological_process	0.10144	1	3	249	76	19359	ENSBTAG00000014911,ENSBTAG00000019770,ENSBTAG00000010681
GO:0042129	regulation of T cell proliferation	biological_process	0.10149	1	4	249	123	19359	ENSBTAG00000009496,ENSBTAG00000000888,ENSBTAG00000031231,ENSBTAG00000014911
GO:0072710	response to hydroxyurea	biological_process	0.10162	1	1	249	8	19359	ENSBTAG00000044106
GO:0043102	amino acid salvage	biological_process	0.10174	1	1	249	7	19359	ENSBTAG00000018257
GO:0071265	L-methionine biosynthetic process	biological_process	0.10174	1	1	249	7	19359	ENSBTAG00000018257
GO:0071267	L-methionine salvage	biological_process	0.10174	1	1	249	7	19359	ENSBTAG00000018257
GO:0070327	thyroid hormone transport	biological_process	0.10176	1	1	249	7	19359	ENSBTAG00000010991
GO:0010960	magnesium ion homeostasis	biological_process	0.10177	1	1	249	8	19359	ENSBTAG00000014533
GO:0002634	regulation of germinal center formation	biological_process	0.10204	1	1	249	7	19359	ENSBTAG00000017037
GO:0014911	positive regulation of smooth muscle cell migration	biological_process	0.10207	1	1	249	8	19359	ENSBTAG00000002804
GO:0005222	intracellular cAMP activated cation channel activity	molecular_function	0.10213	1	1	249	7	19359	ENSBTAG00000020725
GO:0016723	oxidoreductase activity, oxidizing metal ions, NAD or NADP as acceptor	molecular_function	0.10224	1	1	249	7	19359	ENSBTAG00000007111
GO:0004439	phosphatidylinositol-4,5-bisphosphate 5-phosphatase activity	molecular_function	0.10225	1	1	249	7	19359	ENSBTAG00000024107
GO:1903288	positive regulation of potassium ion import	biological_process	0.1024	1	1	249	7	19359	ENSBTAG00000014140
GO:0006566	threonine metabolic process	biological_process	0.10283	1	1	249	7	19359	ENSBTAG00000009029
GO:0044793	negative regulation by host of viral process	biological_process	0.10284	1	1	249	9	19359	ENSBTAG00000018996
GO:0042981	regulation of apoptotic process	biological_process	0.10285	1	20	249	1058	19359	ENSBTAG00000020936,ENSBTAG00000003387,ENSBTAG00000021700,ENSBTAG00000046644,ENSBTAG00000006366,ENSBTAG00000031476,ENSBTAG00000021420,ENSBTAG00000013956,ENSBTAG00000018996,ENSBTAG00000011539,ENSBTAG00000009496,ENSBTAG00000002084,ENSBTAG00000001086,ENSBTAG00000012141,ENSBTAG00000010896,ENSBTAG00000018257,ENSBTAG00000009872,ENSBTAG00000001221,ENSBTAG00000020547,ENSBTAG00000034918
GO:0016505	peptidase activator activity involved in apoptotic process	molecular_function	0.10297	1	1	249	8	19359	ENSBTAG00000001221
GO:0006955	immune response	biological_process	0.10326	1	19	249	1046	19359	ENSBTAG00000000292,ENSBTAG00000015724,ENSBTAG00000017037,ENSBTAG00000046320,ENSBTAG00000014911,ENSBTAG00000009872,ENSBTAG00000013677,ENSBTAG00000019770,ENSBTAG00000002069,ENSBTAG00000018270,ENSBTAG00000031231,ENSBTAG00000020936,ENSBTAG00000015520,ENSBTAG00000014090,ENSBTAG00000031476,ENSBTAG00000004840,ENSBTAG00000011699,ENSBTAG00000022007,ENSBTAG00000046644
GO:1902653	secondary alcohol biosynthetic process	biological_process	0.10337	1	2	249	37	19359	ENSBTAG00000005069,ENSBTAG00000019770
GO:0010872	regulation of cholesterol esterification	biological_process	0.10342	1	1	249	9	19359	ENSBTAG00000019770
GO:2001235	positive regulation of apoptotic signaling pathway	biological_process	0.10352	1	4	249	126	19359	ENSBTAG00000006366,ENSBTAG00000012141,ENSBTAG00000001221,ENSBTAG00000020547
GO:0006368	transcription elongation from RNA polymerase II promoter	biological_process	0.10358	1	2	249	42	19359	ENSBTAG00000004695,ENSBTAG00000001671
GO:0050790	regulation of catalytic activity	biological_process	0.10367	1	31	249	1716	19359	ENSBTAG00000015520,ENSBTAG00000021420,ENSBTAG00000011699,ENSBTAG00000006542,ENSBTAG00000008497,ENSBTAG00000017812,ENSBTAG00000004305,ENSBTAG00000014495,ENSBTAG00000046644,ENSBTAG00000014140,ENSBTAG00000002092,ENSBTAG00000021768,ENSBTAG00000021700,ENSBTAG00000021799,ENSBTAG00000003192,ENSBTAG00000031184,ENSBTAG00000002804,ENSBTAG00000017037,ENSBTAG00000014911,ENSBTAG00000020547,ENSBTAG00000021913,…
GO:0071478	cellular response to radiation	biological_process	0.10397	1	4	249	124	19359	ENSBTAG00000044106,ENSBTAG00000012141,ENSBTAG00000006366,ENSBTAG00000046644
GO:0032471	negative regulation of endoplasmic reticulum calcium ion concentration	biological_process	0.10405	1	1	249	7	19359	ENSBTAG00000020547
GO:1903531	negative regulation of secretion by cell	biological_process	0.10407	1	4	249	125	19359	ENSBTAG00000014911,ENSBTAG00000003436,ENSBTAG00000010681,ENSBTAG00000018996
GO:0048646	anatomical structure formation involved in morphogenesis	biological_process	0.10409	1	19	249	965	19359	ENSBTAG00000048237,ENSBTAG00000000292,ENSBTAG00000001671,ENSBTAG00000013755,ENSBTAG00000002583,ENSBTAG00000014911,ENSBTAG00000017037,ENSBTAG00000001221,ENSBTAG00000010896,ENSBTAG00000009471,ENSBTAG00000001086,ENSBTAG00000018374,ENSBTAG00000018270,ENSBTAG00000007421,ENSBTAG00000006542,ENSBTAG00000031476,ENSBTAG00000006366,ENSBTAG00000014278,ENSBTAG00000011692
GO:0032154	cleavage furrow	cellular_component	0.10409	1	2	249	36	19359	ENSBTAG00000003580,ENSBTAG00000017037
GO:0097610	cell surface furrow	cellular_component	0.10409	1	2	249	36	19359	ENSBTAG00000003580,ENSBTAG00000017037
GO:2001020	regulation of response to DNA damage stimulus	biological_process	0.10425	1	5	249	168	19359	ENSBTAG00000015686,ENSBTAG00000004695,ENSBTAG00000044106,ENSBTAG00000012141,ENSBTAG00000001221
GO:0042627	chylomicron	cellular_component	0.10428	1	1	249	10	19359	ENSBTAG00000019770
GO:0033564	anterior/posterior axon guidance	biological_process	0.10445	1	1	249	7	19359	ENSBTAG00000002084
GO:0072611	interleukin-13 secretion	biological_process	0.10462	1	1	249	7	19359	ENSBTAG00000009872
GO:0055022	negative regulation of cardiac muscle tissue growth	biological_process	0.1047	1	1	249	8	19359	ENSBTAG00000002092
GO:0061117	negative regulation of heart growth	biological_process	0.1047	1	1	249	8	19359	ENSBTAG00000002092
GO:0002428	antigen processing and presentation of peptide antigen via MHC class Ib	biological_process	0.10471	1	1	249	9	19359	ENSBTAG00000002069
GO:0002476	antigen processing and presentation of endogenous peptide antigen via MHC class Ib	biological_process	0.10471	1	1	249	9	19359	ENSBTAG00000002069
GO:0002484	antigen processing and presentation of endogenous peptide antigen via MHC class I via ER pathway	biological_process	0.10471	1	1	249	9	19359	ENSBTAG00000002069
GO:0030157	pancreatic juice secretion	biological_process	0.10478	1	1	249	7	19359	ENSBTAG00000010681
GO:0050994	regulation of lipid catabolic process	biological_process	0.1048	1	2	249	44	19359	ENSBTAG00000019770,ENSBTAG00000008416
GO:0071560	cellular response to transforming growth factor beta stimulus	biological_process	0.10481	1	5	249	171	19359	ENSBTAG00000019910,ENSBTAG00000031184,ENSBTAG00000013755,ENSBTAG00000046339,ENSBTAG00000007421
GO:0060177	regulation of angiotensin metabolic process	biological_process	0.10483	1	1	249	7	19359	ENSBTAG00000002977
GO:0010226	response to lithium ion	biological_process	0.10522	1	1	249	9	19359	ENSBTAG00000006366
GO:0071285	cellular response to lithium ion	biological_process	0.10522	1	1	249	9	19359	ENSBTAG00000006366
GO:0046085	adenosine metabolic process	biological_process	0.10523	1	1	249	7	19359	ENSBTAG00000014476
GO:0031209	SCAR complex	cellular_component	0.10528	1	1	249	7	19359	ENSBTAG00000018374
GO:0006558	L-phenylalanine metabolic process	biological_process	0.10559	1	1	249	7	19359	ENSBTAG00000012338
GO:0006559	L-phenylalanine catabolic process	biological_process	0.10559	1	1	249	7	19359	ENSBTAG00000012338
GO:1902221	erythrose 4-phosphate/phosphoenolpyruvate family amino acid metabolic process	biological_process	0.10559	1	1	249	7	19359	ENSBTAG00000012338
GO:1902222	erythrose 4-phosphate/phosphoenolpyruvate family amino acid catabolic process	biological_process	0.10559	1	1	249	7	19359	ENSBTAG00000012338
GO:0038007	netrin-activated signaling pathway	biological_process	0.10577	1	1	249	7	19359	ENSBTAG00000002084
GO:0004565	beta-galactosidase activity	molecular_function	0.10592	1	1	249	7	19359	ENSBTAG00000018390
GO:0032310	prostaglandin secretion	biological_process	0.10613	1	1	249	7	19359	ENSBTAG00000014911
GO:0070534	protein K63-linked ubiquitination	biological_process	0.10632	1	2	249	39	19359	ENSBTAG00000018996,ENSBTAG00000020936
GO:0030178	negative regulation of Wnt signaling pathway	biological_process	0.10633	1	4	249	128	19359	ENSBTAG00000017086,ENSBTAG00000018996,ENSBTAG00000006366,ENSBTAG00000048237
GO:0047961	glycine N-acyltransferase activity	molecular_function	0.10658	1	1	249	7	19359	ENSBTAG00000038323
GO:0097193	intrinsic apoptotic signaling pathway	biological_process	0.10659	1	6	249	233	19359	ENSBTAG00000020547,ENSBTAG00000001221,ENSBTAG00000006366,ENSBTAG00000012141,ENSBTAG00000018996,ENSBTAG00000046644
GO:0005412	glucose:sodium symporter activity	molecular_function	0.10671	1	1	249	7	19359	ENSBTAG00000012851
GO:0046929	negative regulation of neurotransmitter secretion	biological_process	0.10671	1	1	249	7	19359	ENSBTAG00000018996
GO:0045912	negative regulation of carbohydrate metabolic process	biological_process	0.10695	1	2	249	39	19359	ENSBTAG00000014393,ENSBTAG00000018996
GO:0005923	bicellular tight junction	cellular_component	0.10699	1	3	249	88	19359	ENSBTAG00000001004,ENSBTAG00000007421,ENSBTAG00000005419
GO:0006165	nucleoside diphosphate phosphorylation	biological_process	0.10756	1	3	249	82	19359	ENSBTAG00000015408,ENSBTAG00000016590,ENSBTAG00000006305
GO:0070775	H3 histone acetyltransferase complex	cellular_component	0.10757	1	1	249	7	19359	ENSBTAG00000046760
GO:0070776	MOZ/MORF histone acetyltransferase complex	cellular_component	0.10757	1	1	249	7	19359	ENSBTAG00000046760
GO:0036449	microtubule minus-end	cellular_component	0.10757	1	1	249	7	19359	ENSBTAG00000007860
GO:0004438	phosphatidylinositol-3-phosphatase activity	molecular_function	0.10757	1	1	249	7	19359	ENSBTAG00000014138
GO:0070973	protein localization to endoplasmic reticulum exit site	biological_process	0.10757	1	1	249	7	19359	ENSBTAG00000020547
GO:0000338	protein deneddylation	biological_process	0.1076	1	1	249	9	19359	ENSBTAG00000002871
GO:0050867	positive regulation of cell activation	biological_process	0.10761	1	6	249	230	19359	ENSBTAG00000009496,ENSBTAG00000009872,ENSBTAG00000014911,ENSBTAG00000000888,ENSBTAG00000018270,ENSBTAG00000020936
GO:0005515	protein binding	molecular_function	0.1077	1	115	249	7519	19359	ENSBTAG00000018270,ENSBTAG00000018374,ENSBTAG00000014911,ENSBTAG00000046320,ENSBTAG00000033222,ENSBTAG00000001962,ENSBTAG00000002676,ENSBTAG00000017086,ENSBTAG00000047531,ENSBTAG00000048237,ENSBTAG00000014138,ENSBTAG00000006457,ENSBTAG00000032427,ENSBTAG00000006366,ENSBTAG00000019910,ENSBTAG00000003580,ENSBTAG00000014495,ENSBTAG00000007421,ENSBTAG00000046339,ENSBTAG00000015520,ENSBTAG00000001912,…
GO:0006228	UTP biosynthetic process	biological_process	0.10778	1	1	249	9	19359	ENSBTAG00000016590
GO:0046051	UTP metabolic process	biological_process	0.10778	1	1	249	9	19359	ENSBTAG00000016590
GO:0003993	acid phosphatase activity	molecular_function	0.1078	1	1	249	10	19359	ENSBTAG00000012590
GO:0010835	regulation of protein ADP-ribosylation	biological_process	0.1083	1	1	249	8	19359	ENSBTAG00000020132
GO:0050801	ion homeostasis	biological_process	0.10844	1	12	249	569	19359	ENSBTAG00000015520,ENSBTAG00000046320,ENSBTAG00000020547,ENSBTAG00000014533,ENSBTAG00000014140,ENSBTAG00000021799,ENSBTAG00000000292,ENSBTAG00000021775,ENSBTAG00000001912,ENSBTAG00000011719,ENSBTAG00000000520,ENSBTAG00000006264
GO:0035987	endodermal cell differentiation	biological_process	0.1086	1	2	249	39	19359	ENSBTAG00000001671,ENSBTAG00000013755
GO:0045605	negative regulation of epidermal cell differentiation	biological_process	0.10867	1	1	249	9	19359	ENSBTAG00000031476
GO:0019900	kinase binding	molecular_function	0.10869	1	12	249	541	19359	ENSBTAG00000021768,ENSBTAG00000035958,ENSBTAG00000002804,ENSBTAG00000020936,ENSBTAG00000018996,ENSBTAG00000017037,ENSBTAG00000011699,ENSBTAG00000004695,ENSBTAG00000012141,ENSBTAG00000014779,ENSBTAG00000014495,ENSBTAG00000002084
GO:0042447	hormone catabolic process	biological_process	0.10869	1	1	249	8	19359	ENSBTAG00000002977
GO:0033008	positive regulation of mast cell activation involved in immune response	biological_process	0.10892	1	1	249	9	19359	ENSBTAG00000009872
GO:0043306	positive regulation of mast cell degranulation	biological_process	0.10892	1	1	249	9	19359	ENSBTAG00000009872
GO:0021554	optic nerve development	biological_process	0.10898	1	1	249	9	19359	ENSBTAG00000000292
GO:0090100	positive regulation of transmembrane receptor protein serine/threonine kinase signaling pathway	biological_process	0.10921	1	3	249	88	19359	ENSBTAG00000019910,ENSBTAG00000031184,ENSBTAG00000048237
GO:2001022	positive regulation of response to DNA damage stimulus	biological_process	0.10929	1	3	249	77	19359	ENSBTAG00000044106,ENSBTAG00000012141,ENSBTAG00000001221
GO:0098739	import across plasma membrane	biological_process	0.10954	1	3	249	76	19359	ENSBTAG00000007111,ENSBTAG00000014140,ENSBTAG00000036224
GO:0006811	ion transport	biological_process	0.10964	1	25	249	1364	19359	ENSBTAG00000004300,ENSBTAG00000039208,ENSBTAG00000018661,ENSBTAG00000021775,ENSBTAG00000001912,ENSBTAG00000012851,ENSBTAG00000000520,ENSBTAG00000018975,ENSBTAG00000024162,ENSBTAG00000015520,ENSBTAG00000007111,ENSBTAG00000014140,ENSBTAG00000036224,ENSBTAG00000000292,ENSBTAG00000000550,ENSBTAG00000020725,ENSBTAG00000050078,ENSBTAG00000018996,ENSBTAG00000014911,ENSBTAG00000009872,ENSBTAG00000014130,…
GO:0016053	organic acid biosynthetic process	biological_process	0.10994	1	6	249	220	19359	ENSBTAG00000014911,ENSBTAG00000009029,ENSBTAG00000018257,ENSBTAG00000008994,ENSBTAG00000019770,ENSBTAG00000001727
GO:0046394	carboxylic acid biosynthetic process	biological_process	0.10994	1	6	249	220	19359	ENSBTAG00000019770,ENSBTAG00000001727,ENSBTAG00000009029,ENSBTAG00000018257,ENSBTAG00000008994,ENSBTAG00000014911
GO:0007159	leukocyte cell-cell adhesion	biological_process	0.10995	1	9	249	401	19359	ENSBTAG00000014911,ENSBTAG00000015520,ENSBTAG00000000888,ENSBTAG00000019770,ENSBTAG00000031231,ENSBTAG00000009496,ENSBTAG00000000292,ENSBTAG00000020936,ENSBTAG00000006264
GO:0046939	nucleotide phosphorylation	biological_process	0.10996	1	3	249	83	19359	ENSBTAG00000015408,ENSBTAG00000016590,ENSBTAG00000006305
GO:2001242	regulation of intrinsic apoptotic signaling pathway	biological_process	0.11016	1	4	249	132	19359	ENSBTAG00000001221,ENSBTAG00000020547,ENSBTAG00000012141,ENSBTAG00000018996
GO:0006629	lipid metabolic process	biological_process	0.11027	1	20	249	1020	19359	ENSBTAG00000003387,ENSBTAG00000010991,ENSBTAG00000034139,ENSBTAG00000006934,ENSBTAG00000002804,ENSBTAG00000024107,ENSBTAG00000005069,ENSBTAG00000008083,ENSBTAG00000014138,ENSBTAG00000001727,ENSBTAG00000010304,ENSBTAG00000008416,ENSBTAG00000007320,ENSBTAG00000009496,ENSBTAG00000010681,ENSBTAG00000019770,ENSBTAG00000005678,ENSBTAG00000014911,ENSBTAG00000013971,ENSBTAG00000009872
GO:0051338	regulation of transferase activity	biological_process	0.1103	1	15	249	729	19359	ENSBTAG00000021768,ENSBTAG00000021700,ENSBTAG00000019076,ENSBTAG00000018996,ENSBTAG00000002804,ENSBTAG00000031184,ENSBTAG00000008497,ENSBTAG00000011699,ENSBTAG00000021913,ENSBTAG00000017037,ENSBTAG00000014911,ENSBTAG00000015520,ENSBTAG00000014495,ENSBTAG00000046644,ENSBTAG00000010279
GO:0044255	cellular lipid metabolic process	biological_process	0.11068	1	16	249	781	19359	ENSBTAG00000014138,ENSBTAG00000001727,ENSBTAG00000008083,ENSBTAG00000010304,ENSBTAG00000024107,ENSBTAG00000003387,ENSBTAG00000034139,ENSBTAG00000002804,ENSBTAG00000010991,ENSBTAG00000014911,ENSBTAG00000009872,ENSBTAG00000013971,ENSBTAG00000019770,ENSBTAG00000010681,ENSBTAG00000008416,ENSBTAG00000007320
GO:0050778	positive regulation of immune response	biological_process	0.11102	1	10	249	461	19359	ENSBTAG00000002069,ENSBTAG00000013677,ENSBTAG00000018270,ENSBTAG00000046644,ENSBTAG00000015520,ENSBTAG00000015724,ENSBTAG00000004840,ENSBTAG00000009872,ENSBTAG00000020936,ENSBTAG00000031231
GO:0032105	negative regulation of response to extracellular stimulus	biological_process	0.11103	1	2	249	40	19359	ENSBTAG00000014138,ENSBTAG00000014911
GO:0032108	negative regulation of response to nutrient levels	biological_process	0.11103	1	2	249	40	19359	ENSBTAG00000014138,ENSBTAG00000014911
GO:0050678	regulation of epithelial cell proliferation	biological_process	0.11113	1	6	249	237	19359	ENSBTAG00000014911,ENSBTAG00000001221,ENSBTAG00000048237,ENSBTAG00000009496,ENSBTAG00000031184,ENSBTAG00000046644
GO:0036353	histone H2A-K119 monoubiquitination	biological_process	0.1116	1	1	249	8	19359	ENSBTAG00000011539
GO:0031032	actomyosin structure organization	biological_process	0.11194	1	5	249	167	19359	ENSBTAG00000011406,ENSBTAG00000020764,ENSBTAG00000018374,ENSBTAG00000032427,ENSBTAG00000013755
GO:1900364	negative regulation of mRNA polyadenylation	biological_process	0.11196	1	1	249	8	19359	ENSBTAG00000004695
GO:0008242	omega peptidase activity	molecular_function	0.11204	1	1	249	8	19359	ENSBTAG00000011583
GO:0016820	hydrolase activity, acting on acid anhydrides, catalyzing transmembrane movement of substances	molecular_function	0.11212	1	4	249	129	19359	ENSBTAG00000039208,ENSBTAG00000000550,ENSBTAG00000000520,ENSBTAG00000014140
GO:0042626	ATPase activity, coupled to transmembrane movement of substances	molecular_function	0.11212	1	4	249	129	19359	ENSBTAG00000039208,ENSBTAG00000000550,ENSBTAG00000014140,ENSBTAG00000000520
GO:0010992	ubiquitin homeostasis	biological_process	0.1122	1	1	249	8	19359	ENSBTAG00000018996
GO:1900044	regulation of protein K63-linked ubiquitination	biological_process	0.11226	1	1	249	8	19359	ENSBTAG00000020936
GO:0045647	negative regulation of erythrocyte differentiation	biological_process	0.11228	1	1	249	9	19359	ENSBTAG00000009496
GO:0007267	cell-cell signaling	biological_process	0.11284	1	15	249	756	19359	ENSBTAG00000018996,ENSBTAG00000014930,ENSBTAG00000014945,ENSBTAG00000048237,ENSBTAG00000000292,ENSBTAG00000009797,ENSBTAG00000019910,ENSBTAG00000046644,ENSBTAG00000006366,ENSBTAG00000014916,ENSBTAG00000008497,ENSBTAG00000007515,ENSBTAG00000031476,ENSBTAG00000001221,ENSBTAG00000014911
GO:0016538	cyclin-dependent protein serine/threonine kinase regulator activity	molecular_function	0.11288	1	2	249	44	19359	ENSBTAG00000021768,ENSBTAG00000031184
GO:0051348	negative regulation of transferase activity	biological_process	0.11334	1	6	249	230	19359	ENSBTAG00000010279,ENSBTAG00000014495,ENSBTAG00000018996,ENSBTAG00000031184,ENSBTAG00000008497,ENSBTAG00000017037
GO:0002468	dendritic cell antigen processing and presentation	biological_process	0.11337	1	1	249	8	19359	ENSBTAG00000015520
GO:1901360	organic cyclic compound metabolic process	biological_process	0.11339	1	75	249	4838	19359	ENSBTAG00000019770,ENSBTAG00000039313,ENSBTAG00000010681,ENSBTAG00000001221,ENSBTAG00000013971,ENSBTAG00000000888,ENSBTAG00000003776,ENSBTAG00000017037,ENSBTAG00000009527,ENSBTAG00000018996,ENSBTAG00000012985,ENSBTAG00000009961,ENSBTAG00000001671,ENSBTAG00000040169,ENSBTAG00000006305,ENSBTAG00000009975,ENSBTAG00000046644,ENSBTAG00000022007,ENSBTAG00000014476,ENSBTAG00000008497,ENSBTAG00000002479,…
GO:0034308	primary alcohol metabolic process	biological_process	0.11343	1	2	249	39	19359	ENSBTAG00000034139,ENSBTAG00000010991
GO:0032527	protein exit from endoplasmic reticulum	biological_process	0.11347	1	2	249	41	19359	ENSBTAG00000020547,ENSBTAG00000008083
GO:0046649	lymphocyte activation	biological_process	0.11349	1	11	249	526	19359	ENSBTAG00000031476,ENSBTAG00000046320,ENSBTAG00000014911,ENSBTAG00000015520,ENSBTAG00000017037,ENSBTAG00000000888,ENSBTAG00000018270,ENSBTAG00000009496,ENSBTAG00000000292,ENSBTAG00000031231,ENSBTAG00000020936
GO:0002218	activation of innate immune response	biological_process	0.11401	1	4	249	129	19359	ENSBTAG00000015724,ENSBTAG00000031231,ENSBTAG00000020936,ENSBTAG00000013677
GO:0071559	response to transforming growth factor beta	biological_process	0.11442	1	5	249	176	19359	ENSBTAG00000019910,ENSBTAG00000013755,ENSBTAG00000031184,ENSBTAG00000007421,ENSBTAG00000046339
GO:0009066	aspartate family amino acid metabolic process	biological_process	0.11444	1	2	249	38	19359	ENSBTAG00000018257,ENSBTAG00000009029
GO:0035562	negative regulation of chromatin binding	biological_process	0.11453	1	1	249	8	19359	ENSBTAG00000006366
GO:0015810	aspartate transport	biological_process	0.11461	1	1	249	8	19359	ENSBTAG00000004300
GO:0032463	negative regulation of protein homooligomerization	biological_process	0.11492	1	1	249	8	19359	ENSBTAG00000013538
GO:0033574	response to testosterone	biological_process	0.11512	1	1	249	8	19359	ENSBTAG00000001221
GO:0030619	U1 snRNA binding	molecular_function	0.11528	1	1	249	8	19359	ENSBTAG00000017275
GO:0022892	substrate-specific transporter activity	molecular_function	0.11534	1	20	249	1058	19359	ENSBTAG00000015520,ENSBTAG00000018975,ENSBTAG00000014140,ENSBTAG00000036224,ENSBTAG00000004300,ENSBTAG00000039208,ENSBTAG00000021775,ENSBTAG00000018661,ENSBTAG00000012851,ENSBTAG00000001912,ENSBTAG00000020105,ENSBTAG00000000520,ENSBTAG00000014130,ENSBTAG00000019770,ENSBTAG00000021257,ENSBTAG00000012024,ENSBTAG00000000292,ENSBTAG00000000550,ENSBTAG00000020725,ENSBTAG00000050078
GO:0008541	proteasome regulatory particle, lid subcomplex	cellular_component	0.11541	1	1	249	9	19359	ENSBTAG00000002045
GO:0043067	regulation of programmed cell death	biological_process	0.1156	1	20	249	1074	19359	ENSBTAG00000011539,ENSBTAG00000018996,ENSBTAG00000009496,ENSBTAG00000010896,ENSBTAG00000012141,ENSBTAG00000001086,ENSBTAG00000002084,ENSBTAG00000034918,ENSBTAG00000001221,ENSBTAG00000018257,ENSBTAG00000009872,ENSBTAG00000020547,ENSBTAG00000003387,ENSBTAG00000020936,ENSBTAG00000021700,ENSBTAG00000006366,ENSBTAG00000046644,ENSBTAG00000013956,ENSBTAG00000021420,ENSBTAG00000031476
GO:0018130	heterocycle biosynthetic process	biological_process	0.1157	1	50	249	3127	19359	ENSBTAG00000010896,ENSBTAG00000004695,ENSBTAG00000018270,ENSBTAG00000014911,ENSBTAG00000020776,ENSBTAG00000050263,ENSBTAG00000009872,ENSBTAG00000000550,ENSBTAG00000011539,ENSBTAG00000009496,ENSBTAG00000048237,ENSBTAG00000006366,ENSBTAG00000032427,ENSBTAG00000019721,ENSBTAG00000014278,ENSBTAG00000015520,ENSBTAG00000005425,ENSBTAG00000031184,ENSBTAG00000020936,ENSBTAG00000006083,ENSBTAG00000015408,…
GO:0045136	development of secondary sexual characteristics	biological_process	0.116	1	1	249	8	19359	ENSBTAG00000009496
GO:0046386	deoxyribose phosphate catabolic process	biological_process	0.11604	1	1	249	10	19359	ENSBTAG00000022007
GO:0098772	molecular function regulator	molecular_function	0.11639	1	21	249	1113	19359	ENSBTAG00000047531,ENSBTAG00000019058,ENSBTAG00000001221,ENSBTAG00000022169,ENSBTAG00000013677,ENSBTAG00000019770,ENSBTAG00000021768,ENSBTAG00000021700,ENSBTAG00000002092,ENSBTAG00000003192,ENSBTAG00000014945,ENSBTAG00000031184,ENSBTAG00000006542,ENSBTAG00000011699,ENSBTAG00000008497,ENSBTAG00000003580,ENSBTAG00000014495,ENSBTAG00000014140,ENSBTAG00000020047,ENSBTAG00000017812,ENSBTAG00000004305
GO:0008024	positive transcription elongation factor complex b	cellular_component	0.11639	1	1	249	8	19359	ENSBTAG00000004695
GO:0098657	import into cell	biological_process	0.11642	1	3	249	78	19359	ENSBTAG00000014140,ENSBTAG00000036224,ENSBTAG00000007111
GO:0044331	cell-cell adhesion mediated by cadherin	biological_process	0.11648	1	2	249	37	19359	ENSBTAG00000005672,ENSBTAG00000007421
GO:0050774	negative regulation of dendrite morphogenesis	biological_process	0.11665	1	1	249	8	19359	ENSBTAG00000006366
GO:0006183	GTP biosynthetic process	biological_process	0.11681	1	1	249	10	19359	ENSBTAG00000016590
GO:0055091	phospholipid homeostasis	biological_process	0.11684	1	1	249	9	19359	ENSBTAG00000021799
GO:1903286	regulation of potassium ion import	biological_process	0.11688	1	1	249	8	19359	ENSBTAG00000014140
GO:0043523	regulation of neuron apoptotic process	biological_process	0.11721	1	4	249	134	19359	ENSBTAG00000018996,ENSBTAG00000046644,ENSBTAG00000006366,ENSBTAG00000021420
GO:0004861	cyclin-dependent protein serine/threonine kinase inhibitor activity	molecular_function	0.11729	1	1	249	11	19359	ENSBTAG00000031184
GO:0016593	Cdc73/Paf1 complex	cellular_component	0.11744	1	1	249	8	19359	ENSBTAG00000001671
GO:0042108	positive regulation of cytokine biosynthetic process	biological_process	0.11765	1	2	249	44	19359	ENSBTAG00000009496,ENSBTAG00000031231
GO:0022615	protein to membrane docking	biological_process	0.1177	1	1	249	8	19359	ENSBTAG00000013538
GO:0016266	O-glycan processing	biological_process	0.1178	1	1	249	9	19359	ENSBTAG00000013322
GO:0048584	positive regulation of response to stimulus	biological_process	0.11786	1	29	249	1647	19359	ENSBTAG00000048237,ENSBTAG00000009496,ENSBTAG00000018996,ENSBTAG00000017086,ENSBTAG00000014911,ENSBTAG00000015724,ENSBTAG00000020547,ENSBTAG00000021913,ENSBTAG00000009872,ENSBTAG00000001221,ENSBTAG00000002069,ENSBTAG00000012141,ENSBTAG00000013677,ENSBTAG00000018270,ENSBTAG00000031231,ENSBTAG00000021700,ENSBTAG00000031184,ENSBTAG00000015686,ENSBTAG00000020936,ENSBTAG00000002804,ENSBTAG00000015520,…
GO:0000492	box C/D snoRNP assembly	biological_process	0.11792	1	1	249	9	19359	ENSBTAG00000006104
GO:0097110	scaffold protein binding	molecular_function	0.11816	1	2	249	40	19359	ENSBTAG00000011699,ENSBTAG00000031476
GO:0070269	pyroptosis	biological_process	0.11823	1	1	249	8	19359	ENSBTAG00000018257
GO:0005243	gap junction channel activity	molecular_function	0.11826	1	1	249	11	19359	ENSBTAG00000014916
GO:0019841	retinol binding	molecular_function	0.1183	1	1	249	9	19359	ENSBTAG00000034139
GO:0033127	regulation of histone phosphorylation	biological_process	0.11841	1	1	249	9	19359	ENSBTAG00000004695
GO:0004879	RNA polymerase II transcription factor activity, ligand-activated sequence-specific DNA binding	molecular_function	0.1187	1	2	249	38	19359	ENSBTAG00000001221,ENSBTAG00000010681
GO:0098531	transcription factor activity, direct ligand regulated sequence-specific DNA binding	molecular_function	0.1187	1	2	249	38	19359	ENSBTAG00000010681,ENSBTAG00000001221
GO:0048641	regulation of skeletal muscle tissue development	biological_process	0.1188	1	2	249	42	19359	ENSBTAG00000031476,ENSBTAG00000014138
GO:0051660	establishment of centrosome localization	biological_process	0.11899	1	1	249	8	19359	ENSBTAG00000032427
GO:2001169	regulation of ATP biosynthetic process	biological_process	0.11906	1	1	249	8	19359	ENSBTAG00000009872
GO:0071225	cellular response to muramyl dipeptide	biological_process	0.11913	1	1	249	8	19359	ENSBTAG00000020936
GO:0016918	retinal binding	molecular_function	0.11915	1	1	249	9	19359	ENSBTAG00000034139
GO:1901072	glucosamine-containing compound catabolic process	biological_process	0.11922	1	1	249	8	19359	ENSBTAG00000005973
GO:0001967	suckling behavior	biological_process	0.11934	1	1	249	10	19359	ENSBTAG00000007515
GO:0032784	regulation of DNA-templated transcription, elongation	biological_process	0.11941	1	2	249	40	19359	ENSBTAG00000004695,ENSBTAG00000001671
GO:0006970	response to osmotic stress	biological_process	0.11968	1	2	249	39	19359	ENSBTAG00000004300,ENSBTAG00000017037
GO:0006570	tyrosine metabolic process	biological_process	0.11987	1	1	249	8	19359	ENSBTAG00000012338
GO:0046503	glycerolipid catabolic process	biological_process	0.11996	1	2	249	41	19359	ENSBTAG00000008416,ENSBTAG00000019770
GO:0007015	actin filament organization	biological_process	0.12019	1	8	249	343	19359	ENSBTAG00000011017,ENSBTAG00000013755,ENSBTAG00000035958,ENSBTAG00000018996,ENSBTAG00000032427,ENSBTAG00000018374,ENSBTAG00000011406,ENSBTAG00000002996
GO:0001947	heart looping	biological_process	0.12023	1	2	249	44	19359	ENSBTAG00000014278,ENSBTAG00000031476
GO:0005890	sodium:potassium-exchanging ATPase complex	cellular_component	0.12025	1	1	249	9	19359	ENSBTAG00000014140
GO:0035265	organ growth	biological_process	0.12031	1	4	249	127	19359	ENSBTAG00000014278,ENSBTAG00000002092,ENSBTAG00000048237,ENSBTAG00000031476
GO:0010646	regulation of cell communication	biological_process	0.12038	1	43	249	2511	19359	ENSBTAG00000021700,ENSBTAG00000021799,ENSBTAG00000031184,ENSBTAG00000002804,ENSBTAG00000020936,ENSBTAG00000046339,ENSBTAG00000014138,ENSBTAG00000007860,ENSBTAG00000003436,ENSBTAG00000006366,ENSBTAG00000003580,ENSBTAG00000019910,ENSBTAG00000000292,ENSBTAG00000048237,ENSBTAG00000011539,ENSBTAG00000017086,ENSBTAG00000014911,ENSBTAG00000018257,ENSBTAG00000009872,ENSBTAG00000012141,ENSBTAG00000022169,…
GO:0019438	aromatic compound biosynthetic process	biological_process	0.12045	1	50	249	3135	19359	ENSBTAG00000009527,ENSBTAG00000018996,ENSBTAG00000012985,ENSBTAG00000009961,ENSBTAG00000001671,ENSBTAG00000016590,ENSBTAG00000040169,ENSBTAG00000039512,ENSBTAG00000006305,ENSBTAG00000001086,ENSBTAG00000039313,ENSBTAG00000010681,ENSBTAG00000001221,ENSBTAG00000000888,ENSBTAG00000017037,ENSBTAG00000003776,ENSBTAG00000015686,ENSBTAG00000021961,ENSBTAG00000008994,ENSBTAG00000031231,ENSBTAG00000009975,…
GO:0060576	intestinal epithelial cell development	biological_process	0.12052	1	1	249	9	19359	ENSBTAG00000010896
GO:0033700	phospholipid efflux	biological_process	0.12058	1	1	249	12	19359	ENSBTAG00000019770
GO:0051583	dopamine uptake involved in synaptic transmission	biological_process	0.12074	1	1	249	8	19359	ENSBTAG00000018996
GO:0009264	deoxyribonucleotide catabolic process	biological_process	0.1208	1	1	249	11	19359	ENSBTAG00000022007
GO:0010644	cell communication by electrical coupling	biological_process	0.12095	1	1	249	8	19359	ENSBTAG00000014916
GO:0014816	skeletal muscle satellite cell differentiation	biological_process	0.12141	1	1	249	8	19359	ENSBTAG00000014930
GO:0071421	manganese ion transmembrane transport	biological_process	0.12146	1	1	249	8	19359	ENSBTAG00000015520
GO:0001054	RNA polymerase I activity	molecular_function	0.1215	1	1	249	12	19359	ENSBTAG00000020776
GO:0005736	DNA-directed RNA polymerase I complex	cellular_component	0.1215	1	1	249	12	19359	ENSBTAG00000020776
GO:0001523	retinoid metabolic process	biological_process	0.12153	1	2	249	43	19359	ENSBTAG00000034139,ENSBTAG00000010991
GO:0005384	manganese ion transmembrane transporter activity	molecular_function	0.12156	1	1	249	8	19359	ENSBTAG00000015520
GO:0031491	nucleosome binding	molecular_function	0.12157	1	2	249	65	19359	ENSBTAG00000009872,ENSBTAG00000030839
GO:0072148	epithelial cell fate commitment	biological_process	0.12158	1	1	249	10	19359	ENSBTAG00000031476
GO:0003207	cardiac chamber formation	biological_process	0.12173	1	1	249	12	19359	ENSBTAG00000014278
GO:0090482	vitamin transmembrane transporter activity	molecular_function	0.12194	1	1	249	9	19359	ENSBTAG00000024162
GO:0004022	alcohol dehydrogenase (NAD) activity	molecular_function	0.12197	1	1	249	8	19359	ENSBTAG00000034139
GO:0097197	tetraspanin-enriched microdomain	cellular_component	0.12197	1	1	249	8	19359	ENSBTAG00000022007
GO:0021873	forebrain neuroblast division	biological_process	0.12197	1	1	249	8	19359	ENSBTAG00000007860
GO:0050821	protein stabilization	biological_process	0.12199	1	4	249	133	19359	ENSBTAG00000018996,ENSBTAG00000014140,ENSBTAG00000006457,ENSBTAG00000011699
GO:0043065	positive regulation of apoptotic process	biological_process	0.12232	1	9	249	398	19359	ENSBTAG00000003387,ENSBTAG00000002084,ENSBTAG00000012141,ENSBTAG00000006366,ENSBTAG00000001221,ENSBTAG00000020547,ENSBTAG00000009872,ENSBTAG00000021420,ENSBTAG00000034918
GO:0016798	hydrolase activity, acting on glycosyl bonds	molecular_function	0.12238	1	4	249	130	19359	ENSBTAG00000018390,ENSBTAG00000007365,ENSBTAG00000016956,ENSBTAG00000005973
GO:0042090	interleukin-12 biosynthetic process	biological_process	0.12253	1	1	249	9	19359	ENSBTAG00000031231
GO:0045075	regulation of interleukin-12 biosynthetic process	biological_process	0.12253	1	1	249	9	19359	ENSBTAG00000031231
GO:0001553	luteinization	biological_process	0.12254	1	1	249	9	19359	ENSBTAG00000009496
GO:0016126	sterol biosynthetic process	biological_process	0.12257	1	2	249	41	19359	ENSBTAG00000019770,ENSBTAG00000005069
GO:0001706	endoderm formation	biological_process	0.12302	1	2	249	43	19359	ENSBTAG00000013755,ENSBTAG00000001671
GO:0050766	positive regulation of phagocytosis	biological_process	0.12319	1	2	249	44	19359	ENSBTAG00000015520,ENSBTAG00000008034
GO:0030183	B cell differentiation	biological_process	0.12334	1	3	249	93	19359	ENSBTAG00000009496,ENSBTAG00000031476,ENSBTAG00000000292
GO:0097164	ammonium ion metabolic process	biological_process	0.12334	1	4	249	131	19359	ENSBTAG00000019770,ENSBTAG00000010304,ENSBTAG00000018996,ENSBTAG00000009872
GO:0032268	regulation of cellular protein metabolic process	biological_process	0.12383	1	36	249	2075	19359	ENSBTAG00000021913,ENSBTAG00000020547,ENSBTAG00000001221,ENSBTAG00000017037,ENSBTAG00000010279,ENSBTAG00000006563,ENSBTAG00000010681,ENSBTAG00000009797,ENSBTAG00000019076,ENSBTAG00000018996,ENSBTAG00000001671,ENSBTAG00000008497,ENSBTAG00000011699,ENSBTAG00000021420,ENSBTAG00000046644,ENSBTAG00000021768,ENSBTAG00000008369,ENSBTAG00000015686,ENSBTAG00000018257,ENSBTAG00000009872,ENSBTAG00000001962,…
GO:0006729	tetrahydrobiopterin biosynthetic process	biological_process	0.12392	1	1	249	11	19359	ENSBTAG00000021961
GO:0046146	tetrahydrobiopterin metabolic process	biological_process	0.12392	1	1	249	11	19359	ENSBTAG00000021961
GO:0042415	norepinephrine metabolic process	biological_process	0.124	1	1	249	9	19359	ENSBTAG00000018996
GO:0007368	determination of left/right symmetry	biological_process	0.12418	1	3	249	86	19359	ENSBTAG00000014278,ENSBTAG00000010896,ENSBTAG00000031476
GO:0070160	occluding junction	cellular_component	0.12431	1	3	249	93	19359	ENSBTAG00000005419,ENSBTAG00000001004,ENSBTAG00000007421
GO:0046324	regulation of glucose import	biological_process	0.12447	1	2	249	43	19359	ENSBTAG00000014911,ENSBTAG00000017086
GO:0050865	regulation of cell activation	biological_process	0.1245	1	9	249	404	19359	ENSBTAG00000000888,ENSBTAG00000017037,ENSBTAG00000014911,ENSBTAG00000009872,ENSBTAG00000010681,ENSBTAG00000018270,ENSBTAG00000031231,ENSBTAG00000009496,ENSBTAG00000020936
GO:0019054	modulation by virus of host process	biological_process	0.12508	1	1	249	9	19359	ENSBTAG00000018996
GO:0015758	glucose transport	biological_process	0.12545	1	3	249	84	19359	ENSBTAG00000012851,ENSBTAG00000017086,ENSBTAG00000014911
GO:0002443	leukocyte mediated immunity	biological_process	0.12561	1	6	249	251	19359	ENSBTAG00000002069,ENSBTAG00000015520,ENSBTAG00000014911,ENSBTAG00000004840,ENSBTAG00000000292,ENSBTAG00000009872
GO:0009221	pyrimidine deoxyribonucleotide biosynthetic process	biological_process	0.12585	1	1	249	9	19359	ENSBTAG00000015408
GO:0009265	2'-deoxyribonucleotide biosynthetic process	biological_process	0.12585	1	1	249	9	19359	ENSBTAG00000015408
GO:0046385	deoxyribose phosphate biosynthetic process	biological_process	0.12585	1	1	249	9	19359	ENSBTAG00000015408
GO:0070986	left/right axis specification	biological_process	0.12591	1	1	249	9	19359	ENSBTAG00000031476
GO:0030949	positive regulation of vascular endothelial growth factor receptor signaling pathway	biological_process	0.12592	1	1	249	9	19359	ENSBTAG00000048237
GO:0033210	leptin-mediated signaling pathway	biological_process	0.12592	1	1	249	9	19359	ENSBTAG00000014911
GO:0032096	negative regulation of response to food	biological_process	0.12599	1	1	249	10	19359	ENSBTAG00000014911
GO:0032099	negative regulation of appetite	biological_process	0.12599	1	1	249	10	19359	ENSBTAG00000014911
GO:0005996	monosaccharide metabolic process	biological_process	0.12628	1	5	249	181	19359	ENSBTAG00000019011,ENSBTAG00000014911,ENSBTAG00000000545,ENSBTAG00000014393,ENSBTAG00000018996
GO:0035058	nonmotile primary cilium assembly	biological_process	0.12643	1	1	249	9	19359	ENSBTAG00000009471
GO:1902855	regulation of nonmotile primary cilium assembly	biological_process	0.12643	1	1	249	9	19359	ENSBTAG00000009471
GO:0055007	cardiac muscle cell differentiation	biological_process	0.12643	1	3	249	82	19359	ENSBTAG00000001086,ENSBTAG00000031476,ENSBTAG00000002092
GO:0044712	single-organism catabolic process	biological_process	0.12657	1	18	249	921	19359	ENSBTAG00000019770,ENSBTAG00000020547,ENSBTAG00000009029,ENSBTAG00000014911,ENSBTAG00000018996,ENSBTAG00000008416,ENSBTAG00000000292,ENSBTAG00000019011,ENSBTAG00000022007,ENSBTAG00000014138,ENSBTAG00000008083,ENSBTAG00000014476,ENSBTAG00000012338,ENSBTAG00000011699,ENSBTAG00000008369,ENSBTAG00000034139,ENSBTAG00000024107,ENSBTAG00000021799
GO:0036503	ERAD pathway	biological_process	0.1268	1	3	249	88	19359	ENSBTAG00000008083,ENSBTAG00000021799,ENSBTAG00000020547
GO:0050840	extracellular matrix binding	molecular_function	0.12711	1	2	249	43	19359	ENSBTAG00000004014,ENSBTAG00000009495
GO:0032536	regulation of cell projection size	biological_process	0.12722	1	1	249	9	19359	ENSBTAG00000014533
GO:0005775	vacuolar lumen	cellular_component	0.12732	1	1	249	10	19359	ENSBTAG00000002804
GO:0046879	hormone secretion	biological_process	0.12735	1	5	249	193	19359	ENSBTAG00000018996,ENSBTAG00000014911,ENSBTAG00000000292,ENSBTAG00000001221,ENSBTAG00000007515
GO:0003091	renal water homeostasis	biological_process	0.12738	1	1	249	9	19359	ENSBTAG00000020105
GO:0051496	positive regulation of stress fiber assembly	biological_process	0.12746	1	2	249	40	19359	ENSBTAG00000011406,ENSBTAG00000032427
GO:0051934	catecholamine uptake involved in synaptic transmission	biological_process	0.12746	1	1	249	9	19359	ENSBTAG00000018996
GO:0070816	phosphorylation of RNA polymerase II C-terminal domain	biological_process	0.12787	1	1	249	9	19359	ENSBTAG00000004695
GO:0007548	sex differentiation	biological_process	0.12792	1	5	249	190	19359	ENSBTAG00000005425,ENSBTAG00000001221,ENSBTAG00000048237,ENSBTAG00000009496,ENSBTAG00000007860
GO:2001233	regulation of apoptotic signaling pathway	biological_process	0.12802	1	7	249	295	19359	ENSBTAG00000006366,ENSBTAG00000012141,ENSBTAG00000011539,ENSBTAG00000018996,ENSBTAG00000001221,ENSBTAG00000021700,ENSBTAG00000020547
GO:0006725	cellular aromatic compound metabolic process	biological_process	0.12806	1	72	249	4670	19359	ENSBTAG00000046644,ENSBTAG00000009975,ENSBTAG00000022007,ENSBTAG00000002479,ENSBTAG00000008497,ENSBTAG00000014476,ENSBTAG00000015686,ENSBTAG00000006280,ENSBTAG00000008369,ENSBTAG00000008994,ENSBTAG00000031231,ENSBTAG00000002568,ENSBTAG00000039313,ENSBTAG00000010681,ENSBTAG00000013971,ENSBTAG00000001221,ENSBTAG00000017037,ENSBTAG00000003776,ENSBTAG00000000888,ENSBTAG00000009527,ENSBTAG00000018996,…
GO:0043068	positive regulation of programmed cell death	biological_process	0.12824	1	9	249	402	19359	ENSBTAG00000003387,ENSBTAG00000012141,ENSBTAG00000006366,ENSBTAG00000002084,ENSBTAG00000021420,ENSBTAG00000034918,ENSBTAG00000001221,ENSBTAG00000009872,ENSBTAG00000020547
GO:0043047	single-stranded telomeric DNA binding	molecular_function	0.12835	1	1	249	9	19359	ENSBTAG00000015686
GO:0043621	protein self-association	molecular_function	0.12838	1	2	249	42	19359	ENSBTAG00000032427,ENSBTAG00000001221
GO:0033182	regulation of histone ubiquitination	biological_process	0.12855	1	1	249	9	19359	ENSBTAG00000004695
GO:0004812	aminoacyl-tRNA ligase activity	molecular_function	0.12858	1	2	249	42	19359	ENSBTAG00000010777,ENSBTAG00000011471
GO:0016875	ligase activity, forming carbon-oxygen bonds	molecular_function	0.12858	1	2	249	42	19359	ENSBTAG00000011471,ENSBTAG00000010777
GO:0016876	ligase activity, forming aminoacyl-tRNA and related compounds	molecular_function	0.12858	1	2	249	42	19359	ENSBTAG00000011471,ENSBTAG00000010777
GO:0006418	tRNA aminoacylation for protein translation	biological_process	0.12873	1	2	249	42	19359	ENSBTAG00000011471,ENSBTAG00000010777
GO:0016236	macroautophagy	biological_process	0.12891	1	5	249	179	19359	ENSBTAG00000008369,ENSBTAG00000018996,ENSBTAG00000014138,ENSBTAG00000000292,ENSBTAG00000011699
GO:0016832	aldehyde-lyase activity	molecular_function	0.12906	1	1	249	10	19359	ENSBTAG00000009029
GO:1903310	positive regulation of chromatin modification	biological_process	0.12919	1	3	249	81	19359	ENSBTAG00000001671,ENSBTAG00000004695,ENSBTAG00000009872
GO:0032740	positive regulation of interleukin-17 production	biological_process	0.12921	1	1	249	10	19359	ENSBTAG00000020936
GO:1900121	negative regulation of receptor binding	biological_process	0.12927	1	1	249	10	19359	ENSBTAG00000001221
GO:0042605	peptide antigen binding	molecular_function	0.12934	1	1	249	11	19359	ENSBTAG00000002069
GO:0002449	lymphocyte mediated immunity	biological_process	0.12953	1	5	249	199	19359	ENSBTAG00000004840,ENSBTAG00000000292,ENSBTAG00000014911,ENSBTAG00000015520,ENSBTAG00000002069
GO:0019336	phenol-containing compound catabolic process	biological_process	0.12981	1	1	249	10	19359	ENSBTAG00000012338
GO:0006281	DNA repair	biological_process	0.12997	1	9	249	396	19359	ENSBTAG00000005030,ENSBTAG00000030839,ENSBTAG00000015686,ENSBTAG00000007365,ENSBTAG00000022007,ENSBTAG00000044106,ENSBTAG00000012141,ENSBTAG00000004695,ENSBTAG00000019721
GO:0017015	regulation of transforming growth factor beta receptor signaling pathway	biological_process	0.13023	1	3	249	87	19359	ENSBTAG00000019910,ENSBTAG00000031184,ENSBTAG00000046339
GO:2000615	regulation of histone H3-K9 acetylation	biological_process	0.13055	1	1	249	9	19359	ENSBTAG00000009872
GO:0040007	growth	biological_process	0.1306	1	14	249	702	19359	ENSBTAG00000001671,ENSBTAG00000018996,ENSBTAG00000002092,ENSBTAG00000009496,ENSBTAG00000048237,ENSBTAG00000007860,ENSBTAG00000014138,ENSBTAG00000014495,ENSBTAG00000014278,ENSBTAG00000004789,ENSBTAG00000014911,ENSBTAG00000021420,ENSBTAG00000009872,ENSBTAG00000031476
GO:0005221	intracellular cyclic nucleotide activated cation channel activity	molecular_function	0.13086	1	1	249	9	19359	ENSBTAG00000020725
GO:0043855	cyclic nucleotide-gated ion channel activity	molecular_function	0.13086	1	1	249	9	19359	ENSBTAG00000020725
GO:0034595	phosphatidylinositol phosphate 5-phosphatase activity	molecular_function	0.13098	1	1	249	9	19359	ENSBTAG00000024107
GO:0006639	acylglycerol metabolic process	biological_process	0.13106	1	3	249	88	19359	ENSBTAG00000008416,ENSBTAG00000008083,ENSBTAG00000019770
GO:0015405	P-P-bond-hydrolysis-driven transmembrane transporter activity	molecular_function	0.13176	1	4	249	137	19359	ENSBTAG00000039208,ENSBTAG00000000520,ENSBTAG00000014140,ENSBTAG00000000550
GO:0098734	macromolecule depalmitoylation	biological_process	0.13193	1	1	249	11	19359	ENSBTAG00000025277
GO:0015925	galactosidase activity	molecular_function	0.13213	1	1	249	9	19359	ENSBTAG00000018390
GO:0015399	primary active transmembrane transporter activity	molecular_function	0.13219	1	4	249	138	19359	ENSBTAG00000039208,ENSBTAG00000000550,ENSBTAG00000014140,ENSBTAG00000000520
GO:0019538	protein metabolic process	biological_process	0.1322	1	78	249	5086	19359	ENSBTAG00000019910,ENSBTAG00000014495,ENSBTAG00000014138,ENSBTAG00000006457,ENSBTAG00000013952,ENSBTAG00000015520,ENSBTAG00000002804,ENSBTAG00000020936,ENSBTAG00000003387,ENSBTAG00000031184,ENSBTAG00000021799,ENSBTAG00000000961,ENSBTAG00000033222,ENSBTAG00000025277,ENSBTAG00000001962,ENSBTAG00000014911,ENSBTAG00000002676,ENSBTAG00000011539,ENSBTAG00000000292,ENSBTAG00000009496,ENSBTAG00000011471,…
GO:0060379	cardiac muscle cell myoblast differentiation	biological_process	0.1322	1	1	249	9	19359	ENSBTAG00000014278
GO:1903844	regulation of cellular response to transforming growth factor beta stimulus	biological_process	0.1322	1	3	249	88	19359	ENSBTAG00000046339,ENSBTAG00000031184,ENSBTAG00000019910
GO:0016101	diterpenoid metabolic process	biological_process	0.13233	1	2	249	45	19359	ENSBTAG00000034139,ENSBTAG00000010991
GO:0060457	negative regulation of digestive system process	biological_process	0.13241	1	1	249	10	19359	ENSBTAG00000010681
GO:0042834	peptidoglycan binding	molecular_function	0.13246	1	1	249	11	19359	ENSBTAG00000020936
GO:0043691	reverse cholesterol transport	biological_process	0.13255	1	1	249	12	19359	ENSBTAG00000019770
GO:0008645	hexose transport	biological_process	0.13268	1	3	249	86	19359	ENSBTAG00000012851,ENSBTAG00000017086,ENSBTAG00000014911
GO:0050700	CARD domain binding	molecular_function	0.13275	1	1	249	9	19359	ENSBTAG00000020936
GO:0050746	regulation of lipoprotein metabolic process	biological_process	0.13307	1	1	249	10	19359	ENSBTAG00000019770
GO:0006654	phosphatidic acid biosynthetic process	biological_process	0.13318	1	1	249	9	19359	ENSBTAG00000008416
GO:0046473	phosphatidic acid metabolic process	biological_process	0.13318	1	1	249	9	19359	ENSBTAG00000008416
GO:0007617	mating behavior	biological_process	0.13319	1	1	249	12	19359	ENSBTAG00000007515
GO:0060442	branching involved in prostate gland morphogenesis	biological_process	0.13347	1	1	249	11	19359	ENSBTAG00000001221
GO:0042171	lysophosphatidic acid acyltransferase activity	molecular_function	0.13371	1	1	249	9	19359	ENSBTAG00000008416
GO:0008380	RNA splicing	biological_process	0.13401	1	7	249	316	19359	ENSBTAG00000008369,ENSBTAG00000017275,ENSBTAG00000013697,ENSBTAG00000014393,ENSBTAG00000006280,ENSBTAG00000006104,ENSBTAG00000002568
GO:0007169	transmembrane receptor protein tyrosine kinase signaling pathway	biological_process	0.13404	1	10	249	453	19359	ENSBTAG00000017086,ENSBTAG00000002804,ENSBTAG00000048237,ENSBTAG00000009496,ENSBTAG00000033423,ENSBTAG00000003436,ENSBTAG00000006366,ENSBTAG00000031476,ENSBTAG00000001221,ENSBTAG00000021420
GO:0071850	mitotic cell cycle arrest	biological_process	0.13424	1	1	249	11	19359	ENSBTAG00000001221
GO:0019887	protein kinase regulator activity	molecular_function	0.13439	1	4	249	142	19359	ENSBTAG00000031184,ENSBTAG00000014495,ENSBTAG00000011699,ENSBTAG00000021768
GO:0051048	negative regulation of secretion	biological_process	0.13443	1	4	249	137	19359	ENSBTAG00000014911,ENSBTAG00000018996,ENSBTAG00000003436,ENSBTAG00000010681
GO:0098542	defense response to other organism	biological_process	0.13446	1	7	249	351	19359	ENSBTAG00000034918,ENSBTAG00000015520,ENSBTAG00000031231,ENSBTAG00000046644,ENSBTAG00000020936,ENSBTAG00000022007,ENSBTAG00000013677
GO:0004896	cytokine receptor activity	molecular_function	0.13456	1	3	249	91	19359	ENSBTAG00000020242,ENSBTAG00000046320,ENSBTAG00000006078
GO:0033194	response to hydroperoxide	biological_process	0.13466	1	1	249	10	19359	ENSBTAG00000019770
GO:1900029	positive regulation of ruffle assembly	biological_process	0.13468	1	1	249	9	19359	ENSBTAG00000046644
GO:0006638	neutral lipid metabolic process	biological_process	0.13471	1	3	249	89	19359	ENSBTAG00000008416,ENSBTAG00000019770,ENSBTAG00000008083
GO:0015732	prostaglandin transport	biological_process	0.13474	1	1	249	9	19359	ENSBTAG00000014911
GO:0055015	ventricular cardiac muscle cell development	biological_process	0.13475	1	1	249	10	19359	ENSBTAG00000001086
GO:0090494	dopamine uptake	biological_process	0.13493	1	1	249	9	19359	ENSBTAG00000018996
GO:2001185	regulation of CD8-positive, alpha-beta T cell activation	biological_process	0.13507	1	1	249	10	19359	ENSBTAG00000031231
GO:0070410	co-SMAD binding	molecular_function	0.13508	1	1	249	10	19359	ENSBTAG00000005425
GO:0004860	protein kinase inhibitor activity	molecular_function	0.13526	1	2	249	47	19359	ENSBTAG00000031184,ENSBTAG00000014495
GO:0043491	protein kinase B signaling	biological_process	0.13531	1	4	249	140	19359	ENSBTAG00000014138,ENSBTAG00000021799,ENSBTAG00000001221,ENSBTAG00000014911
GO:0002377	immunoglobulin production	biological_process	0.13545	1	3	249	93	19359	ENSBTAG00000000292,ENSBTAG00000017037,ENSBTAG00000022007
GO:0006457	protein folding	biological_process	0.13547	1	4	249	152	19359	ENSBTAG00000033222,ENSBTAG00000009743,ENSBTAG00000011699,ENSBTAG00000006457
GO:0043274	phospholipase binding	molecular_function	0.13547	1	1	249	10	19359	ENSBTAG00000018996
GO:0042180	cellular ketone metabolic process	biological_process	0.13551	1	5	249	184	19359	ENSBTAG00000014911,ENSBTAG00000000545,ENSBTAG00000019770,ENSBTAG00000034139,ENSBTAG00000014393
GO:0032490	detection of molecule of bacterial origin	biological_process	0.13566	1	1	249	9	19359	ENSBTAG00000020936
GO:1903513	endoplasmic reticulum to cytosol transport	biological_process	0.13581	1	2	249	44	19359	ENSBTAG00000020547,ENSBTAG00000008083
GO:0031400	negative regulation of protein modification process	biological_process	0.13592	1	11	249	524	19359	ENSBTAG00000006563,ENSBTAG00000010279,ENSBTAG00000014495,ENSBTAG00000017037,ENSBTAG00000009872,ENSBTAG00000008497,ENSBTAG00000031184,ENSBTAG00000003387,ENSBTAG00000018996,ENSBTAG00000015686,ENSBTAG00000009797
GO:0042288	MHC class I protein binding	molecular_function	0.13602	1	1	249	10	19359	ENSBTAG00000020547
GO:0019216	regulation of lipid metabolic process	biological_process	0.13608	1	6	249	244	19359	ENSBTAG00000014911,ENSBTAG00000009496,ENSBTAG00000009872,ENSBTAG00000008416,ENSBTAG00000019770,ENSBTAG00000002804
GO:0006067	ethanol metabolic process	biological_process	0.13613	1	1	249	9	19359	ENSBTAG00000034139
GO:0048407	platelet-derived growth factor binding	molecular_function	0.13613	1	1	249	9	19359	ENSBTAG00000002804
GO:0052744	phosphatidylinositol monophosphate phosphatase activity	molecular_function	0.13613	1	1	249	9	19359	ENSBTAG00000014138
GO:0016045	detection of bacterium	biological_process	0.13615	1	1	249	10	19359	ENSBTAG00000020936
GO:0001711	endodermal cell fate commitment	biological_process	0.13623	1	1	249	11	19359	ENSBTAG00000001671
GO:0008134	transcription factor binding	molecular_function	0.13657	1	10	249	475	19359	ENSBTAG00000005425,ENSBTAG00000031476,ENSBTAG00000019343,ENSBTAG00000001221,ENSBTAG00000014090,ENSBTAG00000010681,ENSBTAG00000006366,ENSBTAG00000004695,ENSBTAG00000001086,ENSBTAG00000018270
GO:0000122	negative regulation of transcription from RNA polymerase II promoter	biological_process	0.13665	1	13	249	675	19359	ENSBTAG00000009961,ENSBTAG00000011539,ENSBTAG00000001671,ENSBTAG00000018996,ENSBTAG00000048237,ENSBTAG00000001086,ENSBTAG00000006366,ENSBTAG00000010681,ENSBTAG00000010896,ENSBTAG00000014278,ENSBTAG00000018270,ENSBTAG00000014911,ENSBTAG00000014090
GO:0060768	regulation of epithelial cell proliferation involved in prostate gland development	biological_process	0.13667	1	1	249	10	19359	ENSBTAG00000001221
GO:0005913	cell-cell adherens junction	cellular_component	0.13699	1	3	249	81	19359	ENSBTAG00000007421,ENSBTAG00000005672,ENSBTAG00000007369
GO:0060339	negative regulation of type I interferon-mediated signaling pathway	biological_process	0.13703	1	1	249	10	19359	ENSBTAG00000022007
GO:0060491	regulation of cell projection assembly	biological_process	0.13706	1	4	249	134	19359	ENSBTAG00000009471,ENSBTAG00000046644,ENSBTAG00000018374,ENSBTAG00000006542
GO:0050765	negative regulation of phagocytosis	biological_process	0.13707	1	1	249	10	19359	ENSBTAG00000020764
GO:0035809	regulation of urine volume	biological_process	0.13711	1	1	249	10	19359	ENSBTAG00000001912
GO:0050870	positive regulation of T cell activation	biological_process	0.1372	1	4	249	138	19359	ENSBTAG00000020936,ENSBTAG00000009496,ENSBTAG00000014911,ENSBTAG00000000888
GO:0051082	unfolded protein binding	molecular_function	0.1372	1	3	249	99	19359	ENSBTAG00000009743,ENSBTAG00000011699,ENSBTAG00000033222
GO:0015682	ferric iron transport	biological_process	0.13731	1	1	249	10	19359	ENSBTAG00000007111
GO:0004017	adenylate kinase activity	molecular_function	0.13742	1	1	249	10	19359	ENSBTAG00000006305
GO:0014855	striated muscle cell proliferation	biological_process	0.13763	1	2	249	45	19359	ENSBTAG00000048237,ENSBTAG00000014278
GO:0034433	steroid esterification	biological_process	0.13787	1	1	249	12	19359	ENSBTAG00000019770
GO:0034434	sterol esterification	biological_process	0.13787	1	1	249	12	19359	ENSBTAG00000019770
GO:0034435	cholesterol esterification	biological_process	0.13787	1	1	249	12	19359	ENSBTAG00000019770
GO:0000139	Golgi membrane	cellular_component	0.13798	1	8	249	349	19359	ENSBTAG00000020547,ENSBTAG00000009037,ENSBTAG00000008034,ENSBTAG00000004598,ENSBTAG00000000810,ENSBTAG00000013322,ENSBTAG00000022238,ENSBTAG00000020404
GO:0036513	Derlin-1 retrotranslocation complex	cellular_component	0.13811	1	1	249	10	19359	ENSBTAG00000008083
GO:0045125	bioactive lipid receptor activity	molecular_function	0.13815	1	1	249	14	19359	ENSBTAG00000009872
GO:0061371	determination of heart left/right asymmetry	biological_process	0.13824	1	2	249	48	19359	ENSBTAG00000014278,ENSBTAG00000031476
GO:0008641	small protein activating enzyme activity	molecular_function	0.13824	1	1	249	10	19359	ENSBTAG00000002676
GO:1901550	regulation of endothelial cell development	biological_process	0.13828	1	1	249	10	19359	ENSBTAG00000007421
GO:1903140	regulation of establishment of endothelial barrier	biological_process	0.13828	1	1	249	10	19359	ENSBTAG00000007421
GO:0050709	negative regulation of protein secretion	biological_process	0.13877	1	3	249	88	19359	ENSBTAG00000018996,ENSBTAG00000010681,ENSBTAG00000003436
GO:0006646	phosphatidylethanolamine biosynthetic process	biological_process	0.13904	1	1	249	10	19359	ENSBTAG00000010304
GO:0055114	oxidation-reduction process	biological_process	0.13918	1	17	249	925	19359	ENSBTAG00000019770,ENSBTAG00000018172,ENSBTAG00000006525,ENSBTAG00000014130,ENSBTAG00000014911,ENSBTAG00000000550,ENSBTAG00000019011,ENSBTAG00000001727,ENSBTAG00000006366,ENSBTAG00000007111,ENSBTAG00000046607,ENSBTAG00000021961,ENSBTAG00000034139,ENSBTAG00000006934,ENSBTAG00000020225,ENSBTAG00000005419,ENSBTAG00000005069
GO:0016574	histone ubiquitination	biological_process	0.13929	1	2	249	44	19359	ENSBTAG00000004695,ENSBTAG00000011539
GO:0032729	positive regulation of interferon-gamma production	biological_process	0.13934	1	2	249	47	19359	ENSBTAG00000046644,ENSBTAG00000015520
GO:0072017	distal tubule development	biological_process	0.13945	1	1	249	10	19359	ENSBTAG00000006264
GO:0009855	determination of bilateral symmetry	biological_process	0.13945	1	3	249	91	19359	ENSBTAG00000031476,ENSBTAG00000014278,ENSBTAG00000010896
GO:0032516	positive regulation of phosphoprotein phosphatase activity	biological_process	0.13989	1	1	249	11	19359	ENSBTAG00000002804
GO:0006915	apoptotic process	biological_process	0.13991	1	23	249	1296	19359	ENSBTAG00000013956,ENSBTAG00000021420,ENSBTAG00000031476,ENSBTAG00000006366,ENSBTAG00000046644,ENSBTAG00000031231,ENSBTAG00000021700,ENSBTAG00000003387,ENSBTAG00000020936,ENSBTAG00000034918,ENSBTAG00000017037,ENSBTAG00000001221,ENSBTAG00000009872,ENSBTAG00000018257,ENSBTAG00000020547,ENSBTAG00000010896,ENSBTAG00000001086,ENSBTAG00000012141,ENSBTAG00000002084,ENSBTAG00000009496,ENSBTAG00000000292,…
GO:0015749	monosaccharide transport	biological_process	0.14001	1	3	249	88	19359	ENSBTAG00000017086,ENSBTAG00000012851,ENSBTAG00000014911
GO:0022804	active transmembrane transporter activity	molecular_function	0.14015	1	8	249	344	19359	ENSBTAG00000021775,ENSBTAG00000000550,ENSBTAG00000012851,ENSBTAG00000000520,ENSBTAG00000039208,ENSBTAG00000014140,ENSBTAG00000024162,ENSBTAG00000015520
GO:0005391	sodium:potassium-exchanging ATPase activity	molecular_function	0.14018	1	1	249	10	19359	ENSBTAG00000014140
GO:0008556	potassium-transporting ATPase activity	molecular_function	0.14018	1	1	249	10	19359	ENSBTAG00000014140
GO:0034349	glial cell apoptotic process	biological_process	0.14021	1	1	249	10	19359	ENSBTAG00000031476
GO:0051607	defense response to virus	biological_process	0.14032	1	4	249	160	19359	ENSBTAG00000013677,ENSBTAG00000022007,ENSBTAG00000034918,ENSBTAG00000031231
GO:0039532	negative regulation of viral-induced cytoplasmic pattern recognition receptor signaling pathway	biological_process	0.14036	1	1	249	10	19359	ENSBTAG00000013677
GO:0055074	calcium ion homeostasis	biological_process	0.14037	1	7	249	305	19359	ENSBTAG00000011719,ENSBTAG00000001912,ENSBTAG00000014533,ENSBTAG00000000520,ENSBTAG00000046320,ENSBTAG00000000292,ENSBTAG00000020547
GO:0034312	diol biosynthetic process	biological_process	0.14047	1	1	249	10	19359	ENSBTAG00000009872
GO:0046512	sphingosine biosynthetic process	biological_process	0.14047	1	1	249	10	19359	ENSBTAG00000009872
GO:0005665	DNA-directed RNA polymerase II, core complex	cellular_component	0.14051	1	1	249	15	19359	ENSBTAG00000020776
GO:0050796	regulation of insulin secretion	biological_process	0.14054	1	3	249	93	19359	ENSBTAG00000014911,ENSBTAG00000000292,ENSBTAG00000018996
GO:0017017	MAP kinase tyrosine/serine/threonine phosphatase activity	molecular_function	0.1406	1	1	249	13	19359	ENSBTAG00000010279
GO:0006890	retrograde vesicle-mediated transport, Golgi to ER	biological_process	0.14096	1	2	249	43	19359	ENSBTAG00000008034,ENSBTAG00000000810
GO:0005768	endosome	cellular_component	0.14108	1	12	249	573	19359	ENSBTAG00000003192,ENSBTAG00000000292,ENSBTAG00000002977,ENSBTAG00000018374,ENSBTAG00000014138,ENSBTAG00000020047,ENSBTAG00000007111,ENSBTAG00000025277,ENSBTAG00000006542,ENSBTAG00000017037,ENSBTAG00000015520,ENSBTAG00000011292
GO:0019751	polyol metabolic process	biological_process	0.14108	1	3	249	87	19359	ENSBTAG00000019465,ENSBTAG00000024107,ENSBTAG00000009872
GO:0014902	myotube differentiation	biological_process	0.14127	1	3	249	93	19359	ENSBTAG00000018270,ENSBTAG00000006563,ENSBTAG00000014533
GO:0009205	purine ribonucleoside triphosphate metabolic process	biological_process	0.14144	1	5	249	226	19359	ENSBTAG00000006305,ENSBTAG00000016590,ENSBTAG00000039208,ENSBTAG00000009872,ENSBTAG00000000550
GO:0090493	catecholamine uptake	biological_process	0.14154	1	1	249	10	19359	ENSBTAG00000018996
GO:0032155	cell division site part	cellular_component	0.14155	1	2	249	43	19359	ENSBTAG00000003580,ENSBTAG00000017037
GO:0005172	vascular endothelial growth factor receptor binding	molecular_function	0.14184	1	1	249	10	19359	ENSBTAG00000007421
GO:0017048	Rho GTPase binding	molecular_function	0.1419	1	3	249	87	19359	ENSBTAG00000019076,ENSBTAG00000047531,ENSBTAG00000017037
GO:0033179	proton-transporting V-type ATPase, V0 domain	cellular_component	0.14202	1	1	249	13	19359	ENSBTAG00000000292
GO:0070423	nucleotide-binding oligomerization domain containing signaling pathway	biological_process	0.14211	1	1	249	10	19359	ENSBTAG00000020936
GO:0070431	nucleotide-binding oligomerization domain containing 2 signaling pathway	biological_process	0.14211	1	1	249	10	19359	ENSBTAG00000020936
GO:0009799	specification of symmetry	biological_process	0.1425	1	3	249	92	19359	ENSBTAG00000014278,ENSBTAG00000010896,ENSBTAG00000031476
GO:0050768	negative regulation of neurogenesis	biological_process	0.14253	1	5	249	200	19359	ENSBTAG00000021420,ENSBTAG00000031476,ENSBTAG00000007860,ENSBTAG00000006366,ENSBTAG00000011692
GO:0051148	negative regulation of muscle cell differentiation	biological_process	0.14255	1	2	249	50	19359	ENSBTAG00000031476,ENSBTAG00000002092
GO:0002253	activation of immune response	biological_process	0.14282	1	7	249	302	19359	ENSBTAG00000020936,ENSBTAG00000046644,ENSBTAG00000018270,ENSBTAG00000013677,ENSBTAG00000004840,ENSBTAG00000031231,ENSBTAG00000015724
GO:0060767	epithelial cell proliferation involved in prostate gland development	biological_process	0.14356	1	1	249	11	19359	ENSBTAG00000001221
GO:1904152	regulation of retrograde protein transport, ER to cytosol	biological_process	0.14362	1	1	249	11	19359	ENSBTAG00000020547
GO:0051251	positive regulation of lymphocyte activation	biological_process	0.14365	1	5	249	196	19359	ENSBTAG00000000888,ENSBTAG00000014911,ENSBTAG00000009496,ENSBTAG00000020936,ENSBTAG00000018270
GO:0001959	regulation of cytokine-mediated signaling pathway	biological_process	0.1437	1	3	249	91	19359	ENSBTAG00000011699,ENSBTAG00000022007,ENSBTAG00000018996
GO:0005225	volume-sensitive anion channel activity	molecular_function	0.14398	1	1	249	10	19359	ENSBTAG00000004300
GO:2000648	positive regulation of stem cell proliferation	biological_process	0.14399	1	2	249	46	19359	ENSBTAG00000048237,ENSBTAG00000007860
GO:0030018	Z disc	cellular_component	0.14402	1	3	249	86	19359	ENSBTAG00000007300,ENSBTAG00000007369,ENSBTAG00000001086
GO:0043039	tRNA aminoacylation	biological_process	0.14403	1	2	249	45	19359	ENSBTAG00000010777,ENSBTAG00000011471
GO:0030336	negative regulation of cell migration	biological_process	0.14405	1	5	249	189	19359	ENSBTAG00000014779,ENSBTAG00000003387,ENSBTAG00000011692,ENSBTAG00000020764,ENSBTAG00000047531
GO:0003143	embryonic heart tube morphogenesis	biological_process	0.14414	1	2	249	49	19359	ENSBTAG00000031476,ENSBTAG00000014278
GO:0060077	inhibitory synapse	cellular_component	0.14439	1	1	249	10	19359	ENSBTAG00000019058
GO:0009086	methionine biosynthetic process	biological_process	0.14451	1	1	249	10	19359	ENSBTAG00000018257
GO:0045342	MHC class II biosynthetic process	biological_process	0.14452	1	1	249	11	19359	ENSBTAG00000015520
GO:0043970	histone H3-K9 acetylation	biological_process	0.14458	1	1	249	10	19359	ENSBTAG00000009872
GO:0000151	ubiquitin ligase complex	cellular_component	0.14462	1	6	249	244	19359	ENSBTAG00000011292,ENSBTAG00000024539,ENSBTAG00000011539,ENSBTAG00000008083,ENSBTAG00000002236,ENSBTAG00000018996
GO:0010033	response to organic substance	biological_process	0.14504	1	34	249	2018	19359	ENSBTAG00000022007,ENSBTAG00000008083,ENSBTAG00000014090,ENSBTAG00000031476,ENSBTAG00000011699,ENSBTAG00000031231,ENSBTAG00000005419,ENSBTAG00000019770,ENSBTAG00000010681,ENSBTAG00000034918,ENSBTAG00000001221,ENSBTAG00000020547,ENSBTAG00000006078,ENSBTAG00000018996,ENSBTAG00000044106,ENSBTAG00000020242,ENSBTAG00000014393,ENSBTAG00000019910,ENSBTAG00000046339,ENSBTAG00000007421,ENSBTAG00000015520,…
GO:0032693	negative regulation of interleukin-10 production	biological_process	0.14519	1	1	249	11	19359	ENSBTAG00000031476
GO:0015893	drug transport	biological_process	0.14543	1	1	249	10	19359	ENSBTAG00000024162
GO:0043031	negative regulation of macrophage activation	biological_process	0.14545	1	1	249	11	19359	ENSBTAG00000010681
GO:0031348	negative regulation of defense response	biological_process	0.14546	1	4	249	143	19359	ENSBTAG00000007421,ENSBTAG00000010681,ENSBTAG00000013677,ENSBTAG00000022007
GO:0031464	Cul4A-RING E3 ubiquitin ligase complex	cellular_component	0.14548	1	1	249	10	19359	ENSBTAG00000002236
GO:0048311	mitochondrion distribution	biological_process	0.14552	1	1	249	11	19359	ENSBTAG00000014138
GO:0071280	cellular response to copper ion	biological_process	0.14561	1	1	249	14	19359	ENSBTAG00000005419
GO:0008474	palmitoyl-(protein) hydrolase activity	molecular_function	0.14594	1	1	249	12	19359	ENSBTAG00000025277
GO:0098599	palmitoyl hydrolase activity	molecular_function	0.14594	1	1	249	12	19359	ENSBTAG00000025277
GO:0005886	plasma membrane	cellular_component	0.1461	1	59	249	4116	19359	ENSBTAG00000005419,ENSBTAG00000020105,ENSBTAG00000006264,ENSBTAG00000021775,ENSBTAG00000008034,ENSBTAG00000031476,ENSBTAG00000002996,ENSBTAG00000008497,ENSBTAG00000011409,ENSBTAG00000021420,ENSBTAG00000021282,ENSBTAG00000018975,ENSBTAG00000046644,ENSBTAG00000014779,ENSBTAG00000022007,ENSBTAG00000007111,ENSBTAG00000033423,ENSBTAG00000006305,ENSBTAG00000019058,ENSBTAG00000011719,ENSBTAG00000020547,…
GO:0000491	small nucleolar ribonucleoprotein complex assembly	biological_process	0.14616	1	1	249	11	19359	ENSBTAG00000006104
GO:0030218	erythrocyte differentiation	biological_process	0.14635	1	3	249	92	19359	ENSBTAG00000009496,ENSBTAG00000006083,ENSBTAG00000006457
GO:0098660	inorganic ion transmembrane transport	biological_process	0.14648	1	12	249	606	19359	ENSBTAG00000000520,ENSBTAG00000001912,ENSBTAG00000000550,ENSBTAG00000039208,ENSBTAG00000000292,ENSBTAG00000014140,ENSBTAG00000021257,ENSBTAG00000007111,ENSBTAG00000014533,ENSBTAG00000014130,ENSBTAG00000015520,ENSBTAG00000018975
GO:1902176	negative regulation of oxidative stress-induced intrinsic apoptotic signaling pathway	biological_process	0.14652	1	1	249	12	19359	ENSBTAG00000018996
GO:2000628	regulation of miRNA metabolic process	biological_process	0.14652	1	1	249	10	19359	ENSBTAG00000046644
GO:0098609	cell-cell adhesion	biological_process	0.14685	1	14	249	712	19359	ENSBTAG00000019770,ENSBTAG00000015520,ENSBTAG00000014911,ENSBTAG00000021420,ENSBTAG00000007421,ENSBTAG00000000888,ENSBTAG00000006264,ENSBTAG00000020936,ENSBTAG00000013755,ENSBTAG00000009496,ENSBTAG00000000292,ENSBTAG00000001004,ENSBTAG00000031231,ENSBTAG00000005672
GO:0046883	regulation of hormone secretion	biological_process	0.14723	1	4	249	148	19359	ENSBTAG00000018996,ENSBTAG00000000292,ENSBTAG00000001221,ENSBTAG00000014911
GO:0001921	positive regulation of receptor recycling	biological_process	0.14757	1	1	249	10	19359	ENSBTAG00000002977
GO:0060788	ectodermal placode formation	biological_process	0.14768	1	1	249	11	19359	ENSBTAG00000014278
GO:0071696	ectodermal placode development	biological_process	0.14768	1	1	249	11	19359	ENSBTAG00000014278
GO:0071697	ectodermal placode morphogenesis	biological_process	0.14768	1	1	249	11	19359	ENSBTAG00000014278
GO:0031441	negative regulation of mRNA 3'-end processing	biological_process	0.14772	1	1	249	11	19359	ENSBTAG00000004695
GO:0071006	U2-type catalytic step 1 spliceosome	cellular_component	0.14783	1	1	249	10	19359	ENSBTAG00000008369
GO:0071012	catalytic step 1 spliceosome	cellular_component	0.14783	1	1	249	10	19359	ENSBTAG00000008369
GO:0090533	cation-transporting ATPase complex	cellular_component	0.14794	1	1	249	11	19359	ENSBTAG00000014140
GO:0002830	positive regulation of type 2 immune response	biological_process	0.14802	1	1	249	10	19359	ENSBTAG00000020936
GO:0030111	regulation of Wnt signaling pathway	biological_process	0.14818	1	6	249	249	19359	ENSBTAG00000048237,ENSBTAG00000007860,ENSBTAG00000006366,ENSBTAG00000017086,ENSBTAG00000018996,ENSBTAG00000004789
GO:0045086	positive regulation of interleukin-2 biosynthetic process	biological_process	0.14832	1	1	249	10	19359	ENSBTAG00000009496
GO:0036376	sodium ion export from cell	biological_process	0.14833	1	1	249	11	19359	ENSBTAG00000014140
GO:0071436	sodium ion export	biological_process	0.14833	1	1	249	11	19359	ENSBTAG00000014140
GO:0008061	chitin binding	molecular_function	0.14838	1	1	249	10	19359	ENSBTAG00000005973
GO:1901213	regulation of transcription from RNA polymerase II promoter involved in heart development	biological_process	0.1484	1	1	249	12	19359	ENSBTAG00000014278
GO:0051775	response to redox state	biological_process	0.14842	1	1	249	10	19359	ENSBTAG00000046339
GO:0015937	coenzyme A biosynthetic process	biological_process	0.14852	1	1	249	11	19359	ENSBTAG00000002479
GO:1901070	guanosine-containing compound biosynthetic process	biological_process	0.14855	1	1	249	14	19359	ENSBTAG00000016590
GO:0046483	heterocycle metabolic process	biological_process	0.14887	1	71	249	4646	19359	ENSBTAG00000010681,ENSBTAG00000039313,ENSBTAG00000013971,ENSBTAG00000001221,ENSBTAG00000003776,ENSBTAG00000017037,ENSBTAG00000000888,ENSBTAG00000009527,ENSBTAG00000018996,ENSBTAG00000001671,ENSBTAG00000012985,ENSBTAG00000009961,ENSBTAG00000006305,ENSBTAG00000040169,ENSBTAG00000046644,ENSBTAG00000009975,ENSBTAG00000022007,ENSBTAG00000008497,ENSBTAG00000002479,ENSBTAG00000014476,ENSBTAG00000006280,…
GO:0034112	positive regulation of homotypic cell-cell adhesion	biological_process	0.14894	1	4	249	142	19359	ENSBTAG00000020936,ENSBTAG00000009496,ENSBTAG00000014911,ENSBTAG00000000888
GO:1903039	positive regulation of leukocyte cell-cell adhesion	biological_process	0.14894	1	4	249	142	19359	ENSBTAG00000009496,ENSBTAG00000014911,ENSBTAG00000000888,ENSBTAG00000020936
GO:0051589	negative regulation of neurotransmitter transport	biological_process	0.14925	1	1	249	10	19359	ENSBTAG00000018996
GO:0097237	cellular response to toxic substance	biological_process	0.14943	1	1	249	11	19359	ENSBTAG00000018996
GO:0070071	proton-transporting two-sector ATPase complex assembly	biological_process	0.14954	1	1	249	13	19359	ENSBTAG00000000550
GO:0043038	amino acid activation	biological_process	0.14961	1	2	249	46	19359	ENSBTAG00000010777,ENSBTAG00000011471
GO:0019932	second-messenger-mediated signaling	biological_process	0.14982	1	5	249	202	19359	ENSBTAG00000018270,ENSBTAG00000006366,ENSBTAG00000001086,ENSBTAG00000020547,ENSBTAG00000046320
GO:0032794	GTPase activating protein binding	molecular_function	0.14991	1	1	249	10	19359	ENSBTAG00000008497
GO:0035455	response to interferon-alpha	biological_process	0.14997	1	1	249	14	19359	ENSBTAG00000034918
GO:0051561	positive regulation of mitochondrial calcium ion concentration	biological_process	0.15004	1	1	249	10	19359	ENSBTAG00000020547
GO:0005161	platelet-derived growth factor receptor binding	molecular_function	0.15007	1	1	249	10	19359	ENSBTAG00000002804
GO:0052745	inositol phosphate phosphatase activity	molecular_function	0.15007	1	1	249	10	19359	ENSBTAG00000024107
GO:0005388	calcium-transporting ATPase activity	molecular_function	0.15007	1	1	249	10	19359	ENSBTAG00000000520
GO:0098543	detection of other organism	biological_process	0.15008	1	1	249	11	19359	ENSBTAG00000020936
GO:0046629	gamma-delta T cell activation	biological_process	0.15033	1	1	249	11	19359	ENSBTAG00000020936
GO:0019755	one-carbon compound transport	biological_process	0.15048	1	1	249	11	19359	ENSBTAG00000020105
GO:0019902	phosphatase binding	molecular_function	0.15064	1	4	249	135	19359	ENSBTAG00000015686,ENSBTAG00000018270,ENSBTAG00000002236,ENSBTAG00000007421
GO:0016868	intramolecular transferase activity, phosphotransferases	molecular_function	0.15073	1	1	249	14	19359	ENSBTAG00000019011
GO:0046185	aldehyde catabolic process	biological_process	0.15123	1	1	249	11	19359	ENSBTAG00000034139
GO:0072512	trivalent inorganic cation transport	biological_process	0.15123	1	1	249	11	19359	ENSBTAG00000007111
GO:0033005	positive regulation of mast cell activation	biological_process	0.15136	1	1	249	12	19359	ENSBTAG00000009872
GO:0010889	regulation of sequestering of triglyceride	biological_process	0.15139	1	1	249	12	19359	ENSBTAG00000008416
GO:0001991	regulation of systemic arterial blood pressure by circulatory renin-angiotensin	biological_process	0.15143	1	1	249	12	19359	ENSBTAG00000002977
GO:0090280	positive regulation of calcium ion import	biological_process	0.15148	1	1	249	11	19359	ENSBTAG00000009872
GO:0072178	nephric duct morphogenesis	biological_process	0.15151	1	1	249	11	19359	ENSBTAG00000021420
GO:0060586	multicellular organismal iron ion homeostasis	biological_process	0.15155	1	1	249	11	19359	ENSBTAG00000015520
GO:0071695	anatomical structure maturation	biological_process	0.15169	1	2	249	48	19359	ENSBTAG00000007421,ENSBTAG00000002236
GO:0035924	cellular response to vascular endothelial growth factor stimulus	biological_process	0.15186	1	2	249	49	19359	ENSBTAG00000002804,ENSBTAG00000031476
GO:0005730	nucleolus	cellular_component	0.15196	1	14	249	723	19359	ENSBTAG00000020414,ENSBTAG00000006104,ENSBTAG00000001671,ENSBTAG00000013538,ENSBTAG00000001504,ENSBTAG00000005030,ENSBTAG00000019076,ENSBTAG00000011889,ENSBTAG00000019721,ENSBTAG00000010180,ENSBTAG00000000030,ENSBTAG00000017275,ENSBTAG00000014090,ENSBTAG00000020776
GO:0010771	negative regulation of cell morphogenesis involved in differentiation	biological_process	0.15202	1	3	249	89	19359	ENSBTAG00000006366,ENSBTAG00000046339,ENSBTAG00000021420
GO:1990381	ubiquitin-specific protease binding	molecular_function	0.15209	1	1	249	11	19359	ENSBTAG00000018996
GO:0033002	muscle cell proliferation	biological_process	0.15229	1	3	249	94	19359	ENSBTAG00000014278,ENSBTAG00000002804,ENSBTAG00000048237
GO:0050890	cognition	biological_process	0.15259	1	5	249	189	19359	ENSBTAG00000008497,ENSBTAG00000002996,ENSBTAG00000019076,ENSBTAG00000018996,ENSBTAG00000006366
GO:0009143	nucleoside triphosphate catabolic process	biological_process	0.15291	1	1	249	12	19359	ENSBTAG00000022007
GO:0002757	immune response-activating signal transduction	biological_process	0.15292	1	6	249	249	19359	ENSBTAG00000020936,ENSBTAG00000046644,ENSBTAG00000018270,ENSBTAG00000013677,ENSBTAG00000015724,ENSBTAG00000031231
GO:0043129	surfactant homeostasis	biological_process	0.15294	1	1	249	11	19359	ENSBTAG00000021799
GO:0043374	CD8-positive, alpha-beta T cell differentiation	biological_process	0.15299	1	1	249	12	19359	ENSBTAG00000031231
GO:0045579	positive regulation of B cell differentiation	biological_process	0.15309	1	1	249	11	19359	ENSBTAG00000009496
GO:0045177	apical part of cell	cellular_component	0.1532	1	6	249	238	19359	ENSBTAG00000006264,ENSBTAG00000001912,ENSBTAG00000000292,ENSBTAG00000031476,ENSBTAG00000002996,ENSBTAG00000024162
GO:1901741	positive regulation of myoblast fusion	biological_process	0.15325	1	1	249	14	19359	ENSBTAG00000018270
GO:0044320	cellular response to leptin stimulus	biological_process	0.1539	1	1	249	11	19359	ENSBTAG00000014911
GO:0042116	macrophage activation	biological_process	0.15395	1	2	249	51	19359	ENSBTAG00000015520,ENSBTAG00000010681
GO:0016607	nuclear speck	cellular_component	0.15405	1	7	249	296	19359	ENSBTAG00000000545,ENSBTAG00000019465,ENSBTAG00000008369,ENSBTAG00000018996,ENSBTAG00000019721,ENSBTAG00000046760,ENSBTAG00000006366
GO:1903541	regulation of exosomal secretion	biological_process	0.15413	1	1	249	11	19359	ENSBTAG00000018996
GO:1900363	regulation of mRNA polyadenylation	biological_process	0.15425	1	1	249	11	19359	ENSBTAG00000004695
GO:0046520	sphingoid biosynthetic process	biological_process	0.15434	1	1	249	11	19359	ENSBTAG00000009872
GO:0032494	response to peptidoglycan	biological_process	0.15442	1	1	249	11	19359	ENSBTAG00000020936
GO:0030234	enzyme regulator activity	molecular_function	0.15462	1	15	249	793	19359	ENSBTAG00000031184,ENSBTAG00000003192,ENSBTAG00000021768,ENSBTAG00000002092,ENSBTAG00000047531,ENSBTAG00000022169,ENSBTAG00000014495,ENSBTAG00000014140,ENSBTAG00000004305,ENSBTAG00000019770,ENSBTAG00000017812,ENSBTAG00000001221,ENSBTAG00000006542,ENSBTAG00000008497,ENSBTAG00000011699
GO:0034361	very-low-density lipoprotein particle	cellular_component	0.15468	1	1	249	15	19359	ENSBTAG00000019770
GO:0034385	triglyceride-rich lipoprotein particle	cellular_component	0.15468	1	1	249	15	19359	ENSBTAG00000019770
GO:0009132	nucleoside diphosphate metabolic process	biological_process	0.15479	1	3	249	97	19359	ENSBTAG00000015408,ENSBTAG00000016590,ENSBTAG00000006305
GO:0032434	regulation of proteasomal ubiquitin-dependent protein catabolic process	biological_process	0.15502	1	4	249	141	19359	ENSBTAG00000020547,ENSBTAG00000006563,ENSBTAG00000014138,ENSBTAG00000018996
GO:0042407	cristae formation	biological_process	0.15508	1	1	249	12	19359	ENSBTAG00000030855
GO:0019215	intermediate filament binding	molecular_function	0.15517	1	1	249	11	19359	ENSBTAG00000014138
GO:1901617	organic hydroxy compound biosynthetic process	biological_process	0.15522	1	5	249	192	19359	ENSBTAG00000019465,ENSBTAG00000009872,ENSBTAG00000005069,ENSBTAG00000019770,ENSBTAG00000010304
GO:0016051	carbohydrate biosynthetic process	biological_process	0.1555	1	4	249	144	19359	ENSBTAG00000019011,ENSBTAG00000014911,ENSBTAG00000000545,ENSBTAG00000014393
GO:0034377	plasma lipoprotein particle assembly	biological_process	0.15558	1	1	249	14	19359	ENSBTAG00000019770
GO:0009199	ribonucleoside triphosphate metabolic process	biological_process	0.15567	1	5	249	232	19359	ENSBTAG00000000550,ENSBTAG00000039208,ENSBTAG00000009872,ENSBTAG00000016590,ENSBTAG00000006305
GO:0005737	cytoplasm	cellular_component	0.1559	1	129	249	8677	19359	ENSBTAG00000001727,ENSBTAG00000017812,ENSBTAG00000020047,ENSBTAG00000008497,ENSBTAG00000002996,ENSBTAG00000011699,ENSBTAG00000047958,ENSBTAG00000021282,ENSBTAG00000015686,ENSBTAG00000005973,ENSBTAG00000013322,ENSBTAG00000009743,ENSBTAG00000013677,ENSBTAG00000004598,ENSBTAG00000024539,ENSBTAG00000013971,ENSBTAG00000000888,ENSBTAG00000034918,ENSBTAG00000050078,ENSBTAG00000011583,ENSBTAG00000019076,…
GO:0035872	nucleotide-binding domain, leucine rich repeat containing receptor signaling pathway	biological_process	0.15596	1	1	249	11	19359	ENSBTAG00000020936
GO:0002682	regulation of immune system process	biological_process	0.15656	1	18	249	995	19359	ENSBTAG00000020936,ENSBTAG00000031231,ENSBTAG00000022007,ENSBTAG00000046644,ENSBTAG00000015520,ENSBTAG00000004840,ENSBTAG00000011699,ENSBTAG00000031476,ENSBTAG00000009496,ENSBTAG00000010681,ENSBTAG00000002069,ENSBTAG00000013677,ENSBTAG00000018270,ENSBTAG00000014911,ENSBTAG00000017037,ENSBTAG00000015724,ENSBTAG00000000888,ENSBTAG00000009872
GO:0072503	cellular divalent inorganic cation homeostasis	biological_process	0.15667	1	7	249	318	19359	ENSBTAG00000020547,ENSBTAG00000000292,ENSBTAG00000046320,ENSBTAG00000015520,ENSBTAG00000000520,ENSBTAG00000011719,ENSBTAG00000014533
GO:0006527	arginine catabolic process	biological_process	0.15673	1	1	249	11	19359	ENSBTAG00000012338
GO:0043091	L-arginine import	biological_process	0.15676	1	1	249	12	19359	ENSBTAG00000036224
GO:0090467	arginine import	biological_process	0.15676	1	1	249	12	19359	ENSBTAG00000036224
GO:0097638	L-arginine import across plasma membrane	biological_process	0.15676	1	1	249	12	19359	ENSBTAG00000036224
GO:1902765	L-arginine import into cell	biological_process	0.15676	1	1	249	12	19359	ENSBTAG00000036224
GO:0071901	negative regulation of protein serine/threonine kinase activity	biological_process	0.15733	1	3	249	99	19359	ENSBTAG00000008497,ENSBTAG00000031184,ENSBTAG00000010279
GO:0019210	kinase inhibitor activity	molecular_function	0.15739	1	2	249	52	19359	ENSBTAG00000031184,ENSBTAG00000014495
GO:0007379	segment specification	biological_process	0.15749	1	1	249	14	19359	ENSBTAG00000031476
GO:0045807	positive regulation of endocytosis	biological_process	0.15751	1	3	249	95	19359	ENSBTAG00000031476,ENSBTAG00000008034,ENSBTAG00000015520
GO:1902017	regulation of cilium assembly	biological_process	0.15755	1	2	249	47	19359	ENSBTAG00000009471,ENSBTAG00000006542
GO:0000212	meiotic spindle organization	biological_process	0.15771	1	1	249	12	19359	ENSBTAG00000007860
GO:0045603	positive regulation of endothelial cell differentiation	biological_process	0.15817	1	1	249	13	19359	ENSBTAG00000007421
GO:0010248	establishment or maintenance of transmembrane electrochemical gradient	biological_process	0.1584	1	1	249	12	19359	ENSBTAG00000014140
GO:0003007	heart morphogenesis	biological_process	0.15853	1	5	249	202	19359	ENSBTAG00000014278,ENSBTAG00000001086,ENSBTAG00000014930,ENSBTAG00000031476,ENSBTAG00000005425
GO:0003906	DNA-(apurinic or apyrimidinic site) lyase activity	molecular_function	0.15854	1	1	249	13	19359	ENSBTAG00000007365
GO:0036159	inner dynein arm assembly	biological_process	0.159	1	1	249	12	19359	ENSBTAG00000002583
GO:0030888	regulation of B cell proliferation	biological_process	0.15904	1	2	249	48	19359	ENSBTAG00000017037,ENSBTAG00000018270
GO:0006163	purine nucleotide metabolic process	biological_process	0.15909	1	7	249	346	19359	ENSBTAG00000000550,ENSBTAG00000022007,ENSBTAG00000039208,ENSBTAG00000009872,ENSBTAG00000016590,ENSBTAG00000002479,ENSBTAG00000006305
GO:0001741	XY body	cellular_component	0.15917	1	1	249	11	19359	ENSBTAG00000009975
GO:0042053	regulation of dopamine metabolic process	biological_process	0.15927	1	1	249	12	19359	ENSBTAG00000018996
GO:0042069	regulation of catecholamine metabolic process	biological_process	0.15927	1	1	249	12	19359	ENSBTAG00000018996
GO:0010876	lipid localization	biological_process	0.15934	1	7	249	309	19359	ENSBTAG00000014911,ENSBTAG00000001221,ENSBTAG00000009496,ENSBTAG00000014653,ENSBTAG00000019770,ENSBTAG00000010681,ENSBTAG00000008416
GO:0006241	CTP biosynthetic process	biological_process	0.15956	1	1	249	13	19359	ENSBTAG00000016590
GO:0046036	CTP metabolic process	biological_process	0.15956	1	1	249	13	19359	ENSBTAG00000016590
GO:0071617	lysophospholipid acyltransferase activity	molecular_function	0.15967	1	1	249	11	19359	ENSBTAG00000008416
GO:0006544	glycine metabolic process	biological_process	0.15975	1	1	249	16	19359	ENSBTAG00000009029
GO:0044068	modulation by symbiont of host cellular process	biological_process	0.15991	1	1	249	12	19359	ENSBTAG00000018996
GO:0004000	adenosine deaminase activity	molecular_function	0.16005	1	1	249	11	19359	ENSBTAG00000014476
GO:0005507	copper ion binding	molecular_function	0.16012	1	2	249	52	19359	ENSBTAG00000019770,ENSBTAG00000005419
GO:1903707	negative regulation of hemopoiesis	biological_process	0.16039	1	3	249	103	19359	ENSBTAG00000031476,ENSBTAG00000009496,ENSBTAG00000031231
GO:0030889	negative regulation of B cell proliferation	biological_process	0.16074	1	1	249	11	19359	ENSBTAG00000017037
GO:0002532	production of molecular mediator involved in inflammatory response	biological_process	0.16082	1	2	249	51	19359	ENSBTAG00000020936,ENSBTAG00000014911
GO:0008202	steroid metabolic process	biological_process	0.1609	1	5	249	201	19359	ENSBTAG00000014911,ENSBTAG00000009496,ENSBTAG00000005069,ENSBTAG00000019770,ENSBTAG00000006934
GO:0045277	respiratory chain complex IV	cellular_component	0.16094	1	1	249	27	19359	ENSBTAG00000014130
GO:0002755	MyD88-dependent toll-like receptor signaling pathway	biological_process	0.16108	1	1	249	13	19359	ENSBTAG00000031231
GO:0050919	negative chemotaxis	biological_process	0.16125	1	2	249	46	19359	ENSBTAG00000021420,ENSBTAG00000002084
GO:0070841	inclusion body assembly	biological_process	0.16145	1	1	249	13	19359	ENSBTAG00000018996
GO:0016446	somatic hypermutation of immunoglobulin genes	biological_process	0.16153	1	1	249	11	19359	ENSBTAG00000022007
GO:0045722	positive regulation of gluconeogenesis	biological_process	0.1616	1	1	249	11	19359	ENSBTAG00000000545
GO:0008408	3'-5' exonuclease activity	molecular_function	0.16162	1	2	249	49	19359	ENSBTAG00000019721,ENSBTAG00000012141
GO:0019865	immunoglobulin binding	molecular_function	0.16168	1	1	249	12	19359	ENSBTAG00000006264
GO:0009219	pyrimidine deoxyribonucleotide metabolic process	biological_process	0.16172	1	1	249	13	19359	ENSBTAG00000015408
GO:0000790	nuclear chromatin	cellular_component	0.16176	1	6	249	279	19359	ENSBTAG00000031231,ENSBTAG00000006083,ENSBTAG00000005030,ENSBTAG00000018270,ENSBTAG00000004695,ENSBTAG00000011539
GO:0019955	cytokine binding	molecular_function	0.16185	1	3	249	104	19359	ENSBTAG00000046320,ENSBTAG00000046339,ENSBTAG00000020242
GO:0030553	cGMP binding	molecular_function	0.16231	1	1	249	12	19359	ENSBTAG00000020725
GO:0035295	tube development	biological_process	0.16245	1	10	249	491	19359	ENSBTAG00000005425,ENSBTAG00000021420,ENSBTAG00000031476,ENSBTAG00000001221,ENSBTAG00000006366,ENSBTAG00000010896,ENSBTAG00000014278,ENSBTAG00000021799,ENSBTAG00000048237,ENSBTAG00000006264
GO:0005381	iron ion transmembrane transporter activity	molecular_function	0.16257	1	1	249	11	19359	ENSBTAG00000015520
GO:1990267	response to transition metal nanoparticle	biological_process	0.16265	1	2	249	52	19359	ENSBTAG00000000292,ENSBTAG00000005419
GO:1902902	negative regulation of autophagosome assembly	biological_process	0.16269	1	1	249	13	19359	ENSBTAG00000014138
GO:0002577	regulation of antigen processing and presentation	biological_process	0.16323	1	1	249	13	19359	ENSBTAG00000015520
GO:0046500	S-adenosylmethionine metabolic process	biological_process	0.16334	1	1	249	12	19359	ENSBTAG00000018257
GO:0061458	reproductive system development	biological_process	0.16345	1	7	249	320	19359	ENSBTAG00000005425,ENSBTAG00000014911,ENSBTAG00000001221,ENSBTAG00000048237,ENSBTAG00000009496,ENSBTAG00000007515,ENSBTAG00000007860
GO:0043087	regulation of GTPase activity	biological_process	0.16352	1	8	249	353	19359	ENSBTAG00000003192,ENSBTAG00000047531,ENSBTAG00000004305,ENSBTAG00000017812,ENSBTAG00000022169,ENSBTAG00000046644,ENSBTAG00000006542,ENSBTAG00000008497
GO:1904294	positive regulation of ERAD pathway	biological_process	0.1636	1	1	249	12	19359	ENSBTAG00000020547
GO:1901565	organonitrogen compound catabolic process	biological_process	0.16362	1	6	249	249	19359	ENSBTAG00000022007,ENSBTAG00000005973,ENSBTAG00000012338,ENSBTAG00000014476,ENSBTAG00000009029,ENSBTAG00000002977
GO:2001252	positive regulation of chromosome organization	biological_process	0.16363	1	4	249	138	19359	ENSBTAG00000001671,ENSBTAG00000004695,ENSBTAG00000013952,ENSBTAG00000009872
GO:0035791	platelet-derived growth factor receptor-beta signaling pathway	biological_process	0.16367	1	1	249	11	19359	ENSBTAG00000002804
GO:0000976	transcription regulatory region sequence-specific DNA binding	molecular_function	0.16369	1	13	249	723	19359	ENSBTAG00000014278,ENSBTAG00000018270,ENSBTAG00000004695,ENSBTAG00000010681,ENSBTAG00000010896,ENSBTAG00000006366,ENSBTAG00000001221,ENSBTAG00000005425,ENSBTAG00000018996,ENSBTAG00000009961,ENSBTAG00000009496,ENSBTAG00000031231,ENSBTAG00000006083
GO:0090128	regulation of synapse maturation	biological_process	0.16375	1	1	249	12	19359	ENSBTAG00000006366
GO:0010885	regulation of cholesterol storage	biological_process	0.16377	1	1	249	11	19359	ENSBTAG00000010681
GO:0036445	neuronal stem cell division	biological_process	0.16378	1	1	249	11	19359	ENSBTAG00000007860
GO:0055057	neuroblast division	biological_process	0.16378	1	1	249	11	19359	ENSBTAG00000007860
GO:0046323	glucose import	biological_process	0.1639	1	2	249	51	19359	ENSBTAG00000014911,ENSBTAG00000017086
GO:0051179	localization	biological_process	0.16422	1	79	249	5011	19359	ENSBTAG00000020725,ENSBTAG00000017086,ENSBTAG00000047531,ENSBTAG00000048237,ENSBTAG00000009496,ENSBTAG00000000292,ENSBTAG00000018270,ENSBTAG00000018374,ENSBTAG00000014911,ENSBTAG00000046320,ENSBTAG00000014130,ENSBTAG00000025277,ENSBTAG00000001912,ENSBTAG00000003387,ENSBTAG00000018661,ENSBTAG00000002804,ENSBTAG00000020936,ENSBTAG00000000810,ENSBTAG00000004300,ENSBTAG00000039208,ENSBTAG00000021799,…
GO:0090036	regulation of protein kinase C signaling	biological_process	0.16424	1	1	249	12	19359	ENSBTAG00000009872
GO:0009108	coenzyme biosynthetic process	biological_process	0.16426	1	3	249	95	19359	ENSBTAG00000021961,ENSBTAG00000008994,ENSBTAG00000002479
GO:0032233	positive regulation of actin filament bundle assembly	biological_process	0.16442	1	2	249	50	19359	ENSBTAG00000011406,ENSBTAG00000032427
GO:0030667	secretory granule membrane	cellular_component	0.16452	1	2	249	51	19359	ENSBTAG00000000292,ENSBTAG00000015520
GO:1902894	negative regulation of pri-miRNA transcription from RNA polymerase II promoter	biological_process	0.16454	1	1	249	12	19359	ENSBTAG00000006366
GO:0070199	establishment of protein localization to chromosome	biological_process	0.16471	1	1	249	12	19359	ENSBTAG00000044106
GO:0051249	regulation of lymphocyte activation	biological_process	0.16485	1	7	249	319	19359	ENSBTAG00000009496,ENSBTAG00000031231,ENSBTAG00000017037,ENSBTAG00000014911,ENSBTAG00000000888,ENSBTAG00000020936,ENSBTAG00000018270
GO:0030277	maintenance of gastrointestinal epithelium	biological_process	0.16502	1	1	249	15	19359	ENSBTAG00000020936
GO:0009263	deoxyribonucleotide biosynthetic process	biological_process	0.16512	1	1	249	12	19359	ENSBTAG00000015408
GO:1901379	regulation of potassium ion transmembrane transport	biological_process	0.16515	1	2	249	52	19359	ENSBTAG00000014533,ENSBTAG00000014140
GO:0060330	regulation of response to interferon-gamma	biological_process	0.1652	1	1	249	12	19359	ENSBTAG00000011699
GO:0060334	regulation of interferon-gamma-mediated signaling pathway	biological_process	0.1652	1	1	249	12	19359	ENSBTAG00000011699
GO:0012501	programmed cell death	biological_process	0.16531	1	23	249	1325	19359	ENSBTAG00000020936,ENSBTAG00000003387,ENSBTAG00000021700,ENSBTAG00000031231,ENSBTAG00000046644,ENSBTAG00000006366,ENSBTAG00000031476,ENSBTAG00000013956,ENSBTAG00000021420,ENSBTAG00000018996,ENSBTAG00000011539,ENSBTAG00000009496,ENSBTAG00000000292,ENSBTAG00000002084,ENSBTAG00000010896,ENSBTAG00000012141,ENSBTAG00000001086,ENSBTAG00000018257,ENSBTAG00000009872,ENSBTAG00000001221,ENSBTAG00000020547,…
GO:0051051	negative regulation of transport	biological_process	0.16537	1	7	249	314	19359	ENSBTAG00000020764,ENSBTAG00000014911,ENSBTAG00000014533,ENSBTAG00000010681,ENSBTAG00000003436,ENSBTAG00000018996,ENSBTAG00000017086
GO:0051129	negative regulation of cellular component organization	biological_process	0.16549	1	11	249	541	19359	ENSBTAG00000020764,ENSBTAG00000013538,ENSBTAG00000018996,ENSBTAG00000015686,ENSBTAG00000021420,ENSBTAG00000046339,ENSBTAG00000009872,ENSBTAG00000006366,ENSBTAG00000014138,ENSBTAG00000018374,ENSBTAG00000011692
GO:0060347	heart trabecula formation	biological_process	0.1655	1	1	249	12	19359	ENSBTAG00000001086
GO:0048871	multicellular organismal homeostasis	biological_process	0.16576	1	6	249	259	19359	ENSBTAG00000015520,ENSBTAG00000000292,ENSBTAG00000031476,ENSBTAG00000021799,ENSBTAG00000020105,ENSBTAG00000020936
GO:2000831	regulation of steroid hormone secretion	biological_process	0.16585	1	1	249	14	19359	ENSBTAG00000001221
GO:0032153	cell division site	cellular_component	0.16589	1	2	249	48	19359	ENSBTAG00000017037,ENSBTAG00000003580
GO:0033523	histone H2B ubiquitination	biological_process	0.16591	1	1	249	12	19359	ENSBTAG00000004695
GO:0061548	ganglion development	biological_process	0.16594	1	1	249	14	19359	ENSBTAG00000002084
GO:0051428	peptide hormone receptor binding	molecular_function	0.16636	1	1	249	16	19359	ENSBTAG00000014911
GO:0008023	transcription elongation factor complex	cellular_component	0.16646	1	2	249	53	19359	ENSBTAG00000001671,ENSBTAG00000004695
GO:0045892	negative regulation of transcription, DNA-templated	biological_process	0.16653	1	18	249	1025	19359	ENSBTAG00000014278,ENSBTAG00000006366,ENSBTAG00000014090,ENSBTAG00000031184,ENSBTAG00000013538,ENSBTAG00000031231,ENSBTAG00000018270,ENSBTAG00000001086,ENSBTAG00000010681,ENSBTAG00000010896,ENSBTAG00000001221,ENSBTAG00000014911,ENSBTAG00000018996,ENSBTAG00000009961,ENSBTAG00000011539,ENSBTAG00000001671,ENSBTAG00000048237,ENSBTAG00000040169
GO:0090201	negative regulation of release of cytochrome c from mitochondria	biological_process	0.1667	1	1	249	14	19359	ENSBTAG00000018996
GO:0006825	copper ion transport	biological_process	0.1669	1	1	249	13	19359	ENSBTAG00000007111
GO:0002313	mature B cell differentiation involved in immune response	biological_process	0.16692	1	1	249	13	19359	ENSBTAG00000031476
GO:0001775	cell activation	biological_process	0.16716	1	13	249	692	19359	ENSBTAG00000000888,ENSBTAG00000015520,ENSBTAG00000046320,ENSBTAG00000014911,ENSBTAG00000017037,ENSBTAG00000031476,ENSBTAG00000009872,ENSBTAG00000010681,ENSBTAG00000018270,ENSBTAG00000031231,ENSBTAG00000000292,ENSBTAG00000009496,ENSBTAG00000020936
GO:0030007	cellular potassium ion homeostasis	biological_process	0.16731	1	1	249	12	19359	ENSBTAG00000014140
GO:0001223	transcription coactivator binding	molecular_function	0.16739	1	1	249	12	19359	ENSBTAG00000004695
GO:0043492	ATPase activity, coupled to movement of substances	molecular_function	0.16768	1	4	249	149	19359	ENSBTAG00000000520,ENSBTAG00000014140,ENSBTAG00000000550,ENSBTAG00000039208
GO:1990182	exosomal secretion	biological_process	0.16778	1	1	249	12	19359	ENSBTAG00000018996
GO:0090287	regulation of cellular response to growth factor stimulus	biological_process	0.16785	1	5	249	207	19359	ENSBTAG00000019910,ENSBTAG00000031184,ENSBTAG00000031476,ENSBTAG00000048237,ENSBTAG00000046339
GO:0090398	cellular senescence	biological_process	0.1679	1	2	249	50	19359	ENSBTAG00000014278,ENSBTAG00000046644
GO:0006670	sphingosine metabolic process	biological_process	0.16798	1	1	249	12	19359	ENSBTAG00000009872
GO:0034341	response to interferon-gamma	biological_process	0.16804	1	3	249	106	19359	ENSBTAG00000011699,ENSBTAG00000015520,ENSBTAG00000031231
GO:0033549	MAP kinase phosphatase activity	molecular_function	0.16806	1	1	249	15	19359	ENSBTAG00000010279
GO:0030072	peptide hormone secretion	biological_process	0.1681	1	4	249	154	19359	ENSBTAG00000000292,ENSBTAG00000007515,ENSBTAG00000014911,ENSBTAG00000018996
GO:1901642	nucleoside transmembrane transport	biological_process	0.1682	1	1	249	12	19359	ENSBTAG00000012024
GO:0006972	hyperosmotic response	biological_process	0.16822	1	1	249	12	19359	ENSBTAG00000017037
GO:0002467	germinal center formation	biological_process	0.16823	1	1	249	12	19359	ENSBTAG00000017037
GO:0030097	hemopoiesis	biological_process	0.16868	1	12	249	624	19359	ENSBTAG00000031476,ENSBTAG00000000888,ENSBTAG00000014911,ENSBTAG00000018374,ENSBTAG00000006457,ENSBTAG00000000292,ENSBTAG00000009496,ENSBTAG00000020764,ENSBTAG00000006083,ENSBTAG00000031231,ENSBTAG00000002804,ENSBTAG00000016121
GO:0010942	positive regulation of cell death	biological_process	0.16879	1	9	249	430	19359	ENSBTAG00000021420,ENSBTAG00000034918,ENSBTAG00000009872,ENSBTAG00000001221,ENSBTAG00000020547,ENSBTAG00000012141,ENSBTAG00000006366,ENSBTAG00000002084,ENSBTAG00000003387
GO:0009070	serine family amino acid biosynthetic process	biological_process	0.16881	1	1	249	12	19359	ENSBTAG00000009029
GO:0048820	hair follicle maturation	biological_process	0.16897	1	1	249	12	19359	ENSBTAG00000002236
GO:0098810	neurotransmitter reuptake	biological_process	0.16902	1	1	249	12	19359	ENSBTAG00000018996
GO:0002066	columnar/cuboidal epithelial cell development	biological_process	0.16912	1	2	249	50	19359	ENSBTAG00000010896,ENSBTAG00000031476
GO:0008144	drug binding	molecular_function	0.16916	1	2	249	53	19359	ENSBTAG00000005419,ENSBTAG00000010304
GO:2000146	negative regulation of cell motility	biological_process	0.16917	1	5	249	199	19359	ENSBTAG00000020764,ENSBTAG00000047531,ENSBTAG00000003387,ENSBTAG00000014779,ENSBTAG00000011692
GO:0007612	learning	biological_process	0.1692	1	3	249	94	19359	ENSBTAG00000008497,ENSBTAG00000019076,ENSBTAG00000018996
GO:0080182	histone H3-K4 trimethylation	biological_process	0.16931	1	1	249	13	19359	ENSBTAG00000001671
GO:0030003	cellular cation homeostasis	biological_process	0.16964	1	9	249	448	19359	ENSBTAG00000011719,ENSBTAG00000021775,ENSBTAG00000000520,ENSBTAG00000000292,ENSBTAG00000014533,ENSBTAG00000014140,ENSBTAG00000046320,ENSBTAG00000015520,ENSBTAG00000020547
GO:0034101	erythrocyte homeostasis	biological_process	0.16992	1	3	249	99	19359	ENSBTAG00000006083,ENSBTAG00000009496,ENSBTAG00000006457
GO:0032095	regulation of response to food	biological_process	0.17005	1	1	249	15	19359	ENSBTAG00000014911
GO:1903400	L-arginine transmembrane transport	biological_process	0.17031	1	1	249	13	19359	ENSBTAG00000036224
GO:0000064	L-ornithine transmembrane transporter activity	molecular_function	0.17037	1	1	249	13	19359	ENSBTAG00000036224
GO:0080134	regulation of response to stress	biological_process	0.17052	1	19	249	1040	19359	ENSBTAG00000009496,ENSBTAG00000018996,ENSBTAG00000020547,ENSBTAG00000001221,ENSBTAG00000014911,ENSBTAG00000015724,ENSBTAG00000010681,ENSBTAG00000004695,ENSBTAG00000013677,ENSBTAG00000012141,ENSBTAG00000031231,ENSBTAG00000020936,ENSBTAG00000015686,ENSBTAG00000011699,ENSBTAG00000007421,ENSBTAG00000046644,ENSBTAG00000022007,ENSBTAG00000044106,ENSBTAG00000014138
GO:0030101	natural killer cell activation	biological_process	0.17056	1	2	249	64	19359	ENSBTAG00000009496,ENSBTAG00000014911
GO:0070166	enamel mineralization	biological_process	0.17058	1	1	249	12	19359	ENSBTAG00000000292
GO:0015926	glucosidase activity	molecular_function	0.17074	1	1	249	12	19359	ENSBTAG00000016956
GO:0006721	terpenoid metabolic process	biological_process	0.17094	1	2	249	52	19359	ENSBTAG00000010991,ENSBTAG00000034139
GO:0045683	negative regulation of epidermis development	biological_process	0.17112	1	1	249	14	19359	ENSBTAG00000031476
GO:0002250	adaptive immune response	biological_process	0.17114	1	6	249	281	19359	ENSBTAG00000004840,ENSBTAG00000000292,ENSBTAG00000015520,ENSBTAG00000017037,ENSBTAG00000046644,ENSBTAG00000002069
GO:0044827	modulation by host of viral genome replication	biological_process	0.17119	1	1	249	13	19359	ENSBTAG00000018996
GO:0001965	G-protein alpha-subunit binding	molecular_function	0.17124	1	1	249	14	19359	ENSBTAG00000008497
GO:0046348	amino sugar catabolic process	biological_process	0.1715	1	1	249	12	19359	ENSBTAG00000005973
GO:0032433	filopodium tip	cellular_component	0.17154	1	1	249	12	19359	ENSBTAG00000011137
GO:0060396	growth hormone receptor signaling pathway	biological_process	0.17155	1	1	249	13	19359	ENSBTAG00000009496
GO:0071378	cellular response to growth hormone stimulus	biological_process	0.17155	1	1	249	13	19359	ENSBTAG00000009496
GO:1901739	regulation of myoblast fusion	biological_process	0.17164	1	1	249	16	19359	ENSBTAG00000018270
GO:0000097	sulfur amino acid biosynthetic process	biological_process	0.17189	1	1	249	12	19359	ENSBTAG00000018257
GO:0006555	methionine metabolic process	biological_process	0.17189	1	1	249	12	19359	ENSBTAG00000018257
GO:0005092	GDP-dissociation inhibitor activity	molecular_function	0.17217	1	1	249	14	19359	ENSBTAG00000008497
GO:1902307	positive regulation of sodium ion transmembrane transport	biological_process	0.17227	1	1	249	13	19359	ENSBTAG00000014140
GO:2000171	negative regulation of dendrite development	biological_process	0.1723	1	1	249	12	19359	ENSBTAG00000006366
GO:0035497	cAMP response element binding	molecular_function	0.17247	1	1	249	13	19359	ENSBTAG00000009961
GO:0030238	male sex determination	biological_process	0.17248	1	1	249	13	19359	ENSBTAG00000048237
GO:0034483	heparan sulfate sulfotransferase activity	molecular_function	0.17251	1	1	249	12	19359	ENSBTAG00000007449
GO:0031573	intra-S DNA damage checkpoint	biological_process	0.17255	1	1	249	13	19359	ENSBTAG00000012141
GO:0045944	positive regulation of transcription from RNA polymerase II promoter	biological_process	0.17259	1	18	249	1025	19359	ENSBTAG00000031231,ENSBTAG00000006083,ENSBTAG00000020936,ENSBTAG00000031476,ENSBTAG00000015520,ENSBTAG00000005425,ENSBTAG00000019721,ENSBTAG00000046644,ENSBTAG00000006366,ENSBTAG00000032427,ENSBTAG00000009496,ENSBTAG00000018996,ENSBTAG00000001671,ENSBTAG00000001221,ENSBTAG00000018270,ENSBTAG00000010681,ENSBTAG00000010896,ENSBTAG00000004695
GO:0001056	RNA polymerase III activity	molecular_function	0.17273	1	1	249	16	19359	ENSBTAG00000020776
GO:0032623	interleukin-2 production	biological_process	0.17283	1	2	249	50	19359	ENSBTAG00000009496,ENSBTAG00000015520
GO:0009068	aspartate family amino acid catabolic process	biological_process	0.17287	1	1	249	12	19359	ENSBTAG00000009029
GO:0055013	cardiac muscle cell development	biological_process	0.17292	1	2	249	50	19359	ENSBTAG00000002092,ENSBTAG00000001086
GO:0043647	inositol phosphate metabolic process	biological_process	0.17298	1	2	249	48	19359	ENSBTAG00000024107,ENSBTAG00000019465
GO:0009208	pyrimidine ribonucleoside triphosphate metabolic process	biological_process	0.17312	1	1	249	14	19359	ENSBTAG00000016590
GO:0009209	pyrimidine ribonucleoside triphosphate biosynthetic process	biological_process	0.17312	1	1	249	14	19359	ENSBTAG00000016590
GO:0034121	regulation of toll-like receptor signaling pathway	biological_process	0.17313	1	2	249	50	19359	ENSBTAG00000015724,ENSBTAG00000031231
GO:0032680	regulation of tumor necrosis factor production	biological_process	0.17319	1	3	249	105	19359	ENSBTAG00000006366,ENSBTAG00000020936,ENSBTAG00000014911
GO:0060759	regulation of response to cytokine stimulus	biological_process	0.1734	1	3	249	100	19359	ENSBTAG00000011699,ENSBTAG00000022007,ENSBTAG00000018996
GO:0045721	negative regulation of gluconeogenesis	biological_process	0.17342	1	1	249	13	19359	ENSBTAG00000014393
GO:0039535	regulation of RIG-I signaling pathway	biological_process	0.17344	1	1	249	13	19359	ENSBTAG00000013677
GO:0045665	negative regulation of neuron differentiation	biological_process	0.17351	1	4	249	159	19359	ENSBTAG00000006366,ENSBTAG00000007860,ENSBTAG00000031476,ENSBTAG00000021420
GO:0006700	C21-steroid hormone biosynthetic process	biological_process	0.17355	1	1	249	13	19359	ENSBTAG00000006934
GO:0005922	connexon complex	cellular_component	0.17371	1	1	249	19	19359	ENSBTAG00000014916
GO:0006354	DNA-templated transcription, elongation	biological_process	0.17384	1	2	249	56	19359	ENSBTAG00000004695,ENSBTAG00000001671
GO:0042755	eating behavior	biological_process	0.17411	1	1	249	17	19359	ENSBTAG00000014911
GO:0002764	immune response-regulating signaling pathway	biological_process	0.17468	1	6	249	259	19359	ENSBTAG00000015724,ENSBTAG00000031231,ENSBTAG00000046644,ENSBTAG00000020936,ENSBTAG00000018270,ENSBTAG00000013677
GO:0016558	protein import into peroxisome matrix	biological_process	0.1748	1	1	249	13	19359	ENSBTAG00000013538
GO:0015271	outward rectifier potassium channel activity	molecular_function	0.17488	1	1	249	14	19359	ENSBTAG00000018975
GO:0002566	somatic diversification of immune receptors via somatic mutation	biological_process	0.17506	1	1	249	12	19359	ENSBTAG00000022007
GO:0098533	ATPase dependent transmembrane transport complex	cellular_component	0.17521	1	1	249	13	19359	ENSBTAG00000014140
GO:1904564	Nbp35-Cfd1 ATPase complex	cellular_component	0.17521	1	1	249	13	19359	ENSBTAG00000014140
GO:0044271	cellular nitrogen compound biosynthetic process	biological_process	0.17535	1	56	249	3815	19359	ENSBTAG00000000550,ENSBTAG00000011539,ENSBTAG00000011471,ENSBTAG00000009496,ENSBTAG00000048237,ENSBTAG00000004695,ENSBTAG00000010896,ENSBTAG00000018270,ENSBTAG00000050263,ENSBTAG00000020776,ENSBTAG00000010777,ENSBTAG00000014911,ENSBTAG00000009872,ENSBTAG00000001962,ENSBTAG00000031184,ENSBTAG00000020936,ENSBTAG00000006083,ENSBTAG00000039208,ENSBTAG00000015408,ENSBTAG00000013538,ENSBTAG00000032427,…
GO:0017022	myosin binding	molecular_function	0.1756	1	2	249	51	19359	ENSBTAG00000014930,ENSBTAG00000002996
GO:0035458	cellular response to interferon-beta	biological_process	0.17562	1	1	249	14	19359	ENSBTAG00000031231
GO:0015740	C4-dicarboxylate transport	biological_process	0.17575	1	1	249	13	19359	ENSBTAG00000004300
GO:1901018	positive regulation of potassium ion transmembrane transporter activity	biological_process	0.17576	1	1	249	14	19359	ENSBTAG00000014140
GO:0033866	nucleoside bisphosphate biosynthetic process	biological_process	0.17577	1	1	249	13	19359	ENSBTAG00000002479
GO:0034030	ribonucleoside bisphosphate biosynthetic process	biological_process	0.17577	1	1	249	13	19359	ENSBTAG00000002479
GO:0034033	purine nucleoside bisphosphate biosynthetic process	biological_process	0.17577	1	1	249	13	19359	ENSBTAG00000002479
GO:0031328	positive regulation of cellular biosynthetic process	biological_process	0.17614	1	28	249	1664	19359	ENSBTAG00000046644,ENSBTAG00000019721,ENSBTAG00000032427,ENSBTAG00000006366,ENSBTAG00000000545,ENSBTAG00000013952,ENSBTAG00000031476,ENSBTAG00000015520,ENSBTAG00000005425,ENSBTAG00000020936,ENSBTAG00000015686,ENSBTAG00000031184,ENSBTAG00000031231,ENSBTAG00000006083,ENSBTAG00000018270,ENSBTAG00000010681,ENSBTAG00000010896,ENSBTAG00000004695,ENSBTAG00000019770,ENSBTAG00000001962,ENSBTAG00000001221,…
GO:0010592	positive regulation of lamellipodium assembly	biological_process	0.17614	1	1	249	13	19359	ENSBTAG00000018374
GO:0046855	inositol phosphate dephosphorylation	biological_process	0.17624	1	1	249	12	19359	ENSBTAG00000024107
GO:0002684	positive regulation of immune system process	biological_process	0.17643	1	13	249	702	19359	ENSBTAG00000020936,ENSBTAG00000009496,ENSBTAG00000031231,ENSBTAG00000018270,ENSBTAG00000046644,ENSBTAG00000002069,ENSBTAG00000013677,ENSBTAG00000004840,ENSBTAG00000009872,ENSBTAG00000015520,ENSBTAG00000014911,ENSBTAG00000000888,ENSBTAG00000015724
GO:0035102	PRC1 complex	cellular_component	0.17676	1	1	249	14	19359	ENSBTAG00000011539
GO:0006875	cellular metal ion homeostasis	biological_process	0.1768	1	8	249	398	19359	ENSBTAG00000000292,ENSBTAG00000000520,ENSBTAG00000011719,ENSBTAG00000020547,ENSBTAG00000046320,ENSBTAG00000015520,ENSBTAG00000014140,ENSBTAG00000014533
GO:0009893	positive regulation of metabolic process	biological_process	0.17693	1	50	249	3103	19359	ENSBTAG00000013952,ENSBTAG00000000545,ENSBTAG00000006542,ENSBTAG00000005425,ENSBTAG00000015520,ENSBTAG00000014140,ENSBTAG00000019910,ENSBTAG00000019721,ENSBTAG00000044106,ENSBTAG00000006366,ENSBTAG00000032427,ENSBTAG00000021700,ENSBTAG00000021799,ENSBTAG00000006083,ENSBTAG00000002804,ENSBTAG00000020936,ENSBTAG00000031184,ENSBTAG00000009872,ENSBTAG00000001962,ENSBTAG00000014911,ENSBTAG00000022169,…
GO:0032970	regulation of actin filament-based process	biological_process	0.17697	1	7	249	322	19359	ENSBTAG00000046644,ENSBTAG00000018374,ENSBTAG00000018996,ENSBTAG00000035958,ENSBTAG00000014930,ENSBTAG00000032427,ENSBTAG00000011406
GO:0070198	protein localization to chromosome, telomeric region	biological_process	0.17697	1	1	249	13	19359	ENSBTAG00000015686
GO:0051253	negative regulation of RNA metabolic process	biological_process	0.17716	1	19	249	1096	19359	ENSBTAG00000010681,ENSBTAG00000010896,ENSBTAG00000001086,ENSBTAG00000004695,ENSBTAG00000018270,ENSBTAG00000014911,ENSBTAG00000001221,ENSBTAG00000001671,ENSBTAG00000009961,ENSBTAG00000011539,ENSBTAG00000018996,ENSBTAG00000040169,ENSBTAG00000048237,ENSBTAG00000006366,ENSBTAG00000014278,ENSBTAG00000014090,ENSBTAG00000031184,ENSBTAG00000031231,ENSBTAG00000013538
GO:0051590	positive regulation of neurotransmitter transport	biological_process	0.17718	1	1	249	12	19359	ENSBTAG00000018996
GO:0052742	phosphatidylinositol kinase activity	molecular_function	0.17728	1	1	249	12	19359	ENSBTAG00000013971
GO:0051881	regulation of mitochondrial membrane potential	biological_process	0.17744	1	2	249	53	19359	ENSBTAG00000003387,ENSBTAG00000018996
GO:0043302	positive regulation of leukocyte degranulation	biological_process	0.17751	1	1	249	14	19359	ENSBTAG00000009872
GO:0071495	cellular response to endogenous stimulus	biological_process	0.17773	1	16	249	874	19359	ENSBTAG00000013755,ENSBTAG00000017086,ENSBTAG00000009496,ENSBTAG00000048237,ENSBTAG00000010681,ENSBTAG00000014911,ENSBTAG00000001221,ENSBTAG00000031184,ENSBTAG00000020936,ENSBTAG00000002804,ENSBTAG00000005419,ENSBTAG00000044106,ENSBTAG00000019910,ENSBTAG00000007421,ENSBTAG00000046339,ENSBTAG00000014090
GO:0036120	cellular response to platelet-derived growth factor stimulus	biological_process	0.17775	1	1	249	13	19359	ENSBTAG00000002804
GO:0043966	histone H3 acetylation	biological_process	0.17775	1	2	249	51	19359	ENSBTAG00000009872,ENSBTAG00000046760
GO:0002790	peptide secretion	biological_process	0.17777	1	4	249	158	19359	ENSBTAG00000007515,ENSBTAG00000000292,ENSBTAG00000014911,ENSBTAG00000018996
GO:0021819	layer formation in cerebral cortex	biological_process	0.17833	1	1	249	14	19359	ENSBTAG00000011692
GO:0055065	metal ion homeostasis	biological_process	0.17837	1	9	249	453	19359	ENSBTAG00000046320,ENSBTAG00000015520,ENSBTAG00000020547,ENSBTAG00000014533,ENSBTAG00000014140,ENSBTAG00000000292,ENSBTAG00000001912,ENSBTAG00000011719,ENSBTAG00000000520
GO:0001756	somitogenesis	biological_process	0.17851	1	2	249	57	19359	ENSBTAG00000001221,ENSBTAG00000031476
GO:0006282	regulation of DNA repair	biological_process	0.17854	1	3	249	98	19359	ENSBTAG00000044106,ENSBTAG00000004695,ENSBTAG00000015686
GO:0044321	response to leptin	biological_process	0.17863	1	1	249	13	19359	ENSBTAG00000014911
GO:0045596	negative regulation of cell differentiation	biological_process	0.1788	1	10	249	519	19359	ENSBTAG00000011692,ENSBTAG00000007860,ENSBTAG00000010896,ENSBTAG00000006366,ENSBTAG00000031476,ENSBTAG00000021420,ENSBTAG00000046339,ENSBTAG00000009496,ENSBTAG00000002092,ENSBTAG00000031231
GO:0003283	atrial septum development	biological_process	0.179	1	1	249	14	19359	ENSBTAG00000005425
GO:0060413	atrial septum morphogenesis	biological_process	0.179	1	1	249	14	19359	ENSBTAG00000005425
GO:1902254	negative regulation of intrinsic apoptotic signaling pathway by p53 class mediator	biological_process	0.17927	1	1	249	13	19359	ENSBTAG00000018996
GO:0043248	proteasome assembly	biological_process	0.17942	1	1	249	15	19359	ENSBTAG00000002045
GO:1903555	regulation of tumor necrosis factor superfamily cytokine production	biological_process	0.17967	1	3	249	107	19359	ENSBTAG00000006366,ENSBTAG00000020936,ENSBTAG00000014911
GO:0016597	amino acid binding	molecular_function	0.17999	1	3	249	95	19359	ENSBTAG00000024162,ENSBTAG00000020404,ENSBTAG00000001671
GO:0048532	anatomical structure arrangement	biological_process	0.18005	1	1	249	15	19359	ENSBTAG00000031476
GO:0048875	chemical homeostasis within a tissue	biological_process	0.18006	1	1	249	13	19359	ENSBTAG00000021799
GO:0010875	positive regulation of cholesterol efflux	biological_process	0.18012	1	1	249	14	19359	ENSBTAG00000010681
GO:0043407	negative regulation of MAP kinase activity	biological_process	0.18042	1	2	249	56	19359	ENSBTAG00000008497,ENSBTAG00000010279
GO:0007178	transmembrane receptor protein serine/threonine kinase signaling pathway	biological_process	0.18087	1	6	249	273	19359	ENSBTAG00000031184,ENSBTAG00000013755,ENSBTAG00000019910,ENSBTAG00000007421,ENSBTAG00000046339,ENSBTAG00000048237
GO:0009967	positive regulation of signal transduction	biological_process	0.18094	1	20	249	1136	19359	ENSBTAG00000012141,ENSBTAG00000014911,ENSBTAG00000021913,ENSBTAG00000001221,ENSBTAG00000009872,ENSBTAG00000020547,ENSBTAG00000017086,ENSBTAG00000018996,ENSBTAG00000048237,ENSBTAG00000006366,ENSBTAG00000007860,ENSBTAG00000019910,ENSBTAG00000046644,ENSBTAG00000004789,ENSBTAG00000031476,ENSBTAG00000031184,ENSBTAG00000020936,ENSBTAG00000002804,ENSBTAG00000015686,ENSBTAG00000021700
GO:0051580	regulation of neurotransmitter uptake	biological_process	0.18097	1	1	249	13	19359	ENSBTAG00000018996
GO:0071944	cell periphery	cellular_component	0.1811	1	60	249	4242	19359	ENSBTAG00000014916,ENSBTAG00000002084,ENSBTAG00000012024,ENSBTAG00000017037,ENSBTAG00000000888,ENSBTAG00000013971,ENSBTAG00000006078,ENSBTAG00000020547,ENSBTAG00000011719,ENSBTAG00000019058,ENSBTAG00000006305,ENSBTAG00000033423,ENSBTAG00000007111,ENSBTAG00000022007,ENSBTAG00000014779,ENSBTAG00000046644,ENSBTAG00000021282,ENSBTAG00000018975,ENSBTAG00000021420,ENSBTAG00000008497,ENSBTAG00000002996,…
GO:0006883	cellular sodium ion homeostasis	biological_process	0.18114	1	1	249	13	19359	ENSBTAG00000014140
GO:0051961	negative regulation of nervous system development	biological_process	0.18117	1	5	249	216	19359	ENSBTAG00000021420,ENSBTAG00000031476,ENSBTAG00000006366,ENSBTAG00000007860,ENSBTAG00000011692
GO:0071157	negative regulation of cell cycle arrest	biological_process	0.1813	1	1	249	18	19359	ENSBTAG00000004695
GO:0034311	diol metabolic process	biological_process	0.18141	1	1	249	13	19359	ENSBTAG00000009872
GO:0048535	lymph node development	biological_process	0.18144	1	1	249	16	19359	ENSBTAG00000046320
GO:0043170	macromolecule metabolic process	biological_process	0.18157	1	117	249	8062	19359	ENSBTAG00000005425,ENSBTAG00000000545,ENSBTAG00000011406,ENSBTAG00000044106,ENSBTAG00000003436,ENSBTAG00000019721,ENSBTAG00000014278,ENSBTAG00000014393,ENSBTAG00000006083,ENSBTAG00000005030,ENSBTAG00000002092,ENSBTAG00000021700,ENSBTAG00000024107,ENSBTAG00000013538,ENSBTAG00000021177,ENSBTAG00000007449,ENSBTAG00000007365,ENSBTAG00000020776,ENSBTAG00000020132,ENSBTAG00000010777,ENSBTAG00000018257,…
GO:0046164	alcohol catabolic process	biological_process	0.18169	1	2	249	53	19359	ENSBTAG00000034139,ENSBTAG00000024107
GO:0072687	meiotic spindle	cellular_component	0.182	1	1	249	14	19359	ENSBTAG00000007860
GO:0055080	cation homeostasis	biological_process	0.18213	1	10	249	510	19359	ENSBTAG00000014533,ENSBTAG00000014140,ENSBTAG00000015520,ENSBTAG00000046320,ENSBTAG00000020547,ENSBTAG00000011719,ENSBTAG00000001912,ENSBTAG00000021775,ENSBTAG00000000520,ENSBTAG00000000292
GO:0030374	ligand-dependent nuclear receptor transcription coactivator activity	molecular_function	0.18222	1	2	249	51	19359	ENSBTAG00000017037,ENSBTAG00000010681
GO:0043565	sequence-specific DNA binding	molecular_function	0.18245	1	17	249	1008	19359	ENSBTAG00000009496,ENSBTAG00000009961,ENSBTAG00000018996,ENSBTAG00000001221,ENSBTAG00000004695,ENSBTAG00000010681,ENSBTAG00000010896,ENSBTAG00000018270,ENSBTAG00000006083,ENSBTAG00000031231,ENSBTAG00000015686,ENSBTAG00000005425,ENSBTAG00000014090,ENSBTAG00000013952,ENSBTAG00000006366,ENSBTAG00000009975,ENSBTAG00000014278
GO:0097038	perinuclear endoplasmic reticulum	cellular_component	0.18256	1	1	249	13	19359	ENSBTAG00000020547
GO:0030730	sequestering of triglyceride	biological_process	0.18268	1	1	249	15	19359	ENSBTAG00000008416
GO:0009888	tissue development	biological_process	0.18273	1	26	249	1526	19359	ENSBTAG00000006264,ENSBTAG00000021799,ENSBTAG00000002092,ENSBTAG00000004789,ENSBTAG00000014278,ENSBTAG00000014138,ENSBTAG00000006366,ENSBTAG00000031476,ENSBTAG00000046339,ENSBTAG00000021420,ENSBTAG00000007421,ENSBTAG00000005425,ENSBTAG00000013755,ENSBTAG00000014930,ENSBTAG00000001671,ENSBTAG00000000292,ENSBTAG00000048237,ENSBTAG00000009496,ENSBTAG00000002084,ENSBTAG00000001086,ENSBTAG00000014533,…
GO:0042439	ethanolamine-containing compound metabolic process	biological_process	0.18323	1	2	249	54	19359	ENSBTAG00000010304,ENSBTAG00000019770
GO:0015189	L-lysine transmembrane transporter activity	molecular_function	0.1837	1	1	249	14	19359	ENSBTAG00000036224
GO:0015819	lysine transport	biological_process	0.1837	1	1	249	14	19359	ENSBTAG00000036224
GO:1902022	L-lysine transport	biological_process	0.1837	1	1	249	14	19359	ENSBTAG00000036224
GO:1903401	L-lysine transmembrane transport	biological_process	0.1837	1	1	249	14	19359	ENSBTAG00000036224
GO:1903826	arginine transmembrane transport	biological_process	0.1837	1	1	249	14	19359	ENSBTAG00000036224
GO:0015822	ornithine transport	biological_process	0.1837	1	1	249	14	19359	ENSBTAG00000036224
GO:1903352	L-ornithine transmembrane transport	biological_process	0.1837	1	1	249	14	19359	ENSBTAG00000036224
GO:0009267	cellular response to starvation	biological_process	0.18371	1	6	249	261	19359	ENSBTAG00000018996,ENSBTAG00000008369,ENSBTAG00000014138,ENSBTAG00000011699,ENSBTAG00000000292,ENSBTAG00000005419
GO:0034250	positive regulation of cellular amide metabolic process	biological_process	0.18374	1	3	249	105	19359	ENSBTAG00000001962,ENSBTAG00000009872,ENSBTAG00000013952
GO:0048706	embryonic skeletal system development	biological_process	0.18409	1	3	249	117	19359	ENSBTAG00000010896,ENSBTAG00000011539,ENSBTAG00000048237
GO:0006835	dicarboxylic acid transport	biological_process	0.1841	1	2	249	53	19359	ENSBTAG00000024162,ENSBTAG00000004300
GO:0044451	nucleoplasm part	cellular_component	0.1843	1	18	249	973	19359	ENSBTAG00000015686,ENSBTAG00000008369,ENSBTAG00000014393,ENSBTAG00000019721,ENSBTAG00000017275,ENSBTAG00000006366,ENSBTAG00000008497,ENSBTAG00000000545,ENSBTAG00000005425,ENSBTAG00000019465,ENSBTAG00000018996,ENSBTAG00000001671,ENSBTAG00000011539,ENSBTAG00000004695,ENSBTAG00000046760,ENSBTAG00000003776,ENSBTAG00000020776,ENSBTAG00000050263
GO:0000422	mitophagy	biological_process	0.18446	1	2	249	51	19359	ENSBTAG00000011699,ENSBTAG00000018996
GO:0061726	mitochondrion disassembly	biological_process	0.18446	1	2	249	51	19359	ENSBTAG00000011699,ENSBTAG00000018996
GO:0055006	cardiac cell development	biological_process	0.1845	1	2	249	52	19359	ENSBTAG00000002092,ENSBTAG00000001086
GO:0000977	RNA polymerase II regulatory region sequence-specific DNA binding	molecular_function	0.18451	1	12	249	679	19359	ENSBTAG00000004695,ENSBTAG00000010681,ENSBTAG00000010896,ENSBTAG00000006366,ENSBTAG00000018270,ENSBTAG00000014278,ENSBTAG00000005425,ENSBTAG00000001221,ENSBTAG00000009961,ENSBTAG00000006083,ENSBTAG00000031231,ENSBTAG00000009496
GO:0035050	embryonic heart tube development	biological_process	0.1847	1	2	249	58	19359	ENSBTAG00000031476,ENSBTAG00000014278
GO:0042733	embryonic digit morphogenesis	biological_process	0.18481	1	2	249	56	19359	ENSBTAG00000002977,ENSBTAG00000014278
GO:0070863	positive regulation of protein exit from endoplasmic reticulum	biological_process	0.18493	1	1	249	14	19359	ENSBTAG00000020547
GO:0098800	inner mitochondrial membrane protein complex	cellular_component	0.18495	1	3	249	151	19359	ENSBTAG00000039208,ENSBTAG00000000550,ENSBTAG00000030855
GO:0002483	antigen processing and presentation of endogenous peptide antigen	biological_process	0.1853	1	1	249	15	19359	ENSBTAG00000002069
GO:0019885	antigen processing and presentation of endogenous peptide antigen via MHC class I	biological_process	0.1853	1	1	249	15	19359	ENSBTAG00000002069
GO:0045296	cadherin binding	molecular_function	0.18537	1	2	249	51	19359	ENSBTAG00000007421,ENSBTAG00000005672
GO:0090335	regulation of brown fat cell differentiation	biological_process	0.1854	1	1	249	13	19359	ENSBTAG00000014911
GO:0031398	positive regulation of protein ubiquitination	biological_process	0.18565	1	3	249	98	19359	ENSBTAG00000004695,ENSBTAG00000018996,ENSBTAG00000020936
GO:0044723	single-organism carbohydrate metabolic process	biological_process	0.18568	1	11	249	564	19359	ENSBTAG00000014393,ENSBTAG00000020132,ENSBTAG00000014911,ENSBTAG00000009037,ENSBTAG00000000545,ENSBTAG00000022238,ENSBTAG00000018996,ENSBTAG00000019011,ENSBTAG00000013322,ENSBTAG00000024107,ENSBTAG00000016956
GO:0051050	positive regulation of transport	biological_process	0.18578	1	12	249	630	19359	ENSBTAG00000014911,ENSBTAG00000015520,ENSBTAG00000031476,ENSBTAG00000001221,ENSBTAG00000020547,ENSBTAG00000008034,ENSBTAG00000009872,ENSBTAG00000010681,ENSBTAG00000046644,ENSBTAG00000014140,ENSBTAG00000020936,ENSBTAG00000018996
GO:0070885	negative regulation of calcineurin-NFAT signaling cascade	biological_process	0.18616	1	1	249	13	19359	ENSBTAG00000001086
GO:0051117	ATPase binding	molecular_function	0.1867	1	2	249	56	19359	ENSBTAG00000014140,ENSBTAG00000006104
GO:0010614	negative regulation of cardiac muscle hypertrophy	biological_process	0.18689	1	1	249	13	19359	ENSBTAG00000002092
GO:0045995	regulation of embryonic development	biological_process	0.18706	1	3	249	104	19359	ENSBTAG00000009961,ENSBTAG00000014278,ENSBTAG00000031476
GO:2000251	positive regulation of actin cytoskeleton reorganization	biological_process	0.1872	1	1	249	15	19359	ENSBTAG00000046644
GO:0051657	maintenance of organelle location	biological_process	0.18736	1	1	249	13	19359	ENSBTAG00000007860
GO:0009117	nucleotide metabolic process	biological_process	0.18737	1	9	249	477	19359	ENSBTAG00000006305,ENSBTAG00000016590,ENSBTAG00000015408,ENSBTAG00000039208,ENSBTAG00000012985,ENSBTAG00000000550,ENSBTAG00000002479,ENSBTAG00000009872,ENSBTAG00000022007
GO:0090484	drug transporter activity	molecular_function	0.18762	1	1	249	13	19359	ENSBTAG00000024162
GO:0003707	steroid hormone receptor activity	molecular_function	0.18767	1	2	249	53	19359	ENSBTAG00000010681,ENSBTAG00000001221
GO:0006873	cellular ion homeostasis	biological_process	0.18801	1	9	249	459	19359	ENSBTAG00000014533,ENSBTAG00000014140,ENSBTAG00000015520,ENSBTAG00000046320,ENSBTAG00000020547,ENSBTAG00000011719,ENSBTAG00000021775,ENSBTAG00000000520,ENSBTAG00000000292
GO:0034364	high-density lipoprotein particle	cellular_component	0.18802	1	1	249	19	19359	ENSBTAG00000019770
GO:0032460	negative regulation of protein oligomerization	biological_process	0.1882	1	1	249	15	19359	ENSBTAG00000013538
GO:0043652	engulfment of apoptotic cell	biological_process	0.18848	1	1	249	14	19359	ENSBTAG00000035958
GO:0005452	inorganic anion exchanger activity	molecular_function	0.1885	1	1	249	13	19359	ENSBTAG00000021775
GO:0043173	nucleotide salvage	biological_process	0.18857	1	1	249	16	19359	ENSBTAG00000012985
GO:0006491	N-glycan processing	biological_process	0.18862	1	1	249	13	19359	ENSBTAG00000016956
GO:0005790	smooth endoplasmic reticulum	cellular_component	0.18883	1	1	249	14	19359	ENSBTAG00000020404
GO:0006656	phosphatidylcholine biosynthetic process	biological_process	0.18897	1	1	249	15	19359	ENSBTAG00000010304
GO:0010941	regulation of cell death	biological_process	0.18928	1	20	249	1153	19359	ENSBTAG00000034918,ENSBTAG00000001221,ENSBTAG00000018257,ENSBTAG00000009872,ENSBTAG00000020547,ENSBTAG00000012141,ENSBTAG00000001086,ENSBTAG00000010896,ENSBTAG00000002084,ENSBTAG00000009496,ENSBTAG00000011539,ENSBTAG00000018996,ENSBTAG00000021420,ENSBTAG00000013956,ENSBTAG00000031476,ENSBTAG00000006366,ENSBTAG00000046644,ENSBTAG00000021700,ENSBTAG00000003387,ENSBTAG00000020936
GO:0043524	negative regulation of neuron apoptotic process	biological_process	0.18932	1	3	249	106	19359	ENSBTAG00000006366,ENSBTAG00000018996,ENSBTAG00000046644
GO:1904355	positive regulation of telomere capping	biological_process	0.18944	1	1	249	14	19359	ENSBTAG00000013952
GO:0046838	phosphorylated carbohydrate dephosphorylation	biological_process	0.18953	1	1	249	13	19359	ENSBTAG00000024107
GO:0071545	inositol phosphate catabolic process	biological_process	0.18953	1	1	249	13	19359	ENSBTAG00000024107
GO:0051341	regulation of oxidoreductase activity	biological_process	0.18971	1	2	249	58	19359	ENSBTAG00000018996,ENSBTAG00000014911
GO:0043543	protein acylation	biological_process	0.1898	1	5	249	207	19359	ENSBTAG00000009872,ENSBTAG00000025277,ENSBTAG00000011539,ENSBTAG00000046760,ENSBTAG00000015686
GO:0051402	neuron apoptotic process	biological_process	0.18981	1	4	249	161	19359	ENSBTAG00000006366,ENSBTAG00000018996,ENSBTAG00000046644,ENSBTAG00000021420
GO:0051571	positive regulation of histone H3-K4 methylation	biological_process	0.18998	1	1	249	13	19359	ENSBTAG00000001671
GO:0032462	regulation of protein homooligomerization	biological_process	0.19008	1	1	249	15	19359	ENSBTAG00000013538
GO:0070293	renal absorption	biological_process	0.19011	1	1	249	15	19359	ENSBTAG00000020105
GO:0006139	nucleobase-containing compound metabolic process	biological_process	0.19024	1	68	249	4522	19359	ENSBTAG00000006083,ENSBTAG00000005030,ENSBTAG00000013538,ENSBTAG00000044106,ENSBTAG00000019721,ENSBTAG00000014393,ENSBTAG00000014278,ENSBTAG00000005425,ENSBTAG00000000550,ENSBTAG00000012141,ENSBTAG00000004695,ENSBTAG00000010777,ENSBTAG00000020776,ENSBTAG00000007365,ENSBTAG00000009872,ENSBTAG00000018257,ENSBTAG00000010991,ENSBTAG00000017275,ENSBTAG00000013697,ENSBTAG00000039212,ENSBTAG00000014090,…
GO:0010457	centriole-centriole cohesion	biological_process	0.19042	1	1	249	13	19359	ENSBTAG00000009471
GO:0032637	interleukin-8 production	biological_process	0.19043	1	2	249	58	19359	ENSBTAG00000014911,ENSBTAG00000020936
GO:0030676	Rac guanyl-nucleotide exchange factor activity	molecular_function	0.19047	1	1	249	13	19359	ENSBTAG00000022169
GO:0046033	AMP metabolic process	biological_process	0.19051	1	1	249	14	19359	ENSBTAG00000006305
GO:0010878	cholesterol storage	biological_process	0.19054	1	1	249	13	19359	ENSBTAG00000010681
GO:0004697	protein kinase C activity	molecular_function	0.19055	1	1	249	13	19359	ENSBTAG00000017037
GO:0022829	wide pore channel activity	molecular_function	0.19067	1	1	249	17	19359	ENSBTAG00000014916
GO:0023056	positive regulation of signaling	biological_process	0.19075	1	22	249	1269	19359	ENSBTAG00000031184,ENSBTAG00000020936,ENSBTAG00000002804,ENSBTAG00000015686,ENSBTAG00000021700,ENSBTAG00000007860,ENSBTAG00000006366,ENSBTAG00000004789,ENSBTAG00000046644,ENSBTAG00000019910,ENSBTAG00000031476,ENSBTAG00000008497,ENSBTAG00000017086,ENSBTAG00000018996,ENSBTAG00000002977,ENSBTAG00000048237,ENSBTAG00000012141,ENSBTAG00000014911,ENSBTAG00000020547,ENSBTAG00000021913,ENSBTAG00000001221,…
GO:0032616	interleukin-13 production	biological_process	0.19094	1	1	249	14	19359	ENSBTAG00000009872
GO:0044106	cellular amine metabolic process	biological_process	0.19096	1	3	249	107	19359	ENSBTAG00000018996,ENSBTAG00000010304,ENSBTAG00000019770
GO:0044798	nuclear transcription factor complex	cellular_component	0.19099	1	4	249	167	19359	ENSBTAG00000005425,ENSBTAG00000018270,ENSBTAG00000010681,ENSBTAG00000006366
GO:0036119	response to platelet-derived growth factor	biological_process	0.19102	1	1	249	14	19359	ENSBTAG00000002804
GO:0042474	middle ear morphogenesis	biological_process	0.1912	1	1	249	18	19359	ENSBTAG00000010896
GO:1903507	negative regulation of nucleic acid-templated transcription	biological_process	0.19125	1	18	249	1048	19359	ENSBTAG00000018996,ENSBTAG00000011539,ENSBTAG00000009961,ENSBTAG00000001671,ENSBTAG00000048237,ENSBTAG00000040169,ENSBTAG00000018270,ENSBTAG00000001086,ENSBTAG00000010896,ENSBTAG00000010681,ENSBTAG00000001221,ENSBTAG00000014911,ENSBTAG00000031184,ENSBTAG00000013538,ENSBTAG00000031231,ENSBTAG00000014278,ENSBTAG00000006366,ENSBTAG00000014090
GO:0046173	polyol biosynthetic process	biological_process	0.19134	1	2	249	53	19359	ENSBTAG00000019465,ENSBTAG00000009872
GO:0021692	cerebellar Purkinje cell layer morphogenesis	biological_process	0.19138	1	1	249	14	19359	ENSBTAG00000031476
GO:0045589	regulation of regulatory T cell differentiation	biological_process	0.19154	1	1	249	15	19359	ENSBTAG00000031231
GO:0006152	purine nucleoside catabolic process	biological_process	0.1918	1	1	249	14	19359	ENSBTAG00000014476
GO:0046130	purine ribonucleoside catabolic process	biological_process	0.1918	1	1	249	14	19359	ENSBTAG00000014476
GO:0072176	nephric duct development	biological_process	0.19192	1	1	249	14	19359	ENSBTAG00000021420
GO:0005788	endoplasmic reticulum lumen	cellular_component	0.19217	1	2	249	57	19359	ENSBTAG00000021799,ENSBTAG00000033222
GO:0001012	RNA polymerase II regulatory region DNA binding	molecular_function	0.19234	1	12	249	684	19359	ENSBTAG00000001221,ENSBTAG00000005425,ENSBTAG00000018270,ENSBTAG00000014278,ENSBTAG00000006366,ENSBTAG00000010896,ENSBTAG00000010681,ENSBTAG00000004695,ENSBTAG00000009496,ENSBTAG00000006083,ENSBTAG00000031231,ENSBTAG00000009961
GO:0000228	nuclear chromosome	cellular_component	0.19249	1	9	249	462	19359	ENSBTAG00000006083,ENSBTAG00000031231,ENSBTAG00000005030,ENSBTAG00000015686,ENSBTAG00000011539,ENSBTAG00000018270,ENSBTAG00000012141,ENSBTAG00000044106,ENSBTAG00000004695
GO:0006366	transcription from RNA polymerase II promoter	biological_process	0.19263	1	28	249	1734	19359	ENSBTAG00000001086,ENSBTAG00000004695,ENSBTAG00000010896,ENSBTAG00000010681,ENSBTAG00000018270,ENSBTAG00000050263,ENSBTAG00000017037,ENSBTAG00000020776,ENSBTAG00000014911,ENSBTAG00000001221,ENSBTAG00000011539,ENSBTAG00000009961,ENSBTAG00000001671,ENSBTAG00000018996,ENSBTAG00000009496,ENSBTAG00000048237,ENSBTAG00000006366,ENSBTAG00000032427,ENSBTAG00000046644,ENSBTAG00000014278,ENSBTAG00000019721,…
GO:0005770	late endosome	cellular_component	0.19289	1	4	249	155	19359	ENSBTAG00000000292,ENSBTAG00000015520,ENSBTAG00000014138,ENSBTAG00000020047
GO:0031011	Ino80 complex	cellular_component	0.19309	1	1	249	14	19359	ENSBTAG00000005030
GO:0033202	DNA helicase complex	cellular_component	0.19309	1	1	249	14	19359	ENSBTAG00000005030
GO:0051354	negative regulation of oxidoreductase activity	biological_process	0.19322	1	1	249	16	19359	ENSBTAG00000018996
GO:0046337	phosphatidylethanolamine metabolic process	biological_process	0.19327	1	1	249	14	19359	ENSBTAG00000010304
GO:0005666	DNA-directed RNA polymerase III complex	cellular_component	0.19333	1	1	249	19	19359	ENSBTAG00000020776
GO:0003180	aortic valve morphogenesis	biological_process	0.19344	1	1	249	15	19359	ENSBTAG00000005425
GO:0090136	epithelial cell-cell adhesion	biological_process	0.19366	1	1	249	14	19359	ENSBTAG00000013755
GO:0065005	protein-lipid complex assembly	biological_process	0.1938	1	1	249	17	19359	ENSBTAG00000019770
GO:0045066	regulatory T cell differentiation	biological_process	0.194	1	1	249	16	19359	ENSBTAG00000031231
GO:0060049	regulation of protein glycosylation	biological_process	0.19435	1	1	249	15	19359	ENSBTAG00000020132
GO:0045638	negative regulation of myeloid cell differentiation	biological_process	0.19446	1	2	249	59	19359	ENSBTAG00000009496,ENSBTAG00000031476
GO:0017016	Ras GTPase binding	molecular_function	0.19471	1	6	249	255	19359	ENSBTAG00000019076,ENSBTAG00000011292,ENSBTAG00000047531,ENSBTAG00000017037,ENSBTAG00000004598,ENSBTAG00000003192
GO:0072234	metanephric nephron tubule development	biological_process	0.19485	1	1	249	16	19359	ENSBTAG00000006264
GO:0034453	microtubule anchoring	biological_process	0.1949	1	2	249	52	19359	ENSBTAG00000013538,ENSBTAG00000014495
GO:0070851	growth factor receptor binding	molecular_function	0.19492	1	3	249	109	19359	ENSBTAG00000007421,ENSBTAG00000048237,ENSBTAG00000002804
GO:0072358	cardiovascular system development	biological_process	0.19496	1	15	249	809	19359	ENSBTAG00000001221,ENSBTAG00000031476,ENSBTAG00000009872,ENSBTAG00000014911,ENSBTAG00000007421,ENSBTAG00000005425,ENSBTAG00000014278,ENSBTAG00000018374,ENSBTAG00000006366,ENSBTAG00000001086,ENSBTAG00000048237,ENSBTAG00000002092,ENSBTAG00000002977,ENSBTAG00000007369,ENSBTAG00000014930
GO:0072359	circulatory system development	biological_process	0.19496	1	15	249	809	19359	ENSBTAG00000002977,ENSBTAG00000002092,ENSBTAG00000048237,ENSBTAG00000014930,ENSBTAG00000007369,ENSBTAG00000005425,ENSBTAG00000007421,ENSBTAG00000014911,ENSBTAG00000009872,ENSBTAG00000031476,ENSBTAG00000001221,ENSBTAG00000001086,ENSBTAG00000006366,ENSBTAG00000014278,ENSBTAG00000018374
GO:0071310	cellular response to organic substance	biological_process	0.195	1	28	249	1675	19359	ENSBTAG00000031184,ENSBTAG00000002804,ENSBTAG00000020936,ENSBTAG00000031231,ENSBTAG00000005419,ENSBTAG00000020242,ENSBTAG00000044106,ENSBTAG00000022007,ENSBTAG00000019910,ENSBTAG00000007421,ENSBTAG00000046339,ENSBTAG00000011699,ENSBTAG00000014090,ENSBTAG00000031476,ENSBTAG00000013755,ENSBTAG00000018996,ENSBTAG00000017086,ENSBTAG00000009496,ENSBTAG00000048237,ENSBTAG00000000292,ENSBTAG00000010681,…
GO:0009891	positive regulation of biosynthetic process	biological_process	0.19529	1	28	249	1686	19359	ENSBTAG00000003776,ENSBTAG00000017037,ENSBTAG00000014911,ENSBTAG00000001962,ENSBTAG00000009872,ENSBTAG00000001221,ENSBTAG00000010681,ENSBTAG00000010896,ENSBTAG00000004695,ENSBTAG00000019770,ENSBTAG00000018270,ENSBTAG00000009496,ENSBTAG00000001671,ENSBTAG00000018996,ENSBTAG00000015520,ENSBTAG00000005425,ENSBTAG00000000545,ENSBTAG00000013952,ENSBTAG00000031476,ENSBTAG00000032427,ENSBTAG00000006366,…
GO:0019957	C-C chemokine binding	molecular_function	0.19543	1	1	249	22	19359	ENSBTAG00000046320
GO:0030856	regulation of epithelial cell differentiation	biological_process	0.19575	1	3	249	111	19359	ENSBTAG00000007421,ENSBTAG00000031476,ENSBTAG00000009496
GO:1902236	negative regulation of endoplasmic reticulum stress-induced intrinsic apoptotic signaling pathway	biological_process	0.19605	1	1	249	15	19359	ENSBTAG00000018996
GO:0032098	regulation of appetite	biological_process	0.19626	1	1	249	16	19359	ENSBTAG00000014911
GO:0072643	interferon-gamma secretion	biological_process	0.19634	1	1	249	15	19359	ENSBTAG00000000292
GO:0015181	arginine transmembrane transporter activity	molecular_function	0.19687	1	1	249	15	19359	ENSBTAG00000036224
GO:0089718	amino acid import across plasma membrane	biological_process	0.19693	1	1	249	15	19359	ENSBTAG00000036224
GO:0060291	long-term synaptic potentiation	biological_process	0.19701	1	2	249	55	19359	ENSBTAG00000008497,ENSBTAG00000006366
GO:0005912	adherens junction	cellular_component	0.19712	1	6	249	250	19359	ENSBTAG00000005672,ENSBTAG00000007421,ENSBTAG00000001004,ENSBTAG00000031476,ENSBTAG00000002996,ENSBTAG00000007369
GO:0032956	regulation of actin cytoskeleton organization	biological_process	0.19752	1	6	249	275	19359	ENSBTAG00000011406,ENSBTAG00000018996,ENSBTAG00000046644,ENSBTAG00000018374,ENSBTAG00000035958,ENSBTAG00000032427
GO:0048038	quinone binding	molecular_function	0.19794	1	1	249	17	19359	ENSBTAG00000005419
GO:0044183	protein binding involved in protein folding	molecular_function	0.19794	1	1	249	18	19359	ENSBTAG00000033222
GO:0098771	inorganic ion homeostasis	biological_process	0.19799	1	10	249	520	19359	ENSBTAG00000000292,ENSBTAG00000011719,ENSBTAG00000001912,ENSBTAG00000021775,ENSBTAG00000000520,ENSBTAG00000015520,ENSBTAG00000046320,ENSBTAG00000020547,ENSBTAG00000014533,ENSBTAG00000014140
GO:0045786	negative regulation of cell cycle	biological_process	0.19832	1	7	249	341	19359	ENSBTAG00000001221,ENSBTAG00000006305,ENSBTAG00000031231,ENSBTAG00000046644,ENSBTAG00000031184,ENSBTAG00000012141,ENSBTAG00000004695
GO:0031324	negative regulation of cellular metabolic process	biological_process	0.19835	1	33	249	2030	19359	ENSBTAG00000006366,ENSBTAG00000014138,ENSBTAG00000014393,ENSBTAG00000014495,ENSBTAG00000014278,ENSBTAG00000002092,ENSBTAG00000013538,ENSBTAG00000031184,ENSBTAG00000003387,ENSBTAG00000014911,ENSBTAG00000009872,ENSBTAG00000010896,ENSBTAG00000004695,ENSBTAG00000018270,ENSBTAG00000048237,ENSBTAG00000011539,ENSBTAG00000017086,ENSBTAG00000008497,ENSBTAG00000014090,ENSBTAG00000031231,ENSBTAG00000015686,…
GO:0070131	positive regulation of mitochondrial translation	biological_process	0.19842	1	1	249	16	19359	ENSBTAG00000001962
GO:0006357	regulation of transcription from RNA polymerase II promoter	biological_process	0.19859	1	27	249	1660	19359	ENSBTAG00000020936,ENSBTAG00000031231,ENSBTAG00000006083,ENSBTAG00000032427,ENSBTAG00000006366,ENSBTAG00000046644,ENSBTAG00000014278,ENSBTAG00000019721,ENSBTAG00000015520,ENSBTAG00000005425,ENSBTAG00000031476,ENSBTAG00000014090,ENSBTAG00000001671,ENSBTAG00000009961,ENSBTAG00000011539,ENSBTAG00000018996,ENSBTAG00000048237,ENSBTAG00000009496,ENSBTAG00000010681,ENSBTAG00000010896,ENSBTAG00000004695,…
GO:0043228	non-membrane-bounded organelle	cellular_component	0.19877	1	54	249	3650	19359	ENSBTAG00000014090,ENSBTAG00000002996,ENSBTAG00000008497,ENSBTAG00000022007,ENSBTAG00000017275,ENSBTAG00000009975,ENSBTAG00000010180,ENSBTAG00000031231,ENSBTAG00000016121,ENSBTAG00000020105,ENSBTAG00000015686,ENSBTAG00000006264,ENSBTAG00000000888,ENSBTAG00000000797,ENSBTAG00000020547,ENSBTAG00000006563,ENSBTAG00000001086,ENSBTAG00000019076,ENSBTAG00000011889,ENSBTAG00000019011,ENSBTAG00000001504,…
GO:0043232	intracellular non-membrane-bounded organelle	cellular_component	0.19877	1	54	249	3650	19359	ENSBTAG00000011539,ENSBTAG00000017929,ENSBTAG00000007369,ENSBTAG00000020776,ENSBTAG00000001962,ENSBTAG00000009872,ENSBTAG00000012141,ENSBTAG00000009471,ENSBTAG00000004695,ENSBTAG00000018374,ENSBTAG00000018270,ENSBTAG00000007300,ENSBTAG00000006083,ENSBTAG00000005030,ENSBTAG00000013538,ENSBTAG00000035958,ENSBTAG00000020936,ENSBTAG00000006542,ENSBTAG00000000545,ENSBTAG00000032427,ENSBTAG00000011137,…
GO:0010507	negative regulation of autophagy	biological_process	0.19878	1	2	249	56	19359	ENSBTAG00000014911,ENSBTAG00000014138
GO:0046688	response to copper ion	biological_process	0.19908	1	1	249	18	19359	ENSBTAG00000005419
GO:0016477	cell migration	biological_process	0.19913	1	19	249	1097	19359	ENSBTAG00000009496,ENSBTAG00000020764,ENSBTAG00000019076,ENSBTAG00000047531,ENSBTAG00000046320,ENSBTAG00000017037,ENSBTAG00000018374,ENSBTAG00000002084,ENSBTAG00000018270,ENSBTAG00000002804,ENSBTAG00000006264,ENSBTAG00000003387,ENSBTAG00000035958,ENSBTAG00000011692,ENSBTAG00000004789,ENSBTAG00000014495,ENSBTAG00000046644,ENSBTAG00000014779,ENSBTAG00000007860
GO:0034654	nucleobase-containing compound biosynthetic process	biological_process	0.19938	1	47	249	3067	19359	ENSBTAG00000046644,ENSBTAG00000009975,ENSBTAG00000008497,ENSBTAG00000002479,ENSBTAG00000014476,ENSBTAG00000031476,ENSBTAG00000014090,ENSBTAG00000015686,ENSBTAG00000031231,ENSBTAG00000010681,ENSBTAG00000039313,ENSBTAG00000001086,ENSBTAG00000001221,ENSBTAG00000017037,ENSBTAG00000003776,ENSBTAG00000009527,ENSBTAG00000018996,ENSBTAG00000001671,ENSBTAG00000009961,ENSBTAG00000012985,ENSBTAG00000016590,…
GO:0000381	regulation of alternative mRNA splicing, via spliceosome	biological_process	0.19956	1	2	249	59	19359	ENSBTAG00000006280,ENSBTAG00000008369
GO:0039529	RIG-I signaling pathway	biological_process	0.1999	1	1	249	15	19359	ENSBTAG00000013677
GO:0006493	protein O-linked glycosylation	biological_process	0.19997	1	2	249	56	19359	ENSBTAG00000013322,ENSBTAG00000022238
GO:0014741	negative regulation of muscle hypertrophy	biological_process	0.20001	1	1	249	14	19359	ENSBTAG00000002092
GO:0051184	cofactor transporter activity	molecular_function	0.20005	1	1	249	15	19359	ENSBTAG00000024162
GO:0016471	vacuolar proton-transporting V-type ATPase complex	cellular_component	0.20009	1	1	249	17	19359	ENSBTAG00000000292
GO:0050727	regulation of inflammatory response	biological_process	0.20015	1	5	249	225	19359	ENSBTAG00000010681,ENSBTAG00000020936,ENSBTAG00000014911,ENSBTAG00000007421,ENSBTAG00000009496
GO:0031290	retinal ganglion cell axon guidance	biological_process	0.20019	1	1	249	16	19359	ENSBTAG00000021420
GO:1900017	positive regulation of cytokine production involved in inflammatory response	biological_process	0.20047	1	1	249	16	19359	ENSBTAG00000020936
GO:0048670	regulation of collateral sprouting	biological_process	0.20055	1	1	249	14	19359	ENSBTAG00000021420
GO:0050663	cytokine secretion	biological_process	0.20064	1	4	249	161	19359	ENSBTAG00000014911,ENSBTAG00000009872,ENSBTAG00000000292,ENSBTAG00000020936
GO:0017127	cholesterol transporter activity	molecular_function	0.20067	1	1	249	17	19359	ENSBTAG00000019770
GO:0010827	regulation of glucose transport	biological_process	0.20069	1	2	249	57	19359	ENSBTAG00000017086,ENSBTAG00000014911
GO:0006753	nucleoside phosphate metabolic process	biological_process	0.20079	1	9	249	485	19359	ENSBTAG00000022007,ENSBTAG00000002479,ENSBTAG00000009872,ENSBTAG00000012985,ENSBTAG00000000550,ENSBTAG00000016590,ENSBTAG00000015408,ENSBTAG00000039208,ENSBTAG00000006305
GO:0016500	protein-hormone receptor activity	molecular_function	0.20088	1	1	249	15	19359	ENSBTAG00000004789
GO:0045076	regulation of interleukin-2 biosynthetic process	biological_process	0.20102	1	1	249	15	19359	ENSBTAG00000009496
GO:0045504	dynein heavy chain binding	molecular_function	0.20149	1	1	249	14	19359	ENSBTAG00000002583
GO:0003206	cardiac chamber morphogenesis	biological_process	0.20149	1	3	249	110	19359	ENSBTAG00000005425,ENSBTAG00000001086,ENSBTAG00000014278
GO:0009226	nucleotide-sugar biosynthetic process	biological_process	0.20162	1	1	249	16	19359	ENSBTAG00000012985
GO:0009074	aromatic amino acid family catabolic process	biological_process	0.20181	1	1	249	14	19359	ENSBTAG00000012338
GO:0030126	COPI vesicle coat	cellular_component	0.20195	1	1	249	14	19359	ENSBTAG00000000810
GO:0035561	regulation of chromatin binding	biological_process	0.202	1	1	249	15	19359	ENSBTAG00000006366
GO:0031016	pancreas development	biological_process	0.20205	1	2	249	62	19359	ENSBTAG00000031476,ENSBTAG00000010896
GO:0019320	hexose catabolic process	biological_process	0.20215	1	1	249	15	19359	ENSBTAG00000019011
GO:0055012	ventricular cardiac muscle cell differentiation	biological_process	0.20234	1	1	249	15	19359	ENSBTAG00000001086
GO:0016010	dystrophin-associated glycoprotein complex	cellular_component	0.20246	1	1	249	14	19359	ENSBTAG00000021282
GO:0009611	response to wounding	biological_process	0.20264	1	10	249	519	19359	ENSBTAG00000020764,ENSBTAG00000009496,ENSBTAG00000020936,ENSBTAG00000015520,ENSBTAG00000014911,ENSBTAG00000007421,ENSBTAG00000011137,ENSBTAG00000010681,ENSBTAG00000046644,ENSBTAG00000004789
GO:0019207	kinase regulator activity	molecular_function	0.20276	1	4	249	167	19359	ENSBTAG00000021768,ENSBTAG00000011699,ENSBTAG00000031184,ENSBTAG00000014495
GO:0032426	stereocilium bundle tip	cellular_component	0.20311	1	1	249	15	19359	ENSBTAG00000011137
GO:1902679	negative regulation of RNA biosynthetic process	biological_process	0.20347	1	18	249	1058	19359	ENSBTAG00000013538,ENSBTAG00000031231,ENSBTAG00000031184,ENSBTAG00000014090,ENSBTAG00000014278,ENSBTAG00000006366,ENSBTAG00000048237,ENSBTAG00000040169,ENSBTAG00000018996,ENSBTAG00000001671,ENSBTAG00000009961,ENSBTAG00000011539,ENSBTAG00000001221,ENSBTAG00000014911,ENSBTAG00000018270,ENSBTAG00000010896,ENSBTAG00000010681,ENSBTAG00000001086
GO:0072170	metanephric tubule development	biological_process	0.20351	1	1	249	17	19359	ENSBTAG00000006264
GO:0009968	negative regulation of signal transduction	biological_process	0.2036	1	16	249	880	19359	ENSBTAG00000011292,ENSBTAG00000046339,ENSBTAG00000008497,ENSBTAG00000006366,ENSBTAG00000014138,ENSBTAG00000022007,ENSBTAG00000004305,ENSBTAG00000015724,ENSBTAG00000001221,ENSBTAG00000013677,ENSBTAG00000001086,ENSBTAG00000010279,ENSBTAG00000048237,ENSBTAG00000011539,ENSBTAG00000018996,ENSBTAG00000017086
GO:0005005	transmembrane-ephrin receptor activity	molecular_function	0.20362	1	1	249	14	19359	ENSBTAG00000021420
GO:0042127	regulation of cell proliferation	biological_process	0.20368	1	19	249	1097	19359	ENSBTAG00000000888,ENSBTAG00000014911,ENSBTAG00000017037,ENSBTAG00000009872,ENSBTAG00000001221,ENSBTAG00000018270,ENSBTAG00000020764,ENSBTAG00000009496,ENSBTAG00000048237,ENSBTAG00000007421,ENSBTAG00000031476,ENSBTAG00000020242,ENSBTAG00000007860,ENSBTAG00000046644,ENSBTAG00000014278,ENSBTAG00000014495,ENSBTAG00000031231,ENSBTAG00000031184,ENSBTAG00000002804
GO:0000981	RNA polymerase II transcription factor activity, sequence-specific DNA binding	molecular_function	0.2037	1	11	249	639	19359	ENSBTAG00000005425,ENSBTAG00000001221,ENSBTAG00000010681,ENSBTAG00000010896,ENSBTAG00000006366,ENSBTAG00000018270,ENSBTAG00000014278,ENSBTAG00000031231,ENSBTAG00000006083,ENSBTAG00000009496,ENSBTAG00000018996
GO:1903204	negative regulation of oxidative stress-induced neuron death	biological_process	0.20376	1	1	249	16	19359	ENSBTAG00000018996
GO:0007035	vacuolar acidification	biological_process	0.2039	1	1	249	16	19359	ENSBTAG00000015520
GO:0014065	phosphatidylinositol 3-kinase signaling	biological_process	0.20434	1	3	249	104	19359	ENSBTAG00000014911,ENSBTAG00000001221,ENSBTAG00000022169
GO:1901380	negative regulation of potassium ion transmembrane transport	biological_process	0.20442	1	1	249	17	19359	ENSBTAG00000014533
GO:0019217	regulation of fatty acid metabolic process	biological_process	0.20453	1	2	249	60	19359	ENSBTAG00000014911,ENSBTAG00000019770
GO:1901136	carbohydrate derivative catabolic process	biological_process	0.20485	1	3	249	109	19359	ENSBTAG00000014476,ENSBTAG00000005973,ENSBTAG00000022007
GO:0004745	retinol dehydrogenase activity	molecular_function	0.20522	1	1	249	15	19359	ENSBTAG00000034139
GO:0006833	water transport	biological_process	0.2055	1	1	249	16	19359	ENSBTAG00000020105
GO:0003323	type B pancreatic cell development	biological_process	0.20554	1	1	249	15	19359	ENSBTAG00000031476
GO:0008283	cell proliferation	biological_process	0.20557	1	23	249	1357	19359	ENSBTAG00000046644,ENSBTAG00000014495,ENSBTAG00000014278,ENSBTAG00000024470,ENSBTAG00000007860,ENSBTAG00000020242,ENSBTAG00000031476,ENSBTAG00000015520,ENSBTAG00000007421,ENSBTAG00000002804,ENSBTAG00000031184,ENSBTAG00000031231,ENSBTAG00000018270,ENSBTAG00000001962,ENSBTAG00000009872,ENSBTAG00000001221,ENSBTAG00000017037,ENSBTAG00000014911,ENSBTAG00000000888,ENSBTAG00000048237,ENSBTAG00000009496,…
GO:0046890	regulation of lipid biosynthetic process	biological_process	0.20566	1	3	249	111	19359	ENSBTAG00000014911,ENSBTAG00000009872,ENSBTAG00000019770
GO:0050806	positive regulation of synaptic transmission	biological_process	0.20626	1	3	249	104	19359	ENSBTAG00000018996,ENSBTAG00000006366,ENSBTAG00000008497
GO:1901983	regulation of protein acetylation	biological_process	0.20635	1	2	249	60	19359	ENSBTAG00000009872,ENSBTAG00000015686
GO:0050886	endocrine process	biological_process	0.20649	1	2	249	63	19359	ENSBTAG00000002977,ENSBTAG00000001221
GO:0072527	pyrimidine-containing compound metabolic process	biological_process	0.2066	1	2	249	60	19359	ENSBTAG00000015408,ENSBTAG00000016590
GO:0002827	positive regulation of T-helper 1 type immune response	biological_process	0.20685	1	1	249	16	19359	ENSBTAG00000015520
GO:0043266	regulation of potassium ion transport	biological_process	0.20713	1	2	249	60	19359	ENSBTAG00000014533,ENSBTAG00000014140
GO:0016486	peptide hormone processing	biological_process	0.20745	1	1	249	15	19359	ENSBTAG00000002977
GO:0046519	sphingoid metabolic process	biological_process	0.20761	1	1	249	15	19359	ENSBTAG00000009872
GO:0032925	regulation of activin receptor signaling pathway	biological_process	0.20766	1	1	249	16	19359	ENSBTAG00000048237
GO:0003674	molecular_function	molecular_function	0.20786	1	219	249	16605	19359	ENSBTAG00000020404,ENSBTAG00000002977,ENSBTAG00000002045,ENSBTAG00000011881,ENSBTAG00000002069,ENSBTAG00000046760,ENSBTAG00000014533,ENSBTAG00000012141,ENSBTAG00000007300,ENSBTAG00000020776,ENSBTAG00000020132,ENSBTAG00000010777,ENSBTAG00000005678,ENSBTAG00000007365,ENSBTAG00000018257,ENSBTAG00000012851,ENSBTAG00000021177,ENSBTAG00000035958,ENSBTAG00000000520,ENSBTAG00000034139,ENSBTAG00000006083,…
GO:0034641	cellular nitrogen compound metabolic process	biological_process	0.20804	1	77	249	5337	19359	ENSBTAG00000006280,ENSBTAG00000015686,ENSBTAG00000008369,ENSBTAG00000008994,ENSBTAG00000031231,ENSBTAG00000002568,ENSBTAG00000046644,ENSBTAG00000009975,ENSBTAG00000022007,ENSBTAG00000008497,ENSBTAG00000002479,ENSBTAG00000014476,ENSBTAG00000009527,ENSBTAG00000018996,ENSBTAG00000001671,ENSBTAG00000012985,ENSBTAG00000009961,ENSBTAG00000011583,ENSBTAG00000006305,ENSBTAG00000040169,ENSBTAG00000010681,…
GO:0035929	steroid hormone secretion	biological_process	0.20807	1	1	249	19	19359	ENSBTAG00000001221
GO:0030099	myeloid cell differentiation	biological_process	0.20824	1	6	249	280	19359	ENSBTAG00000018374,ENSBTAG00000006457,ENSBTAG00000000292,ENSBTAG00000031476,ENSBTAG00000009496,ENSBTAG00000006083
GO:0032940	secretion by cell	biological_process	0.20869	1	13	249	706	19359	ENSBTAG00000001221,ENSBTAG00000009872,ENSBTAG00000007515,ENSBTAG00000014911,ENSBTAG00000008083,ENSBTAG00000007111,ENSBTAG00000020047,ENSBTAG00000010681,ENSBTAG00000003436,ENSBTAG00000000292,ENSBTAG00000021799,ENSBTAG00000018996,ENSBTAG00000020936
GO:0008353	RNA polymerase II carboxy-terminal domain kinase activity	molecular_function	0.20898	1	1	249	15	19359	ENSBTAG00000004695
GO:0023057	negative regulation of signaling	biological_process	0.20921	1	17	249	948	19359	ENSBTAG00000022007,ENSBTAG00000014138,ENSBTAG00000004305,ENSBTAG00000006366,ENSBTAG00000046339,ENSBTAG00000011292,ENSBTAG00000008497,ENSBTAG00000013677,ENSBTAG00000001086,ENSBTAG00000010279,ENSBTAG00000015724,ENSBTAG00000014911,ENSBTAG00000001221,ENSBTAG00000011539,ENSBTAG00000017086,ENSBTAG00000018996,ENSBTAG00000048237
GO:0032446	protein modification by small protein conjugation	biological_process	0.20962	1	13	249	685	19359	ENSBTAG00000002236,ENSBTAG00000004695,ENSBTAG00000006563,ENSBTAG00000000961,ENSBTAG00000011292,ENSBTAG00000039212,ENSBTAG00000007515,ENSBTAG00000024539,ENSBTAG00000011539,ENSBTAG00000002676,ENSBTAG00000020936,ENSBTAG00000018286,ENSBTAG00000018996
GO:0016881	acid-amino acid ligase activity	molecular_function	0.2098	1	1	249	16	19359	ENSBTAG00000008994
GO:1900120	regulation of receptor binding	biological_process	0.21023	1	1	249	17	19359	ENSBTAG00000001221
GO:0016722	oxidoreductase activity, oxidizing metal ions	molecular_function	0.21031	1	1	249	25	19359	ENSBTAG00000007111
GO:0072673	lamellipodium morphogenesis	biological_process	0.21041	1	1	249	15	19359	ENSBTAG00000018374
GO:0035456	response to interferon-beta	biological_process	0.21059	1	1	249	20	19359	ENSBTAG00000031231
GO:0042254	ribosome biogenesis	biological_process	0.21093	1	5	249	264	19359	ENSBTAG00000020414,ENSBTAG00000010180,ENSBTAG00000019721,ENSBTAG00000006104,ENSBTAG00000011889
GO:0006807	nitrogen compound metabolic process	biological_process	0.21104	1	81	249	5614	19359	ENSBTAG00000009872,ENSBTAG00000018257,ENSBTAG00000009029,ENSBTAG00000020776,ENSBTAG00000007365,ENSBTAG00000010777,ENSBTAG00000012141,ENSBTAG00000004695,ENSBTAG00000002977,ENSBTAG00000000550,ENSBTAG00000012338,ENSBTAG00000005425,ENSBTAG00000014278,ENSBTAG00000019721,ENSBTAG00000014393,ENSBTAG00000044106,ENSBTAG00000013538,ENSBTAG00000005030,ENSBTAG00000006083,ENSBTAG00000000797,ENSBTAG00000001086,…
GO:0039531	regulation of viral-induced cytoplasmic pattern recognition receptor signaling pathway	biological_process	0.21106	1	1	249	16	19359	ENSBTAG00000013677
GO:0045940	positive regulation of steroid metabolic process	biological_process	0.21117	1	1	249	19	19359	ENSBTAG00000019770
GO:0030165	PDZ domain binding	molecular_function	0.21121	1	2	249	60	19359	ENSBTAG00000018996,ENSBTAG00000000520
GO:0006468	protein phosphorylation	biological_process	0.21146	1	26	249	1527	19359	ENSBTAG00000031184,ENSBTAG00000003387,ENSBTAG00000020936,ENSBTAG00000002804,ENSBTAG00000015686,ENSBTAG00000021768,ENSBTAG00000021700,ENSBTAG00000019910,ENSBTAG00000046644,ENSBTAG00000014495,ENSBTAG00000014393,ENSBTAG00000015520,ENSBTAG00000021420,ENSBTAG00000008497,ENSBTAG00000011699,ENSBTAG00000011406,ENSBTAG00000014930,ENSBTAG00000018996,ENSBTAG00000019076,ENSBTAG00000004695,ENSBTAG00000010279,…
GO:0030326	embryonic limb morphogenesis	biological_process	0.2115	1	3	249	113	19359	ENSBTAG00000014278,ENSBTAG00000048237,ENSBTAG00000002977
GO:0035113	embryonic appendage morphogenesis	biological_process	0.2115	1	3	249	113	19359	ENSBTAG00000014278,ENSBTAG00000048237,ENSBTAG00000002977
GO:0005355	glucose transmembrane transporter activity	molecular_function	0.21151	1	1	249	16	19359	ENSBTAG00000012851
GO:0004553	hydrolase activity, hydrolyzing O-glycosyl compounds	molecular_function	0.21193	1	3	249	107	19359	ENSBTAG00000016956,ENSBTAG00000018390,ENSBTAG00000005973
GO:0051247	positive regulation of protein metabolic process	biological_process	0.21196	1	22	249	1283	19359	ENSBTAG00000001671,ENSBTAG00000018996,ENSBTAG00000019076,ENSBTAG00000009496,ENSBTAG00000004695,ENSBTAG00000014911,ENSBTAG00000001962,ENSBTAG00000020547,ENSBTAG00000021913,ENSBTAG00000009872,ENSBTAG00000001221,ENSBTAG00000020936,ENSBTAG00000015686,ENSBTAG00000002804,ENSBTAG00000031231,ENSBTAG00000021799,ENSBTAG00000021700,ENSBTAG00000019910,ENSBTAG00000046644,ENSBTAG00000015520,ENSBTAG00000021420,…
GO:0034368	protein-lipid complex remodeling	biological_process	0.21208	1	1	249	19	19359	ENSBTAG00000019770
GO:0034369	plasma lipoprotein particle remodeling	biological_process	0.21208	1	1	249	19	19359	ENSBTAG00000019770
GO:0042594	response to starvation	biological_process	0.21232	1	6	249	274	19359	ENSBTAG00000005419,ENSBTAG00000000292,ENSBTAG00000011699,ENSBTAG00000014138,ENSBTAG00000008369,ENSBTAG00000018996
GO:1902175	regulation of oxidative stress-induced intrinsic apoptotic signaling pathway	biological_process	0.21264	1	1	249	17	19359	ENSBTAG00000018996
GO:0032435	negative regulation of proteasomal ubiquitin-dependent protein catabolic process	biological_process	0.21311	1	2	249	58	19359	ENSBTAG00000006563,ENSBTAG00000014138
GO:0042384	cilium assembly	biological_process	0.21319	1	3	249	105	19359	ENSBTAG00000009471,ENSBTAG00000002583,ENSBTAG00000006542
GO:0015936	coenzyme A metabolic process	biological_process	0.21323	1	1	249	16	19359	ENSBTAG00000002479
GO:0051726	regulation of cell cycle	biological_process	0.21333	1	14	249	780	19359	ENSBTAG00000001221,ENSBTAG00000046320,ENSBTAG00000014911,ENSBTAG00000046644,ENSBTAG00000004695,ENSBTAG00000012141,ENSBTAG00000007860,ENSBTAG00000021700,ENSBTAG00000021768,ENSBTAG00000009496,ENSBTAG00000031231,ENSBTAG00000006305,ENSBTAG00000031184,ENSBTAG00000009961
GO:0015807	L-amino acid transport	biological_process	0.21337	1	2	249	56	19359	ENSBTAG00000036224,ENSBTAG00000015520
GO:0035145	exon-exon junction complex	cellular_component	0.21363	1	1	249	16	19359	ENSBTAG00000008369
GO:0022409	positive regulation of cell-cell adhesion	biological_process	0.21375	1	4	249	165	19359	ENSBTAG00000009496,ENSBTAG00000000888,ENSBTAG00000014911,ENSBTAG00000020936
GO:0051896	regulation of protein kinase B signaling	biological_process	0.21409	1	3	249	113	19359	ENSBTAG00000014911,ENSBTAG00000021799,ENSBTAG00000014138
GO:0016493	C-C chemokine receptor activity	molecular_function	0.21416	1	1	249	23	19359	ENSBTAG00000046320
GO:0005681	spliceosomal complex	cellular_component	0.21431	1	4	249	177	19359	ENSBTAG00000006104,ENSBTAG00000008369,ENSBTAG00000002568,ENSBTAG00000039658
GO:0007530	sex determination	biological_process	0.21461	1	1	249	19	19359	ENSBTAG00000048237
GO:0090316	positive regulation of intracellular protein transport	biological_process	0.21473	1	3	249	109	19359	ENSBTAG00000020547,ENSBTAG00000014911,ENSBTAG00000046644
GO:0016307	phosphatidylinositol phosphate kinase activity	molecular_function	0.21524	1	1	249	15	19359	ENSBTAG00000003387
GO:0006520	cellular amino acid metabolic process	biological_process	0.21556	1	6	249	270	19359	ENSBTAG00000011471,ENSBTAG00000010777,ENSBTAG00000018257,ENSBTAG00000009029,ENSBTAG00000012338,ENSBTAG00000008994
GO:0042104	positive regulation of activated T cell proliferation	biological_process	0.2159	1	1	249	20	19359	ENSBTAG00000009496
GO:0006513	protein monoubiquitination	biological_process	0.21592	1	2	249	58	19359	ENSBTAG00000018996,ENSBTAG00000011539
GO:0046716	muscle cell cellular homeostasis	biological_process	0.21592	1	1	249	16	19359	ENSBTAG00000014138
GO:0014014	negative regulation of gliogenesis	biological_process	0.21593	1	1	249	22	19359	ENSBTAG00000011692
GO:0090276	regulation of peptide hormone secretion	biological_process	0.21596	1	3	249	114	19359	ENSBTAG00000018996,ENSBTAG00000014911,ENSBTAG00000000292
GO:0006828	manganese ion transport	biological_process	0.21602	1	1	249	15	19359	ENSBTAG00000015520
GO:0051497	negative regulation of stress fiber assembly	biological_process	0.2161	1	1	249	16	19359	ENSBTAG00000018374
GO:0098581	detection of external biotic stimulus	biological_process	0.21611	1	1	249	16	19359	ENSBTAG00000020936
GO:1903036	positive regulation of response to wounding	biological_process	0.21611	1	3	249	119	19359	ENSBTAG00000020936,ENSBTAG00000046644,ENSBTAG00000009496
GO:0002098	tRNA wobble uridine modification	biological_process	0.21639	1	1	249	17	19359	ENSBTAG00000039212
GO:0043122	regulation of I-kappaB kinase/NF-kappaB signaling	biological_process	0.21653	1	4	249	162	19359	ENSBTAG00000020936,ENSBTAG00000015686,ENSBTAG00000018996,ENSBTAG00000009872
GO:0009100	glycoprotein metabolic process	biological_process	0.21676	1	7	249	345	19359	ENSBTAG00000022238,ENSBTAG00000007449,ENSBTAG00000020132,ENSBTAG00000014911,ENSBTAG00000016956,ENSBTAG00000013322,ENSBTAG00000009037
GO:0006958	complement activation, classical pathway	biological_process	0.21734	1	1	249	23	19359	ENSBTAG00000004840
GO:0045445	myoblast differentiation	biological_process	0.21774	1	2	249	65	19359	ENSBTAG00000031476,ENSBTAG00000014278
[truncated: 2,600 more rows]
