# Supplementary material for: RNA Sequencing Reveals the Involvement of Serum Exosomal miRNAs in Early Pregnancy in Cattle
Source: Animals (Basel). 2024 Sep 6;14(17):2600. doi: 10.3390/ani14172600 (PMC11394640; doi:10.3390/ani14172600)
Supplement: Supplementary file 1 [file animals-14-02600-s001.zip › S7.xls]

GO_accession	Description	Term_type	Over_represented_pValue	Corrected_pValue	DEG_item	DEG_list	Bg_item	Bg_list	Gene_names
GO:0034446	substrate adhesion-dependent cell spreading	biological_process	1.1895e-05	0.23375	7	177	81	19359	ENSBTAG00000006287,ENSBTAG00000001694,ENSBTAG00000020244,ENSBTAG00000001922,ENSBTAG00000008938,ENSBTAG00000005313,ENSBTAG00000015609
GO:0017016	Ras GTPase binding	molecular_function	3.2677e-05	0.28826	11	177	255	19359	ENSBTAG00000020837,ENSBTAG00000032089,ENSBTAG00000003192,ENSBTAG00000020215,ENSBTAG00000006039,ENSBTAG00000000490,ENSBTAG00000001533,ENSBTAG00000011292,ENSBTAG00000047628,ENSBTAG00000020067,ENSBTAG00000037703
GO:0031267	small GTPase binding	molecular_function	4.7936e-05	0.28826	11	177	266	19359	ENSBTAG00000047628,ENSBTAG00000011292,ENSBTAG00000020067,ENSBTAG00000037703,ENSBTAG00000032089,ENSBTAG00000020837,ENSBTAG00000006039,ENSBTAG00000000490,ENSBTAG00000001533,ENSBTAG00000003192,ENSBTAG00000020215
GO:0051336	regulation of hydrolase activity	biological_process	7.2249e-05	0.28826	22	177	946	19359	ENSBTAG00000000490,ENSBTAG00000003192,ENSBTAG00000020426,ENSBTAG00000021799,ENSBTAG00000032089,ENSBTAG00000015527,ENSBTAG00000003959,ENSBTAG00000004305,ENSBTAG00000020067,ENSBTAG00000015609,ENSBTAG00000038235,ENSBTAG00000005313,ENSBTAG00000007900,ENSBTAG00000006039,ENSBTAG00000020244,ENSBTAG00000012724,ENSBTAG00000006287,ENSBTAG00000020837,ENSBTAG00000001221,ENSBTAG00000002092,ENSBTAG00000008938,…
GO:1900121	negative regulation of receptor binding	biological_process	8.8674e-05	0.28826	3	177	10	19359	ENSBTAG00000023417,ENSBTAG00000000253,ENSBTAG00000001221
GO:0048583	regulation of response to stimulus	biological_process	8.898e-05	0.28826	47	177	2927	19359	ENSBTAG00000022007,ENSBTAG00000020837,ENSBTAG00000006862,ENSBTAG00000044068,ENSBTAG00000007900,ENSBTAG00000020244,ENSBTAG00000012724,ENSBTAG00000012657,ENSBTAG00000038619,ENSBTAG00000002092,ENSBTAG00000025471,ENSBTAG00000001221,ENSBTAG00000002564,ENSBTAG00000021799,ENSBTAG00000001037,ENSBTAG00000019805,ENSBTAG00000023417,ENSBTAG00000018270,ENSBTAG00000031231,ENSBTAG00000020283,ENSBTAG00000008259,…
GO:0051020	GTPase binding	molecular_function	0.00010268	0.28826	11	177	290	19359	ENSBTAG00000032089,ENSBTAG00000020837,ENSBTAG00000000490,ENSBTAG00000006039,ENSBTAG00000001533,ENSBTAG00000003192,ENSBTAG00000020215,ENSBTAG00000047628,ENSBTAG00000011292,ENSBTAG00000020067,ENSBTAG00000037703
GO:0051345	positive regulation of hydrolase activity	biological_process	0.00012676	0.30084	15	177	524	19359	ENSBTAG00000038235,ENSBTAG00000025471,ENSBTAG00000015609,ENSBTAG00000001221,ENSBTAG00000020067,ENSBTAG00000004305,ENSBTAG00000003959,ENSBTAG00000020837,ENSBTAG00000032089,ENSBTAG00000021799,ENSBTAG00000006287,ENSBTAG00000003192,ENSBTAG00000020244,ENSBTAG00000006039,ENSBTAG00000007900
GO:0043087	regulation of GTPase activity	biological_process	0.00013777	0.30084	12	177	353	19359	ENSBTAG00000015609,ENSBTAG00000005313,ENSBTAG00000004305,ENSBTAG00000020067,ENSBTAG00000032089,ENSBTAG00000020837,ENSBTAG00000003959,ENSBTAG00000000490,ENSBTAG00000006039,ENSBTAG00000012724,ENSBTAG00000003192,ENSBTAG00000006287
GO:0006203	dGTP catabolic process	biological_process	0.00024197	0.35695	2	177	3	19359	ENSBTAG00000002480,ENSBTAG00000022007
GO:0071898	regulation of estrogen receptor binding	biological_process	0.0002521	0.35695	2	177	3	19359	ENSBTAG00000023417,ENSBTAG00000001221
GO:0071899	negative regulation of estrogen receptor binding	biological_process	0.0002521	0.35695	2	177	3	19359	ENSBTAG00000023417,ENSBTAG00000001221
GO:0046060	dATP metabolic process	biological_process	0.00025429	0.35695	2	177	3	19359	ENSBTAG00000022007,ENSBTAG00000002480
GO:0046061	dATP catabolic process	biological_process	0.00025429	0.35695	2	177	3	19359	ENSBTAG00000002480,ENSBTAG00000022007
GO:0009966	regulation of signal transduction	biological_process	0.00042889	0.51403	36	177	2176	19359	ENSBTAG00000020350,ENSBTAG00000001922,ENSBTAG00000006039,ENSBTAG00000008938,ENSBTAG00000011292,ENSBTAG00000017871,ENSBTAG00000033313,ENSBTAG00000020426,ENSBTAG00000001694,ENSBTAG00000021097,ENSBTAG00000015609,ENSBTAG00000038235,ENSBTAG00000004305,ENSBTAG00000021378,ENSBTAG00000023635,ENSBTAG00000046339,ENSBTAG00000022007,ENSBTAG00000020837,ENSBTAG00000006862,ENSBTAG00000007900,ENSBTAG00000044068,…
GO:0060664	epithelial cell proliferation involved in salivary gland morphogenesis	biological_process	0.00047011	0.51403	2	177	4	19359	ENSBTAG00000001221,ENSBTAG00000025471
GO:1900120	regulation of receptor binding	biological_process	0.00048149	0.51403	3	177	17	19359	ENSBTAG00000001221,ENSBTAG00000000253,ENSBTAG00000023417
GO:2000343	positive regulation of chemokine (C-X-C motif) ligand 2 production	biological_process	0.00049543	0.51403	2	177	4	19359	ENSBTAG00000046773,ENSBTAG00000025471
GO:0046070	dGTP metabolic process	biological_process	0.00049698	0.51403	2	177	4	19359	ENSBTAG00000002480,ENSBTAG00000022007
GO:0044448	cell cortex part	cellular_component	0.00057657	0.56654	7	177	150	19359	ENSBTAG00000004553,ENSBTAG00000000888,ENSBTAG00000008606,ENSBTAG00000000490,ENSBTAG00000002564,ENSBTAG00000020215,ENSBTAG00000020067
GO:0005737	cytoplasm	cellular_component	0.00073725	0.67743	102	177	8677	19359	ENSBTAG00000004814,ENSBTAG00000020067,ENSBTAG00000031532,ENSBTAG00000015354,ENSBTAG00000013014,ENSBTAG00000000032,ENSBTAG00000001932,ENSBTAG00000006280,ENSBTAG00000019903,ENSBTAG00000008498,ENSBTAG00000008259,ENSBTAG00000015980,ENSBTAG00000003192,ENSBTAG00000003882,ENSBTAG00000020215,ENSBTAG00000013667,ENSBTAG00000023417,ENSBTAG00000009471,ENSBTAG00000016904,ENSBTAG00000008606,ENSBTAG00000019184,…
GO:0009146	purine nucleoside triphosphate catabolic process	biological_process	0.00079284	0.67743	2	177	5	19359	ENSBTAG00000002480,ENSBTAG00000022007
GO:0009217	purine deoxyribonucleoside triphosphate catabolic process	biological_process	0.00079284	0.67743	2	177	5	19359	ENSBTAG00000002480,ENSBTAG00000022007
GO:0031589	cell-substrate adhesion	biological_process	0.00083367	0.68263	9	177	259	19359	ENSBTAG00000020244,ENSBTAG00000012724,ENSBTAG00000001694,ENSBTAG00000044068,ENSBTAG00000006287,ENSBTAG00000001922,ENSBTAG00000015609,ENSBTAG00000005313,ENSBTAG00000008938
GO:0006195	purine nucleotide catabolic process	biological_process	0.0010777	0.7836	3	177	22	19359	ENSBTAG00000002480,ENSBTAG00000019684,ENSBTAG00000022007
GO:0022604	regulation of cell morphogenesis	biological_process	0.0011123	0.7836	12	177	446	19359	ENSBTAG00000012657,ENSBTAG00000020244,ENSBTAG00000006287,ENSBTAG00000018773,ENSBTAG00000000888,ENSBTAG00000032089,ENSBTAG00000009471,ENSBTAG00000017871,ENSBTAG00000046339,ENSBTAG00000015609,ENSBTAG00000008938,ENSBTAG00000005313
GO:0010952	positive regulation of peptidase activity	biological_process	0.0011302	0.7836	6	177	125	19359	ENSBTAG00000007900,ENSBTAG00000020244,ENSBTAG00000001221,ENSBTAG00000021799,ENSBTAG00000038235,ENSBTAG00000025471
GO:0009155	purine deoxyribonucleotide catabolic process	biological_process	0.0011504	0.7836	2	177	6	19359	ENSBTAG00000002480,ENSBTAG00000022007
GO:2000341	regulation of chemokine (C-X-C motif) ligand 2 production	biological_process	0.0011777	0.7836	2	177	6	19359	ENSBTAG00000025471,ENSBTAG00000046773
GO:0009215	purine deoxyribonucleoside triphosphate metabolic process	biological_process	0.0012092	0.7836	2	177	6	19359	ENSBTAG00000022007,ENSBTAG00000002480
GO:0023051	regulation of signaling	biological_process	0.00133	0.7836	38	177	2485	19359	ENSBTAG00000006039,ENSBTAG00000001922,ENSBTAG00000020350,ENSBTAG00000033313,ENSBTAG00000017871,ENSBTAG00000008938,ENSBTAG00000011292,ENSBTAG00000021097,ENSBTAG00000001694,ENSBTAG00000020426,ENSBTAG00000021378,ENSBTAG00000023635,ENSBTAG00000046339,ENSBTAG00000004305,ENSBTAG00000038235,ENSBTAG00000015609,ENSBTAG00000044068,ENSBTAG00000007900,ENSBTAG00000020244,ENSBTAG00000012724,ENSBTAG00000020837,…
GO:0016477	cell migration	biological_process	0.0013372	0.7836	21	177	1097	19359	ENSBTAG00000017871,ENSBTAG00000046937,ENSBTAG00000025471,ENSBTAG00000008938,ENSBTAG00000006039,ENSBTAG00000020244,ENSBTAG00000012724,ENSBTAG00000006287,ENSBTAG00000018773,ENSBTAG00000020837,ENSBTAG00000000253,ENSBTAG00000000032,ENSBTAG00000003387,ENSBTAG00000015609,ENSBTAG00000005313,ENSBTAG00000019805,ENSBTAG00000001694,ENSBTAG00000001533,ENSBTAG00000020764,ENSBTAG00000046773,ENSBTAG00000018270
GO:0055086	nucleobase-containing small molecule metabolic process	biological_process	0.0013456	0.7836	13	177	532	19359	ENSBTAG00000002480,ENSBTAG00000020551,ENSBTAG00000011274,ENSBTAG00000021635,ENSBTAG00000010991,ENSBTAG00000014642,ENSBTAG00000003025,ENSBTAG00000001440,ENSBTAG00000022058,ENSBTAG00000006305,ENSBTAG00000019684,ENSBTAG00000010206,ENSBTAG00000022007
GO:0005938	cell cortex	cellular_component	0.0013809	0.7836	8	177	225	19359	ENSBTAG00000002564,ENSBTAG00000020067,ENSBTAG00000000490,ENSBTAG00000020215,ENSBTAG00000000888,ENSBTAG00000004553,ENSBTAG00000008606,ENSBTAG00000018773
GO:0017048	Rho GTPase binding	molecular_function	0.0013956	0.7836	5	177	87	19359	ENSBTAG00000006039,ENSBTAG00000000490,ENSBTAG00000001533,ENSBTAG00000020837,ENSBTAG00000032089
GO:0007266	Rho protein signal transduction	biological_process	0.001548	0.78429	7	177	179	19359	ENSBTAG00000020837,ENSBTAG00000018773,ENSBTAG00000032089,ENSBTAG00000015609,ENSBTAG00000017871,ENSBTAG00000000490,ENSBTAG00000006039
GO:0009117	nucleotide metabolic process	biological_process	0.0015898	0.78429	12	177	477	19359	ENSBTAG00000022007,ENSBTAG00000010206,ENSBTAG00000019684,ENSBTAG00000022058,ENSBTAG00000006305,ENSBTAG00000001440,ENSBTAG00000003025,ENSBTAG00000014642,ENSBTAG00000011274,ENSBTAG00000021635,ENSBTAG00000020551,ENSBTAG00000002480
GO:0010646	regulation of cell communication	biological_process	0.0016171	0.78429	38	177	2511	19359	ENSBTAG00000021097,ENSBTAG00000001694,ENSBTAG00000020426,ENSBTAG00000023635,ENSBTAG00000021378,ENSBTAG00000046339,ENSBTAG00000004305,ENSBTAG00000015195,ENSBTAG00000038235,ENSBTAG00000015609,ENSBTAG00000006039,ENSBTAG00000001922,ENSBTAG00000020350,ENSBTAG00000033313,ENSBTAG00000017871,ENSBTAG00000008938,ENSBTAG00000011292,ENSBTAG00000031231,ENSBTAG00000020283,ENSBTAG00000019805,ENSBTAG00000023417,…
GO:0009151	purine deoxyribonucleotide metabolic process	biological_process	0.0016391	0.78429	2	177	7	19359	ENSBTAG00000022007,ENSBTAG00000002480
GO:0072567	chemokine (C-X-C motif) ligand 2 production	biological_process	0.0016544	0.78429	2	177	7	19359	ENSBTAG00000046773,ENSBTAG00000025471
GO:0030162	regulation of proteolysis	biological_process	0.0016614	0.78429	14	177	608	19359	ENSBTAG00000019805,ENSBTAG00000010681,ENSBTAG00000015116,ENSBTAG00000007900,ENSBTAG00000020244,ENSBTAG00000021799,ENSBTAG00000020426,ENSBTAG00000017871,ENSBTAG00000013653,ENSBTAG00000001221,ENSBTAG00000002092,ENSBTAG00000038235,ENSBTAG00000025471,ENSBTAG00000008938
GO:0030863	cortical cytoskeleton	cellular_component	0.0016762	0.78429	5	177	90	19359	ENSBTAG00000004553,ENSBTAG00000000888,ENSBTAG00000000490,ENSBTAG00000002564,ENSBTAG00000020067
GO:0022603	regulation of anatomical structure morphogenesis	biological_process	0.0018148	0.81681	17	177	819	19359	ENSBTAG00000015609,ENSBTAG00000005313,ENSBTAG00000019903,ENSBTAG00000046339,ENSBTAG00000032089,ENSBTAG00000009471,ENSBTAG00000006879,ENSBTAG00000018270,ENSBTAG00000008938,ENSBTAG00000025471,ENSBTAG00000017871,ENSBTAG00000000888,ENSBTAG00000018773,ENSBTAG00000012657,ENSBTAG00000020244,ENSBTAG00000007900,ENSBTAG00000006287
GO:0006753	nucleoside phosphate metabolic process	biological_process	0.0018288	0.81681	12	177	485	19359	ENSBTAG00000019684,ENSBTAG00000006305,ENSBTAG00000022058,ENSBTAG00000022007,ENSBTAG00000010206,ENSBTAG00000021635,ENSBTAG00000011274,ENSBTAG00000002480,ENSBTAG00000020551,ENSBTAG00000001440,ENSBTAG00000003025,ENSBTAG00000014642
GO:0043491	protein kinase B signaling	biological_process	0.0019967	0.86701	6	177	140	19359	ENSBTAG00000001221,ENSBTAG00000001694,ENSBTAG00000025471,ENSBTAG00000006862,ENSBTAG00000008938,ENSBTAG00000021799
GO:0043547	positive regulation of GTPase activity	biological_process	0.0020294	0.86701	9	177	296	19359	ENSBTAG00000006039,ENSBTAG00000006287,ENSBTAG00000003192,ENSBTAG00000032089,ENSBTAG00000020837,ENSBTAG00000003959,ENSBTAG00000004305,ENSBTAG00000020067,ENSBTAG00000015609
GO:0009204	deoxyribonucleoside triphosphate catabolic process	biological_process	0.0021992	0.91955	2	177	8	19359	ENSBTAG00000022007,ENSBTAG00000002480
GO:0019637	organophosphate metabolic process	biological_process	0.0023388	0.9501	17	177	848	19359	ENSBTAG00000019684,ENSBTAG00000006305,ENSBTAG00000001440,ENSBTAG00000014642,ENSBTAG00000002480,ENSBTAG00000020551,ENSBTAG00000013653,ENSBTAG00000004814,ENSBTAG00000003387,ENSBTAG00000022007,ENSBTAG00000010206,ENSBTAG00000012724,ENSBTAG00000013636,ENSBTAG00000022058,ENSBTAG00000003025,ENSBTAG00000011274,ENSBTAG00000021635
GO:0043085	positive regulation of catalytic activity	biological_process	0.0023845	0.9501	19	177	991	19359	ENSBTAG00000008938,ENSBTAG00000025471,ENSBTAG00000001221,ENSBTAG00000020837,ENSBTAG00000006287,ENSBTAG00000007900,ENSBTAG00000006039,ENSBTAG00000013636,ENSBTAG00000012724,ENSBTAG00000020244,ENSBTAG00000038235,ENSBTAG00000015609,ENSBTAG00000020067,ENSBTAG00000004305,ENSBTAG00000003959,ENSBTAG00000021799,ENSBTAG00000032089,ENSBTAG00000001037,ENSBTAG00000003192
GO:0040011	locomotion	biological_process	0.0024173	0.9501	24	177	1388	19359	ENSBTAG00000020837,ENSBTAG00000018773,ENSBTAG00000006287,ENSBTAG00000006039,ENSBTAG00000020244,ENSBTAG00000012657,ENSBTAG00000012724,ENSBTAG00000008938,ENSBTAG00000025471,ENSBTAG00000046937,ENSBTAG00000017871,ENSBTAG00000046773,ENSBTAG00000018270,ENSBTAG00000020215,ENSBTAG00000001694,ENSBTAG00000019805,ENSBTAG00000020764,ENSBTAG00000001533,ENSBTAG00000005313,ENSBTAG00000015609,ENSBTAG00000003387,…
GO:0055088	lipid homeostasis	biological_process	0.0025408	0.97906	5	177	101	19359	ENSBTAG00000020551,ENSBTAG00000013653,ENSBTAG00000015195,ENSBTAG00000010681,ENSBTAG00000021799
GO:0009166	nucleotide catabolic process	biological_process	0.0026511	0.9977	4	177	62	19359	ENSBTAG00000019684,ENSBTAG00000021635,ENSBTAG00000002480,ENSBTAG00000022007
GO:0019899	enzyme binding	molecular_function	0.0026907	0.9977	26	177	1548	19359	ENSBTAG00000020551,ENSBTAG00000031532,ENSBTAG00000020067,ENSBTAG00000047628,ENSBTAG00000002830,ENSBTAG00000023417,ENSBTAG00000001533,ENSBTAG00000000490,ENSBTAG00000015116,ENSBTAG00000020215,ENSBTAG00000003192,ENSBTAG00000018270,ENSBTAG00000001037,ENSBTAG00000032089,ENSBTAG00000002564,ENSBTAG00000037703,ENSBTAG00000001221,ENSBTAG00000011292,ENSBTAG00000008938,ENSBTAG00000025471,ENSBTAG00000006039,…
GO:0045862	positive regulation of proteolysis	biological_process	0.0027968	1	8	177	255	19359	ENSBTAG00000008938,ENSBTAG00000038235,ENSBTAG00000025471,ENSBTAG00000001221,ENSBTAG00000021799,ENSBTAG00000020244,ENSBTAG00000007900,ENSBTAG00000015116
GO:0055092	sterol homeostasis	biological_process	0.0030479	1	4	177	64	19359	ENSBTAG00000020551,ENSBTAG00000013653,ENSBTAG00000015195,ENSBTAG00000010681
GO:0060997	dendritic spine morphogenesis	biological_process	0.0033527	1	3	177	32	19359	ENSBTAG00000005313,ENSBTAG00000002564,ENSBTAG00000020244
GO:0046386	deoxyribose phosphate catabolic process	biological_process	0.003475	1	2	177	10	19359	ENSBTAG00000022007,ENSBTAG00000002480
GO:0048585	negative regulation of response to stimulus	biological_process	0.0035411	1	21	177	1184	19359	ENSBTAG00000023417,ENSBTAG00000001694,ENSBTAG00000020283,ENSBTAG00000021097,ENSBTAG00000002635,ENSBTAG00000015195,ENSBTAG00000004305,ENSBTAG00000020551,ENSBTAG00000046339,ENSBTAG00000008259,ENSBTAG00000012724,ENSBTAG00000020244,ENSBTAG00000044068,ENSBTAG00000010681,ENSBTAG00000022007,ENSBTAG00000020350,ENSBTAG00000006862,ENSBTAG00000001221,ENSBTAG00000011292,ENSBTAG00000008938,ENSBTAG00000025471
GO:0072523	purine-containing compound catabolic process	biological_process	0.0036419	1	3	177	33	19359	ENSBTAG00000019684,ENSBTAG00000002480,ENSBTAG00000022007
GO:0043281	regulation of cysteine-type endopeptidase activity involved in apoptotic process	biological_process	0.0036781	1	6	177	159	19359	ENSBTAG00000001221,ENSBTAG00000007900,ENSBTAG00000025471,ENSBTAG00000038235,ENSBTAG00000008938,ENSBTAG00000020426
GO:0009968	negative regulation of signal transduction	biological_process	0.0037075	1	17	177	880	19359	ENSBTAG00000020283,ENSBTAG00000021097,ENSBTAG00000023417,ENSBTAG00000001694,ENSBTAG00000046339,ENSBTAG00000004305,ENSBTAG00000008259,ENSBTAG00000012724,ENSBTAG00000020244,ENSBTAG00000044068,ENSBTAG00000006862,ENSBTAG00000022007,ENSBTAG00000020350,ENSBTAG00000001221,ENSBTAG00000011292,ENSBTAG00000025471,ENSBTAG00000008938
GO:0016045	detection of bacterium	biological_process	0.0037257	1	2	177	10	19359	ENSBTAG00000002635,ENSBTAG00000038235
GO:0035809	regulation of urine volume	biological_process	0.0037286	1	2	177	10	19359	ENSBTAG00000020426,ENSBTAG00000001912
GO:0030695	GTPase regulator activity	molecular_function	0.0039731	1	7	177	210	19359	ENSBTAG00000003959,ENSBTAG00000032089,ENSBTAG00000003192,ENSBTAG00000020067,ENSBTAG00000006039,ENSBTAG00000004305,ENSBTAG00000000490
GO:0048870	cell motility	biological_process	0.0040922	1	21	177	1204	19359	ENSBTAG00000017871,ENSBTAG00000008938,ENSBTAG00000025471,ENSBTAG00000046937,ENSBTAG00000006287,ENSBTAG00000020244,ENSBTAG00000012724,ENSBTAG00000006039,ENSBTAG00000020837,ENSBTAG00000018773,ENSBTAG00000003387,ENSBTAG00000000032,ENSBTAG00000000253,ENSBTAG00000005313,ENSBTAG00000015609,ENSBTAG00000046773,ENSBTAG00000018270,ENSBTAG00000001533,ENSBTAG00000020764,ENSBTAG00000019805,ENSBTAG00000001694
GO:0051674	localization of cell	biological_process	0.0040922	1	21	177	1204	19359	ENSBTAG00000020764,ENSBTAG00000001533,ENSBTAG00000019805,ENSBTAG00000001694,ENSBTAG00000046773,ENSBTAG00000018270,ENSBTAG00000015609,ENSBTAG00000005313,ENSBTAG00000000032,ENSBTAG00000000253,ENSBTAG00000003387,ENSBTAG00000018773,ENSBTAG00000020837,ENSBTAG00000012724,ENSBTAG00000020244,ENSBTAG00000006039,ENSBTAG00000006287,ENSBTAG00000046937,ENSBTAG00000025471,ENSBTAG00000008938,ENSBTAG00000017871
GO:2000242	negative regulation of reproductive process	biological_process	0.0041077	1	3	177	35	19359	ENSBTAG00000006039,ENSBTAG00000001221,ENSBTAG00000025471
GO:0009264	deoxyribonucleotide catabolic process	biological_process	0.0041517	1	2	177	11	19359	ENSBTAG00000002480,ENSBTAG00000022007
GO:0010648	negative regulation of cell communication	biological_process	0.0042362	1	18	177	968	19359	ENSBTAG00000001221,ENSBTAG00000008938,ENSBTAG00000025471,ENSBTAG00000011292,ENSBTAG00000044068,ENSBTAG00000020244,ENSBTAG00000012724,ENSBTAG00000020350,ENSBTAG00000022007,ENSBTAG00000006862,ENSBTAG00000004305,ENSBTAG00000015195,ENSBTAG00000046339,ENSBTAG00000008259,ENSBTAG00000001694,ENSBTAG00000023417,ENSBTAG00000021097,ENSBTAG00000020283
GO:0000185	activation of MAPKKK activity	biological_process	0.0042795	1	2	177	11	19359	ENSBTAG00000001037,ENSBTAG00000025471
GO:1901292	nucleoside phosphate catabolic process	biological_process	0.0043362	1	4	177	71	19359	ENSBTAG00000022007,ENSBTAG00000019684,ENSBTAG00000002480,ENSBTAG00000021635
GO:0071803	positive regulation of podosome assembly	biological_process	0.0043987	1	2	177	11	19359	ENSBTAG00000025471,ENSBTAG00000008938
GO:0031998	regulation of fatty acid beta-oxidation	biological_process	0.0044802	1	2	177	11	19359	ENSBTAG00000022058,ENSBTAG00000020551
GO:0098543	detection of other organism	biological_process	0.0045491	1	2	177	11	19359	ENSBTAG00000038235,ENSBTAG00000002635
GO:0009109	coenzyme catabolic process	biological_process	0.0045866	1	2	177	11	19359	ENSBTAG00000020551,ENSBTAG00000021635
GO:0071383	cellular response to steroid hormone stimulus	biological_process	0.0045941	1	5	177	116	19359	ENSBTAG00000015195,ENSBTAG00000023417,ENSBTAG00000010681,ENSBTAG00000001221,ENSBTAG00000008634
GO:0010950	positive regulation of endopeptidase activity	biological_process	0.0046187	1	5	177	116	19359	ENSBTAG00000038235,ENSBTAG00000025471,ENSBTAG00000007900,ENSBTAG00000020244,ENSBTAG00000001221
GO:0043123	positive regulation of I-kappaB kinase/NF-kappaB signaling	biological_process	0.0047406	1	5	177	116	19359	ENSBTAG00000025471,ENSBTAG00000038235,ENSBTAG00000021378,ENSBTAG00000023635,ENSBTAG00000012724
GO:0050790	regulation of catalytic activity	biological_process	0.0049162	1	27	177	1716	19359	ENSBTAG00000000490,ENSBTAG00000020283,ENSBTAG00000003192,ENSBTAG00000001037,ENSBTAG00000032089,ENSBTAG00000020426,ENSBTAG00000021799,ENSBTAG00000003959,ENSBTAG00000015527,ENSBTAG00000004305,ENSBTAG00000020067,ENSBTAG00000015609,ENSBTAG00000005313,ENSBTAG00000038235,ENSBTAG00000020244,ENSBTAG00000012724,ENSBTAG00000013636,ENSBTAG00000006039,ENSBTAG00000007900,ENSBTAG00000006287,ENSBTAG00000022058,…
GO:0052547	regulation of peptidase activity	biological_process	0.0049746	1	9	177	346	19359	ENSBTAG00000001221,ENSBTAG00000038235,ENSBTAG00000025471,ENSBTAG00000008938,ENSBTAG00000002092,ENSBTAG00000007900,ENSBTAG00000020244,ENSBTAG00000020426,ENSBTAG00000021799
GO:0030866	cortical actin cytoskeleton organization	biological_process	0.0050806	1	3	177	37	19359	ENSBTAG00000000490,ENSBTAG00000020067,ENSBTAG00000025471
GO:0009143	nucleoside triphosphate catabolic process	biological_process	0.0052672	1	2	177	12	19359	ENSBTAG00000002480,ENSBTAG00000022007
GO:0001228	transcriptional activator activity, RNA polymerase II transcription regulatory region sequence-specific binding	molecular_function	0.005433	1	9	177	354	19359	ENSBTAG00000031231,ENSBTAG00000018270,ENSBTAG00000006879,ENSBTAG00000010681,ENSBTAG00000006862,ENSBTAG00000020426,ENSBTAG00000013653,ENSBTAG00000008182,ENSBTAG00000008520
GO:1902004	positive regulation of beta-amyloid formation	biological_process	0.0054339	1	2	177	12	19359	ENSBTAG00000025471,ENSBTAG00000020244
GO:0048545	response to steroid hormone	biological_process	0.0054928	1	6	177	172	19359	ENSBTAG00000008634,ENSBTAG00000001221,ENSBTAG00000010681,ENSBTAG00000015195,ENSBTAG00000023417,ENSBTAG00000025471
GO:0017017	MAP kinase tyrosine/serine/threonine phosphatase activity	molecular_function	0.0058098	1	2	177	13	19359	ENSBTAG00000020350,ENSBTAG00000020283
GO:1902531	regulation of intracellular signal transduction	biological_process	0.0059402	1	22	177	1324	19359	ENSBTAG00000025471,ENSBTAG00000008938,ENSBTAG00000011292,ENSBTAG00000017871,ENSBTAG00000033313,ENSBTAG00000001221,ENSBTAG00000020350,ENSBTAG00000001922,ENSBTAG00000006862,ENSBTAG00000020837,ENSBTAG00000007900,ENSBTAG00000006039,ENSBTAG00000020244,ENSBTAG00000012724,ENSBTAG00000015609,ENSBTAG00000038235,ENSBTAG00000013014,ENSBTAG00000021378,ENSBTAG00000023635,ENSBTAG00000021799,ENSBTAG00000001037,…
GO:0042228	interleukin-8 biosynthetic process	biological_process	0.005974	1	2	177	13	19359	ENSBTAG00000025471,ENSBTAG00000038235
GO:2000116	regulation of cysteine-type endopeptidase activity	biological_process	0.0060247	1	6	177	176	19359	ENSBTAG00000038235,ENSBTAG00000008938,ENSBTAG00000025471,ENSBTAG00000020426,ENSBTAG00000001221,ENSBTAG00000007900
GO:0030036	actin cytoskeleton organization	biological_process	0.0063829	1	12	177	556	19359	ENSBTAG00000032089,ENSBTAG00000000888,ENSBTAG00000004553,ENSBTAG00000018773,ENSBTAG00000011017,ENSBTAG00000020764,ENSBTAG00000006039,ENSBTAG00000000490,ENSBTAG00000006287,ENSBTAG00000008938,ENSBTAG00000025471,ENSBTAG00000020067
GO:0002520	immune system development	biological_process	0.0064616	1	14	177	708	19359	ENSBTAG00000002635,ENSBTAG00000013653,ENSBTAG00000015609,ENSBTAG00000008259,ENSBTAG00000005313,ENSBTAG00000025471,ENSBTAG00000008938,ENSBTAG00000020764,ENSBTAG00000001694,ENSBTAG00000031231,ENSBTAG00000015980,ENSBTAG00000000888,ENSBTAG00000022007,ENSBTAG00000007117
GO:0050995	negative regulation of lipid catabolic process	biological_process	0.006747	1	2	177	14	19359	ENSBTAG00000022058,ENSBTAG00000025471
GO:0044444	cytoplasmic part	cellular_component	0.0067772	1	80	177	6856	19359	ENSBTAG00000006305,ENSBTAG00000046773,ENSBTAG00000015116,ENSBTAG00000000490,ENSBTAG00000001731,ENSBTAG00000021282,ENSBTAG00000013653,ENSBTAG00000021378,ENSBTAG00000003387,ENSBTAG00000020551,ENSBTAG00000000532,ENSBTAG00000034139,ENSBTAG00000000888,ENSBTAG00000011274,ENSBTAG00000033313,ENSBTAG00000018723,ENSBTAG00000002583,ENSBTAG00000018270,ENSBTAG00000019684,ENSBTAG00000019805,ENSBTAG00000017069,…
GO:0031234	extrinsic component of cytoplasmic side of plasma membrane	cellular_component	0.0067861	1	4	177	80	19359	ENSBTAG00000008938,ENSBTAG00000017871,ENSBTAG00000002564,ENSBTAG00000012181
GO:0030865	cortical cytoskeleton organization	biological_process	0.0068167	1	3	177	41	19359	ENSBTAG00000025471,ENSBTAG00000020067,ENSBTAG00000000490
GO:0044424	intracellular part	cellular_component	0.0068884	1	125	177	11775	19359	ENSBTAG00000014642,ENSBTAG00000002678,ENSBTAG00000031231,ENSBTAG00000018270,ENSBTAG00000003947,ENSBTAG00000020283,ENSBTAG00000019805,ENSBTAG00000017069,ENSBTAG00000019684,ENSBTAG00000015527,ENSBTAG00000020853,ENSBTAG00000021799,ENSBTAG00000000939,ENSBTAG00000001037,ENSBTAG00000016867,ENSBTAG00000001221,ENSBTAG00000038323,ENSBTAG00000006287,ENSBTAG00000013636,ENSBTAG00000007900,ENSBTAG00000012724,…
GO:0071801	regulation of podosome assembly	biological_process	0.0072797	1	2	177	14	19359	ENSBTAG00000025471,ENSBTAG00000008938
GO:0000978	RNA polymerase II core promoter proximal region sequence-specific DNA binding	molecular_function	0.0073589	1	10	177	438	19359	ENSBTAG00000001221,ENSBTAG00000008182,ENSBTAG00000008520,ENSBTAG00000018270,ENSBTAG00000031231,ENSBTAG00000006879,ENSBTAG00000003947,ENSBTAG00000010681,ENSBTAG00000011001,ENSBTAG00000020426
GO:0050994	regulation of lipid catabolic process	biological_process	0.0074513	1	3	177	44	19359	ENSBTAG00000025471,ENSBTAG00000022058,ENSBTAG00000020551
GO:0004551	nucleotide diphosphatase activity	molecular_function	0.0075137	1	2	177	14	19359	ENSBTAG00000019684,ENSBTAG00000021635
GO:0005622	intracellular	cellular_component	0.0075776	1	126	177	11916	19359	ENSBTAG00000014032,ENSBTAG00000012657,ENSBTAG00000022058,ENSBTAG00000004553,ENSBTAG00000018773,ENSBTAG00000010206,ENSBTAG00000002564,ENSBTAG00000037703,ENSBTAG00000018722,ENSBTAG00000025471,ENSBTAG00000023417,ENSBTAG00000013667,ENSBTAG00000003882,ENSBTAG00000020215,ENSBTAG00000003192,ENSBTAG00000015980,ENSBTAG00000032089,ENSBTAG00000019184,ENSBTAG00000008606,ENSBTAG00000006934,ENSBTAG00000009471,…
GO:0023057	negative regulation of signaling	biological_process	0.0076732	1	17	177	948	19359	ENSBTAG00000020350,ENSBTAG00000022007,ENSBTAG00000006862,ENSBTAG00000044068,ENSBTAG00000020244,ENSBTAG00000012724,ENSBTAG00000008938,ENSBTAG00000025471,ENSBTAG00000011292,ENSBTAG00000001221,ENSBTAG00000001694,ENSBTAG00000023417,ENSBTAG00000021097,ENSBTAG00000020283,ENSBTAG00000008259,ENSBTAG00000004305,ENSBTAG00000046339
GO:0044110	growth involved in symbiotic interaction	biological_process	0.0077465	1	2	177	15	19359	ENSBTAG00000002635,ENSBTAG00000025471
GO:0044116	growth of symbiont involved in interaction with host	biological_process	0.0077465	1	2	177	15	19359	ENSBTAG00000025471,ENSBTAG00000002635
GO:0044117	growth of symbiont in host	biological_process	0.0077465	1	2	177	15	19359	ENSBTAG00000002635,ENSBTAG00000025471
GO:0033549	MAP kinase phosphatase activity	molecular_function	0.0078559	1	2	177	15	19359	ENSBTAG00000020350,ENSBTAG00000020283
GO:0005102	receptor binding	molecular_function	0.0078559	1	20	177	1211	19359	ENSBTAG00000032089,ENSBTAG00000027357,ENSBTAG00000004048,ENSBTAG00000049058,ENSBTAG00000010991,ENSBTAG00000021378,ENSBTAG00000018773,ENSBTAG00000020837,ENSBTAG00000020244,ENSBTAG00000010786,ENSBTAG00000010681,ENSBTAG00000012181,ENSBTAG00000046937,ENSBTAG00000038619,ENSBTAG00000008938,ENSBTAG00000025471,ENSBTAG00000017871,ENSBTAG00000046022,ENSBTAG00000002564,ENSBTAG00000001221
GO:0009200	deoxyribonucleoside triphosphate metabolic process	biological_process	0.0080638	1	2	177	15	19359	ENSBTAG00000002480,ENSBTAG00000022007
GO:0015098	molybdate ion transmembrane transporter activity	molecular_function	0.008174	1	1	177	1	19359	ENSBTAG00000008933
GO:0015689	molybdate ion transport	biological_process	0.008174	1	1	177	1	19359	ENSBTAG00000008933
GO:0061048	negative regulation of branching involved in lung morphogenesis	biological_process	0.0083035	1	1	177	1	19359	ENSBTAG00000025471
GO:0072564	blood microparticle formation	biological_process	0.0083035	1	1	177	1	19359	ENSBTAG00000025471
GO:2000332	regulation of blood microparticle formation	biological_process	0.0083035	1	1	177	1	19359	ENSBTAG00000025471
GO:2000334	positive regulation of blood microparticle formation	biological_process	0.0083035	1	1	177	1	19359	ENSBTAG00000025471
GO:1902993	positive regulation of amyloid precursor protein catabolic process	biological_process	0.0084259	1	2	177	15	19359	ENSBTAG00000020244,ENSBTAG00000025471
GO:0051900	regulation of mitochondrial depolarization	biological_process	0.0084753	1	2	177	15	19359	ENSBTAG00000020551,ENSBTAG00000008938
GO:0055081	anion homeostasis	biological_process	0.0084836	1	3	177	45	19359	ENSBTAG00000020551,ENSBTAG00000020426,ENSBTAG00000021799
GO:0097162	MADS box domain binding	molecular_function	0.0085023	1	1	177	1	19359	ENSBTAG00000001221
GO:0036219	GTP diphosphatase activity	molecular_function	0.0085407	1	1	177	1	19359	ENSBTAG00000002480
GO:0047693	ATP diphosphatase activity	molecular_function	0.0085407	1	1	177	1	19359	ENSBTAG00000002480
GO:0004516	nicotinate phosphoribosyltransferase activity	molecular_function	0.0085472	1	1	177	1	19359	ENSBTAG00000014642
GO:0019357	nicotinate nucleotide biosynthetic process	biological_process	0.0085472	1	1	177	1	19359	ENSBTAG00000014642
GO:0019358	nicotinate nucleotide salvage	biological_process	0.0085472	1	1	177	1	19359	ENSBTAG00000014642
GO:0019365	pyridine nucleotide salvage	biological_process	0.0085472	1	1	177	1	19359	ENSBTAG00000014642
GO:0034355	NAD salvage	biological_process	0.0085472	1	1	177	1	19359	ENSBTAG00000014642
GO:0046497	nicotinate nucleotide metabolic process	biological_process	0.0085472	1	1	177	1	19359	ENSBTAG00000014642
GO:0000987	core promoter proximal region sequence-specific DNA binding	molecular_function	0.0085986	1	10	177	448	19359	ENSBTAG00000008520,ENSBTAG00000008182,ENSBTAG00000001221,ENSBTAG00000020426,ENSBTAG00000010681,ENSBTAG00000011001,ENSBTAG00000018270,ENSBTAG00000031231,ENSBTAG00000003947,ENSBTAG00000006879
GO:0001159	core promoter proximal region DNA binding	molecular_function	0.0085986	1	10	177	448	19359	ENSBTAG00000020426,ENSBTAG00000010681,ENSBTAG00000011001,ENSBTAG00000031231,ENSBTAG00000018270,ENSBTAG00000003947,ENSBTAG00000006879,ENSBTAG00000008520,ENSBTAG00000008182,ENSBTAG00000001221
GO:0060589	nucleoside-triphosphatase regulator activity	molecular_function	0.0086437	1	7	177	244	19359	ENSBTAG00000032089,ENSBTAG00000003959,ENSBTAG00000000490,ENSBTAG00000006039,ENSBTAG00000004305,ENSBTAG00000020067,ENSBTAG00000003192
GO:0097061	dendritic spine organization	biological_process	0.0087454	1	3	177	45	19359	ENSBTAG00000002564,ENSBTAG00000020244,ENSBTAG00000005313
GO:0019679	propionate metabolic process, methylcitrate cycle	biological_process	0.0090697	1	1	177	1	19359	ENSBTAG00000008259
GO:0047547	2-methylcitrate dehydratase activity	molecular_function	0.0090697	1	1	177	1	19359	ENSBTAG00000008259
GO:0047613	aconitate decarboxylase activity	molecular_function	0.0090697	1	1	177	1	19359	ENSBTAG00000008259
GO:0007264	small GTPase mediated signal transduction	biological_process	0.0092132	1	10	177	442	19359	ENSBTAG00000008938,ENSBTAG00000011292,ENSBTAG00000015609,ENSBTAG00000055156,ENSBTAG00000017871,ENSBTAG00000020837,ENSBTAG00000018773,ENSBTAG00000032089,ENSBTAG00000006039,ENSBTAG00000000490
GO:0002922	positive regulation of humoral immune response	biological_process	0.0092692	1	2	177	16	19359	ENSBTAG00000008259,ENSBTAG00000025471
GO:0071396	cellular response to lipid	biological_process	0.0092772	1	8	177	314	19359	ENSBTAG00000008259,ENSBTAG00000025471,ENSBTAG00000015195,ENSBTAG00000001221,ENSBTAG00000008634,ENSBTAG00000013653,ENSBTAG00000023417,ENSBTAG00000010681
GO:0005779	integral component of peroxisomal membrane	cellular_component	0.0093791	1	2	177	16	19359	ENSBTAG00000007900,ENSBTAG00000020551
GO:0031231	intrinsic component of peroxisomal membrane	cellular_component	0.0093791	1	2	177	16	19359	ENSBTAG00000007900,ENSBTAG00000020551
GO:0009226	nucleotide-sugar biosynthetic process	biological_process	0.0094114	1	2	177	16	19359	ENSBTAG00000001440,ENSBTAG00000010206
GO:0004092	carnitine O-acetyltransferase activity	molecular_function	0.0094567	1	1	177	1	19359	ENSBTAG00000001932
GO:0042883	cysteine transport	biological_process	0.0094648	1	1	177	1	19359	ENSBTAG00000013653
GO:1903353	regulation of nucleus organization	biological_process	0.0094648	1	1	177	1	19359	ENSBTAG00000013653
GO:0090341	negative regulation of secretion of lysosomal enzymes	biological_process	0.0094924	1	1	177	1	19359	ENSBTAG00000010681
GO:0008386	cholesterol monooxygenase (side-chain-cleaving) activity	molecular_function	0.0095005	1	1	177	1	19359	ENSBTAG00000006934
GO:0015607	fatty-acyl-CoA transporter activity	molecular_function	0.0095573	1	1	177	1	19359	ENSBTAG00000020551
GO:0036113	very long-chain fatty-acyl-CoA catabolic process	biological_process	0.0095573	1	1	177	1	19359	ENSBTAG00000020551
GO:0031177	phosphopantetheine binding	molecular_function	0.009588	1	1	177	1	19359	ENSBTAG00000015980
GO:0072521	purine-containing compound metabolic process	biological_process	0.0096135	1	9	177	387	19359	ENSBTAG00000019684,ENSBTAG00000006305,ENSBTAG00000022058,ENSBTAG00000022007,ENSBTAG00000010991,ENSBTAG00000020551,ENSBTAG00000002480,ENSBTAG00000011274,ENSBTAG00000003025
GO:0032458	slow endocytic recycling	biological_process	0.0096264	1	1	177	1	19359	ENSBTAG00000037703
GO:0043849	Ras palmitoyltransferase activity	molecular_function	0.0096287	1	1	177	1	19359	ENSBTAG00000015354
GO:0097273	creatinine homeostasis	biological_process	0.0096293	1	1	177	1	19359	ENSBTAG00000020426
GO:0097275	cellular ammonia homeostasis	biological_process	0.0096293	1	1	177	1	19359	ENSBTAG00000020426
GO:0097276	cellular creatinine homeostasis	biological_process	0.0096293	1	1	177	1	19359	ENSBTAG00000020426
GO:0097277	cellular urea homeostasis	biological_process	0.0096293	1	1	177	1	19359	ENSBTAG00000020426
GO:0019115	benzaldehyde dehydrogenase activity	molecular_function	0.0096293	1	1	177	1	19359	ENSBTAG00000034139
GO:0004838	L-tyrosine:2-oxoglutarate aminotransferase activity	molecular_function	0.0096294	1	1	177	1	19359	ENSBTAG00000002214
GO:0008832	dGTPase activity	molecular_function	0.0096294	1	1	177	1	19359	ENSBTAG00000022007
GO:0016793	triphosphoric monoester hydrolase activity	molecular_function	0.0096294	1	1	177	1	19359	ENSBTAG00000022007
GO:0030729	acetoacetate-CoA ligase activity	molecular_function	0.0096294	1	1	177	1	19359	ENSBTAG00000005678
GO:0032560	guanyl deoxyribonucleotide binding	molecular_function	0.0096294	1	1	177	1	19359	ENSBTAG00000022007
GO:0032567	dGTP binding	molecular_function	0.0096294	1	1	177	1	19359	ENSBTAG00000022007
GO:0035373	chondroitin sulfate proteoglycan binding	molecular_function	0.0096294	1	1	177	1	19359	ENSBTAG00000000253
GO:0052840	inositol diphosphate tetrakisphosphate diphosphatase activity	molecular_function	0.0096294	1	1	177	1	19359	ENSBTAG00000019684
GO:0052842	inositol diphosphate pentakisphosphate diphosphatase activity	molecular_function	0.0096294	1	1	177	1	19359	ENSBTAG00000019684
GO:0070547	L-tyrosine aminotransferase activity	molecular_function	0.0096294	1	1	177	1	19359	ENSBTAG00000002214
GO:0071544	diphosphoinositol polyphosphate catabolic process	biological_process	0.0096294	1	1	177	1	19359	ENSBTAG00000019684
GO:0090215	regulation of 1-phosphatidylinositol-4-phosphate 5-kinase activity	biological_process	0.0096294	1	1	177	1	19359	ENSBTAG00000013636
GO:0090216	positive regulation of 1-phosphatidylinositol-4-phosphate 5-kinase activity	biological_process	0.0096294	1	1	177	1	19359	ENSBTAG00000013636
GO:0097510	base-excision repair, AP site formation via deaminated base removal	biological_process	0.0096294	1	1	177	1	19359	ENSBTAG00000022058
GO:2001295	malonyl-CoA biosynthetic process	biological_process	0.0096294	1	1	177	1	19359	ENSBTAG00000022058
GO:0051882	mitochondrial depolarization	biological_process	0.0096434	1	2	177	16	19359	ENSBTAG00000020551,ENSBTAG00000008938
GO:0051187	cofactor catabolic process	biological_process	0.0096629	1	2	177	16	19359	ENSBTAG00000020551,ENSBTAG00000021635
GO:0098581	detection of external biotic stimulus	biological_process	0.0097461	1	2	177	16	19359	ENSBTAG00000038235,ENSBTAG00000002635
GO:0035337	fatty-acyl-CoA metabolic process	biological_process	0.0097962	1	2	177	16	19359	ENSBTAG00000022058,ENSBTAG00000020551
GO:0034754	cellular hormone metabolic process	biological_process	0.010306	1	4	177	91	19359	ENSBTAG00000034139,ENSBTAG00000006934,ENSBTAG00000016867,ENSBTAG00000010991
GO:0043280	positive regulation of cysteine-type endopeptidase activity involved in apoptotic process	biological_process	0.010403	1	4	177	91	19359	ENSBTAG00000038235,ENSBTAG00000025471,ENSBTAG00000001221,ENSBTAG00000007900
GO:0051179	localization	biological_process	0.010603	1	61	177	5011	19359	ENSBTAG00000018773,ENSBTAG00000044048,ENSBTAG00000020837,ENSBTAG00000007900,ENSBTAG00000012657,ENSBTAG00000020244,ENSBTAG00000012724,ENSBTAG00000022058,ENSBTAG00000006287,ENSBTAG00000025471,ENSBTAG00000018722,ENSBTAG00000001221,ENSBTAG00000037703,ENSBTAG00000002564,ENSBTAG00000008606,ENSBTAG00000021799,ENSBTAG00000019184,ENSBTAG00000001037,ENSBTAG00000015527,ENSBTAG00000020853,ENSBTAG00000019805,…
GO:0004550	nucleoside diphosphate kinase activity	molecular_function	0.010666	1	2	177	17	19359	ENSBTAG00000006305,ENSBTAG00000003025
GO:0031348	negative regulation of defense response	biological_process	0.01091	1	5	177	143	19359	ENSBTAG00000022007,ENSBTAG00000010681,ENSBTAG00000001694,ENSBTAG00000002635,ENSBTAG00000020551
GO:0019904	protein domain specific binding	molecular_function	0.011078	1	10	177	457	19359	ENSBTAG00000020837,ENSBTAG00000015527,ENSBTAG00000011017,ENSBTAG00000013653,ENSBTAG00000020067,ENSBTAG00000001221,ENSBTAG00000000032,ENSBTAG00000038235,ENSBTAG00000008938,ENSBTAG00000002830
GO:0005096	GTPase activator activity	molecular_function	0.011225	1	6	177	196	19359	ENSBTAG00000006039,ENSBTAG00000004305,ENSBTAG00000003192,ENSBTAG00000020067,ENSBTAG00000032089,ENSBTAG00000003959
GO:0044281	small molecule metabolic process	biological_process	0.011609	1	23	177	1488	19359	ENSBTAG00000021635,ENSBTAG00000011274,ENSBTAG00000016867,ENSBTAG00000003025,ENSBTAG00000025471,ENSBTAG00000002214,ENSBTAG00000022058,ENSBTAG00000022007,ENSBTAG00000007449,ENSBTAG00000034139,ENSBTAG00000010206,ENSBTAG00000010991,ENSBTAG00000001932,ENSBTAG00000013653,ENSBTAG00000020551,ENSBTAG00000002480,ENSBTAG00000008259,ENSBTAG00000001440,ENSBTAG00000014642,ENSBTAG00000019684,ENSBTAG00000015980,…
GO:0071702	organic substance transport	biological_process	0.011791	1	28	177	1923	19359	ENSBTAG00000019903,ENSBTAG00000008498,ENSBTAG00000008568,ENSBTAG00000047628,ENSBTAG00000001440,ENSBTAG00000020551,ENSBTAG00000013653,ENSBTAG00000023635,ENSBTAG00000021378,ENSBTAG00000015195,ENSBTAG00000015354,ENSBTAG00000010991,ENSBTAG00000020853,ENSBTAG00000008606,ENSBTAG00000021799,ENSBTAG00000020426,ENSBTAG00000020215,ENSBTAG00000046773,ENSBTAG00000003192,ENSBTAG00000013667,ENSBTAG00000019805,…
GO:0071800	podosome assembly	biological_process	0.012098	1	2	177	18	19359	ENSBTAG00000008938,ENSBTAG00000025471
GO:0000145	exocyst	cellular_component	0.012264	1	2	177	18	19359	ENSBTAG00000008606,ENSBTAG00000020215
GO:0065009	regulation of molecular function	biological_process	0.012481	1	31	177	2202	19359	ENSBTAG00000020244,ENSBTAG00000012724,ENSBTAG00000006039,ENSBTAG00000013636,ENSBTAG00000007900,ENSBTAG00000010681,ENSBTAG00000022058,ENSBTAG00000006287,ENSBTAG00000020350,ENSBTAG00000000888,ENSBTAG00000020837,ENSBTAG00000001221,ENSBTAG00000002092,ENSBTAG00000008938,ENSBTAG00000025471,ENSBTAG00000023417,ENSBTAG00000000490,ENSBTAG00000020283,ENSBTAG00000003192,ENSBTAG00000001037,ENSBTAG00000032089,…
GO:0050777	negative regulation of immune response	biological_process	0.012485	1	4	177	96	19359	ENSBTAG00000025471,ENSBTAG00000022007,ENSBTAG00000002635,ENSBTAG00000001694
GO:0012505	endomembrane system	cellular_component	0.01257	1	37	177	2739	19359	ENSBTAG00000020613,ENSBTAG00000020350,ENSBTAG00000049897,ENSBTAG00000008938,ENSBTAG00000011292,ENSBTAG00000033313,ENSBTAG00000021282,ENSBTAG00000010637,ENSBTAG00000046773,ENSBTAG00000001694,ENSBTAG00000001731,ENSBTAG00000001533,ENSBTAG00000006657,ENSBTAG00000047628,ENSBTAG00000013653,ENSBTAG00000020551,ENSBTAG00000015195,ENSBTAG00000022731,ENSBTAG00000012724,ENSBTAG00000025471,ENSBTAG00000018722,…
GO:0050728	negative regulation of inflammatory response	biological_process	0.012646	1	4	177	97	19359	ENSBTAG00000020551,ENSBTAG00000002635,ENSBTAG00000010681,ENSBTAG00000001694
GO:0033036	macromolecule localization	biological_process	0.012712	1	31	177	2195	19359	ENSBTAG00000018722,ENSBTAG00000037703,ENSBTAG00000002564,ENSBTAG00000001221,ENSBTAG00000008938,ENSBTAG00000025471,ENSBTAG00000048071,ENSBTAG00000022058,ENSBTAG00000010681,ENSBTAG00000007900,ENSBTAG00000012724,ENSBTAG00000020837,ENSBTAG00000023635,ENSBTAG00000021378,ENSBTAG00000020551,ENSBTAG00000015354,ENSBTAG00000015195,ENSBTAG00000019903,ENSBTAG00000008498,ENSBTAG00000047628,ENSBTAG00000001440,…
GO:0044093	positive regulation of molecular function	biological_process	0.012898	1	20	177	1247	19359	ENSBTAG00000003192,ENSBTAG00000021799,ENSBTAG00000032089,ENSBTAG00000001037,ENSBTAG00000003959,ENSBTAG00000004305,ENSBTAG00000020067,ENSBTAG00000015609,ENSBTAG00000038235,ENSBTAG00000013636,ENSBTAG00000007900,ENSBTAG00000006039,ENSBTAG00000012724,ENSBTAG00000020244,ENSBTAG00000006287,ENSBTAG00000000888,ENSBTAG00000020837,ENSBTAG00000001221,ENSBTAG00000008938,ENSBTAG00000025471
GO:0017049	GTP-Rho binding	molecular_function	0.013186	1	2	177	19	19359	ENSBTAG00000032089,ENSBTAG00000000490
GO:0030029	actin filament-based process	biological_process	0.013205	1	12	177	613	19359	ENSBTAG00000006039,ENSBTAG00000000490,ENSBTAG00000020764,ENSBTAG00000006287,ENSBTAG00000018773,ENSBTAG00000000888,ENSBTAG00000032089,ENSBTAG00000004553,ENSBTAG00000011017,ENSBTAG00000020067,ENSBTAG00000025471,ENSBTAG00000008938
GO:0051881	regulation of mitochondrial membrane potential	biological_process	0.01327	1	3	177	53	19359	ENSBTAG00000008938,ENSBTAG00000003387,ENSBTAG00000020551
GO:0010719	negative regulation of epithelial to mesenchymal transition	biological_process	0.01343	1	2	177	19	19359	ENSBTAG00000046339,ENSBTAG00000020244
GO:0046320	regulation of fatty acid oxidation	biological_process	0.013463	1	2	177	19	19359	ENSBTAG00000022058,ENSBTAG00000020551
GO:0001779	natural killer cell differentiation	biological_process	0.013464	1	2	177	19	19359	ENSBTAG00000002635,ENSBTAG00000001694
GO:0009595	detection of biotic stimulus	biological_process	0.013492	1	2	177	19	19359	ENSBTAG00000038235,ENSBTAG00000002635
GO:0097320	membrane tubulation	biological_process	0.013841	1	2	177	19	19359	ENSBTAG00000018722,ENSBTAG00000037703
GO:0009394	2'-deoxyribonucleotide metabolic process	biological_process	0.014074	1	2	177	20	19359	ENSBTAG00000022007,ENSBTAG00000002480
GO:0000188	inactivation of MAPK activity	biological_process	0.014096	1	2	177	20	19359	ENSBTAG00000020350,ENSBTAG00000020283
GO:0060996	dendritic spine development	biological_process	0.01448	1	3	177	54	19359	ENSBTAG00000005313,ENSBTAG00000020244,ENSBTAG00000002564
GO:0006163	purine nucleotide metabolic process	biological_process	0.014497	1	8	177	346	19359	ENSBTAG00000011274,ENSBTAG00000002480,ENSBTAG00000020551,ENSBTAG00000003025,ENSBTAG00000019684,ENSBTAG00000022058,ENSBTAG00000006305,ENSBTAG00000022007
GO:0098542	defense response to other organism	biological_process	0.014558	1	8	177	351	19359	ENSBTAG00000002635,ENSBTAG00000023635,ENSBTAG00000046937,ENSBTAG00000025471,ENSBTAG00000038235,ENSBTAG00000048737,ENSBTAG00000031231,ENSBTAG00000022007
GO:0005777	peroxisome	cellular_component	0.014716	1	4	177	100	19359	ENSBTAG00000001932,ENSBTAG00000007900,ENSBTAG00000020551,ENSBTAG00000021635
GO:0042579	microbody	cellular_component	0.014716	1	4	177	100	19359	ENSBTAG00000020551,ENSBTAG00000021635,ENSBTAG00000001932,ENSBTAG00000007900
GO:0031683	G-protein beta/gamma-subunit complex binding	molecular_function	0.014969	1	2	177	20	19359	ENSBTAG00000012181,ENSBTAG00000017871
GO:2001056	positive regulation of cysteine-type endopeptidase activity	biological_process	0.015268	1	4	177	102	19359	ENSBTAG00000001221,ENSBTAG00000007900,ENSBTAG00000038235,ENSBTAG00000025471
GO:0045815	positive regulation of gene expression, epigenetic	biological_process	0.015348	1	2	177	21	19359	ENSBTAG00000012922,ENSBTAG00000008634
GO:0019692	deoxyribose phosphate metabolic process	biological_process	0.015543	1	2	177	21	19359	ENSBTAG00000002480,ENSBTAG00000022007
GO:0070887	cellular response to chemical stimulus	biological_process	0.015692	1	29	177	2066	19359	ENSBTAG00000023417,ENSBTAG00000031231,ENSBTAG00000015980,ENSBTAG00000021097,ENSBTAG00000032089,ENSBTAG00000027357,ENSBTAG00000020426,ENSBTAG00000008182,ENSBTAG00000015195,ENSBTAG00000020551,ENSBTAG00000046339,ENSBTAG00000013653,ENSBTAG00000008634,ENSBTAG00000015609,ENSBTAG00000008259,ENSBTAG00000019903,ENSBTAG00000038235,ENSBTAG00000012724,ENSBTAG00000010681,ENSBTAG00000044068,ENSBTAG00000022007,…
GO:0016799	hydrolase activity, hydrolyzing N-glycosyl compounds	molecular_function	0.01573	1	2	177	21	19359	ENSBTAG00000007365,ENSBTAG00000022058
GO:0050832	defense response to fungus	biological_process	0.015739	1	2	177	22	19359	ENSBTAG00000002635,ENSBTAG00000023635
GO:0033554	cellular response to stress	biological_process	0.015945	1	23	177	1529	19359	ENSBTAG00000001221,ENSBTAG00000008938,ENSBTAG00000025471,ENSBTAG00000012724,ENSBTAG00000000532,ENSBTAG00000022058,ENSBTAG00000022007,ENSBTAG00000015339,ENSBTAG00000007117,ENSBTAG00000015195,ENSBTAG00000000253,ENSBTAG00000046339,ENSBTAG00000007365,ENSBTAG00000020551,ENSBTAG00000002480,ENSBTAG00000013653,ENSBTAG00000038235,ENSBTAG00000023417,ENSBTAG00000014151,ENSBTAG00000015116,ENSBTAG00000018270,…
GO:0009165	nucleotide biosynthetic process	biological_process	0.016144	1	6	177	220	19359	ENSBTAG00000001440,ENSBTAG00000014642,ENSBTAG00000010206,ENSBTAG00000003025,ENSBTAG00000006305,ENSBTAG00000022058
GO:0006919	activation of cysteine-type endopeptidase activity involved in apoptotic process	biological_process	0.016165	1	3	177	57	19359	ENSBTAG00000038235,ENSBTAG00000025471,ENSBTAG00000001221
GO:0002439	chronic inflammatory response to antigenic stimulus	biological_process	0.016256	1	1	177	2	19359	ENSBTAG00000025471
GO:0002874	regulation of chronic inflammatory response to antigenic stimulus	biological_process	0.016256	1	1	177	2	19359	ENSBTAG00000025471
GO:0002876	positive regulation of chronic inflammatory response to antigenic stimulus	biological_process	0.016256	1	1	177	2	19359	ENSBTAG00000025471
GO:2000252	negative regulation of feeding behavior	biological_process	0.016277	1	1	177	2	19359	ENSBTAG00000025471
GO:1902117	positive regulation of organelle assembly	biological_process	0.016738	1	3	177	57	19359	ENSBTAG00000025471,ENSBTAG00000008938,ENSBTAG00000009471
GO:0071495	cellular response to endogenous stimulus	biological_process	0.016884	1	15	177	874	19359	ENSBTAG00000033313,ENSBTAG00000046339,ENSBTAG00000001221,ENSBTAG00000008634,ENSBTAG00000015195,ENSBTAG00000019903,ENSBTAG00000038235,ENSBTAG00000025471,ENSBTAG00000008938,ENSBTAG00000023417,ENSBTAG00000010681,ENSBTAG00000044068,ENSBTAG00000020613,ENSBTAG00000020426,ENSBTAG00000027357
GO:0006066	alcohol metabolic process	biological_process	0.01699	1	7	177	281	19359	ENSBTAG00000016867,ENSBTAG00000013653,ENSBTAG00000010991,ENSBTAG00000019684,ENSBTAG00000034139,ENSBTAG00000025471,ENSBTAG00000006934
GO:0043525	positive regulation of neuron apoptotic process	biological_process	0.017024	1	2	177	22	19359	ENSBTAG00000025471,ENSBTAG00000020426
GO:0035556	intracellular signal transduction	biological_process	0.017154	1	29	177	2072	19359	ENSBTAG00000018773,ENSBTAG00000020350,ENSBTAG00000020837,ENSBTAG00000001922,ENSBTAG00000006862,ENSBTAG00000007900,ENSBTAG00000006039,ENSBTAG00000013636,ENSBTAG00000020244,ENSBTAG00000012724,ENSBTAG00000025471,ENSBTAG00000008938,ENSBTAG00000011292,ENSBTAG00000017871,ENSBTAG00000001221,ENSBTAG00000033313,ENSBTAG00000021799,ENSBTAG00000001037,ENSBTAG00000032089,ENSBTAG00000001694,ENSBTAG00000000490,…
GO:0006928	movement of cell or subcellular component	biological_process	0.017205	1	23	177	1544	19359	ENSBTAG00000018773,ENSBTAG00000020837,ENSBTAG00000006039,ENSBTAG00000012657,ENSBTAG00000020244,ENSBTAG00000012724,ENSBTAG00000006287,ENSBTAG00000046937,ENSBTAG00000008938,ENSBTAG00000025471,ENSBTAG00000017871,ENSBTAG00000000939,ENSBTAG00000001694,ENSBTAG00000019805,ENSBTAG00000020764,ENSBTAG00000001533,ENSBTAG00000018270,ENSBTAG00000046773,ENSBTAG00000015609,ENSBTAG00000005313,ENSBTAG00000000253,…
GO:0008413	8-oxo-7,8-dihydroguanosine triphosphate pyrophosphatase activity	molecular_function	0.017394	1	1	177	2	19359	ENSBTAG00000002480
GO:0035539	8-oxo-7,8-dihydrodeoxyguanosine triphosphate pyrophosphatase activity	molecular_function	0.017394	1	1	177	2	19359	ENSBTAG00000002480
GO:0034124	regulation of MyD88-dependent toll-like receptor signaling pathway	biological_process	0.017421	1	1	177	2	19359	ENSBTAG00000031231
GO:1901293	nucleoside phosphate biosynthetic process	biological_process	0.017509	1	6	177	224	19359	ENSBTAG00000022058,ENSBTAG00000006305,ENSBTAG00000010206,ENSBTAG00000014642,ENSBTAG00000003025,ENSBTAG00000001440
GO:0032554	purine deoxyribonucleotide binding	molecular_function	0.017639	1	1	177	2	19359	ENSBTAG00000022007
GO:0019915	lipid storage	biological_process	0.017711	1	3	177	59	19359	ENSBTAG00000022058,ENSBTAG00000010681,ENSBTAG00000025471
GO:0097644	calcitonin family binding	molecular_function	0.017721	1	1	177	2	19359	ENSBTAG00000019903
GO:0097647	amylin receptor signaling pathway	biological_process	0.017721	1	1	177	2	19359	ENSBTAG00000019903
GO:1990409	adrenomedullin binding	molecular_function	0.017721	1	1	177	2	19359	ENSBTAG00000019903
GO:1901671	positive regulation of superoxide dismutase activity	biological_process	0.017767	1	1	177	2	19359	ENSBTAG00000025471
GO:0006447	regulation of translational initiation by iron	biological_process	0.017853	1	1	177	2	19359	ENSBTAG00000025471
GO:0045994	positive regulation of translational initiation by iron	biological_process	0.017853	1	1	177	2	19359	ENSBTAG00000025471
GO:0071031	nuclear mRNA surveillance of mRNA 3'-end processing	biological_process	0.017868	1	1	177	2	19359	ENSBTAG00000048071
GO:0071049	nuclear retention of pre-mRNA with aberrant 3'-ends at the site of transcription	biological_process	0.017868	1	1	177	2	19359	ENSBTAG00000048071
GO:1902003	regulation of beta-amyloid formation	biological_process	0.018021	1	2	177	22	19359	ENSBTAG00000025471,ENSBTAG00000020244
GO:0009893	positive regulation of metabolic process	biological_process	0.018024	1	40	177	3103	19359	ENSBTAG00000003947,ENSBTAG00000003192,ENSBTAG00000031231,ENSBTAG00000018270,ENSBTAG00000023417,ENSBTAG00000001037,ENSBTAG00000032089,ENSBTAG00000021799,ENSBTAG00000020067,ENSBTAG00000003776,ENSBTAG00000008634,ENSBTAG00000019903,ENSBTAG00000020327,ENSBTAG00000008520,ENSBTAG00000006287,ENSBTAG00000020244,ENSBTAG00000012724,ENSBTAG00000013636,ENSBTAG00000007900,ENSBTAG00000007117,ENSBTAG00000020837,…
GO:2000836	positive regulation of androgen secretion	biological_process	0.01805	1	1	177	2	19359	ENSBTAG00000001221
GO:0030273	melanin-concentrating hormone receptor activity	molecular_function	0.01809	1	1	177	2	19359	ENSBTAG00000004048
GO:0019677	NAD catabolic process	biological_process	0.018172	1	1	177	2	19359	ENSBTAG00000021635
GO:0019217	regulation of fatty acid metabolic process	biological_process	0.018201	1	3	177	60	19359	ENSBTAG00000020551,ENSBTAG00000013653,ENSBTAG00000022058
GO:0043122	regulation of I-kappaB kinase/NF-kappaB signaling	biological_process	0.018401	1	5	177	162	19359	ENSBTAG00000025471,ENSBTAG00000038235,ENSBTAG00000012724,ENSBTAG00000021378,ENSBTAG00000023635
GO:0090182	regulation of secretion of lysosomal enzymes	biological_process	0.018431	1	1	177	2	19359	ENSBTAG00000010681
GO:0050727	regulation of inflammatory response	biological_process	0.018457	1	6	177	225	19359	ENSBTAG00000013653,ENSBTAG00000020551,ENSBTAG00000001694,ENSBTAG00000010681,ENSBTAG00000002635,ENSBTAG00000025471
GO:0032281	AMPA glutamate receptor complex	cellular_component	0.018482	1	2	177	22	19359	ENSBTAG00000044068,ENSBTAG00000002564
GO:0072573	tolerance induction to lipopolysaccharide	biological_process	0.01851	1	1	177	2	19359	ENSBTAG00000008259
GO:0002102	podosome	cellular_component	0.018527	1	2	177	22	19359	ENSBTAG00000008938,ENSBTAG00000004553
GO:0019318	hexose metabolic process	biological_process	0.018534	1	5	177	163	19359	ENSBTAG00000022058,ENSBTAG00000013653,ENSBTAG00000025471,ENSBTAG00000001440,ENSBTAG00000020426
GO:0061052	negative regulation of cell growth involved in cardiac muscle cell development	biological_process	0.018652	1	1	177	2	19359	ENSBTAG00000002092
GO:0005794	Golgi apparatus	cellular_component	0.018695	1	17	177	1040	19359	ENSBTAG00000012724,ENSBTAG00000049897,ENSBTAG00000020613,ENSBTAG00000011292,ENSBTAG00000017069,ENSBTAG00000019805,ENSBTAG00000001533,ENSBTAG00000001731,ENSBTAG00000013667,ENSBTAG00000015980,ENSBTAG00000019184,ENSBTAG00000016904,ENSBTAG00000021282,ENSBTAG00000020853,ENSBTAG00000015354,ENSBTAG00000015195,ENSBTAG00000006657
GO:0048518	positive regulation of biological process	biological_process	0.018703	1	58	177	4859	19359	ENSBTAG00000038235,ENSBTAG00000005313,ENSBTAG00000002830,ENSBTAG00000015609,ENSBTAG00000021378,ENSBTAG00000023635,ENSBTAG00000003387,ENSBTAG00000013653,ENSBTAG00000020551,ENSBTAG00000004305,ENSBTAG00000008182,ENSBTAG00000003959,ENSBTAG00000020426,ENSBTAG00000046773,ENSBTAG00000006879,ENSBTAG00000015116,ENSBTAG00000001694,ENSBTAG00000020764,ENSBTAG00000008938,ENSBTAG00000048071,ENSBTAG00000012922,…
GO:0003977	UDP-N-acetylglucosamine diphosphorylase activity	molecular_function	0.018768	1	1	177	2	19359	ENSBTAG00000010206
GO:0045184	establishment of protein localization	biological_process	0.01882	1	20	177	1299	19359	ENSBTAG00000021799,ENSBTAG00000020426,ENSBTAG00000008606,ENSBTAG00000046773,ENSBTAG00000003192,ENSBTAG00000020215,ENSBTAG00000019805,ENSBTAG00000023417,ENSBTAG00000019903,ENSBTAG00000001440,ENSBTAG00000047628,ENSBTAG00000023635,ENSBTAG00000021378,ENSBTAG00000015354,ENSBTAG00000015195,ENSBTAG00000007900,ENSBTAG00000010681,ENSBTAG00000025471,ENSBTAG00000037703,ENSBTAG00000002564
GO:0006974	cellular response to DNA damage stimulus	biological_process	0.018828	1	12	177	647	19359	ENSBTAG00000007365,ENSBTAG00000002480,ENSBTAG00000001221,ENSBTAG00000025471,ENSBTAG00000015116,ENSBTAG00000023417,ENSBTAG00000018270,ENSBTAG00000022058,ENSBTAG00000000532,ENSBTAG00000022007,ENSBTAG00000015339,ENSBTAG00000007117
GO:0071461	cellular response to redox state	biological_process	0.018897	1	1	177	2	19359	ENSBTAG00000046339
GO:1901136	carbohydrate derivative catabolic process	biological_process	0.018949	1	4	177	109	19359	ENSBTAG00000002480,ENSBTAG00000019684,ENSBTAG00000002635,ENSBTAG00000022007
GO:0045145	single-stranded DNA 5'-3' exodeoxyribonuclease activity	molecular_function	0.018953	1	1	177	2	19359	ENSBTAG00000000532
GO:0019254	carnitine metabolic process, CoA-linked	biological_process	0.018995	1	1	177	2	19359	ENSBTAG00000001932
GO:0061396	regulation of transcription from RNA polymerase II promoter in response to copper ion	biological_process	0.019004	1	1	177	2	19359	ENSBTAG00000013653
GO:0031329	regulation of cellular catabolic process	biological_process	0.019009	1	10	177	498	19359	ENSBTAG00000015195,ENSBTAG00000017871,ENSBTAG00000020551,ENSBTAG00000013653,ENSBTAG00000025471,ENSBTAG00000038235,ENSBTAG00000020244,ENSBTAG00000015116,ENSBTAG00000019805,ENSBTAG00000022058
GO:2001293	malonyl-CoA metabolic process	biological_process	0.019021	1	1	177	2	19359	ENSBTAG00000022058
GO:0097274	urea homeostasis	biological_process	0.019037	1	1	177	2	19359	ENSBTAG00000020426
GO:0031106	septin ring organization	biological_process	0.019046	1	1	177	2	19359	ENSBTAG00000000490
GO:0032185	septin cytoskeleton organization	biological_process	0.019046	1	1	177	2	19359	ENSBTAG00000000490
GO:0072741	protein localization to cell division site	biological_process	0.019046	1	1	177	2	19359	ENSBTAG00000000490
GO:1903119	protein localization to actin cytoskeleton	biological_process	0.019046	1	1	177	2	19359	ENSBTAG00000000490
GO:1904498	protein localization to actomyosin contractile ring involved in mitotic cytokinesis	biological_process	0.019046	1	1	177	2	19359	ENSBTAG00000000490
GO:1990179	protein localization to actomyosin contractile ring	biological_process	0.019046	1	1	177	2	19359	ENSBTAG00000000490
GO:0051903	S-(hydroxymethyl)glutathione dehydrogenase activity	molecular_function	0.019047	1	1	177	2	19359	ENSBTAG00000034139
GO:0015910	peroxisomal long-chain fatty acid import	biological_process	0.019095	1	1	177	2	19359	ENSBTAG00000020551
GO:0036111	very long-chain fatty-acyl-CoA metabolic process	biological_process	0.019095	1	1	177	2	19359	ENSBTAG00000020551
GO:0031826	type 2A serotonin receptor binding	molecular_function	0.019107	1	1	177	2	19359	ENSBTAG00000012181
GO:0042587	glycogen granule	cellular_component	0.019126	1	1	177	2	19359	ENSBTAG00000015980
GO:0047045	testosterone 17-beta-dehydrogenase (NADP+) activity	molecular_function	0.019127	1	1	177	2	19359	ENSBTAG00000016867
GO:0005503	all-trans retinal binding	molecular_function	0.019142	1	1	177	2	19359	ENSBTAG00000034139
GO:0061459	L-arginine transmembrane transporter activity	molecular_function	0.019159	1	1	177	2	19359	ENSBTAG00000033313
GO:0009144	purine nucleoside triphosphate metabolic process	biological_process	0.019162	1	6	177	232	19359	ENSBTAG00000011274,ENSBTAG00000006305,ENSBTAG00000020551,ENSBTAG00000002480,ENSBTAG00000022007,ENSBTAG00000003025
GO:0031752	D5 dopamine receptor binding	molecular_function	0.019164	1	1	177	2	19359	ENSBTAG00000017871
GO:0019948	SUMO activating enzyme activity	molecular_function	0.019166	1	1	177	2	19359	ENSBTAG00000002676
GO:0031510	SUMO activating enzyme complex	cellular_component	0.019166	1	1	177	2	19359	ENSBTAG00000002676
GO:0097272	ammonia homeostasis	biological_process	0.019166	1	1	177	2	19359	ENSBTAG00000020426
GO:0003989	acetyl-CoA carboxylase activity	molecular_function	0.019166	1	1	177	2	19359	ENSBTAG00000022058
GO:0016316	phosphatidylinositol-3,4-bisphosphate 4-phosphatase activity	molecular_function	0.019166	1	1	177	2	19359	ENSBTAG00000004814
GO:0061188	negative regulation of chromatin silencing at rDNA	biological_process	0.019166	1	1	177	2	19359	ENSBTAG00000012922
GO:0071642	positive regulation of macrophage inflammatory protein 1 alpha production	biological_process	0.019166	1	1	177	2	19359	ENSBTAG00000046773
GO:0086098	angiotensin-activated signaling pathway involved in heart process	biological_process	0.019166	1	1	177	2	19359	ENSBTAG00000008938
GO:1903527	positive regulation of membrane tubulation	biological_process	0.019166	1	1	177	2	19359	ENSBTAG00000018722
GO:0046875	ephrin receptor binding	molecular_function	0.019827	1	2	177	23	19359	ENSBTAG00000008938,ENSBTAG00000020244
GO:0043393	regulation of protein binding	biological_process	0.019861	1	5	177	165	19359	ENSBTAG00000001221,ENSBTAG00000000253,ENSBTAG00000023417,ENSBTAG00000008938,ENSBTAG00000000888
GO:0008360	regulation of cell shape	biological_process	0.019967	1	4	177	109	19359	ENSBTAG00000017871,ENSBTAG00000000888,ENSBTAG00000032089,ENSBTAG00000018773
GO:0043531	ADP binding	molecular_function	0.020196	1	2	177	23	19359	ENSBTAG00000020551,ENSBTAG00000023417
GO:1902533	positive regulation of intracellular signal transduction	biological_process	0.020205	1	13	177	737	19359	ENSBTAG00000001037,ENSBTAG00000006862,ENSBTAG00000007900,ENSBTAG00000012724,ENSBTAG00000020244,ENSBTAG00000025471,ENSBTAG00000038235,ENSBTAG00000008938,ENSBTAG00000013014,ENSBTAG00000021378,ENSBTAG00000023635,ENSBTAG00000001221,ENSBTAG00000033313
GO:0010954	positive regulation of protein processing	biological_process	0.020441	1	2	177	24	19359	ENSBTAG00000025471,ENSBTAG00000008938
GO:0004536	deoxyribonuclease activity	molecular_function	0.020804	1	3	177	63	19359	ENSBTAG00000015339,ENSBTAG00000007365,ENSBTAG00000000532
GO:0040012	regulation of locomotion	biological_process	0.020813	1	13	177	736	19359	ENSBTAG00000006039,ENSBTAG00000020764,ENSBTAG00000020244,ENSBTAG00000012724,ENSBTAG00000001533,ENSBTAG00000012657,ENSBTAG00000006287,ENSBTAG00000020215,ENSBTAG00000018773,ENSBTAG00000017871,ENSBTAG00000000032,ENSBTAG00000003387,ENSBTAG00000008938
GO:0019730	antimicrobial humoral response	biological_process	0.021122	1	2	177	25	19359	ENSBTAG00000002635,ENSBTAG00000008259
GO:0050793	regulation of developmental process	biological_process	0.021153	1	27	177	1931	19359	ENSBTAG00000017871,ENSBTAG00000001221,ENSBTAG00000002092,ENSBTAG00000008938,ENSBTAG00000025471,ENSBTAG00000006039,ENSBTAG00000044068,ENSBTAG00000007900,ENSBTAG00000020244,ENSBTAG00000012657,ENSBTAG00000022058,ENSBTAG00000006287,ENSBTAG00000012181,ENSBTAG00000018773,ENSBTAG00000000888,ENSBTAG00000000253,ENSBTAG00000002635,ENSBTAG00000046339,ENSBTAG00000015609,ENSBTAG00000019903,ENSBTAG00000005313,…
GO:0048534	hematopoietic or lymphoid organ development	biological_process	0.02116	1	12	177	663	19359	ENSBTAG00000007117,ENSBTAG00000000888,ENSBTAG00000031231,ENSBTAG00000015980,ENSBTAG00000020764,ENSBTAG00000001694,ENSBTAG00000005313,ENSBTAG00000008938,ENSBTAG00000025471,ENSBTAG00000015609,ENSBTAG00000013653,ENSBTAG00000002635
GO:0042632	cholesterol homeostasis	biological_process	0.021243	1	3	177	63	19359	ENSBTAG00000010681,ENSBTAG00000015195,ENSBTAG00000013653
GO:0051896	regulation of protein kinase B signaling	biological_process	0.021339	1	4	177	113	19359	ENSBTAG00000021799,ENSBTAG00000006862,ENSBTAG00000025471,ENSBTAG00000008938
GO:0009262	deoxyribonucleotide metabolic process	biological_process	0.021674	1	2	177	25	19359	ENSBTAG00000002480,ENSBTAG00000022007
GO:0051186	cofactor metabolic process	biological_process	0.021842	1	7	177	296	19359	ENSBTAG00000020551,ENSBTAG00000022058,ENSBTAG00000011274,ENSBTAG00000021635,ENSBTAG00000000888,ENSBTAG00000014642,ENSBTAG00000034139
GO:0097202	activation of cysteine-type endopeptidase activity	biological_process	0.021898	1	3	177	64	19359	ENSBTAG00000001221,ENSBTAG00000038235,ENSBTAG00000025471
GO:1903319	positive regulation of protein maturation	biological_process	0.022115	1	2	177	25	19359	ENSBTAG00000025471,ENSBTAG00000008938
GO:0007009	plasma membrane organization	biological_process	0.022525	1	7	177	296	19359	ENSBTAG00000018722,ENSBTAG00000037703,ENSBTAG00000020551,ENSBTAG00000000888,ENSBTAG00000020837,ENSBTAG00000025471,ENSBTAG00000019903
GO:0000977	RNA polymerase II regulatory region sequence-specific DNA binding	molecular_function	0.022916	1	12	177	679	19359	ENSBTAG00000008520,ENSBTAG00000001221,ENSBTAG00000013653,ENSBTAG00000008182,ENSBTAG00000020426,ENSBTAG00000006879,ENSBTAG00000003947,ENSBTAG00000031231,ENSBTAG00000018270,ENSBTAG00000023417,ENSBTAG00000011001,ENSBTAG00000010681
GO:0043565	sequence-specific DNA binding	molecular_function	0.023397	1	16	177	1008	19359	ENSBTAG00000008520,ENSBTAG00000020327,ENSBTAG00000013653,ENSBTAG00000008182,ENSBTAG00000020426,ENSBTAG00000018270,ENSBTAG00000031231,ENSBTAG00000006879,ENSBTAG00000003947,ENSBTAG00000023417,ENSBTAG00000000332,ENSBTAG00000001221,ENSBTAG00000006862,ENSBTAG00000007117,ENSBTAG00000010681,ENSBTAG00000011001
GO:0007265	Ras protein signal transduction	biological_process	0.023494	1	8	177	369	19359	ENSBTAG00000020837,ENSBTAG00000018773,ENSBTAG00000032089,ENSBTAG00000000490,ENSBTAG00000006039,ENSBTAG00000011292,ENSBTAG00000015609,ENSBTAG00000017871
GO:0055037	recycling endosome	cellular_component	0.024125	1	4	177	116	19359	ENSBTAG00000046773,ENSBTAG00000037703,ENSBTAG00000025471,ENSBTAG00000011292
GO:0001012	RNA polymerase II regulatory region DNA binding	molecular_function	0.024145	1	12	177	684	19359	ENSBTAG00000008182,ENSBTAG00000001221,ENSBTAG00000013653,ENSBTAG00000008520,ENSBTAG00000011001,ENSBTAG00000023417,ENSBTAG00000010681,ENSBTAG00000006879,ENSBTAG00000003947,ENSBTAG00000031231,ENSBTAG00000018270,ENSBTAG00000020426
GO:0071391	cellular response to estrogen stimulus	biological_process	0.024456	1	2	177	27	19359	ENSBTAG00000008634,ENSBTAG00000023417
GO:0042262	DNA protection	biological_process	0.025714	1	1	177	3	19359	ENSBTAG00000002480
GO:0030864	cortical actin cytoskeleton	cellular_component	0.025784	1	3	177	67	19359	ENSBTAG00000000888,ENSBTAG00000000490,ENSBTAG00000020067
GO:0042572	retinol metabolic process	biological_process	0.025799	1	2	177	27	19359	ENSBTAG00000010991,ENSBTAG00000034139
GO:0002920	regulation of humoral immune response	biological_process	0.025844	1	2	177	27	19359	ENSBTAG00000025471,ENSBTAG00000008259
GO:0032552	deoxyribonucleotide binding	molecular_function	0.025957	1	1	177	3	19359	ENSBTAG00000022007
GO:0035935	androgen secretion	biological_process	0.025975	1	1	177	3	19359	ENSBTAG00000001221
GO:2000834	regulation of androgen secretion	biological_process	0.025975	1	1	177	3	19359	ENSBTAG00000001221
GO:0046136	positive regulation of vitamin metabolic process	biological_process	0.025979	1	1	177	3	19359	ENSBTAG00000025471
GO:0060557	positive regulation of vitamin D biosynthetic process	biological_process	0.025979	1	1	177	3	19359	ENSBTAG00000025471
GO:0060559	positive regulation of calcidiol 1-monooxygenase activity	biological_process	0.025979	1	1	177	3	19359	ENSBTAG00000025471
GO:0046434	organophosphate catabolic process	biological_process	0.026223	1	4	177	120	19359	ENSBTAG00000002480,ENSBTAG00000021635,ENSBTAG00000019684,ENSBTAG00000022007
GO:0034205	beta-amyloid formation	biological_process	0.026229	1	2	177	27	19359	ENSBTAG00000020244,ENSBTAG00000025471
GO:0003199	endocardial cushion to mesenchymal transition involved in heart valve formation	biological_process	0.026229	1	1	177	3	19359	ENSBTAG00000020244
GO:0032824	negative regulation of natural killer cell differentiation	biological_process	0.02623	1	1	177	3	19359	ENSBTAG00000002635
GO:0032827	negative regulation of natural killer cell differentiation involved in immune response	biological_process	0.02623	1	1	177	3	19359	ENSBTAG00000002635
GO:0017137	Rab GTPase binding	molecular_function	0.026277	1	4	177	118	19359	ENSBTAG00000001533,ENSBTAG00000037703,ENSBTAG00000003192,ENSBTAG00000020067
GO:0010876	lipid localization	biological_process	0.026343	1	7	177	309	19359	ENSBTAG00000025471,ENSBTAG00000013667,ENSBTAG00000015195,ENSBTAG00000010681,ENSBTAG00000020551,ENSBTAG00000001221,ENSBTAG00000022058
GO:0009306	protein secretion	biological_process	0.026421	1	8	177	380	19359	ENSBTAG00000019805,ENSBTAG00000010681,ENSBTAG00000046773,ENSBTAG00000021799,ENSBTAG00000020426,ENSBTAG00000021378,ENSBTAG00000023635,ENSBTAG00000025471
GO:0009605	response to external stimulus	biological_process	0.026445	1	24	177	1711	19359	ENSBTAG00000038235,ENSBTAG00000005313,ENSBTAG00000008259,ENSBTAG00000015609,ENSBTAG00000023635,ENSBTAG00000013653,ENSBTAG00000020551,ENSBTAG00000002480,ENSBTAG00000000253,ENSBTAG00000015195,ENSBTAG00000002635,ENSBTAG00000031231,ENSBTAG00000001694,ENSBTAG00000011315,ENSBTAG00000025471,ENSBTAG00000046937,ENSBTAG00000020837,ENSBTAG00000022007,ENSBTAG00000022058,ENSBTAG00000012181,ENSBTAG00000010681,…
GO:1902991	regulation of amyloid precursor protein catabolic process	biological_process	0.026501	1	2	177	27	19359	ENSBTAG00000020244,ENSBTAG00000025471
GO:0016713	oxidoreductase activity, acting on paired donors, with incorporation or reduction of molecular oxygen, reduced iron-sulfur protein as one donor, and incorporation of one atom of oxygen	molecular_function	0.026516	1	1	177	3	19359	ENSBTAG00000006934
GO:0009898	cytoplasmic side of plasma membrane	cellular_component	0.026622	1	4	177	120	19359	ENSBTAG00000017871,ENSBTAG00000012181,ENSBTAG00000002564,ENSBTAG00000008938
GO:0005094	Rho GDP-dissociation inhibitor activity	molecular_function	0.026733	1	1	177	3	19359	ENSBTAG00000006039
GO:0030155	regulation of cell adhesion	biological_process	0.026754	1	10	177	525	19359	ENSBTAG00000025471,ENSBTAG00000008938,ENSBTAG00000005313,ENSBTAG00000015609,ENSBTAG00000031231,ENSBTAG00000006287,ENSBTAG00000044068,ENSBTAG00000020244,ENSBTAG00000018773,ENSBTAG00000000888
GO:0004615	phosphomannomutase activity	molecular_function	0.026793	1	1	177	3	19359	ENSBTAG00000001440
GO:0006742	NADP catabolic process	biological_process	0.026842	1	1	177	3	19359	ENSBTAG00000021635
GO:0019364	pyridine nucleotide catabolic process	biological_process	0.026842	1	1	177	3	19359	ENSBTAG00000021635
GO:0045590	negative regulation of regulatory T cell differentiation	biological_process	0.026849	1	1	177	3	19359	ENSBTAG00000031231
GO:0008104	protein localization	biological_process	0.026888	1	26	177	1872	19359	ENSBTAG00000023417,ENSBTAG00000000490,ENSBTAG00000019805,ENSBTAG00000020215,ENSBTAG00000003192,ENSBTAG00000046773,ENSBTAG00000021799,ENSBTAG00000008606,ENSBTAG00000020426,ENSBTAG00000015195,ENSBTAG00000015354,ENSBTAG00000021378,ENSBTAG00000023635,ENSBTAG00000047628,ENSBTAG00000001440,ENSBTAG00000019903,ENSBTAG00000012724,ENSBTAG00000010681,ENSBTAG00000007900,ENSBTAG00000020837,ENSBTAG00000002564,…
GO:0052548	regulation of endopeptidase activity	biological_process	0.026915	1	7	177	313	19359	ENSBTAG00000001221,ENSBTAG00000007900,ENSBTAG00000020244,ENSBTAG00000038235,ENSBTAG00000025471,ENSBTAG00000008938,ENSBTAG00000020426
GO:0072657	protein localization to membrane	biological_process	0.02692	1	8	177	379	19359	ENSBTAG00000025471,ENSBTAG00000019903,ENSBTAG00000002564,ENSBTAG00000037703,ENSBTAG00000015354,ENSBTAG00000015195,ENSBTAG00000020837,ENSBTAG00000007900
GO:1900026	positive regulation of substrate adhesion-dependent cell spreading	biological_process	0.026957	1	2	177	27	19359	ENSBTAG00000015609,ENSBTAG00000006287
GO:0051710	regulation of cytolysis in other organism	biological_process	0.026968	1	1	177	3	19359	ENSBTAG00000002635
GO:0051714	positive regulation of cytolysis in other organism	biological_process	0.026968	1	1	177	3	19359	ENSBTAG00000002635
GO:0071456	cellular response to hypoxia	biological_process	0.027006	1	3	177	69	19359	ENSBTAG00000046339,ENSBTAG00000001221,ENSBTAG00000012724
GO:0015916	fatty-acyl-CoA transport	biological_process	0.027035	1	1	177	3	19359	ENSBTAG00000020551
GO:1901337	thioester transport	biological_process	0.027035	1	1	177	3	19359	ENSBTAG00000020551
GO:0071407	cellular response to organic cyclic compound	biological_process	0.027068	1	7	177	310	19359	ENSBTAG00000025471,ENSBTAG00000023417,ENSBTAG00000015195,ENSBTAG00000010681,ENSBTAG00000001221,ENSBTAG00000008634,ENSBTAG00000013653
GO:0001605	adrenomedullin receptor activity	molecular_function	0.02718	1	1	177	3	19359	ENSBTAG00000019903
GO:0038042	dimeric G-protein coupled receptor signaling pathway	biological_process	0.02718	1	1	177	3	19359	ENSBTAG00000019903
GO:0097643	amylin receptor activity	molecular_function	0.02718	1	1	177	3	19359	ENSBTAG00000019903
GO:0097646	calcitonin family receptor signaling pathway	biological_process	0.02718	1	1	177	3	19359	ENSBTAG00000019903
GO:1903143	adrenomedullin receptor complex	cellular_component	0.02718	1	1	177	3	19359	ENSBTAG00000019903
GO:1903439	calcitonin family receptor complex	cellular_component	0.02718	1	1	177	3	19359	ENSBTAG00000019903
GO:1990410	adrenomedullin receptor signaling pathway	biological_process	0.02718	1	1	177	3	19359	ENSBTAG00000019903
GO:1901668	regulation of superoxide dismutase activity	biological_process	0.027222	1	1	177	3	19359	ENSBTAG00000025471
GO:0010693	negative regulation of alkaline phosphatase activity	biological_process	0.027312	1	1	177	3	19359	ENSBTAG00000025471
GO:0097113	AMPA glutamate receptor clustering	biological_process	0.027384	1	1	177	3	19359	ENSBTAG00000002564
GO:0097688	glutamate receptor clustering	biological_process	0.027384	1	1	177	3	19359	ENSBTAG00000002564
GO:0008022	protein C-terminus binding	molecular_function	0.027428	1	4	177	121	19359	ENSBTAG00000009471,ENSBTAG00000008938,ENSBTAG00000002676,ENSBTAG00000002564
GO:0004514	nicotinate-nucleotide diphosphorylase (carboxylating) activity	molecular_function	0.027443	1	1	177	3	19359	ENSBTAG00000014642
GO:0019541	propionate metabolic process	biological_process	0.027611	1	1	177	3	19359	ENSBTAG00000008259
GO:0042742	defense response to bacterium	biological_process	0.0277	1	5	177	189	19359	ENSBTAG00000025471,ENSBTAG00000038235,ENSBTAG00000046937,ENSBTAG00000002635,ENSBTAG00000048737
GO:0043008	ATP-dependent protein binding	molecular_function	0.027726	1	1	177	3	19359	ENSBTAG00000002676
GO:2001286	regulation of caveolin-mediated endocytosis	biological_process	0.027733	1	1	177	3	19359	ENSBTAG00000008938
GO:0000298	endopolyphosphatase activity	molecular_function	0.027758	1	1	177	3	19359	ENSBTAG00000019684
GO:0008486	diphosphoinositol-polyphosphate diphosphatase activity	molecular_function	0.027758	1	1	177	3	19359	ENSBTAG00000019684
GO:0015961	diadenosine polyphosphate catabolic process	biological_process	0.027758	1	1	177	3	19359	ENSBTAG00000019684
GO:0034431	bis(5'-adenosyl)-hexaphosphatase activity	molecular_function	0.027758	1	1	177	3	19359	ENSBTAG00000019684
GO:0034432	bis(5'-adenosyl)-pentaphosphatase activity	molecular_function	0.027758	1	1	177	3	19359	ENSBTAG00000019684
GO:0071543	diphosphoinositol polyphosphate metabolic process	biological_process	0.027758	1	1	177	3	19359	ENSBTAG00000019684
GO:1901906	diadenosine pentaphosphate metabolic process	biological_process	0.027758	1	1	177	3	19359	ENSBTAG00000019684
GO:1901907	diadenosine pentaphosphate catabolic process	biological_process	0.027758	1	1	177	3	19359	ENSBTAG00000019684
GO:1901908	diadenosine hexaphosphate metabolic process	biological_process	0.027758	1	1	177	3	19359	ENSBTAG00000019684
GO:1901909	diadenosine hexaphosphate catabolic process	biological_process	0.027758	1	1	177	3	19359	ENSBTAG00000019684
GO:1901910	adenosine 5'-(hexahydrogen pentaphosphate) metabolic process	biological_process	0.027758	1	1	177	3	19359	ENSBTAG00000019684
GO:1901911	adenosine 5'-(hexahydrogen pentaphosphate) catabolic process	biological_process	0.027758	1	1	177	3	19359	ENSBTAG00000019684
GO:0005996	monosaccharide metabolic process	biological_process	0.027873	1	5	177	181	19359	ENSBTAG00000022058,ENSBTAG00000013653,ENSBTAG00000025471,ENSBTAG00000020426,ENSBTAG00000001440
GO:0003960	NADPH:quinone reductase activity	molecular_function	0.027884	1	1	177	3	19359	ENSBTAG00000034139
GO:0061002	negative regulation of dendritic spine morphogenesis	biological_process	0.02794	1	1	177	3	19359	ENSBTAG00000020244
GO:0019706	protein-cysteine S-palmitoyltransferase activity	molecular_function	0.027942	1	2	177	28	19359	ENSBTAG00000015354,ENSBTAG00000006657
GO:0019707	protein-cysteine S-acyltransferase activity	molecular_function	0.027942	1	2	177	28	19359	ENSBTAG00000006657,ENSBTAG00000015354
GO:0004844	uracil DNA N-glycosylase activity	molecular_function	0.027945	1	1	177	3	19359	ENSBTAG00000022058
GO:0097506	deaminated base DNA N-glycosylase activity	molecular_function	0.027945	1	1	177	3	19359	ENSBTAG00000022058
GO:0036294	cellular response to decreased oxygen levels	biological_process	0.028045	1	3	177	70	19359	ENSBTAG00000001221,ENSBTAG00000046339,ENSBTAG00000012724
GO:0009141	nucleoside triphosphate metabolic process	biological_process	0.028169	1	6	177	253	19359	ENSBTAG00000006305,ENSBTAG00000011274,ENSBTAG00000020551,ENSBTAG00000002480,ENSBTAG00000003025,ENSBTAG00000022007
GO:0002695	negative regulation of leukocyte activation	biological_process	0.028256	1	4	177	123	19359	ENSBTAG00000031231,ENSBTAG00000001694,ENSBTAG00000010681,ENSBTAG00000002635
GO:0035926	chemokine (C-C motif) ligand 2 secretion	biological_process	0.028276	1	1	177	3	19359	ENSBTAG00000046773
GO:0031999	negative regulation of fatty acid beta-oxidation	biological_process	0.028296	1	1	177	3	19359	ENSBTAG00000022058
GO:0003254	regulation of membrane depolarization	biological_process	0.02834	1	2	177	28	19359	ENSBTAG00000020551,ENSBTAG00000008938
GO:0015190	L-leucine transmembrane transporter activity	molecular_function	0.028382	1	1	177	3	19359	ENSBTAG00000033313
GO:0015658	branched-chain amino acid transmembrane transporter activity	molecular_function	0.028382	1	1	177	3	19359	ENSBTAG00000033313
GO:0036115	fatty-acyl-CoA catabolic process	biological_process	0.028398	1	1	177	3	19359	ENSBTAG00000020551
GO:0006572	tyrosine catabolic process	biological_process	0.028401	1	1	177	3	19359	ENSBTAG00000002214
GO:0046294	formaldehyde catabolic process	biological_process	0.028422	1	1	177	3	19359	ENSBTAG00000034139
GO:0061187	regulation of chromatin silencing at rDNA	biological_process	0.028483	1	1	177	3	19359	ENSBTAG00000012922
GO:0035276	ethanol binding	molecular_function	0.028497	1	1	177	3	19359	ENSBTAG00000034139
GO:0007249	I-kappaB kinase/NF-kappaB signaling	biological_process	0.028515	1	5	177	182	19359	ENSBTAG00000012724,ENSBTAG00000023635,ENSBTAG00000021378,ENSBTAG00000025471,ENSBTAG00000038235
GO:0044388	small protein activating enzyme binding	molecular_function	0.028527	1	1	177	3	19359	ENSBTAG00000002676
GO:0004030	aldehyde dehydrogenase [NAD(P)+] activity	molecular_function	0.028571	1	1	177	3	19359	ENSBTAG00000034139
GO:2000588	positive regulation of platelet-derived growth factor receptor-beta signaling pathway	biological_process	0.028605	1	1	177	3	19359	ENSBTAG00000008938
GO:0003677	DNA binding	molecular_function	0.029098	1	25	177	1849	19359	ENSBTAG00000001221,ENSBTAG00000025471,ENSBTAG00000000532,ENSBTAG00000011001,ENSBTAG00000010681,ENSBTAG00000007117,ENSBTAG00000015339,ENSBTAG00000006862,ENSBTAG00000022007,ENSBTAG00000007365,ENSBTAG00000013653,ENSBTAG00000008634,ENSBTAG00000008182,ENSBTAG00000006280,ENSBTAG00000020327,ENSBTAG00000008520,ENSBTAG00000003947,ENSBTAG00000006879,ENSBTAG00000031231,ENSBTAG00000018270,ENSBTAG00000023417,…
GO:2001237	negative regulation of extrinsic apoptotic signaling pathway	biological_process	0.029213	1	3	177	71	19359	ENSBTAG00000008938,ENSBTAG00000025471,ENSBTAG00000021097
GO:0050830	defense response to Gram-positive bacterium	biological_process	0.029276	1	3	177	74	19359	ENSBTAG00000002635,ENSBTAG00000025471,ENSBTAG00000038235
GO:0003712	transcription cofactor activity	molecular_function	0.029466	1	8	177	388	19359	ENSBTAG00000010681,ENSBTAG00000023417,ENSBTAG00000000332,ENSBTAG00000012724,ENSBTAG00000020426,ENSBTAG00000008634,ENSBTAG00000012922,ENSBTAG00000002678
GO:0005795	Golgi stack	cellular_component	0.02948	1	3	177	72	19359	ENSBTAG00000016904,ENSBTAG00000049897,ENSBTAG00000001533
GO:0042180	cellular ketone metabolic process	biological_process	0.029755	1	5	177	184	19359	ENSBTAG00000034139,ENSBTAG00000022058,ENSBTAG00000013653,ENSBTAG00000020551,ENSBTAG00000016867
GO:0001656	metanephros development	biological_process	0.029768	1	3	177	73	19359	ENSBTAG00000020426,ENSBTAG00000001221,ENSBTAG00000006879
GO:0006629	lipid metabolic process	biological_process	0.030258	1	16	177	1020	19359	ENSBTAG00000034139,ENSBTAG00000022058,ENSBTAG00000013636,ENSBTAG00000010681,ENSBTAG00000012724,ENSBTAG00000025471,ENSBTAG00000016867,ENSBTAG00000006934,ENSBTAG00000015980,ENSBTAG00000005678,ENSBTAG00000008259,ENSBTAG00000004814,ENSBTAG00000013653,ENSBTAG00000003387,ENSBTAG00000020551,ENSBTAG00000010991
GO:1901565	organonitrogen compound catabolic process	biological_process	0.030294	1	6	177	249	19359	ENSBTAG00000022007,ENSBTAG00000019684,ENSBTAG00000002635,ENSBTAG00000002214,ENSBTAG00000021635,ENSBTAG00000002480
GO:0090630	activation of GTPase activity	biological_process	0.0303	1	3	177	71	19359	ENSBTAG00000020837,ENSBTAG00000006287,ENSBTAG00000003192
GO:0007435	salivary gland morphogenesis	biological_process	0.030586	1	2	177	29	19359	ENSBTAG00000025471,ENSBTAG00000001221
GO:1901615	organic hydroxy compound metabolic process	biological_process	0.031424	1	8	177	391	19359	ENSBTAG00000006934,ENSBTAG00000034139,ENSBTAG00000019684,ENSBTAG00000025471,ENSBTAG00000010991,ENSBTAG00000001932,ENSBTAG00000013653,ENSBTAG00000016867
GO:0000989	transcription factor activity, transcription factor binding	molecular_function	0.031463	1	8	177	393	19359	ENSBTAG00000010681,ENSBTAG00000012724,ENSBTAG00000023417,ENSBTAG00000000332,ENSBTAG00000020426,ENSBTAG00000008634,ENSBTAG00000012922,ENSBTAG00000002678
GO:0051897	positive regulation of protein kinase B signaling	biological_process	0.031541	1	3	177	74	19359	ENSBTAG00000025471,ENSBTAG00000006862,ENSBTAG00000008938
GO:1903034	regulation of response to wounding	biological_process	0.031642	1	7	177	323	19359	ENSBTAG00000000253,ENSBTAG00000010681,ENSBTAG00000001694,ENSBTAG00000002635,ENSBTAG00000013653,ENSBTAG00000020551,ENSBTAG00000025471
GO:0030097	hemopoiesis	biological_process	0.031744	1	11	177	624	19359	ENSBTAG00000002635,ENSBTAG00000013653,ENSBTAG00000015609,ENSBTAG00000008938,ENSBTAG00000025471,ENSBTAG00000001694,ENSBTAG00000020764,ENSBTAG00000015980,ENSBTAG00000031231,ENSBTAG00000000888,ENSBTAG00000007117
GO:0009225	nucleotide-sugar metabolic process	biological_process	0.032136	1	2	177	30	19359	ENSBTAG00000001440,ENSBTAG00000010206
GO:0019900	kinase binding	molecular_function	0.032214	1	10	177	541	19359	ENSBTAG00000008938,ENSBTAG00000002564,ENSBTAG00000031532,ENSBTAG00000020837,ENSBTAG00000001037,ENSBTAG00000020350,ENSBTAG00000018773,ENSBTAG00000020215,ENSBTAG00000006287,ENSBTAG00000015116
GO:0061028	establishment of endothelial barrier	biological_process	0.032416	1	2	177	30	19359	ENSBTAG00000025471,ENSBTAG00000015980
GO:0043028	cysteine-type endopeptidase regulator activity involved in apoptotic process	molecular_function	0.032522	1	2	177	31	19359	ENSBTAG00000001221,ENSBTAG00000020426
GO:0044255	cellular lipid metabolic process	biological_process	0.032574	1	13	177	781	19359	ENSBTAG00000020551,ENSBTAG00000013653,ENSBTAG00000003387,ENSBTAG00000004814,ENSBTAG00000010991,ENSBTAG00000025471,ENSBTAG00000008259,ENSBTAG00000022058,ENSBTAG00000015980,ENSBTAG00000012724,ENSBTAG00000013636,ENSBTAG00000010681,ENSBTAG00000034139
GO:0009620	response to fungus	biological_process	0.032732	1	2	177	32	19359	ENSBTAG00000002635,ENSBTAG00000023635
GO:0051128	regulation of cellular component organization	biological_process	0.032738	1	26	177	1908	19359	ENSBTAG00000005313,ENSBTAG00000015609,ENSBTAG00000046339,ENSBTAG00000013653,ENSBTAG00000000253,ENSBTAG00000009471,ENSBTAG00000032089,ENSBTAG00000018270,ENSBTAG00000020764,ENSBTAG00000023417,ENSBTAG00000008938,ENSBTAG00000025471,ENSBTAG00000002092,ENSBTAG00000048071,ENSBTAG00000012922,ENSBTAG00000018722,ENSBTAG00000017871,ENSBTAG00000020837,ENSBTAG00000000888,ENSBTAG00000018773,ENSBTAG00000006287,…
GO:0007218	neuropeptide signaling pathway	biological_process	0.032949	1	3	177	78	19359	ENSBTAG00000046022,ENSBTAG00000001694,ENSBTAG00000004048
GO:0000981	RNA polymerase II transcription factor activity, sequence-specific DNA binding	molecular_function	0.033106	1	11	177	639	19359	ENSBTAG00000000332,ENSBTAG00000010681,ENSBTAG00000006879,ENSBTAG00000018270,ENSBTAG00000031231,ENSBTAG00000020426,ENSBTAG00000006862,ENSBTAG00000008182,ENSBTAG00000001221,ENSBTAG00000013653,ENSBTAG00000008520
GO:0032940	secretion by cell	biological_process	0.033108	1	12	177	706	19359	ENSBTAG00000025471,ENSBTAG00000021378,ENSBTAG00000023635,ENSBTAG00000001221,ENSBTAG00000021799,ENSBTAG00000020426,ENSBTAG00000008606,ENSBTAG00000010681,ENSBTAG00000019805,ENSBTAG00000001694,ENSBTAG00000046773,ENSBTAG00000020215
GO:0030027	lamellipodium	cellular_component	0.033437	1	4	177	128	19359	ENSBTAG00000011017,ENSBTAG00000000032,ENSBTAG00000012724,ENSBTAG00000013636
GO:0070830	bicellular tight junction assembly	biological_process	0.033464	1	2	177	31	19359	ENSBTAG00000025471,ENSBTAG00000019903
GO:0006281	DNA repair	biological_process	0.033559	1	8	177	396	19359	ENSBTAG00000002480,ENSBTAG00000007365,ENSBTAG00000022007,ENSBTAG00000015339,ENSBTAG00000023417,ENSBTAG00000015116,ENSBTAG00000000532,ENSBTAG00000022058
GO:0016776	phosphotransferase activity, phosphate group as acceptor	molecular_function	0.033771	1	2	177	31	19359	ENSBTAG00000006305,ENSBTAG00000003025
GO:0016417	S-acyltransferase activity	molecular_function	0.033886	1	2	177	31	19359	ENSBTAG00000006657,ENSBTAG00000015354
GO:0000988	transcription factor activity, protein binding	molecular_function	0.034013	1	8	177	399	19359	ENSBTAG00000020426,ENSBTAG00000010681,ENSBTAG00000012724,ENSBTAG00000000332,ENSBTAG00000023417,ENSBTAG00000012922,ENSBTAG00000002678,ENSBTAG00000008634
GO:0045824	negative regulation of innate immune response	biological_process	0.034089	1	2	177	31	19359	ENSBTAG00000001694,ENSBTAG00000022007
GO:0016835	carbon-oxygen lyase activity	molecular_function	0.034335	1	3	177	76	19359	ENSBTAG00000011274,ENSBTAG00000007365,ENSBTAG00000008259
GO:0032091	negative regulation of protein binding	biological_process	0.034345	1	3	177	76	19359	ENSBTAG00000023417,ENSBTAG00000000253,ENSBTAG00000001221
GO:1903488	negative regulation of lactation	biological_process	0.034548	1	1	177	4	19359	ENSBTAG00000025471
GO:0007431	salivary gland development	biological_process	0.034646	1	2	177	31	19359	ENSBTAG00000001221,ENSBTAG00000025471
GO:0019674	NAD metabolic process	biological_process	0.034891	1	2	177	31	19359	ENSBTAG00000021635,ENSBTAG00000014642
GO:0002740	negative regulation of cytokine secretion involved in immune response	biological_process	0.034922	1	1	177	4	19359	ENSBTAG00000025471
GO:0002678	positive regulation of chronic inflammatory response	biological_process	0.034927	1	1	177	4	19359	ENSBTAG00000025471
GO:0000976	transcription regulatory region sequence-specific DNA binding	molecular_function	0.035059	1	12	177	723	19359	ENSBTAG00000008182,ENSBTAG00000001221,ENSBTAG00000013653,ENSBTAG00000008520,ENSBTAG00000011001,ENSBTAG00000023417,ENSBTAG00000010681,ENSBTAG00000003947,ENSBTAG00000006879,ENSBTAG00000018270,ENSBTAG00000031231,ENSBTAG00000020426
GO:0090407	organophosphate biosynthetic process	biological_process	0.035094	1	8	177	405	19359	ENSBTAG00000010206,ENSBTAG00000012724,ENSBTAG00000006305,ENSBTAG00000022058,ENSBTAG00000001440,ENSBTAG00000003025,ENSBTAG00000014642,ENSBTAG00000004814
GO:0002325	natural killer cell differentiation involved in immune response	biological_process	0.035098	1	1	177	4	19359	ENSBTAG00000002635
GO:0032826	regulation of natural killer cell differentiation involved in immune response	biological_process	0.035098	1	1	177	4	19359	ENSBTAG00000002635
GO:0006006	glucose metabolic process	biological_process	0.035099	1	4	177	132	19359	ENSBTAG00000022058,ENSBTAG00000013653,ENSBTAG00000025471,ENSBTAG00000020426
GO:0009584	detection of visible light	biological_process	0.035495	1	2	177	32	19359	ENSBTAG00000012181,ENSBTAG00000011315
GO:0000270	peptidoglycan metabolic process	biological_process	0.035512	1	1	177	4	19359	ENSBTAG00000002635
GO:0008745	N-acetylmuramoyl-L-alanine amidase activity	molecular_function	0.035512	1	1	177	4	19359	ENSBTAG00000002635
GO:0009253	peptidoglycan catabolic process	biological_process	0.035512	1	1	177	4	19359	ENSBTAG00000002635
GO:0016019	peptidoglycan receptor activity	molecular_function	0.035512	1	1	177	4	19359	ENSBTAG00000002635
GO:0090500	endocardial cushion to mesenchymal transition	biological_process	0.035607	1	1	177	4	19359	ENSBTAG00000020244
GO:0089701	U2AF	cellular_component	0.035965	1	1	177	4	19359	ENSBTAG00000002830
GO:0001520	outer dense fiber	cellular_component	0.036049	1	1	177	4	19359	ENSBTAG00000006305
GO:0071316	cellular response to nicotine	biological_process	0.0361	1	1	177	4	19359	ENSBTAG00000025471
GO:0001515	opioid peptide activity	molecular_function	0.0361	1	1	177	4	19359	ENSBTAG00000032089
GO:0051902	negative regulation of mitochondrial depolarization	biological_process	0.036227	1	1	177	4	19359	ENSBTAG00000008938
GO:1901164	negative regulation of trophoblast cell migration	biological_process	0.036238	1	1	177	4	19359	ENSBTAG00000006039
GO:0002760	positive regulation of antimicrobial humoral response	biological_process	0.036257	1	1	177	4	19359	ENSBTAG00000008259
GO:0006844	acyl carnitine transport	biological_process	0.036315	1	1	177	4	19359	ENSBTAG00000008568
GO:0015227	acyl carnitine transmembrane transporter activity	molecular_function	0.036315	1	1	177	4	19359	ENSBTAG00000008568
GO:1902616	acyl carnitine transmembrane transport	biological_process	0.036315	1	1	177	4	19359	ENSBTAG00000008568
GO:0042089	cytokine biosynthetic process	biological_process	0.036354	1	3	177	79	19359	ENSBTAG00000031231,ENSBTAG00000038235,ENSBTAG00000025471
GO:0006285	base-excision repair, AP site formation	biological_process	0.036369	1	1	177	4	19359	ENSBTAG00000022058
GO:0097642	calcitonin family receptor activity	molecular_function	0.03655	1	1	177	4	19359	ENSBTAG00000019903
GO:0071034	CUT catabolic process	biological_process	0.036661	1	1	177	4	19359	ENSBTAG00000048071
GO:0071043	CUT metabolic process	biological_process	0.036661	1	1	177	4	19359	ENSBTAG00000048071
GO:0010817	regulation of hormone levels	biological_process	0.036666	1	7	177	334	19359	ENSBTAG00000020426,ENSBTAG00000006934,ENSBTAG00000025471,ENSBTAG00000034139,ENSBTAG00000010991,ENSBTAG00000016867,ENSBTAG00000001221
GO:1903347	negative regulation of bicellular tight junction assembly	biological_process	0.03668	1	1	177	4	19359	ENSBTAG00000025471
GO:0048013	ephrin receptor signaling pathway	biological_process	0.036744	1	2	177	32	19359	ENSBTAG00000005313,ENSBTAG00000020244
GO:0005834	heterotrimeric G-protein complex	cellular_component	0.036784	1	2	177	33	19359	ENSBTAG00000017871,ENSBTAG00000012181
GO:0030284	estrogen receptor activity	molecular_function	0.036873	1	1	177	4	19359	ENSBTAG00000001221
GO:0061050	regulation of cell growth involved in cardiac muscle cell development	biological_process	0.036935	1	1	177	4	19359	ENSBTAG00000002092
GO:0014028	notochord formation	biological_process	0.036939	1	1	177	4	19359	ENSBTAG00000020244
GO:0030334	regulation of cell migration	biological_process	0.036954	1	11	177	636	19359	ENSBTAG00000008938,ENSBTAG00000017871,ENSBTAG00000000032,ENSBTAG00000003387,ENSBTAG00000018773,ENSBTAG00000006039,ENSBTAG00000020764,ENSBTAG00000020244,ENSBTAG00000001533,ENSBTAG00000012724,ENSBTAG00000006287
GO:0002606	positive regulation of dendritic cell antigen processing and presentation	biological_process	0.036983	1	1	177	4	19359	ENSBTAG00000038235
GO:0061370	testosterone biosynthetic process	biological_process	0.037039	1	1	177	4	19359	ENSBTAG00000016867
GO:0000015	phosphopyruvate hydratase complex	cellular_component	0.037154	1	1	177	4	19359	ENSBTAG00000011274
GO:0004634	phosphopyruvate hydratase activity	molecular_function	0.037154	1	1	177	4	19359	ENSBTAG00000011274
GO:0071733	transcriptional activation by promoter-enhancer looping	biological_process	0.037239	1	1	177	4	19359	ENSBTAG00000023417
GO:0090202	gene looping	biological_process	0.037239	1	1	177	4	19359	ENSBTAG00000023417
GO:0090579	dsDNA loop formation	biological_process	0.037239	1	1	177	4	19359	ENSBTAG00000023417
GO:0032101	regulation of response to external stimulus	biological_process	0.037256	1	11	177	639	19359	ENSBTAG00000008259,ENSBTAG00000038235,ENSBTAG00000025471,ENSBTAG00000000253,ENSBTAG00000002635,ENSBTAG00000015195,ENSBTAG00000013653,ENSBTAG00000020551,ENSBTAG00000010681,ENSBTAG00000001694,ENSBTAG00000012657
GO:0004185	serine-type carboxypeptidase activity	molecular_function	0.037321	1	1	177	4	19359	ENSBTAG00000007893
GO:2000351	regulation of endothelial cell apoptotic process	biological_process	0.037452	1	2	177	33	19359	ENSBTAG00000025471,ENSBTAG00000019903
GO:0042107	cytokine metabolic process	biological_process	0.037573	1	3	177	80	19359	ENSBTAG00000025471,ENSBTAG00000038235,ENSBTAG00000031231
GO:0006172	ADP biosynthetic process	biological_process	0.037664	1	1	177	4	19359	ENSBTAG00000006305
GO:0009136	purine nucleoside diphosphate biosynthetic process	biological_process	0.037664	1	1	177	4	19359	ENSBTAG00000006305
GO:0009180	purine ribonucleoside diphosphate biosynthetic process	biological_process	0.037664	1	1	177	4	19359	ENSBTAG00000006305
GO:0009188	ribonucleoside diphosphate biosynthetic process	biological_process	0.037664	1	1	177	4	19359	ENSBTAG00000006305
GO:0008349	MAP kinase kinase kinase kinase activity	molecular_function	0.037724	1	1	177	4	19359	ENSBTAG00000001037
GO:0008592	regulation of Toll signaling pathway	biological_process	0.037734	1	1	177	4	19359	ENSBTAG00000021097
GO:0046292	formaldehyde metabolic process	biological_process	0.03778	1	1	177	4	19359	ENSBTAG00000034139
GO:0014731	spectrin-associated cytoskeleton	cellular_component	0.03778	1	1	177	4	19359	ENSBTAG00000000888
GO:0072697	protein localization to cell cortex	biological_process	0.037786	1	1	177	4	19359	ENSBTAG00000000490
GO:0018345	protein palmitoylation	biological_process	0.037818	1	2	177	33	19359	ENSBTAG00000015354,ENSBTAG00000006657
GO:0071253	connexin binding	molecular_function	0.037827	1	1	177	4	19359	ENSBTAG00000008938
GO:0005826	actomyosin contractile ring	cellular_component	0.037846	1	1	177	4	19359	ENSBTAG00000000490
GO:0005095	GTPase inhibitor activity	molecular_function	0.037849	1	1	177	4	19359	ENSBTAG00000000490
GO:0031821	G-protein coupled serotonin receptor binding	molecular_function	0.037909	1	1	177	4	19359	ENSBTAG00000012181
GO:2000821	regulation of grooming behavior	biological_process	0.037945	1	1	177	4	19359	ENSBTAG00000002564
GO:0071608	macrophage inflammatory protein-1 alpha production	biological_process	0.037948	1	1	177	4	19359	ENSBTAG00000046773
GO:0071640	regulation of macrophage inflammatory protein 1 alpha production	biological_process	0.037948	1	1	177	4	19359	ENSBTAG00000046773
GO:1903525	regulation of membrane tubulation	biological_process	0.037968	1	1	177	4	19359	ENSBTAG00000018722
GO:1903050	regulation of proteolysis involved in cellular protein catabolic process	biological_process	0.038063	1	5	177	197	19359	ENSBTAG00000013653,ENSBTAG00000019805,ENSBTAG00000015116,ENSBTAG00000017871,ENSBTAG00000020244
GO:0061024	membrane organization	biological_process	0.038351	1	13	177	799	19359	ENSBTAG00000025471,ENSBTAG00000019903,ENSBTAG00000015354,ENSBTAG00000015195,ENSBTAG00000018722,ENSBTAG00000037703,ENSBTAG00000020551,ENSBTAG00000002564,ENSBTAG00000000888,ENSBTAG00000020837,ENSBTAG00000007900,ENSBTAG00000001533,ENSBTAG00000013667
GO:0043227	membrane-bounded organelle	cellular_component	0.038946	1	95	177	8943	19359	ENSBTAG00000018723,ENSBTAG00000033313,ENSBTAG00000012922,ENSBTAG00000010681,ENSBTAG00000014540,ENSBTAG00000002367,ENSBTAG00000000532,ENSBTAG00000020350,ENSBTAG00000034139,ENSBTAG00000008182,ENSBTAG00000021378,ENSBTAG00000013653,ENSBTAG00000020551,ENSBTAG00000047628,ENSBTAG00000015116,ENSBTAG00000001731,ENSBTAG00000046773,ENSBTAG00000021282,ENSBTAG00000001221,ENSBTAG00000016867,ENSBTAG00000038323,…
GO:0015629	actin cytoskeleton	cellular_component	0.039372	1	8	177	407	19359	ENSBTAG00000000053,ENSBTAG00000000490,ENSBTAG00000015527,ENSBTAG00000000888,ENSBTAG00000004553,ENSBTAG00000018773,ENSBTAG00000020067,ENSBTAG00000008938
GO:0050866	negative regulation of cell activation	biological_process	0.039763	1	4	177	137	19359	ENSBTAG00000010681,ENSBTAG00000001694,ENSBTAG00000002635,ENSBTAG00000031231
GO:0051641	cellular localization	biological_process	0.040281	1	32	177	2506	19359	ENSBTAG00000037703,ENSBTAG00000002564,ENSBTAG00000001221,ENSBTAG00000018722,ENSBTAG00000025471,ENSBTAG00000012724,ENSBTAG00000007900,ENSBTAG00000020837,ENSBTAG00000015354,ENSBTAG00000020067,ENSBTAG00000019903,ENSBTAG00000023417,ENSBTAG00000019805,ENSBTAG00000020215,ENSBTAG00000003192,ENSBTAG00000001037,ENSBTAG00000008606,ENSBTAG00000021799,ENSBTAG00000019184,ENSBTAG00000015527,ENSBTAG00000048071,…
GO:0031252	cell leading edge	cellular_component	0.040301	1	6	177	264	19359	ENSBTAG00000000032,ENSBTAG00000012724,ENSBTAG00000013636,ENSBTAG00000011017,ENSBTAG00000021282,ENSBTAG00000008938
GO:0042987	amyloid precursor protein catabolic process	biological_process	0.040301	1	2	177	34	19359	ENSBTAG00000025471,ENSBTAG00000020244
GO:0060420	regulation of heart growth	biological_process	0.040334	1	2	177	34	19359	ENSBTAG00000022058,ENSBTAG00000002092
GO:0007031	peroxisome organization	biological_process	0.040389	1	2	177	34	19359	ENSBTAG00000007900,ENSBTAG00000020551
GO:0019897	extrinsic component of plasma membrane	cellular_component	0.040616	1	4	177	137	19359	ENSBTAG00000008938,ENSBTAG00000017871,ENSBTAG00000002564,ENSBTAG00000012181
GO:0006165	nucleoside diphosphate phosphorylation	biological_process	0.040929	1	3	177	82	19359	ENSBTAG00000003025,ENSBTAG00000006305,ENSBTAG00000011274
GO:0010769	regulation of cell morphogenesis involved in differentiation	biological_process	0.041264	1	6	177	267	19359	ENSBTAG00000015609,ENSBTAG00000005313,ENSBTAG00000020244,ENSBTAG00000012657,ENSBTAG00000006287,ENSBTAG00000046339
GO:0016877	ligase activity, forming carbon-sulfur bonds	molecular_function	0.041468	1	2	177	34	19359	ENSBTAG00000002676,ENSBTAG00000005678
GO:0033344	cholesterol efflux	biological_process	0.041511	1	2	177	35	19359	ENSBTAG00000015195,ENSBTAG00000010681
GO:0071453	cellular response to oxygen levels	biological_process	0.041703	1	3	177	82	19359	ENSBTAG00000001221,ENSBTAG00000046339,ENSBTAG00000012724
GO:0098562	cytoplasmic side of membrane	cellular_component	0.041825	1	4	177	139	19359	ENSBTAG00000008938,ENSBTAG00000002564,ENSBTAG00000012181,ENSBTAG00000017871
GO:0004792	thiosulfate sulfurtransferase activity	molecular_function	0.041888	1	1	177	5	19359	ENSBTAG00000030648
GO:0006284	base-excision repair	biological_process	0.04209	1	2	177	35	19359	ENSBTAG00000022058,ENSBTAG00000007365
GO:0046939	nucleotide phosphorylation	biological_process	0.042121	1	3	177	83	19359	ENSBTAG00000011274,ENSBTAG00000006305,ENSBTAG00000003025
GO:0044802	single-organism membrane organization	biological_process	0.042165	1	12	177	728	19359	ENSBTAG00000000888,ENSBTAG00000020837,ENSBTAG00000007900,ENSBTAG00000013667,ENSBTAG00000025471,ENSBTAG00000019903,ENSBTAG00000015354,ENSBTAG00000015195,ENSBTAG00000018722,ENSBTAG00000037703,ENSBTAG00000020551,ENSBTAG00000002564
GO:0032102	negative regulation of response to external stimulus	biological_process	0.042282	1	6	177	271	19359	ENSBTAG00000020551,ENSBTAG00000010681,ENSBTAG00000001694,ENSBTAG00000002635,ENSBTAG00000015195,ENSBTAG00000008259
GO:0051716	cellular response to stimulus	biological_process	0.042846	1	70	177	6457	19359	ENSBTAG00000013014,ENSBTAG00000010991,ENSBTAG00000031532,ENSBTAG00000020067,ENSBTAG00000008634,ENSBTAG00000008259,ENSBTAG00000019903,ENSBTAG00000023417,ENSBTAG00000015980,ENSBTAG00000032089,ENSBTAG00000002564,ENSBTAG00000025471,ENSBTAG00000020244,ENSBTAG00000044068,ENSBTAG00000022058,ENSBTAG00000018773,ENSBTAG00000044048,ENSBTAG00000020837,ENSBTAG00000015195,ENSBTAG00000004305,ENSBTAG00000007365,…
GO:0043405	regulation of MAP kinase activity	biological_process	0.042958	1	5	177	204	19359	ENSBTAG00000025471,ENSBTAG00000001037,ENSBTAG00000020350,ENSBTAG00000020283,ENSBTAG00000012724
GO:0009298	GDP-mannose biosynthetic process	biological_process	0.043517	1	1	177	5	19359	ENSBTAG00000001440
GO:0006898	receptor-mediated endocytosis	biological_process	0.043576	1	4	177	140	19359	ENSBTAG00000037703,ENSBTAG00000044048,ENSBTAG00000019903,ENSBTAG00000008938
GO:0032815	negative regulation of natural killer cell activation	biological_process	0.044043	1	1	177	5	19359	ENSBTAG00000002635
GO:0072577	endothelial cell apoptotic process	biological_process	0.04414	1	2	177	36	19359	ENSBTAG00000019903,ENSBTAG00000025471
GO:0002925	positive regulation of humoral immune response mediated by circulating immunoglobulin	biological_process	0.044227	1	1	177	5	19359	ENSBTAG00000025471
GO:0097527	necroptotic signaling pathway	biological_process	0.044232	1	1	177	5	19359	ENSBTAG00000025471
GO:0005768	endosome	cellular_component	0.044386	1	10	177	573	19359	ENSBTAG00000046773,ENSBTAG00000003192,ENSBTAG00000011292,ENSBTAG00000008938,ENSBTAG00000025471,ENSBTAG00000015195,ENSBTAG00000013014,ENSBTAG00000037703,ENSBTAG00000033313,ENSBTAG00000018722
GO:0043231	intracellular membrane-bounded organelle	cellular_component	0.044567	1	94	177	8881	19359	ENSBTAG00000003192,ENSBTAG00000015980,ENSBTAG00000003882,ENSBTAG00000013667,ENSBTAG00000023417,ENSBTAG00000016904,ENSBTAG00000006934,ENSBTAG00000019184,ENSBTAG00000032089,ENSBTAG00000020067,ENSBTAG00000003776,ENSBTAG00000008634,ENSBTAG00000013014,ENSBTAG00000015354,ENSBTAG00000001932,ENSBTAG00000006280,ENSBTAG00000008498,ENSBTAG00000008259,ENSBTAG00000008520,ENSBTAG00000020327,ENSBTAG00000022058,…
GO:0072526	pyridine-containing compound catabolic process	biological_process	0.044689	1	1	177	5	19359	ENSBTAG00000021635
GO:0005778	peroxisomal membrane	cellular_component	0.044798	1	2	177	36	19359	ENSBTAG00000007900,ENSBTAG00000020551
GO:0031903	microbody membrane	cellular_component	0.044798	1	2	177	36	19359	ENSBTAG00000007900,ENSBTAG00000020551
GO:0050435	beta-amyloid metabolic process	biological_process	0.045004	1	2	177	36	19359	ENSBTAG00000025471,ENSBTAG00000020244
GO:0031620	regulation of fever generation	biological_process	0.04504	1	1	177	5	19359	ENSBTAG00000025471
GO:0031622	positive regulation of fever generation	biological_process	0.04504	1	1	177	5	19359	ENSBTAG00000025471
GO:0030628	pre-mRNA 3'-splice site binding	molecular_function	0.045136	1	1	177	5	19359	ENSBTAG00000002830
GO:0006950	response to stress	biological_process	0.045296	1	34	177	2745	19359	ENSBTAG00000020764,ENSBTAG00000015116,ENSBTAG00000001694,ENSBTAG00000007365,ENSBTAG00000002480,ENSBTAG00000020551,ENSBTAG00000046339,ENSBTAG00000023635,ENSBTAG00000013653,ENSBTAG00000015195,ENSBTAG00000038235,ENSBTAG00000000532,ENSBTAG00000048737,ENSBTAG00000010681,ENSBTAG00000008938,ENSBTAG00000046937,ENSBTAG00000018270,ENSBTAG00000031231,ENSBTAG00000023417,ENSBTAG00000014151,ENSBTAG00000001037,…
GO:1904180	negative regulation of membrane depolarization	biological_process	0.045371	1	1	177	5	19359	ENSBTAG00000008938
GO:0072348	sulfur compound transport	biological_process	0.045391	1	2	177	36	19359	ENSBTAG00000013653,ENSBTAG00000020551
GO:0015917	aminophospholipid transport	biological_process	0.045573	1	1	177	5	19359	ENSBTAG00000013667
GO:0015247	aminophospholipid transporter activity	molecular_function	0.045573	1	1	177	5	19359	ENSBTAG00000013667
GO:1990535	neuron projection maintenance	biological_process	0.045582	1	1	177	5	19359	ENSBTAG00000020551
GO:2001280	positive regulation of unsaturated fatty acid biosynthetic process	biological_process	0.045689	1	1	177	5	19359	ENSBTAG00000020551
GO:1901222	regulation of NIK/NF-kappaB signaling	biological_process	0.04571	1	3	177	86	19359	ENSBTAG00000038235,ENSBTAG00000025471,ENSBTAG00000001922
GO:1901033	positive regulation of response to reactive oxygen species	biological_process	0.045825	1	1	177	5	19359	ENSBTAG00000025471
GO:0071033	nuclear retention of pre-mRNA at the site of transcription	biological_process	0.045836	1	1	177	5	19359	ENSBTAG00000048071
GO:0097255	R2TP complex	cellular_component	0.04584	1	1	177	5	19359	ENSBTAG00000023417
GO:1903729	regulation of plasma membrane organization	biological_process	0.045865	1	3	177	85	19359	ENSBTAG00000018722,ENSBTAG00000020837,ENSBTAG00000025471
GO:0035509	negative regulation of myosin-light-chain-phosphatase activity	biological_process	0.045958	1	1	177	5	19359	ENSBTAG00000025471
GO:2000325	regulation of ligand-dependent nuclear receptor transcription coactivator activity	biological_process	0.046111	1	1	177	5	19359	ENSBTAG00000010681
GO:0035529	NADH pyrophosphatase activity	molecular_function	0.046114	1	1	177	5	19359	ENSBTAG00000021635
GO:0003298	physiological muscle hypertrophy	biological_process	0.046211	1	1	177	5	19359	ENSBTAG00000002092
GO:0003301	physiological cardiac muscle hypertrophy	biological_process	0.046211	1	1	177	5	19359	ENSBTAG00000002092
GO:0061049	cell growth involved in cardiac muscle cell development	biological_process	0.046211	1	1	177	5	19359	ENSBTAG00000002092
GO:0097070	ductus arteriosus closure	biological_process	0.046218	1	1	177	5	19359	ENSBTAG00000020426
GO:0015959	diadenosine polyphosphate metabolic process	biological_process	0.046272	1	1	177	5	19359	ENSBTAG00000019684
GO:0006702	androgen biosynthetic process	biological_process	0.046299	1	1	177	5	19359	ENSBTAG00000016867
GO:0010641	positive regulation of platelet-derived growth factor receptor signaling pathway	biological_process	0.0463	1	1	177	5	19359	ENSBTAG00000008938
GO:0071651	positive regulation of chemokine (C-C motif) ligand 5 production	biological_process	0.046351	1	1	177	5	19359	ENSBTAG00000046773
GO:0035740	CD8-positive, alpha-beta T cell proliferation	biological_process	0.046714	1	1	177	5	19359	ENSBTAG00000031231
GO:2000564	regulation of CD8-positive, alpha-beta T cell proliferation	biological_process	0.046714	1	1	177	5	19359	ENSBTAG00000031231
GO:0000101	sulfur amino acid transport	biological_process	0.046812	1	1	177	5	19359	ENSBTAG00000013653
GO:0016012	sarcoglycan complex	cellular_component	0.046849	1	1	177	5	19359	ENSBTAG00000021282
GO:0010883	regulation of lipid storage	biological_process	0.04685	1	2	177	37	19359	ENSBTAG00000022058,ENSBTAG00000010681
GO:0016308	1-phosphatidylinositol-4-phosphate 5-kinase activity	molecular_function	0.046851	1	1	177	5	19359	ENSBTAG00000003387
GO:0072345	NAADP-sensitive calcium-release channel activity	molecular_function	0.046852	1	1	177	5	19359	ENSBTAG00000046773
GO:0044300	cerebellar mossy fiber	cellular_component	0.046968	1	1	177	5	19359	ENSBTAG00000002564
GO:0090188	negative regulation of pancreatic juice secretion	biological_process	0.047009	1	1	177	5	19359	ENSBTAG00000010681
GO:0050703	interleukin-1 alpha secretion	biological_process	0.047029	1	1	177	5	19359	ENSBTAG00000021378
GO:0042760	very long-chain fatty acid catabolic process	biological_process	0.047036	1	1	177	5	19359	ENSBTAG00000020551
GO:0016413	O-acetyltransferase activity	molecular_function	0.047067	1	1	177	5	19359	ENSBTAG00000001932
GO:0035865	cellular response to potassium ion	biological_process	0.047079	1	1	177	5	19359	ENSBTAG00000002564
GO:0042758	long-chain fatty acid catabolic process	biological_process	0.047098	1	1	177	5	19359	ENSBTAG00000020551
GO:0010887	negative regulation of cholesterol storage	biological_process	0.047102	1	1	177	5	19359	ENSBTAG00000010681
GO:0008152	metabolic process	biological_process	0.047116	1	106	177	10226	19359	ENSBTAG00000001932,ENSBTAG00000010991,ENSBTAG00000015354,ENSBTAG00000020067,ENSBTAG00000008634,ENSBTAG00000004814,ENSBTAG00000003776,ENSBTAG00000020327,ENSBTAG00000008259,ENSBTAG00000008520,ENSBTAG00000008498,ENSBTAG00000019903,ENSBTAG00000006280,ENSBTAG00000023417,ENSBTAG00000003882,ENSBTAG00000015980,ENSBTAG00000003192,ENSBTAG00000032089,ENSBTAG00000006934,ENSBTAG00000002092,ENSBTAG00000025471,…
GO:0000912	assembly of actomyosin apparatus involved in cytokinesis	biological_process	0.047116	1	1	177	5	19359	ENSBTAG00000000490
GO:0000915	actomyosin contractile ring assembly	biological_process	0.047116	1	1	177	5	19359	ENSBTAG00000000490
GO:0044837	actomyosin contractile ring organization	biological_process	0.047116	1	1	177	5	19359	ENSBTAG00000000490
GO:0008046	axon guidance receptor activity	molecular_function	0.04715	1	1	177	5	19359	ENSBTAG00000005313
GO:0016874	ligase activity	molecular_function	0.047151	1	4	177	143	19359	ENSBTAG00000014642,ENSBTAG00000002676,ENSBTAG00000022058,ENSBTAG00000005678
GO:0008091	spectrin	cellular_component	0.047233	1	1	177	5	19359	ENSBTAG00000000888
GO:0061098	positive regulation of protein tyrosine kinase activity	biological_process	0.047312	1	2	177	37	19359	ENSBTAG00000020244,ENSBTAG00000006287
GO:0000975	regulatory region DNA binding	molecular_function	0.047472	1	13	177	841	19359	ENSBTAG00000025471,ENSBTAG00000008520,ENSBTAG00000013653,ENSBTAG00000001221,ENSBTAG00000008182,ENSBTAG00000020426,ENSBTAG00000031231,ENSBTAG00000018270,ENSBTAG00000006879,ENSBTAG00000003947,ENSBTAG00000010681,ENSBTAG00000023417,ENSBTAG00000011001
GO:0001067	regulatory region nucleic acid binding	molecular_function	0.047472	1	13	177	841	19359	ENSBTAG00000003947,ENSBTAG00000006879,ENSBTAG00000018270,ENSBTAG00000031231,ENSBTAG00000011001,ENSBTAG00000023417,ENSBTAG00000010681,ENSBTAG00000020426,ENSBTAG00000001221,ENSBTAG00000013653,ENSBTAG00000008182,ENSBTAG00000025471,ENSBTAG00000008520
GO:0044212	transcription regulatory region DNA binding	molecular_function	0.047472	1	13	177	841	19359	ENSBTAG00000008520,ENSBTAG00000025471,ENSBTAG00000008182,ENSBTAG00000001221,ENSBTAG00000013653,ENSBTAG00000020426,ENSBTAG00000023417,ENSBTAG00000011001,ENSBTAG00000010681,ENSBTAG00000006879,ENSBTAG00000003947,ENSBTAG00000018270,ENSBTAG00000031231
GO:0031347	regulation of defense response	biological_process	0.047699	1	8	177	430	19359	ENSBTAG00000002635,ENSBTAG00000013653,ENSBTAG00000020551,ENSBTAG00000025471,ENSBTAG00000010681,ENSBTAG00000001694,ENSBTAG00000031231,ENSBTAG00000022007
GO:1901216	positive regulation of neuron death	biological_process	0.047801	1	2	177	38	19359	ENSBTAG00000025471,ENSBTAG00000020426
GO:0046128	purine ribonucleoside metabolic process	biological_process	0.048699	1	6	177	288	19359	ENSBTAG00000019684,ENSBTAG00000020551,ENSBTAG00000022058,ENSBTAG00000011274,ENSBTAG00000006305,ENSBTAG00000003025
GO:0051270	regulation of cellular component movement	biological_process	0.049043	1	12	177	749	19359	ENSBTAG00000003387,ENSBTAG00000000032,ENSBTAG00000017871,ENSBTAG00000008938,ENSBTAG00000006287,ENSBTAG00000012657,ENSBTAG00000020764,ENSBTAG00000020244,ENSBTAG00000001533,ENSBTAG00000012724,ENSBTAG00000006039,ENSBTAG00000018773
GO:0001158	enhancer sequence-specific DNA binding	molecular_function	0.049106	1	3	177	90	19359	ENSBTAG00000013653,ENSBTAG00000023417,ENSBTAG00000020426
GO:0016409	palmitoyltransferase activity	molecular_function	0.049525	1	2	177	38	19359	ENSBTAG00000006657,ENSBTAG00000015354
GO:0050709	negative regulation of protein secretion	biological_process	0.049845	1	3	177	88	19359	ENSBTAG00000010681,ENSBTAG00000019805,ENSBTAG00000025471
GO:0045620	negative regulation of lymphocyte differentiation	biological_process	0.049875	1	2	177	39	19359	ENSBTAG00000031231,ENSBTAG00000002635
GO:0042451	purine nucleoside biosynthetic process	biological_process	0.049922	1	3	177	92	19359	ENSBTAG00000006305,ENSBTAG00000022058,ENSBTAG00000003025
GO:0046129	purine ribonucleoside biosynthetic process	biological_process	0.049922	1	3	177	92	19359	ENSBTAG00000003025,ENSBTAG00000006305,ENSBTAG00000022058
GO:0006612	protein targeting to membrane	biological_process	0.050067	1	3	177	89	19359	ENSBTAG00000037703,ENSBTAG00000015354,ENSBTAG00000007900
GO:0033173	calcineurin-NFAT signaling cascade	biological_process	0.050174	1	2	177	38	19359	ENSBTAG00000025471,ENSBTAG00000018270
GO:0010035	response to inorganic substance	biological_process	0.05026	1	6	177	284	19359	ENSBTAG00000008938,ENSBTAG00000025471,ENSBTAG00000008182,ENSBTAG00000001635,ENSBTAG00000002564,ENSBTAG00000013653
GO:1900024	regulation of substrate adhesion-dependent cell spreading	biological_process	0.050359	1	2	177	38	19359	ENSBTAG00000006287,ENSBTAG00000015609
GO:0032370	positive regulation of lipid transport	biological_process	0.050491	1	2	177	39	19359	ENSBTAG00000001221,ENSBTAG00000010681
GO:0005515	protein binding	molecular_function	0.050536	1	81	177	7519	19359	ENSBTAG00000014151,ENSBTAG00000019805,ENSBTAG00000003947,ENSBTAG00000018270,ENSBTAG00000001037,ENSBTAG00000000939,ENSBTAG00000015527,ENSBTAG00000049058,ENSBTAG00000039696,ENSBTAG00000000253,ENSBTAG00000012724,ENSBTAG00000013636,ENSBTAG00000007900,ENSBTAG00000006287,ENSBTAG00000022007,ENSBTAG00000002676,ENSBTAG00000001221,ENSBTAG00000020764,ENSBTAG00000001731,ENSBTAG00000015116,ENSBTAG00000000490,…
GO:0016747	transferase activity, transferring acyl groups other than amino-acyl groups	molecular_function	0.050736	1	5	177	213	19359	ENSBTAG00000038323,ENSBTAG00000006657,ENSBTAG00000001932,ENSBTAG00000015354,ENSBTAG00000015980
GO:0004879	RNA polymerase II transcription factor activity, ligand-activated sequence-specific DNA binding	molecular_function	0.05076	1	2	177	38	19359	ENSBTAG00000001221,ENSBTAG00000010681
GO:0098531	transcription factor activity, direct ligand regulated sequence-specific DNA binding	molecular_function	0.05076	1	2	177	38	19359	ENSBTAG00000010681,ENSBTAG00000001221
GO:0042278	purine nucleoside metabolic process	biological_process	0.050792	1	6	177	291	19359	ENSBTAG00000003025,ENSBTAG00000019684,ENSBTAG00000020551,ENSBTAG00000011274,ENSBTAG00000022058,ENSBTAG00000006305
GO:0010811	positive regulation of cell-substrate adhesion	biological_process	0.05083	1	3	177	88	19359	ENSBTAG00000006287,ENSBTAG00000044068,ENSBTAG00000015609
GO:0044712	single-organism catabolic process	biological_process	0.051083	1	14	177	921	19359	ENSBTAG00000002480,ENSBTAG00000020551,ENSBTAG00000011274,ENSBTAG00000021635,ENSBTAG00000015195,ENSBTAG00000025471,ENSBTAG00000038235,ENSBTAG00000022058,ENSBTAG00000002214,ENSBTAG00000019684,ENSBTAG00000007900,ENSBTAG00000034139,ENSBTAG00000022007,ENSBTAG00000021799
GO:2000145	regulation of cell motility	biological_process	0.051211	1	11	177	672	19359	ENSBTAG00000006039,ENSBTAG00000020764,ENSBTAG00000020244,ENSBTAG00000012724,ENSBTAG00000001533,ENSBTAG00000006287,ENSBTAG00000018773,ENSBTAG00000017871,ENSBTAG00000000032,ENSBTAG00000003387,ENSBTAG00000008938
GO:0048813	dendrite morphogenesis	biological_process	0.051261	1	3	177	88	19359	ENSBTAG00000002564,ENSBTAG00000020244,ENSBTAG00000005313
GO:0008610	lipid biosynthetic process	biological_process	0.051286	1	8	177	434	19359	ENSBTAG00000012724,ENSBTAG00000015980,ENSBTAG00000022058,ENSBTAG00000006934,ENSBTAG00000004814,ENSBTAG00000016867,ENSBTAG00000020551,ENSBTAG00000025471
GO:1903035	negative regulation of response to wounding	biological_process	0.051298	1	4	177	149	19359	ENSBTAG00000020551,ENSBTAG00000002635,ENSBTAG00000010681,ENSBTAG00000001694
GO:0034308	primary alcohol metabolic process	biological_process	0.05165	1	2	177	39	19359	ENSBTAG00000010991,ENSBTAG00000034139
GO:0042445	hormone metabolic process	biological_process	0.052109	1	4	177	150	19359	ENSBTAG00000006934,ENSBTAG00000034139,ENSBTAG00000010991,ENSBTAG00000016867
GO:0042446	hormone biosynthetic process	biological_process	0.052338	1	2	177	40	19359	ENSBTAG00000016867,ENSBTAG00000006934
GO:0051715	cytolysis in other organism	biological_process	0.052726	1	1	177	6	19359	ENSBTAG00000002635
GO:0019673	GDP-mannose metabolic process	biological_process	0.05273	1	1	177	6	19359	ENSBTAG00000001440
GO:0090150	establishment of protein localization to membrane	biological_process	0.052756	1	4	177	151	19359	ENSBTAG00000037703,ENSBTAG00000015195,ENSBTAG00000007900,ENSBTAG00000015354
GO:0019205	nucleobase-containing compound kinase activity	molecular_function	0.053163	1	2	177	40	19359	ENSBTAG00000003025,ENSBTAG00000006305
GO:0009583	detection of light stimulus	biological_process	0.053267	1	2	177	40	19359	ENSBTAG00000011315,ENSBTAG00000012181
GO:0071051	polyadenylation-dependent snoRNA 3'-end processing	biological_process	0.053306	1	1	177	6	19359	ENSBTAG00000048071
GO:0061046	regulation of branching involved in lung morphogenesis	biological_process	0.053336	1	1	177	6	19359	ENSBTAG00000025471
GO:0043297	apical junction assembly	biological_process	0.053562	1	2	177	40	19359	ENSBTAG00000025471,ENSBTAG00000019903
GO:2001214	positive regulation of vasculogenesis	biological_process	0.053756	1	1	177	6	19359	ENSBTAG00000019903
GO:0070097	delta-catenin binding	molecular_function	0.053764	1	1	177	6	19359	ENSBTAG00000031532
GO:1903362	regulation of cellular protein catabolic process	biological_process	0.053791	1	5	177	217	19359	ENSBTAG00000013653,ENSBTAG00000015116,ENSBTAG00000019805,ENSBTAG00000017871,ENSBTAG00000020244
GO:0002579	positive regulation of antigen processing and presentation	biological_process	0.05384	1	1	177	6	19359	ENSBTAG00000038235
GO:0060770	negative regulation of epithelial cell proliferation involved in prostate gland development	biological_process	0.053845	1	1	177	6	19359	ENSBTAG00000001221
GO:0015485	cholesterol binding	molecular_function	0.054	1	2	177	40	19359	ENSBTAG00000015195,ENSBTAG00000013653
GO:0048806	genitalia development	biological_process	0.05401	1	2	177	40	19359	ENSBTAG00000001694,ENSBTAG00000016867
GO:0035904	aorta development	biological_process	0.054013	1	2	177	40	19359	ENSBTAG00000001221,ENSBTAG00000020426
GO:0032870	cellular response to hormone stimulus	biological_process	0.054046	1	7	177	363	19359	ENSBTAG00000008938,ENSBTAG00000019903,ENSBTAG00000010681,ENSBTAG00000023417,ENSBTAG00000015195,ENSBTAG00000008634,ENSBTAG00000001221
GO:0010756	positive regulation of plasminogen activation	biological_process	0.054206	1	1	177	6	19359	ENSBTAG00000025471
GO:0009611	response to wounding	biological_process	0.054208	1	9	177	519	19359	ENSBTAG00000025471,ENSBTAG00000020551,ENSBTAG00000013653,ENSBTAG00000002635,ENSBTAG00000000253,ENSBTAG00000020764,ENSBTAG00000012724,ENSBTAG00000010681,ENSBTAG00000001694
GO:0097110	scaffold protein binding	molecular_function	0.054238	1	2	177	40	19359	ENSBTAG00000008938,ENSBTAG00000002564
GO:0031652	positive regulation of heat generation	biological_process	0.054238	1	1	177	6	19359	ENSBTAG00000025471
GO:0050072	m7G(5')pppN diphosphatase activity	molecular_function	0.054345	1	1	177	6	19359	ENSBTAG00000019684
GO:0002604	regulation of dendritic cell antigen processing and presentation	biological_process	0.054403	1	1	177	6	19359	ENSBTAG00000038235
GO:0005829	cytosol	cellular_component	0.054483	1	34	177	2774	19359	ENSBTAG00000015116,ENSBTAG00000000332,ENSBTAG00000001731,ENSBTAG00000006305,ENSBTAG00000006879,ENSBTAG00000021378,ENSBTAG00000013653,ENSBTAG00000003387,ENSBTAG00000002480,ENSBTAG00000001440,ENSBTAG00000015609,ENSBTAG00000016581,ENSBTAG00000010786,ENSBTAG00000006039,ENSBTAG00000000532,ENSBTAG00000034139,ENSBTAG00000020613,ENSBTAG00000011274,ENSBTAG00000021635,ENSBTAG00000008938,ENSBTAG00000019684,…
GO:1900222	negative regulation of beta-amyloid clearance	biological_process	0.054509	1	1	177	6	19359	ENSBTAG00000025471
GO:0055038	recycling endosome membrane	cellular_component	0.05454	1	2	177	40	19359	ENSBTAG00000011292,ENSBTAG00000037703
GO:1902961	positive regulation of aspartic-type endopeptidase activity involved in amyloid precursor protein catabolic process	biological_process	0.054579	1	1	177	6	19359	ENSBTAG00000020244
GO:0071029	nuclear ncRNA surveillance	biological_process	0.05461	1	1	177	6	19359	ENSBTAG00000048071
GO:0071035	nuclear polyadenylation-dependent rRNA catabolic process	biological_process	0.05461	1	1	177	6	19359	ENSBTAG00000048071
GO:0071038	nuclear polyadenylation-dependent tRNA catabolic process	biological_process	0.05461	1	1	177	6	19359	ENSBTAG00000048071
GO:0071046	nuclear polyadenylation-dependent ncRNA catabolic process	biological_process	0.05461	1	1	177	6	19359	ENSBTAG00000048071
GO:0060158	phospholipase C-activating dopamine receptor signaling pathway	biological_process	0.054676	1	1	177	6	19359	ENSBTAG00000012181
GO:0002759	regulation of antimicrobial humoral response	biological_process	0.054725	1	1	177	6	19359	ENSBTAG00000008259
GO:0045919	positive regulation of cytolysis	biological_process	0.054813	1	1	177	6	19359	ENSBTAG00000002635
GO:0035335	peptidyl-tyrosine dephosphorylation	biological_process	0.054819	1	3	177	91	19359	ENSBTAG00000020283,ENSBTAG00000000253,ENSBTAG00000020350
GO:1901135	carbohydrate derivative metabolic process	biological_process	0.05494	1	14	177	943	19359	ENSBTAG00000003025,ENSBTAG00000001440,ENSBTAG00000020551,ENSBTAG00000002480,ENSBTAG00000013653,ENSBTAG00000011274,ENSBTAG00000002635,ENSBTAG00000015195,ENSBTAG00000010206,ENSBTAG00000022007,ENSBTAG00000007449,ENSBTAG00000006305,ENSBTAG00000022058,ENSBTAG00000019684
GO:0043569	negative regulation of insulin-like growth factor receptor signaling pathway	biological_process	0.054977	1	1	177	6	19359	ENSBTAG00000001221
GO:0032437	cuticular plate	cellular_component	0.055074	1	1	177	6	19359	ENSBTAG00000000888
GO:0071169	establishment of protein localization to chromatin	biological_process	0.055096	1	1	177	6	19359	ENSBTAG00000023417
GO:0010692	regulation of alkaline phosphatase activity	biological_process	0.055147	1	1	177	6	19359	ENSBTAG00000025471
GO:0046322	negative regulation of fatty acid oxidation	biological_process	0.055235	1	1	177	6	19359	ENSBTAG00000022058
GO:0034596	phosphatidylinositol phosphate 4-phosphatase activity	molecular_function	0.055272	1	1	177	6	19359	ENSBTAG00000004814
GO:0090557	establishment of endothelial intestinal barrier	biological_process	0.055279	1	1	177	6	19359	ENSBTAG00000015980
GO:0035635	entry of bacterium into host cell	biological_process	0.055307	1	1	177	6	19359	ENSBTAG00000020215
GO:2000535	regulation of entry of bacterium into host cell	biological_process	0.055307	1	1	177	6	19359	ENSBTAG00000020215
GO:0044092	negative regulation of molecular function	biological_process	0.055392	1	13	177	857	19359	ENSBTAG00000015527,ENSBTAG00000020350,ENSBTAG00000020426,ENSBTAG00000020283,ENSBTAG00000022058,ENSBTAG00000023417,ENSBTAG00000012724,ENSBTAG00000000490,ENSBTAG00000025471,ENSBTAG00000008938,ENSBTAG00000002092,ENSBTAG00000001221,ENSBTAG00000000253
GO:0035810	positive regulation of urine volume	biological_process	0.055407	1	1	177	6	19359	ENSBTAG00000020426
GO:0043204	perikaryon	cellular_component	0.055487	1	2	177	41	19359	ENSBTAG00000011274,ENSBTAG00000006280
GO:0072584	caveolin-mediated endocytosis	biological_process	0.055527	1	1	177	6	19359	ENSBTAG00000008938
GO:0009158	ribonucleoside monophosphate catabolic process	biological_process	0.055581	1	1	177	6	19359	ENSBTAG00000019684
GO:0009169	purine ribonucleoside monophosphate catabolic process	biological_process	0.055581	1	1	177	6	19359	ENSBTAG00000019684
GO:2000394	positive regulation of lamellipodium morphogenesis	biological_process	0.05561	1	1	177	6	19359	ENSBTAG00000008938
GO:0090186	regulation of pancreatic juice secretion	biological_process	0.055611	1	1	177	6	19359	ENSBTAG00000010681
GO:0043141	ATP-dependent 5'-3' DNA helicase activity	molecular_function	0.055723	1	1	177	6	19359	ENSBTAG00000023417
GO:0008467	[heparan sulfate]-glucosamine 3-sulfotransferase 1 activity	molecular_function	0.055723	1	1	177	6	19359	ENSBTAG00000007449
GO:0061000	negative regulation of dendritic spine development	biological_process	0.055758	1	1	177	6	19359	ENSBTAG00000020244
GO:0016406	carnitine O-acyltransferase activity	molecular_function	0.055817	1	1	177	6	19359	ENSBTAG00000001932
GO:0050896	response to stimulus	biological_process	0.055819	1	79	177	7490	19359	ENSBTAG00000001221,ENSBTAG00000015339,ENSBTAG00000007117,ENSBTAG00000006862,ENSBTAG00000022007,ENSBTAG00000012724,ENSBTAG00000013636,ENSBTAG00000007900,ENSBTAG00000014642,ENSBTAG00000002635,ENSBTAG00000000253,ENSBTAG00000001037,ENSBTAG00000021799,ENSBTAG00000020283,ENSBTAG00000031231,ENSBTAG00000018270,ENSBTAG00000019805,ENSBTAG00000014151,ENSBTAG00000011315,ENSBTAG00000033313,ENSBTAG00000020350,…
GO:0003714	transcription corepressor activity	molecular_function	0.055844	1	4	177	153	19359	ENSBTAG00000012724,ENSBTAG00000023417,ENSBTAG00000000332,ENSBTAG00000020426
GO:0006790	sulfur compound metabolic process	biological_process	0.055903	1	5	177	218	19359	ENSBTAG00000020551,ENSBTAG00000022058,ENSBTAG00000013653,ENSBTAG00000007449,ENSBTAG00000010637
GO:1904415	regulation of xenophagy	biological_process	0.055912	1	1	177	6	19359	ENSBTAG00000038235
GO:1904417	positive regulation of xenophagy	biological_process	0.055912	1	1	177	6	19359	ENSBTAG00000038235
GO:0045159	myosin II binding	molecular_function	0.055937	1	1	177	6	19359	ENSBTAG00000020067
GO:0032610	interleukin-1 alpha production	biological_process	0.055951	1	1	177	6	19359	ENSBTAG00000021378
GO:0070324	thyroid hormone binding	molecular_function	0.055978	1	1	177	6	19359	ENSBTAG00000010991
GO:0004024	alcohol dehydrogenase activity, zinc-dependent	molecular_function	0.056002	1	1	177	6	19359	ENSBTAG00000034139
GO:0006069	ethanol oxidation	biological_process	0.056002	1	1	177	6	19359	ENSBTAG00000034139
GO:0086103	G-protein coupled receptor signaling pathway involved in heart process	biological_process	0.056005	1	1	177	6	19359	ENSBTAG00000008938
GO:0016011	dystroglycan complex	cellular_component	0.05603	1	1	177	6	19359	ENSBTAG00000021282
GO:2000586	regulation of platelet-derived growth factor receptor-beta signaling pathway	biological_process	0.056228	1	1	177	6	19359	ENSBTAG00000008938
GO:0035864	response to potassium ion	biological_process	0.056257	1	1	177	6	19359	ENSBTAG00000002564
GO:0045634	regulation of melanocyte differentiation	biological_process	0.056353	1	1	177	6	19359	ENSBTAG00000012181
GO:0008611	ether lipid biosynthetic process	biological_process	0.056371	1	1	177	6	19359	ENSBTAG00000015980
GO:0046504	glycerol ether biosynthetic process	biological_process	0.056371	1	1	177	6	19359	ENSBTAG00000015980
GO:1901503	ether biosynthetic process	biological_process	0.056371	1	1	177	6	19359	ENSBTAG00000015980
GO:0016421	CoA carboxylase activity	molecular_function	0.05641	1	1	177	6	19359	ENSBTAG00000022058
GO:0031648	protein destabilization	biological_process	0.056736	1	2	177	41	19359	ENSBTAG00000015116,ENSBTAG00000008938
GO:0035272	exocrine system development	biological_process	0.057048	1	2	177	41	19359	ENSBTAG00000001221,ENSBTAG00000025471
GO:0003697	single-stranded DNA binding	molecular_function	0.057847	1	3	177	93	19359	ENSBTAG00000003947,ENSBTAG00000007117,ENSBTAG00000022007
GO:2001233	regulation of apoptotic signaling pathway	biological_process	0.057954	1	6	177	295	19359	ENSBTAG00000025471,ENSBTAG00000008938,ENSBTAG00000006862,ENSBTAG00000021097,ENSBTAG00000001221,ENSBTAG00000007900
GO:0031663	lipopolysaccharide-mediated signaling pathway	biological_process	0.058003	1	2	177	42	19359	ENSBTAG00000025471,ENSBTAG00000008259
GO:0031638	zymogen activation	biological_process	0.05821	1	3	177	94	19359	ENSBTAG00000025471,ENSBTAG00000038235,ENSBTAG00000001221
GO:0050786	RAGE receptor binding	molecular_function	0.058395	1	1	177	7	19359	ENSBTAG00000021378
GO:0008270	zinc ion binding	molecular_function	0.058438	1	11	177	685	19359	ENSBTAG00000012922,ENSBTAG00000007215,ENSBTAG00000002635,ENSBTAG00000021378,ENSBTAG00000007365,ENSBTAG00000022007,ENSBTAG00000016904,ENSBTAG00000034139,ENSBTAG00000010681,ENSBTAG00000012657,ENSBTAG00000049897
GO:0038061	NIK/NF-kappaB signaling	biological_process	0.058502	1	3	177	95	19359	ENSBTAG00000025471,ENSBTAG00000038235,ENSBTAG00000001922
GO:0006796	phosphate-containing compound metabolic process	biological_process	0.058544	1	32	177	2598	19359	ENSBTAG00000000253,ENSBTAG00000004814,ENSBTAG00000014642,ENSBTAG00000019684,ENSBTAG00000020283,ENSBTAG00000001037,ENSBTAG00000015527,ENSBTAG00000001221,ENSBTAG00000025471,ENSBTAG00000013636,ENSBTAG00000020244,ENSBTAG00000012724,ENSBTAG00000022058,ENSBTAG00000006287,ENSBTAG00000022007,ENSBTAG00000010206,ENSBTAG00000003387,ENSBTAG00000013653,ENSBTAG00000002480,ENSBTAG00000020551,ENSBTAG00000001440,…
GO:0043900	regulation of multi-organism process	biological_process	0.058544	1	6	177	296	19359	ENSBTAG00000025471,ENSBTAG00000008259,ENSBTAG00000020215,ENSBTAG00000002635,ENSBTAG00000015116,ENSBTAG00000006039
GO:0009719	response to endogenous stimulus	biological_process	0.058562	1	15	177	1032	19359	ENSBTAG00000044068,ENSBTAG00000010681,ENSBTAG00000023417,ENSBTAG00000020613,ENSBTAG00000027357,ENSBTAG00000020426,ENSBTAG00000008634,ENSBTAG00000001221,ENSBTAG00000046339,ENSBTAG00000033313,ENSBTAG00000015195,ENSBTAG00000008938,ENSBTAG00000038235,ENSBTAG00000025471,ENSBTAG00000019903
GO:0008328	ionotropic glutamate receptor complex	cellular_component	0.058574	1	2	177	41	19359	ENSBTAG00000002564,ENSBTAG00000044068
GO:0098602	single organism cell adhesion	biological_process	0.058705	1	10	177	606	19359	ENSBTAG00000005313,ENSBTAG00000025471,ENSBTAG00000008938,ENSBTAG00000015609,ENSBTAG00000031231,ENSBTAG00000006287,ENSBTAG00000020244,ENSBTAG00000001694,ENSBTAG00000001922,ENSBTAG00000000888
GO:0035326	enhancer binding	molecular_function	0.05885	1	3	177	97	19359	ENSBTAG00000023417,ENSBTAG00000013653,ENSBTAG00000020426
GO:0032722	positive regulation of chemokine production	biological_process	0.059324	1	2	177	43	19359	ENSBTAG00000046773,ENSBTAG00000025471
GO:0050878	regulation of body fluid levels	biological_process	0.059374	1	5	177	224	19359	ENSBTAG00000020426,ENSBTAG00000025471,ENSBTAG00000010681,ENSBTAG00000001694,ENSBTAG00000001912
GO:0008138	protein tyrosine/serine/threonine phosphatase activity	molecular_function	0.059505	1	2	177	43	19359	ENSBTAG00000020350,ENSBTAG00000020283
GO:0019439	aromatic compound catabolic process	biological_process	0.059673	1	6	177	296	19359	ENSBTAG00000019684,ENSBTAG00000002214,ENSBTAG00000021635,ENSBTAG00000002480,ENSBTAG00000048071,ENSBTAG00000022007
GO:0005764	lysosome	cellular_component	0.059868	1	6	177	296	19359	ENSBTAG00000008938,ENSBTAG00000010637,ENSBTAG00000021378,ENSBTAG00000020551,ENSBTAG00000033313,ENSBTAG00000015195
GO:0001523	retinoid metabolic process	biological_process	0.060074	1	2	177	43	19359	ENSBTAG00000034139,ENSBTAG00000010991
GO:0005179	hormone activity	molecular_function	0.060162	1	3	177	102	19359	ENSBTAG00000046022,ENSBTAG00000049058,ENSBTAG00000010991
GO:0000323	lytic vacuole	cellular_component	0.060675	1	6	177	297	19359	ENSBTAG00000021378,ENSBTAG00000020551,ENSBTAG00000033313,ENSBTAG00000015195,ENSBTAG00000008938,ENSBTAG00000010637
GO:0009894	regulation of catabolic process	biological_process	0.060782	1	10	177	609	19359	ENSBTAG00000020244,ENSBTAG00000015116,ENSBTAG00000019805,ENSBTAG00000022058,ENSBTAG00000025471,ENSBTAG00000038235,ENSBTAG00000015195,ENSBTAG00000017871,ENSBTAG00000020551,ENSBTAG00000013653
GO:0043950	positive regulation of cAMP-mediated signaling	biological_process	0.060875	1	1	177	7	19359	ENSBTAG00000013014
GO:0000243	commitment complex	cellular_component	0.060966	1	1	177	7	19359	ENSBTAG00000002830
GO:0051023	regulation of immunoglobulin secretion	biological_process	0.061222	1	1	177	7	19359	ENSBTAG00000025471
GO:0001960	negative regulation of cytokine-mediated signaling pathway	biological_process	0.061241	1	2	177	43	19359	ENSBTAG00000022007,ENSBTAG00000021097
GO:0070244	negative regulation of thymocyte apoptotic process	biological_process	0.061404	1	1	177	7	19359	ENSBTAG00000020244
GO:0044438	microbody part	cellular_component	0.061515	1	2	177	43	19359	ENSBTAG00000020551,ENSBTAG00000007900
GO:0044439	peroxisomal part	cellular_component	0.061515	1	2	177	43	19359	ENSBTAG00000007900,ENSBTAG00000020551
GO:0009132	nucleoside diphosphate metabolic process	biological_process	0.061678	1	3	177	97	19359	ENSBTAG00000003025,ENSBTAG00000006305,ENSBTAG00000011274
GO:0008047	enzyme activator activity	molecular_function	0.061703	1	7	177	372	19359	ENSBTAG00000032089,ENSBTAG00000003959,ENSBTAG00000004305,ENSBTAG00000006039,ENSBTAG00000003192,ENSBTAG00000020067,ENSBTAG00000001221
GO:0042108	positive regulation of cytokine biosynthetic process	biological_process	0.061861	1	2	177	44	19359	ENSBTAG00000025471,ENSBTAG00000031231
GO:0034475	U4 snRNA 3'-end processing	biological_process	0.061922	1	1	177	7	19359	ENSBTAG00000048071
GO:0060558	regulation of calcidiol 1-monooxygenase activity	biological_process	0.06202	1	1	177	7	19359	ENSBTAG00000025471
GO:0097084	vascular smooth muscle cell development	biological_process	0.062104	1	1	177	7	19359	ENSBTAG00000019903
GO:1904035	regulation of epithelial cell apoptotic process	biological_process	0.062189	1	2	177	44	19359	ENSBTAG00000025471,ENSBTAG00000019903
GO:0009119	ribonucleoside metabolic process	biological_process	0.062189	1	6	177	306	19359	ENSBTAG00000003025,ENSBTAG00000022058,ENSBTAG00000011274,ENSBTAG00000006305,ENSBTAG00000020551,ENSBTAG00000019684
GO:0008656	cysteine-type endopeptidase activator activity involved in apoptotic process	molecular_function	0.062296	1	1	177	7	19359	ENSBTAG00000001221
GO:0010917	negative regulation of mitochondrial membrane potential	biological_process	0.06232	1	1	177	7	19359	ENSBTAG00000003387
GO:0002676	regulation of chronic inflammatory response	biological_process	0.062329	1	1	177	7	19359	ENSBTAG00000025471
GO:0060252	positive regulation of glial cell proliferation	biological_process	0.062569	1	1	177	7	19359	ENSBTAG00000025471
GO:0043086	negative regulation of catalytic activity	biological_process	0.062607	1	10	177	619	19359	ENSBTAG00000002092,ENSBTAG00000008938,ENSBTAG00000025471,ENSBTAG00000020426,ENSBTAG00000020350,ENSBTAG00000015527,ENSBTAG00000000490,ENSBTAG00000012724,ENSBTAG00000022058,ENSBTAG00000020283
GO:0071310	cellular response to organic substance	biological_process	0.062612	1	22	177	1675	19359	ENSBTAG00000015195,ENSBTAG00000046339,ENSBTAG00000013653,ENSBTAG00000008634,ENSBTAG00000008259,ENSBTAG00000019903,ENSBTAG00000038235,ENSBTAG00000023417,ENSBTAG00000015980,ENSBTAG00000031231,ENSBTAG00000021097,ENSBTAG00000032089,ENSBTAG00000027357,ENSBTAG00000020426,ENSBTAG00000033313,ENSBTAG00000001221,ENSBTAG00000008938,ENSBTAG00000025471,ENSBTAG00000010681,ENSBTAG00000044068,ENSBTAG00000022007,…
GO:0033299	secretion of lysosomal enzymes	biological_process	0.062737	1	1	177	7	19359	ENSBTAG00000010681
GO:0032000	positive regulation of fatty acid beta-oxidation	biological_process	0.062765	1	1	177	7	19359	ENSBTAG00000020551
GO:0044224	juxtaparanode region of axon	cellular_component	0.062808	1	1	177	7	19359	ENSBTAG00000002564
GO:0045084	positive regulation of interleukin-12 biosynthetic process	biological_process	0.062943	1	1	177	7	19359	ENSBTAG00000031231
GO:0048365	Rac GTPase binding	molecular_function	0.063043	1	2	177	43	19359	ENSBTAG00000006039,ENSBTAG00000001533
GO:0001660	fever generation	biological_process	0.063089	1	1	177	7	19359	ENSBTAG00000025471
GO:0042629	mast cell granule	cellular_component	0.063112	1	1	177	7	19359	ENSBTAG00000021378
GO:0060693	regulation of branching involved in salivary gland morphogenesis	biological_process	0.063135	1	1	177	7	19359	ENSBTAG00000025471
GO:0031650	regulation of heat generation	biological_process	0.063216	1	1	177	7	19359	ENSBTAG00000025471
GO:0035907	dorsal aorta development	biological_process	0.06332	1	1	177	7	19359	ENSBTAG00000001221
GO:0005324	long-chain fatty acid transporter activity	molecular_function	0.06346	1	1	177	7	19359	ENSBTAG00000020551
GO:0043178	alcohol binding	molecular_function	0.063512	1	3	177	97	19359	ENSBTAG00000015195,ENSBTAG00000013653,ENSBTAG00000034139
GO:1902857	positive regulation of nonmotile primary cilium assembly	biological_process	0.063585	1	1	177	7	19359	ENSBTAG00000009471
GO:0009725	response to hormone	biological_process	0.063609	1	8	177	456	19359	ENSBTAG00000015195,ENSBTAG00000008634,ENSBTAG00000001221,ENSBTAG00000008938,ENSBTAG00000025471,ENSBTAG00000019903,ENSBTAG00000010681,ENSBTAG00000023417
GO:0033993	response to lipid	biological_process	0.063642	1	8	177	457	19359	ENSBTAG00000023417,ENSBTAG00000010681,ENSBTAG00000025471,ENSBTAG00000008259,ENSBTAG00000001221,ENSBTAG00000013653,ENSBTAG00000008634,ENSBTAG00000015195
GO:0016078	tRNA catabolic process	biological_process	0.063714	1	1	177	7	19359	ENSBTAG00000048071
GO:0043634	polyadenylation-dependent ncRNA catabolic process	biological_process	0.063716	1	1	177	7	19359	ENSBTAG00000048071
GO:0070569	uridylyltransferase activity	molecular_function	0.06372	1	1	177	7	19359	ENSBTAG00000010206
GO:0009133	nucleoside diphosphate biosynthetic process	biological_process	0.063751	1	1	177	7	19359	ENSBTAG00000006305
GO:0008063	Toll signaling pathway	biological_process	0.063956	1	1	177	7	19359	ENSBTAG00000021097
GO:2000737	negative regulation of stem cell differentiation	biological_process	0.064017	1	2	177	44	19359	ENSBTAG00000046339,ENSBTAG00000020244
GO:2000121	regulation of removal of superoxide radicals	biological_process	0.06406	1	1	177	7	19359	ENSBTAG00000025471
GO:0008565	protein transporter activity	molecular_function	0.064094	1	2	177	44	19359	ENSBTAG00000047628,ENSBTAG00000019903
GO:0038037	G-protein coupled receptor dimeric complex	cellular_component	0.06412	1	1	177	7	19359	ENSBTAG00000019903
GO:0071609	chemokine (C-C motif) ligand 5 production	biological_process	0.064135	1	1	177	7	19359	ENSBTAG00000046773
GO:0071649	regulation of chemokine (C-C motif) ligand 5 production	biological_process	0.064135	1	1	177	7	19359	ENSBTAG00000046773
GO:0050663	cytokine secretion	biological_process	0.064136	1	4	177	161	19359	ENSBTAG00000046773,ENSBTAG00000023635,ENSBTAG00000021378,ENSBTAG00000025471
GO:0004065	arylsulfatase activity	molecular_function	0.064216	1	1	177	7	19359	ENSBTAG00000010637
GO:0051707	response to other organism	biological_process	0.064232	1	10	177	629	19359	ENSBTAG00000022007,ENSBTAG00000010681,ENSBTAG00000048737,ENSBTAG00000031231,ENSBTAG00000008259,ENSBTAG00000046937,ENSBTAG00000038235,ENSBTAG00000025471,ENSBTAG00000002635,ENSBTAG00000023635
GO:0035507	regulation of myosin-light-chain-phosphatase activity	biological_process	0.064248	1	1	177	7	19359	ENSBTAG00000025471
GO:0070327	thyroid hormone transport	biological_process	0.064313	1	1	177	7	19359	ENSBTAG00000010991
GO:0072578	neurotransmitter-gated ion channel clustering	biological_process	0.064317	1	1	177	7	19359	ENSBTAG00000002564
GO:0071541	eukaryotic translation initiation factor 3 complex, eIF3m	cellular_component	0.064328	1	1	177	7	19359	ENSBTAG00000014032
GO:0046949	fatty-acyl-CoA biosynthetic process	biological_process	0.064329	1	1	177	7	19359	ENSBTAG00000022058
GO:0070417	cellular response to cold	biological_process	0.064434	1	1	177	7	19359	ENSBTAG00000013653
GO:0035312	5'-3' exodeoxyribonuclease activity	molecular_function	0.06458	1	1	177	7	19359	ENSBTAG00000000532
GO:0009128	purine nucleoside monophosphate catabolic process	biological_process	0.064589	1	1	177	7	19359	ENSBTAG00000019684
GO:0032471	negative regulation of endoplasmic reticulum calcium ion concentration	biological_process	0.064623	1	1	177	7	19359	ENSBTAG00000007900
GO:0006048	UDP-N-acetylglucosamine biosynthetic process	biological_process	0.064693	1	1	177	7	19359	ENSBTAG00000010206
GO:0030157	pancreatic juice secretion	biological_process	0.064708	1	1	177	7	19359	ENSBTAG00000010681
GO:0006558	L-phenylalanine metabolic process	biological_process	0.064818	1	1	177	7	19359	ENSBTAG00000002214
GO:0006559	L-phenylalanine catabolic process	biological_process	0.064818	1	1	177	7	19359	ENSBTAG00000002214
GO:1902221	erythrose 4-phosphate/phosphoenolpyruvate family amino acid metabolic process	biological_process	0.064818	1	1	177	7	19359	ENSBTAG00000002214
GO:1902222	erythrose 4-phosphate/phosphoenolpyruvate family amino acid catabolic process	biological_process	0.064818	1	1	177	7	19359	ENSBTAG00000002214
GO:0070008	serine-type exopeptidase activity	molecular_function	0.064832	1	1	177	7	19359	ENSBTAG00000007893
GO:0090527	actin filament reorganization	biological_process	0.06484	1	1	177	7	19359	ENSBTAG00000006287
GO:0047961	glycine N-acyltransferase activity	molecular_function	0.064851	1	1	177	7	19359	ENSBTAG00000038323
GO:2000241	regulation of reproductive process	biological_process	0.064938	1	3	177	100	19359	ENSBTAG00000025471,ENSBTAG00000001221,ENSBTAG00000006039
GO:0009163	nucleoside biosynthetic process	biological_process	0.064938	1	3	177	102	19359	ENSBTAG00000003025,ENSBTAG00000006305,ENSBTAG00000022058
GO:0042455	ribonucleoside biosynthetic process	biological_process	0.064938	1	3	177	102	19359	ENSBTAG00000003025,ENSBTAG00000006305,ENSBTAG00000022058
GO:0032989	cellular component morphogenesis	biological_process	0.064992	1	17	177	1211	19359	ENSBTAG00000001922,ENSBTAG00000018773,ENSBTAG00000000888,ENSBTAG00000006287,ENSBTAG00000007900,ENSBTAG00000012657,ENSBTAG00000020244,ENSBTAG00000008938,ENSBTAG00000002583,ENSBTAG00000002564,ENSBTAG00000017871,ENSBTAG00000009471,ENSBTAG00000032089,ENSBTAG00000001694,ENSBTAG00000005313,ENSBTAG00000015609,ENSBTAG00000046339
GO:0035331	negative regulation of hippo signaling	biological_process	0.065095	1	1	177	7	19359	ENSBTAG00000012724
GO:0005412	glucose:sodium symporter activity	molecular_function	0.065129	1	1	177	7	19359	ENSBTAG00000003467
GO:0050847	progesterone receptor signaling pathway	biological_process	0.065241	1	1	177	7	19359	ENSBTAG00000008938
GO:0016101	diterpenoid metabolic process	biological_process	0.065264	1	2	177	45	19359	ENSBTAG00000034139,ENSBTAG00000010991
GO:0050932	regulation of pigment cell differentiation	biological_process	0.065336	1	1	177	7	19359	ENSBTAG00000012181
GO:0043207	response to external biotic stimulus	biological_process	0.065348	1	10	177	631	19359	ENSBTAG00000048737,ENSBTAG00000010681,ENSBTAG00000031231,ENSBTAG00000022007,ENSBTAG00000002635,ENSBTAG00000023635,ENSBTAG00000046937,ENSBTAG00000008259,ENSBTAG00000038235,ENSBTAG00000025471
GO:0035257	nuclear hormone receptor binding	molecular_function	0.065461	1	3	177	98	19359	ENSBTAG00000010681,ENSBTAG00000010786,ENSBTAG00000001221
GO:0016885	ligase activity, forming carbon-carbon bonds	molecular_function	0.0655	1	1	177	7	19359	ENSBTAG00000022058
GO:0001816	cytokine production	biological_process	0.065705	1	9	177	538	19359	ENSBTAG00000018270,ENSBTAG00000046773,ENSBTAG00000031231,ENSBTAG00000002635,ENSBTAG00000020551,ENSBTAG00000023635,ENSBTAG00000021378,ENSBTAG00000038235,ENSBTAG00000025471
GO:0043226	organelle	cellular_component	0.066211	1	106	177	10342	19359	ENSBTAG00000002214,ENSBTAG00000011001,ENSBTAG00000010786,ENSBTAG00000049897,ENSBTAG00000000053,ENSBTAG00000020613,ENSBTAG00000001922,ENSBTAG00000024781,ENSBTAG00000003155,ENSBTAG00000046936,ENSBTAG00000021635,ENSBTAG00000048071,ENSBTAG00000011292,ENSBTAG00000008938,ENSBTAG00000000332,ENSBTAG00000001533,ENSBTAG00000001694,ENSBTAG00000004048,ENSBTAG00000006879,ENSBTAG00000010637,ENSBTAG00000020426,…
GO:1903078	positive regulation of protein localization to plasma membrane	biological_process	0.066422	1	2	177	45	19359	ENSBTAG00000020837,ENSBTAG00000025471
GO:1904377	positive regulation of protein localization to cell periphery	biological_process	0.066422	1	2	177	45	19359	ENSBTAG00000020837,ENSBTAG00000025471
GO:0001885	endothelial cell development	biological_process	0.066757	1	2	177	45	19359	ENSBTAG00000025471,ENSBTAG00000015980
GO:0015031	protein transport	biological_process	0.067042	1	17	177	1229	19359	ENSBTAG00000020426,ENSBTAG00000021799,ENSBTAG00000008606,ENSBTAG00000019805,ENSBTAG00000003192,ENSBTAG00000046773,ENSBTAG00000020215,ENSBTAG00000001440,ENSBTAG00000047628,ENSBTAG00000019903,ENSBTAG00000015354,ENSBTAG00000023635,ENSBTAG00000021378,ENSBTAG00000010681,ENSBTAG00000007900,ENSBTAG00000025471,ENSBTAG00000037703
GO:0000902	cell morphogenesis	biological_process	0.067534	1	16	177	1129	19359	ENSBTAG00000002583,ENSBTAG00000008938,ENSBTAG00000002564,ENSBTAG00000017871,ENSBTAG00000001922,ENSBTAG00000000888,ENSBTAG00000018773,ENSBTAG00000006287,ENSBTAG00000020244,ENSBTAG00000012657,ENSBTAG00000005313,ENSBTAG00000015609,ENSBTAG00000046339,ENSBTAG00000009471,ENSBTAG00000032089,ENSBTAG00000001694
GO:1990763	arrestin family protein binding	molecular_function	0.067901	1	1	177	8	19359	ENSBTAG00000013014
GO:1903426	regulation of reactive oxygen species biosynthetic process	biological_process	0.067987	1	2	177	46	19359	ENSBTAG00000025471,ENSBTAG00000020551
GO:0007010	cytoskeleton organization	biological_process	0.068212	1	16	177	1134	19359	ENSBTAG00000000490,ENSBTAG00000020764,ENSBTAG00000009471,ENSBTAG00000011017,ENSBTAG00000032089,ENSBTAG00000020067,ENSBTAG00000006287,ENSBTAG00000010786,ENSBTAG00000006039,ENSBTAG00000012724,ENSBTAG00000018773,ENSBTAG00000004553,ENSBTAG00000000888,ENSBTAG00000025471,ENSBTAG00000008938,ENSBTAG00000002583
GO:0010628	positive regulation of gene expression	biological_process	0.068338	1	22	177	1695	19359	ENSBTAG00000010681,ENSBTAG00000011001,ENSBTAG00000008938,ENSBTAG00000025471,ENSBTAG00000012922,ENSBTAG00000001221,ENSBTAG00000020426,ENSBTAG00000018270,ENSBTAG00000031231,ENSBTAG00000006879,ENSBTAG00000003947,ENSBTAG00000020764,ENSBTAG00000023417,ENSBTAG00000038235,ENSBTAG00000002830,ENSBTAG00000019903,ENSBTAG00000008520,ENSBTAG00000020327,ENSBTAG00000008634,ENSBTAG00000013653,ENSBTAG00000003776,…
GO:0060761	negative regulation of response to cytokine stimulus	biological_process	0.068561	1	2	177	46	19359	ENSBTAG00000021097,ENSBTAG00000022007
GO:2001234	negative regulation of apoptotic signaling pathway	biological_process	0.068677	1	4	177	165	19359	ENSBTAG00000008938,ENSBTAG00000025471,ENSBTAG00000006862,ENSBTAG00000021097
GO:0004725	protein tyrosine phosphatase activity	molecular_function	0.068714	1	3	177	101	19359	ENSBTAG00000020350,ENSBTAG00000020283,ENSBTAG00000000253
GO:0003684	damaged DNA binding	molecular_function	0.068967	1	2	177	46	19359	ENSBTAG00000015116,ENSBTAG00000007365
GO:0002486	antigen processing and presentation of endogenous peptide antigen via MHC class I via ER pathway, TAP-independent	biological_process	0.06915	1	1	177	8	19359	ENSBTAG00000038619
GO:0006369	termination of RNA polymerase II transcription	biological_process	0.069316	1	1	177	8	19359	ENSBTAG00000002678
GO:0016272	prefoldin complex	cellular_component	0.069366	1	1	177	8	19359	ENSBTAG00000009743
GO:0032934	sterol binding	molecular_function	0.069512	1	2	177	46	19359	ENSBTAG00000015195,ENSBTAG00000013653
GO:0045834	positive regulation of lipid metabolic process	biological_process	0.069728	1	3	177	102	19359	ENSBTAG00000025471,ENSBTAG00000013636,ENSBTAG00000020551
GO:0019898	extrinsic component of membrane	cellular_component	0.06979	1	5	177	233	19359	ENSBTAG00000008938,ENSBTAG00000002564,ENSBTAG00000037703,ENSBTAG00000012181,ENSBTAG00000017871
GO:2000833	positive regulation of steroid hormone secretion	biological_process	0.069817	1	1	177	8	19359	ENSBTAG00000001221
GO:0042982	amyloid precursor protein metabolic process	biological_process	0.069961	1	2	177	46	19359	ENSBTAG00000025471,ENSBTAG00000020244
GO:0006793	phosphorus metabolic process	biological_process	0.070157	1	32	177	2641	19359	ENSBTAG00000010206,ENSBTAG00000022007,ENSBTAG00000006287,ENSBTAG00000022058,ENSBTAG00000020244,ENSBTAG00000012724,ENSBTAG00000013636,ENSBTAG00000025471,ENSBTAG00000001221,ENSBTAG00000015527,ENSBTAG00000001037,ENSBTAG00000020283,ENSBTAG00000019684,ENSBTAG00000014642,ENSBTAG00000004814,ENSBTAG00000000253,ENSBTAG00000020613,ENSBTAG00000001922,ENSBTAG00000020350,ENSBTAG00000003025,ENSBTAG00000008938,…
GO:0031665	negative regulation of lipopolysaccharide-mediated signaling pathway	biological_process	0.07036	1	1	177	8	19359	ENSBTAG00000008259
GO:0048538	thymus development	biological_process	0.070367	1	2	177	47	19359	ENSBTAG00000005313,ENSBTAG00000007117
GO:0002923	regulation of humoral immune response mediated by circulating immunoglobulin	biological_process	0.070371	1	1	177	8	19359	ENSBTAG00000025471
GO:0051250	negative regulation of lymphocyte activation	biological_process	0.07038	1	3	177	102	19359	ENSBTAG00000031231,ENSBTAG00000002635,ENSBTAG00000001694
GO:0055089	fatty acid homeostasis	biological_process	0.070442	1	1	177	8	19359	ENSBTAG00000020551
GO:0045837	negative regulation of membrane potential	biological_process	0.070537	1	1	177	8	19359	ENSBTAG00000003387
GO:1901659	glycosyl compound biosynthetic process	biological_process	0.071012	1	3	177	106	19359	ENSBTAG00000022058,ENSBTAG00000006305,ENSBTAG00000003025
GO:0051056	regulation of small GTPase mediated signal transduction	biological_process	0.071013	1	5	177	233	19359	ENSBTAG00000006039,ENSBTAG00000011292,ENSBTAG00000020837,ENSBTAG00000008938,ENSBTAG00000015609
GO:0007416	synapse assembly	biological_process	0.071252	1	3	177	103	19359	ENSBTAG00000002564,ENSBTAG00000011315,ENSBTAG00000005313
GO:0016505	peptidase activator activity involved in apoptotic process	molecular_function	0.071328	1	1	177	8	19359	ENSBTAG00000001221
GO:0030223	neutrophil differentiation	biological_process	0.071418	1	1	177	8	19359	ENSBTAG00000015980
GO:0010960	magnesium ion homeostasis	biological_process	0.071623	1	1	177	8	19359	ENSBTAG00000020426
GO:0055022	negative regulation of cardiac muscle tissue growth	biological_process	0.071629	1	1	177	8	19359	ENSBTAG00000002092
GO:0061117	negative regulation of heart growth	biological_process	0.071629	1	1	177	8	19359	ENSBTAG00000002092
GO:0060419	heart growth	biological_process	0.071731	1	2	177	47	19359	ENSBTAG00000022058,ENSBTAG00000002092
GO:0006959	humoral immune response	biological_process	0.071997	1	3	177	107	19359	ENSBTAG00000025471,ENSBTAG00000008259,ENSBTAG00000002635
GO:2000726	negative regulation of cardiac muscle cell differentiation	biological_process	0.072168	1	1	177	8	19359	ENSBTAG00000002092
GO:0048539	bone marrow development	biological_process	0.072256	1	1	177	8	19359	ENSBTAG00000007117
GO:0002468	dendritic cell antigen processing and presentation	biological_process	0.07228	1	1	177	8	19359	ENSBTAG00000038235
GO:2001279	regulation of unsaturated fatty acid biosynthetic process	biological_process	0.072292	1	1	177	8	19359	ENSBTAG00000020551
GO:0072044	collecting duct development	biological_process	0.072328	1	1	177	8	19359	ENSBTAG00000020426
GO:0048016	inositol phosphate-mediated signaling	biological_process	0.072355	1	2	177	47	19359	ENSBTAG00000018270,ENSBTAG00000025471
GO:0046459	short-chain fatty acid metabolic process	biological_process	0.072411	1	1	177	8	19359	ENSBTAG00000008259
GO:0043653	mitochondrial fragmentation involved in apoptotic process	biological_process	0.072433	1	1	177	8	19359	ENSBTAG00000007900
GO:1900037	regulation of cellular response to hypoxia	biological_process	0.072572	1	1	177	8	19359	ENSBTAG00000012724
GO:1902959	regulation of aspartic-type endopeptidase activity involved in amyloid precursor protein catabolic process	biological_process	0.072705	1	1	177	8	19359	ENSBTAG00000020244
GO:0043633	polyadenylation-dependent RNA catabolic process	biological_process	0.072735	1	1	177	8	19359	ENSBTAG00000048071
GO:0071474	cellular hyperosmotic response	biological_process	0.072868	1	1	177	8	19359	ENSBTAG00000014151
GO:0015651	quaternary ammonium group transmembrane transporter activity	molecular_function	0.072905	1	1	177	8	19359	ENSBTAG00000008568
GO:0051974	negative regulation of telomerase activity	biological_process	0.072961	1	1	177	8	19359	ENSBTAG00000008938
GO:0051601	exocyst localization	biological_process	0.072991	1	1	177	8	19359	ENSBTAG00000008606
GO:0050774	negative regulation of dendrite morphogenesis	biological_process	0.073009	1	1	177	8	19359	ENSBTAG00000020244
GO:0043139	5'-3' DNA helicase activity	molecular_function	0.073037	1	1	177	8	19359	ENSBTAG00000023417
GO:0032463	negative regulation of protein homooligomerization	biological_process	0.073085	1	1	177	8	19359	ENSBTAG00000008938
GO:0060068	vagina development	biological_process	0.073102	1	1	177	8	19359	ENSBTAG00000001694
GO:0000183	chromatin silencing at rDNA	biological_process	0.073104	1	1	177	8	19359	ENSBTAG00000012922
GO:0043116	negative regulation of vascular permeability	biological_process	0.073137	1	1	177	8	19359	ENSBTAG00000019903
GO:0070847	core mediator complex	cellular_component	0.073187	1	1	177	8	19359	ENSBTAG00000002678
GO:0046349	amino sugar biosynthetic process	biological_process	0.073268	1	1	177	8	19359	ENSBTAG00000010206
GO:0033574	response to testosterone	biological_process	0.073359	1	1	177	8	19359	ENSBTAG00000001221
GO:0046485	ether lipid metabolic process	biological_process	0.073375	1	1	177	8	19359	ENSBTAG00000015980
GO:0071225	cellular response to muramyl dipeptide	biological_process	0.07359	1	1	177	8	19359	ENSBTAG00000038235
GO:0022612	gland morphogenesis	biological_process	0.073796	1	3	177	104	19359	ENSBTAG00000008938,ENSBTAG00000025471,ENSBTAG00000001221
GO:0008297	single-stranded DNA exodeoxyribonuclease activity	molecular_function	0.073815	1	1	177	8	19359	ENSBTAG00000000532
GO:0006570	tyrosine metabolic process	biological_process	0.073848	1	1	177	8	19359	ENSBTAG00000002214
GO:0097384	cellular lipid biosynthetic process	biological_process	0.074055	1	1	177	8	19359	ENSBTAG00000015980
GO:0004022	alcohol dehydrogenase (NAD) activity	molecular_function	0.074089	1	1	177	8	19359	ENSBTAG00000034139
GO:0040016	embryonic cleavage	biological_process	0.074089	1	1	177	8	19359	ENSBTAG00000022575
GO:0071986	Ragulator complex	cellular_component	0.074338	1	1	177	9	19359	ENSBTAG00000033313
GO:0097197	tetraspanin-enriched microdomain	cellular_component	0.074365	1	1	177	8	19359	ENSBTAG00000022007
GO:0048732	gland development	biological_process	0.074902	1	6	177	315	19359	ENSBTAG00000025471,ENSBTAG00000008938,ENSBTAG00000005313,ENSBTAG00000007117,ENSBTAG00000015980,ENSBTAG00000001221
GO:0007155	cell adhesion	biological_process	0.075245	1	15	177	1064	19359	ENSBTAG00000001922,ENSBTAG00000000888,ENSBTAG00000018773,ENSBTAG00000006287,ENSBTAG00000031231,ENSBTAG00000020244,ENSBTAG00000012724,ENSBTAG00000044068,ENSBTAG00000001694,ENSBTAG00000005313,ENSBTAG00000008938,ENSBTAG00000025471,ENSBTAG00000015609,ENSBTAG00000002564,ENSBTAG00000000253
GO:0004520	endodeoxyribonuclease activity	molecular_function	0.075511	1	2	177	49	19359	ENSBTAG00000015339,ENSBTAG00000007365
GO:0032153	cell division site	cellular_component	0.075591	1	2	177	48	19359	ENSBTAG00000018773,ENSBTAG00000000490
GO:0051262	protein tetramerization	biological_process	0.076245	1	3	177	105	19359	ENSBTAG00000022007,ENSBTAG00000022058,ENSBTAG00000001912
GO:0051148	negative regulation of muscle cell differentiation	biological_process	0.076868	1	2	177	50	19359	ENSBTAG00000002092,ENSBTAG00000025471
GO:0031272	regulation of pseudopodium assembly	biological_process	0.077116	1	1	177	9	19359	ENSBTAG00000032089
GO:0031274	positive regulation of pseudopodium assembly	biological_process	0.077116	1	1	177	9	19359	ENSBTAG00000032089
GO:0046903	secretion	biological_process	0.077148	1	12	177	810	19359	ENSBTAG00000046773,ENSBTAG00000020215,ENSBTAG00000019805,ENSBTAG00000010681,ENSBTAG00000001694,ENSBTAG00000008606,ENSBTAG00000021799,ENSBTAG00000020426,ENSBTAG00000021378,ENSBTAG00000023635,ENSBTAG00000001221,ENSBTAG00000025471
GO:0007050	cell cycle arrest	biological_process	0.077277	1	3	177	108	19359	ENSBTAG00000001221,ENSBTAG00000006305,ENSBTAG00000031231
GO:0022610	biological adhesion	biological_process	0.077556	1	15	177	1069	19359	ENSBTAG00000002564,ENSBTAG00000000253,ENSBTAG00000008938,ENSBTAG00000025471,ENSBTAG00000005313,ENSBTAG00000015609,ENSBTAG00000031231,ENSBTAG00000006287,ENSBTAG00000044068,ENSBTAG00000001694,ENSBTAG00000020244,ENSBTAG00000012724,ENSBTAG00000001922,ENSBTAG00000018773,ENSBTAG00000000888
GO:0002428	antigen processing and presentation of peptide antigen via MHC class Ib	biological_process	0.078117	1	1	177	9	19359	ENSBTAG00000038619
GO:0002476	antigen processing and presentation of endogenous peptide antigen via MHC class Ib	biological_process	0.078117	1	1	177	9	19359	ENSBTAG00000038619
GO:0002484	antigen processing and presentation of endogenous peptide antigen via MHC class I via ER pathway	biological_process	0.078117	1	1	177	9	19359	ENSBTAG00000038619
GO:0009116	nucleoside metabolic process	biological_process	0.078212	1	6	177	325	19359	ENSBTAG00000003025,ENSBTAG00000019684,ENSBTAG00000022058,ENSBTAG00000011274,ENSBTAG00000006305,ENSBTAG00000020551
GO:0030656	regulation of vitamin metabolic process	biological_process	0.078249	1	1	177	9	19359	ENSBTAG00000025471
GO:0060556	regulation of vitamin D biosynthetic process	biological_process	0.078249	1	1	177	9	19359	ENSBTAG00000025471
GO:0032418	lysosome localization	biological_process	0.078357	1	2	177	50	19359	ENSBTAG00000021378,ENSBTAG00000018722
GO:0045416	positive regulation of interleukin-8 biosynthetic process	biological_process	0.078377	1	1	177	9	19359	ENSBTAG00000025471
GO:0019216	regulation of lipid metabolic process	biological_process	0.078413	1	5	177	244	19359	ENSBTAG00000025471,ENSBTAG00000013636,ENSBTAG00000020551,ENSBTAG00000022058,ENSBTAG00000013653
GO:0002521	leukocyte differentiation	biological_process	0.078494	1	7	177	399	19359	ENSBTAG00000025471,ENSBTAG00000008938,ENSBTAG00000015609,ENSBTAG00000015980,ENSBTAG00000031231,ENSBTAG00000002635,ENSBTAG00000001694
GO:0006228	UTP biosynthetic process	biological_process	0.078906	1	1	177	9	19359	ENSBTAG00000003025
GO:0046051	UTP metabolic process	biological_process	0.078906	1	1	177	9	19359	ENSBTAG00000003025
GO:0006897	endocytosis	biological_process	0.078987	1	8	177	473	19359	ENSBTAG00000015195,ENSBTAG00000037703,ENSBTAG00000019903,ENSBTAG00000008938,ENSBTAG00000025471,ENSBTAG00000020764,ENSBTAG00000001694,ENSBTAG00000044048
GO:0016559	peroxisome fission	biological_process	0.079241	1	1	177	9	19359	ENSBTAG00000007900
GO:0006952	defense response	biological_process	0.079591	1	14	177	1011	19359	ENSBTAG00000020551,ENSBTAG00000023635,ENSBTAG00000013653,ENSBTAG00000002635,ENSBTAG00000038235,ENSBTAG00000025471,ENSBTAG00000046937,ENSBTAG00000008259,ENSBTAG00000031231,ENSBTAG00000048737,ENSBTAG00000010681,ENSBTAG00000001694,ENSBTAG00000022007,ENSBTAG00000032089
GO:0034427	nuclear-transcribed mRNA catabolic process, exonucleolytic, 3'-5'	biological_process	0.079611	1	1	177	9	19359	ENSBTAG00000048071
GO:0019841	retinol binding	molecular_function	0.079696	1	1	177	9	19359	ENSBTAG00000034139
GO:0071639	positive regulation of monocyte chemotactic protein-1 production	biological_process	0.079708	1	1	177	9	19359	ENSBTAG00000046773
GO:0006289	nucleotide-excision repair	biological_process	0.079876	1	2	177	50	19359	ENSBTAG00000015116,ENSBTAG00000007365
GO:0003183	mitral valve morphogenesis	biological_process	0.079969	1	1	177	9	19359	ENSBTAG00000020244
GO:0000492	box C/D snoRNP assembly	biological_process	0.079982	1	1	177	9	19359	ENSBTAG00000023417
GO:0000459	exonucleolytic trimming involved in rRNA processing	biological_process	0.080054	1	1	177	9	19359	ENSBTAG00000048071
GO:0000467	exonucleolytic trimming to generate mature 3'-end of 5.8S rRNA from tricistronic rRNA transcript (SSU-rRNA, 5.8S rRNA, LSU-rRNA)	biological_process	0.080054	1	1	177	9	19359	ENSBTAG00000048071
GO:0016918	retinal binding	molecular_function	0.080104	1	1	177	9	19359	ENSBTAG00000034139
GO:0048856	anatomical structure development	biological_process	0.080147	1	47	177	4155	19359	ENSBTAG00000000253,ENSBTAG00000002635,ENSBTAG00000006280,ENSBTAG00000019903,ENSBTAG00000008259,ENSBTAG00000008520,ENSBTAG00000015980,ENSBTAG00000031231,ENSBTAG00000018270,ENSBTAG00000009471,ENSBTAG00000021799,ENSBTAG00000032089,ENSBTAG00000037703,ENSBTAG00000002564,ENSBTAG00000016867,ENSBTAG00000001221,ENSBTAG00000025471,ENSBTAG00000002092,ENSBTAG00000022058,ENSBTAG00000006287,ENSBTAG00000044068,…
GO:0009607	response to biotic stimulus	biological_process	0.080238	1	10	177	656	19359	ENSBTAG00000022007,ENSBTAG00000010681,ENSBTAG00000048737,ENSBTAG00000031231,ENSBTAG00000008259,ENSBTAG00000046937,ENSBTAG00000038235,ENSBTAG00000025471,ENSBTAG00000002635,ENSBTAG00000023635
GO:0055091	phospholipid homeostasis	biological_process	0.080339	1	1	177	9	19359	ENSBTAG00000021799
GO:0048570	notochord morphogenesis	biological_process	0.08037	1	1	177	9	19359	ENSBTAG00000020244
GO:0061450	trophoblast cell migration	biological_process	0.080449	1	1	177	9	19359	ENSBTAG00000006039
GO:1901163	regulation of trophoblast cell migration	biological_process	0.080449	1	1	177	9	19359	ENSBTAG00000006039
GO:0042268	regulation of cytolysis	biological_process	0.080521	1	1	177	9	19359	ENSBTAG00000002635
GO:0034121	regulation of toll-like receptor signaling pathway	biological_process	0.080533	1	2	177	50	19359	ENSBTAG00000031231,ENSBTAG00000001694
GO:0097648	G-protein coupled receptor complex	cellular_component	0.080569	1	1	177	9	19359	ENSBTAG00000019903
GO:2001212	regulation of vasculogenesis	biological_process	0.080606	1	1	177	9	19359	ENSBTAG00000019903
GO:0033674	positive regulation of kinase activity	biological_process	0.080609	1	7	177	397	19359	ENSBTAG00000006287,ENSBTAG00000012724,ENSBTAG00000020244,ENSBTAG00000013636,ENSBTAG00000025471,ENSBTAG00000008938,ENSBTAG00000001037
GO:0042116	macrophage activation	biological_process	0.080626	1	2	177	51	19359	ENSBTAG00000025471,ENSBTAG00000010681
GO:0042090	interleukin-12 biosynthetic process	biological_process	0.080909	1	1	177	9	19359	ENSBTAG00000031231
GO:0045075	regulation of interleukin-12 biosynthetic process	biological_process	0.080909	1	1	177	9	19359	ENSBTAG00000031231
GO:0009125	nucleoside monophosphate catabolic process	biological_process	0.081009	1	1	177	9	19359	ENSBTAG00000019684
GO:1901361	organic cyclic compound catabolic process	biological_process	0.081072	1	6	177	321	19359	ENSBTAG00000022007,ENSBTAG00000048071,ENSBTAG00000002480,ENSBTAG00000021635,ENSBTAG00000002214,ENSBTAG00000019684
GO:0002683	negative regulation of immune system process	biological_process	0.08122	1	6	177	323	19359	ENSBTAG00000031231,ENSBTAG00000002635,ENSBTAG00000010681,ENSBTAG00000001694,ENSBTAG00000025471,ENSBTAG00000022007
GO:0044282	small molecule catabolic process	biological_process	0.081394	1	5	177	244	19359	ENSBTAG00000020551,ENSBTAG00000022058,ENSBTAG00000002214,ENSBTAG00000019684,ENSBTAG00000034139
GO:0002532	production of molecular mediator involved in inflammatory response	biological_process	0.081442	1	2	177	51	19359	ENSBTAG00000020551,ENSBTAG00000025471
GO:0003091	renal water homeostasis	biological_process	0.081448	1	1	177	9	19359	ENSBTAG00000020426
GO:0072501	cellular divalent inorganic anion homeostasis	biological_process	0.081454	1	1	177	9	19359	ENSBTAG00000020426
GO:0035058	nonmotile primary cilium assembly	biological_process	0.08154	1	1	177	9	19359	ENSBTAG00000009471
GO:1902855	regulation of nonmotile primary cilium assembly	biological_process	0.08154	1	1	177	9	19359	ENSBTAG00000009471
GO:0050780	dopamine receptor binding	molecular_function	0.081545	1	1	177	9	19359	ENSBTAG00000017871
GO:0015697	quaternary ammonium group transport	biological_process	0.081627	1	1	177	9	19359	ENSBTAG00000008568
GO:1900409	positive regulation of cellular response to oxidative stress	biological_process	0.081687	1	1	177	9	19359	ENSBTAG00000025471
GO:0000812	Swr1 complex	cellular_component	0.082004	1	1	177	9	19359	ENSBTAG00000023417
GO:2000392	regulation of lamellipodium morphogenesis	biological_process	0.082227	1	1	177	9	19359	ENSBTAG00000008938
GO:0050700	CARD domain binding	molecular_function	0.082421	1	1	177	9	19359	ENSBTAG00000038235
GO:0006002	fructose 6-phosphate metabolic process	biological_process	0.082732	1	1	177	9	19359	ENSBTAG00000013653
GO:0019362	pyridine nucleotide metabolic process	biological_process	0.082739	1	3	177	109	19359	ENSBTAG00000014642,ENSBTAG00000021635,ENSBTAG00000011274
GO:0046496	nicotinamide nucleotide metabolic process	biological_process	0.082739	1	3	177	109	19359	ENSBTAG00000014642,ENSBTAG00000021635,ENSBTAG00000011274
GO:0009437	carnitine metabolic process	biological_process	0.082854	1	1	177	9	19359	ENSBTAG00000001932
GO:0006067	ethanol metabolic process	biological_process	0.082974	1	1	177	9	19359	ENSBTAG00000034139
GO:0070050	neuron cellular homeostasis	biological_process	0.082988	1	1	177	9	19359	ENSBTAG00000001694
GO:0071397	cellular response to cholesterol	biological_process	0.083013	1	1	177	9	19359	ENSBTAG00000013653
GO:0005218	intracellular ligand-gated calcium channel activity	molecular_function	0.08305	1	1	177	9	19359	ENSBTAG00000046773
GO:0016746	transferase activity, transferring acyl groups	molecular_function	0.083211	1	5	177	247	19359	ENSBTAG00000006657,ENSBTAG00000038323,ENSBTAG00000015354,ENSBTAG00000001932,ENSBTAG00000015980
GO:0051287	NAD binding	molecular_function	0.083266	1	2	177	51	19359	ENSBTAG00000034139,ENSBTAG00000001731
GO:0005049	nuclear export signal receptor activity	molecular_function	0.083289	1	1	177	9	19359	ENSBTAG00000047628
GO:0004713	protein tyrosine kinase activity	molecular_function	0.083382	1	3	177	107	19359	ENSBTAG00000005313,ENSBTAG00000008938,ENSBTAG00000001694
GO:2000641	regulation of early endosome to late endosome transport	biological_process	0.083384	1	1	177	9	19359	ENSBTAG00000008938
GO:0006732	coenzyme metabolic process	biological_process	0.083622	1	5	177	247	19359	ENSBTAG00000014642,ENSBTAG00000021635,ENSBTAG00000022058,ENSBTAG00000011274,ENSBTAG00000020551
GO:0034655	nucleobase-containing compound catabolic process	biological_process	0.083647	1	5	177	249	19359	ENSBTAG00000022007,ENSBTAG00000048071,ENSBTAG00000002480,ENSBTAG00000021635,ENSBTAG00000019684
GO:0046889	positive regulation of lipid biosynthetic process	biological_process	0.083989	1	2	177	52	19359	ENSBTAG00000020551,ENSBTAG00000025471
GO:0006721	terpenoid metabolic process	biological_process	0.08436	1	2	177	52	19359	ENSBTAG00000010991,ENSBTAG00000034139
GO:0061136	regulation of proteasomal protein catabolic process	biological_process	0.085063	1	4	177	177	19359	ENSBTAG00000013653,ENSBTAG00000017871,ENSBTAG00000019805,ENSBTAG00000015116
GO:1900407	regulation of cellular response to oxidative stress	biological_process	0.085119	1	2	177	52	19359	ENSBTAG00000020551,ENSBTAG00000025471
GO:0000315	organellar large ribosomal subunit	cellular_component	0.085181	1	2	177	55	19359	ENSBTAG00000024781,ENSBTAG00000016581
GO:0005762	mitochondrial large ribosomal subunit	cellular_component	0.085181	1	2	177	55	19359	ENSBTAG00000016581,ENSBTAG00000024781
GO:0043507	positive regulation of JUN kinase activity	biological_process	0.085273	1	2	177	52	19359	ENSBTAG00000025471,ENSBTAG00000001037
GO:0044237	cellular metabolic process	biological_process	0.085526	1	93	177	9032	19359	ENSBTAG00000015195,ENSBTAG00000007365,ENSBTAG00000002480,ENSBTAG00000015609,ENSBTAG00000001440,ENSBTAG00000006657,ENSBTAG00000002830,ENSBTAG00000001533,ENSBTAG00000000332,ENSBTAG00000001694,ENSBTAG00000006879,ENSBTAG00000021097,ENSBTAG00000010637,ENSBTAG00000020426,ENSBTAG00000007893,ENSBTAG00000024781,ENSBTAG00000017871,ENSBTAG00000021635,ENSBTAG00000048071,ENSBTAG00000011292,ENSBTAG00000003025,…
GO:0002221	pattern recognition receptor signaling pathway	biological_process	0.085913	1	3	177	111	19359	ENSBTAG00000001694,ENSBTAG00000002635,ENSBTAG00000031231
GO:0019838	growth factor binding	molecular_function	0.085973	1	3	177	110	19359	ENSBTAG00000019805,ENSBTAG00000021378,ENSBTAG00000046339
GO:0031269	pseudopodium assembly	biological_process	0.086007	1	1	177	10	19359	ENSBTAG00000032089
GO:2001244	positive regulation of intrinsic apoptotic signaling pathway	biological_process	0.086055	1	2	177	53	19359	ENSBTAG00000001221,ENSBTAG00000007900
GO:0071230	cellular response to amino acid stimulus	biological_process	0.086374	1	2	177	53	19359	ENSBTAG00000033313,ENSBTAG00000025471
GO:0009150	purine ribonucleotide metabolic process	biological_process	0.08656	1	6	177	334	19359	ENSBTAG00000006305,ENSBTAG00000022058,ENSBTAG00000011274,ENSBTAG00000020551,ENSBTAG00000019684,ENSBTAG00000003025
GO:0001071	nucleic acid binding transcription factor activity	molecular_function	0.086669	1	13	177	932	19359	ENSBTAG00000018270,ENSBTAG00000031231,ENSBTAG00000006879,ENSBTAG00000010681,ENSBTAG00000000332,ENSBTAG00000011001,ENSBTAG00000006862,ENSBTAG00000020426,ENSBTAG00000013653,ENSBTAG00000001221,ENSBTAG00000008182,ENSBTAG00000008520,ENSBTAG00000020327
GO:0003700	transcription factor activity, sequence-specific DNA binding	molecular_function	0.086669	1	13	177	932	19359	ENSBTAG00000006879,ENSBTAG00000018270,ENSBTAG00000031231,ENSBTAG00000011001,ENSBTAG00000000332,ENSBTAG00000010681,ENSBTAG00000006862,ENSBTAG00000020426,ENSBTAG00000001221,ENSBTAG00000013653,ENSBTAG00000008182,ENSBTAG00000020327,ENSBTAG00000008520
GO:0044464	cell part	cellular_component	0.086691	1	140	177	14336	19359	ENSBTAG00000025471,ENSBTAG00000018722,ENSBTAG00000004553,ENSBTAG00000010206,ENSBTAG00000012657,ENSBTAG00000020244,ENSBTAG00000022058,ENSBTAG00000020327,ENSBTAG00000008498,ENSBTAG00000013014,ENSBTAG00000015354,ENSBTAG00000003776,ENSBTAG00000032089,ENSBTAG00000006934,ENSBTAG00000020215,ENSBTAG00000015980,ENSBTAG00000048071,ENSBTAG00000011292,ENSBTAG00000008938,ENSBTAG00000024781,ENSBTAG00000003155,…
GO:0072546	ER membrane protein complex	cellular_component	0.086804	1	1	177	10	19359	ENSBTAG00000003882
GO:0006183	GTP biosynthetic process	biological_process	0.086867	1	1	177	10	19359	ENSBTAG00000003025
GO:0002863	positive regulation of inflammatory response to antigenic stimulus	biological_process	0.087213	1	1	177	10	19359	ENSBTAG00000025471
GO:0006635	fatty acid beta-oxidation	biological_process	0.087418	1	2	177	52	19359	ENSBTAG00000020551,ENSBTAG00000022058
GO:0044767	single-organism developmental process	biological_process	0.087418	1	50	177	4486	19359	ENSBTAG00000021799,ENSBTAG00000032089,ENSBTAG00000009471,ENSBTAG00000031231,ENSBTAG00000015980,ENSBTAG00000018270,ENSBTAG00000008259,ENSBTAG00000008520,ENSBTAG00000006280,ENSBTAG00000019903,ENSBTAG00000000253,ENSBTAG00000002635,ENSBTAG00000018773,ENSBTAG00000022007,ENSBTAG00000007117,ENSBTAG00000044068,ENSBTAG00000007900,ENSBTAG00000012724,ENSBTAG00000020244,ENSBTAG00000012657,ENSBTAG00000022058,…
GO:0002758	innate immune response-activating signal transduction	biological_process	0.087701	1	3	177	112	19359	ENSBTAG00000031231,ENSBTAG00000001694,ENSBTAG00000002635
GO:0072524	pyridine-containing compound metabolic process	biological_process	0.087956	1	3	177	112	19359	ENSBTAG00000011274,ENSBTAG00000021635,ENSBTAG00000014642
GO:0035064	methylated histone binding	molecular_function	0.087975	1	2	177	53	19359	ENSBTAG00000012922,ENSBTAG00000001731
GO:0048305	immunoglobulin secretion	biological_process	0.088091	1	1	177	10	19359	ENSBTAG00000025471
GO:0006633	fatty acid biosynthetic process	biological_process	0.088162	1	3	177	112	19359	ENSBTAG00000020551,ENSBTAG00000022058,ENSBTAG00000015980
GO:0046164	alcohol catabolic process	biological_process	0.08837	1	2	177	53	19359	ENSBTAG00000034139,ENSBTAG00000019684
GO:0003174	mitral valve development	biological_process	0.08875	1	1	177	10	19359	ENSBTAG00000020244
GO:0046330	positive regulation of JNK cascade	biological_process	0.088814	1	3	177	113	19359	ENSBTAG00000025471,ENSBTAG00000038235,ENSBTAG00000001037
GO:0002544	chronic inflammatory response	biological_process	0.088906	1	1	177	10	19359	ENSBTAG00000025471
GO:0010038	response to metal ion	biological_process	0.089034	1	4	177	180	19359	ENSBTAG00000008182,ENSBTAG00000001635,ENSBTAG00000002564,ENSBTAG00000013653
GO:0003707	steroid hormone receptor activity	molecular_function	0.089112	1	2	177	53	19359	ENSBTAG00000001221,ENSBTAG00000010681
GO:1900221	regulation of beta-amyloid clearance	biological_process	0.089141	1	1	177	10	19359	ENSBTAG00000025471
GO:1901360	organic cyclic compound metabolic process	biological_process	0.089179	1	53	177	4838	19359	ENSBTAG00000006934,ENSBTAG00000003947,ENSBTAG00000018270,ENSBTAG00000031231,ENSBTAG00000023417,ENSBTAG00000019684,ENSBTAG00000014642,ENSBTAG00000008498,ENSBTAG00000006280,ENSBTAG00000020327,ENSBTAG00000002678,ENSBTAG00000008520,ENSBTAG00000003776,ENSBTAG00000008634,ENSBTAG00000010991,ENSBTAG00000007117,ENSBTAG00000015339,ENSBTAG00000010206,ENSBTAG00000006862,ENSBTAG00000022007,ENSBTAG00000022058,…
GO:0044710	single-organism metabolic process	biological_process	0.08928	1	49	177	4393	19359	ENSBTAG00000001440,ENSBTAG00000038235,ENSBTAG00000015195,ENSBTAG00000007365,ENSBTAG00000020551,ENSBTAG00000002480,ENSBTAG00000013653,ENSBTAG00000003387,ENSBTAG00000020426,ENSBTAG00000005678,ENSBTAG00000001731,ENSBTAG00000015116,ENSBTAG00000006305,ENSBTAG00000012922,ENSBTAG00000003025,ENSBTAG00000008938,ENSBTAG00000021635,ENSBTAG00000011274,ENSBTAG00000020350,ENSBTAG00000007449,ENSBTAG00000034139,…
GO:0016836	hydro-lyase activity	molecular_function	0.089406	1	2	177	53	19359	ENSBTAG00000008259,ENSBTAG00000011274
GO:0060457	negative regulation of digestive system process	biological_process	0.089415	1	1	177	10	19359	ENSBTAG00000010681
GO:0060768	regulation of epithelial cell proliferation involved in prostate gland development	biological_process	0.089458	1	1	177	10	19359	ENSBTAG00000001221
GO:0006694	steroid biosynthetic process	biological_process	0.089462	1	3	177	114	19359	ENSBTAG00000016867,ENSBTAG00000025471,ENSBTAG00000006934
GO:0007603	phototransduction, visible light	biological_process	0.089617	1	1	177	10	19359	ENSBTAG00000012181
GO:0060339	negative regulation of type I interferon-mediated signaling pathway	biological_process	0.089644	1	1	177	10	19359	ENSBTAG00000022007
GO:2001185	regulation of CD8-positive, alpha-beta T cell activation	biological_process	0.089665	1	1	177	10	19359	ENSBTAG00000031231
GO:0043928	exonucleolytic nuclear-transcribed mRNA catabolic process involved in deadenylation-dependent decay	biological_process	0.089728	1	1	177	10	19359	ENSBTAG00000048071
GO:0050765	negative regulation of phagocytosis	biological_process	0.089821	1	1	177	10	19359	ENSBTAG00000020764
GO:0016322	neuron remodeling	biological_process	0.089836	1	1	177	10	19359	ENSBTAG00000018773
GO:1901550	regulation of endothelial cell development	biological_process	0.089862	1	1	177	10	19359	ENSBTAG00000025471
GO:1903140	regulation of establishment of endothelial barrier	biological_process	0.089862	1	1	177	10	19359	ENSBTAG00000025471
GO:0046965	retinoid X receptor binding	molecular_function	0.090097	1	1	177	10	19359	ENSBTAG00000010681
GO:0000904	cell morphogenesis involved in differentiation	biological_process	0.090129	1	10	177	654	19359	ENSBTAG00000012657,ENSBTAG00000020244,ENSBTAG00000001694,ENSBTAG00000006287,ENSBTAG00000001922,ENSBTAG00000046339,ENSBTAG00000002564,ENSBTAG00000015609,ENSBTAG00000005313,ENSBTAG00000008938
GO:0004017	adenylate kinase activity	molecular_function	0.090172	1	1	177	10	19359	ENSBTAG00000006305
GO:0008298	intracellular mRNA localization	biological_process	0.090197	1	1	177	10	19359	ENSBTAG00000048071
GO:0046325	negative regulation of glucose import	biological_process	0.090299	1	1	177	10	19359	ENSBTAG00000025471
GO:0070831	basement membrane assembly	biological_process	0.090329	1	1	177	10	19359	ENSBTAG00000019903
GO:0008641	small protein activating enzyme activity	molecular_function	0.09037	1	1	177	10	19359	ENSBTAG00000002676
GO:0032880	regulation of protein localization	biological_process	0.09041	1	10	177	657	19359	ENSBTAG00000023635,ENSBTAG00000018722,ENSBTAG00000001221,ENSBTAG00000008938,ENSBTAG00000025471,ENSBTAG00000007900,ENSBTAG00000019805,ENSBTAG00000010681,ENSBTAG00000020426,ENSBTAG00000020837
GO:1902884	positive regulation of response to oxidative stress	biological_process	0.090534	1	1	177	10	19359	ENSBTAG00000025471
GO:0072017	distal tubule development	biological_process	0.090589	1	1	177	10	19359	ENSBTAG00000020426
GO:0030879	mammary gland development	biological_process	0.090621	1	3	177	114	19359	ENSBTAG00000015980,ENSBTAG00000025471,ENSBTAG00000008938
GO:0001094	TFIID-class transcription factor binding	molecular_function	0.090664	1	1	177	10	19359	ENSBTAG00000023417
GO:0032454	histone demethylase activity (H3-K9 specific)	molecular_function	0.091064	1	1	177	10	19359	ENSBTAG00000012922
GO:0090399	replicative senescence	biological_process	0.091294	1	1	177	10	19359	ENSBTAG00000007117
GO:0051775	response to redox state	biological_process	0.091397	1	1	177	10	19359	ENSBTAG00000046339
GO:0006103	2-oxoglutarate metabolic process	biological_process	0.091673	1	1	177	10	19359	ENSBTAG00000002214
GO:0045294	alpha-catenin binding	molecular_function	0.09171	1	1	177	10	19359	ENSBTAG00000012724
GO:0043217	myelin maintenance	biological_process	0.091727	1	1	177	10	19359	ENSBTAG00000020551
GO:0098792	xenophagy	biological_process	0.091741	1	1	177	10	19359	ENSBTAG00000038235
GO:0043235	receptor complex	cellular_component	0.091844	1	6	177	328	19359	ENSBTAG00000019903,ENSBTAG00000005313,ENSBTAG00000002564,ENSBTAG00000044068,ENSBTAG00000001694,ENSBTAG00000013014
GO:0051561	positive regulation of mitochondrial calcium ion concentration	biological_process	0.091878	1	1	177	10	19359	ENSBTAG00000007900
GO:2001236	regulation of extrinsic apoptotic signaling pathway	biological_process	0.09193	1	3	177	114	19359	ENSBTAG00000021097,ENSBTAG00000008938,ENSBTAG00000025471
GO:0005488	binding	molecular_function	0.091942	1	122	177	12240	19359	ENSBTAG00000047628,ENSBTAG00000018387,ENSBTAG00000038235,ENSBTAG00000005313,ENSBTAG00000008182,ENSBTAG00000013653,ENSBTAG00000023635,ENSBTAG00000021378,ENSBTAG00000003387,ENSBTAG00000016389,ENSBTAG00000020551,ENSBTAG00000047673,ENSBTAG00000015116,ENSBTAG00000000490,ENSBTAG00000020764,ENSBTAG00000001731,ENSBTAG00000006305,ENSBTAG00000012922,ENSBTAG00000006069,ENSBTAG00000002583,ENSBTAG00000011274,…
GO:0031328	positive regulation of cellular biosynthetic process	biological_process	0.0922	1	21	177	1664	19359	ENSBTAG00000001221,ENSBTAG00000012922,ENSBTAG00000025471,ENSBTAG00000011001,ENSBTAG00000012724,ENSBTAG00000010681,ENSBTAG00000007117,ENSBTAG00000008182,ENSBTAG00000020551,ENSBTAG00000003776,ENSBTAG00000013653,ENSBTAG00000008634,ENSBTAG00000020327,ENSBTAG00000008520,ENSBTAG00000038235,ENSBTAG00000023417,ENSBTAG00000006879,ENSBTAG00000003947,ENSBTAG00000018270,ENSBTAG00000031231,ENSBTAG00000020426
GO:0051899	membrane depolarization	biological_process	0.093077	1	2	177	54	19359	ENSBTAG00000008938,ENSBTAG00000020551
GO:0051100	negative regulation of binding	biological_process	0.093281	1	3	177	116	19359	ENSBTAG00000023417,ENSBTAG00000000253,ENSBTAG00000001221
GO:0045080	positive regulation of chemokine biosynthetic process	biological_process	0.093788	1	1	177	11	19359	ENSBTAG00000025471
GO:0005243	gap junction channel activity	molecular_function	0.093828	1	1	177	11	19359	ENSBTAG00000011315
GO:0034599	cellular response to oxidative stress	biological_process	0.09384	1	4	177	184	19359	ENSBTAG00000013653,ENSBTAG00000020551,ENSBTAG00000008938,ENSBTAG00000025471
GO:0060272	embryonic skeletal joint morphogenesis	biological_process	0.093917	1	1	177	11	19359	ENSBTAG00000006879
GO:0045944	positive regulation of transcription from RNA polymerase II promoter	biological_process	0.094187	1	14	177	1025	19359	ENSBTAG00000008182,ENSBTAG00000001221,ENSBTAG00000013653,ENSBTAG00000020327,ENSBTAG00000008520,ENSBTAG00000025471,ENSBTAG00000023417,ENSBTAG00000011001,ENSBTAG00000010681,ENSBTAG00000003947,ENSBTAG00000006879,ENSBTAG00000018270,ENSBTAG00000031231,ENSBTAG00000020426
GO:0031268	pseudopodium organization	biological_process	0.094291	1	1	177	11	19359	ENSBTAG00000032089
GO:0031125	rRNA 3'-end processing	biological_process	0.094446	1	1	177	11	19359	ENSBTAG00000048071
GO:0002376	immune system process	biological_process	0.094549	1	22	177	1773	19359	ENSBTAG00000007117,ENSBTAG00000022007,ENSBTAG00000000888,ENSBTAG00000010681,ENSBTAG00000008938,ENSBTAG00000025471,ENSBTAG00000038619,ENSBTAG00000032089,ENSBTAG00000015980,ENSBTAG00000046773,ENSBTAG00000031231,ENSBTAG00000018270,ENSBTAG00000020764,ENSBTAG00000001694,ENSBTAG00000005313,ENSBTAG00000038235,ENSBTAG00000015609,ENSBTAG00000008259,ENSBTAG00000021378,ENSBTAG00000023635,ENSBTAG00000013653,…
GO:0043407	negative regulation of MAP kinase activity	biological_process	0.094623	1	2	177	56	19359	ENSBTAG00000020283,ENSBTAG00000020350
GO:0042605	peptide antigen binding	molecular_function	0.095082	1	1	177	11	19359	ENSBTAG00000038619
GO:0016783	sulfurtransferase activity	molecular_function	0.095234	1	1	177	11	19359	ENSBTAG00000030648
GO:0048871	multicellular organismal homeostasis	biological_process	0.09525	1	5	177	259	19359	ENSBTAG00000021799,ENSBTAG00000020426,ENSBTAG00000025471,ENSBTAG00000008938,ENSBTAG00000022058
GO:0004518	nuclease activity	molecular_function	0.095318	1	4	177	187	19359	ENSBTAG00000007365,ENSBTAG00000000532,ENSBTAG00000022007,ENSBTAG00000015339
GO:0060251	regulation of glial cell proliferation	biological_process	0.095416	1	1	177	11	19359	ENSBTAG00000025471
GO:0042733	embryonic digit morphogenesis	biological_process	0.095573	1	2	177	56	19359	ENSBTAG00000017871,ENSBTAG00000006879
GO:0042834	peptidoglycan binding	molecular_function	0.095776	1	1	177	11	19359	ENSBTAG00000002635
GO:0035886	vascular smooth muscle cell differentiation	biological_process	0.095781	1	1	177	11	19359	ENSBTAG00000019903
GO:0033209	tumor necrosis factor-mediated signaling pathway	biological_process	0.095804	1	2	177	56	19359	ENSBTAG00000021097,ENSBTAG00000025471
GO:0042368	vitamin D biosynthetic process	biological_process	0.095923	1	1	177	11	19359	ENSBTAG00000025471
GO:0060442	branching involved in prostate gland morphogenesis	biological_process	0.096004	1	1	177	11	19359	ENSBTAG00000001221
GO:0003188	heart valve formation	biological_process	0.096135	1	1	177	11	19359	ENSBTAG00000020244
GO:0046777	protein autophosphorylation	biological_process	0.096138	1	4	177	182	19359	ENSBTAG00000008938,ENSBTAG00000020613,ENSBTAG00000005313,ENSBTAG00000001694
GO:0071850	mitotic cell cycle arrest	biological_process	0.096151	1	1	177	11	19359	ENSBTAG00000001221
GO:0031126	snoRNA 3'-end processing	biological_process	0.096172	1	1	177	11	19359	ENSBTAG00000048071
GO:0051798	positive regulation of hair follicle development	biological_process	0.096238	1	1	177	11	19359	ENSBTAG00000025471
GO:2000010	positive regulation of protein localization to cell surface	biological_process	0.096579	1	1	177	11	19359	ENSBTAG00000025471
GO:0030260	entry into host cell	biological_process	0.096688	1	2	177	57	19359	ENSBTAG00000015195,ENSBTAG00000020215
GO:0044409	entry into host	biological_process	0.096688	1	2	177	57	19359	ENSBTAG00000015195,ENSBTAG00000020215
GO:0051806	entry into cell of other organism involved in symbiotic interaction	biological_process	0.096688	1	2	177	57	19359	ENSBTAG00000020215,ENSBTAG00000015195
GO:0051828	entry into other organism involved in symbiotic interaction	biological_process	0.096688	1	2	177	57	19359	ENSBTAG00000020215,ENSBTAG00000015195
GO:0052126	movement in host environment	biological_process	0.096688	1	2	177	57	19359	ENSBTAG00000020215,ENSBTAG00000015195
GO:0052192	movement in environment of other organism involved in symbiotic interaction	biological_process	0.096688	1	2	177	57	19359	ENSBTAG00000015195,ENSBTAG00000020215
GO:0051147	regulation of muscle cell differentiation	biological_process	0.096741	1	3	177	118	19359	ENSBTAG00000018270,ENSBTAG00000025471,ENSBTAG00000002092
GO:0038166	angiotensin-activated signaling pathway	biological_process	0.096748	1	1	177	11	19359	ENSBTAG00000008938
GO:0034975	protein folding in endoplasmic reticulum	biological_process	0.096874	1	1	177	11	19359	ENSBTAG00000003882
GO:0090195	chemokine secretion	biological_process	0.096902	1	1	177	11	19359	ENSBTAG00000046773
GO:0060767	epithelial cell proliferation involved in prostate gland development	biological_process	0.097157	1	1	177	11	19359	ENSBTAG00000001221
GO:0071027	nuclear RNA surveillance	biological_process	0.097423	1	1	177	11	19359	ENSBTAG00000048071
GO:0071028	nuclear mRNA surveillance	biological_process	0.097423	1	1	177	11	19359	ENSBTAG00000048071
GO:0055062	phosphate ion homeostasis	biological_process	0.097525	1	1	177	11	19359	ENSBTAG00000020426
GO:0072506	trivalent inorganic anion homeostasis	biological_process	0.097525	1	1	177	11	19359	ENSBTAG00000020426
GO:0070742	C2H2 zinc finger domain binding	molecular_function	0.097556	1	1	177	11	19359	ENSBTAG00000002830
GO:0048522	positive regulation of cellular process	biological_process	0.097594	1	47	177	4223	19359	ENSBTAG00000000888,ENSBTAG00000011001,ENSBTAG00000010681,ENSBTAG00000008938,ENSBTAG00000048071,ENSBTAG00000012922,ENSBTAG00000033313,ENSBTAG00000020426,ENSBTAG00000006879,ENSBTAG00000015116,ENSBTAG00000005313,ENSBTAG00000002830,ENSBTAG00000038235,ENSBTAG00000015609,ENSBTAG00000020551,ENSBTAG00000021378,ENSBTAG00000023635,ENSBTAG00000013653,ENSBTAG00000003387,ENSBTAG00000008182,ENSBTAG00000007117,…
GO:0000491	small nucleolar ribonucleoprotein complex assembly	biological_process	0.097623	1	1	177	11	19359	ENSBTAG00000023417
GO:0035641	locomotory exploration behavior	biological_process	0.097721	1	1	177	11	19359	ENSBTAG00000002564
GO:0043031	negative regulation of macrophage activation	biological_process	0.097768	1	1	177	11	19359	ENSBTAG00000010681
GO:0014850	response to muscle activity	biological_process	0.097816	1	1	177	11	19359	ENSBTAG00000014540
GO:0030031	cell projection assembly	biological_process	0.098116	1	5	177	258	19359	ENSBTAG00000012724,ENSBTAG00000032089,ENSBTAG00000009471,ENSBTAG00000008938,ENSBTAG00000002583
GO:0046321	positive regulation of fatty acid oxidation	biological_process	0.098214	1	1	177	11	19359	ENSBTAG00000020551
GO:0004312	fatty acid synthase activity	molecular_function	0.098216	1	1	177	11	19359	ENSBTAG00000015980
GO:1990381	ubiquitin-specific protease binding	molecular_function	0.098275	1	1	177	11	19359	ENSBTAG00000015116
GO:0030950	establishment or maintenance of actin cytoskeleton polarity	biological_process	0.09829	1	1	177	11	19359	ENSBTAG00000018773
GO:0035970	peptidyl-threonine dephosphorylation	biological_process	0.098307	1	1	177	11	19359	ENSBTAG00000020283
GO:0046185	aldehyde catabolic process	biological_process	0.09832	1	1	177	11	19359	ENSBTAG00000034139
GO:0015937	coenzyme A biosynthetic process	biological_process	0.098534	1	1	177	11	19359	ENSBTAG00000022058
GO:0043566	structure-specific DNA binding	molecular_function	0.098558	1	5	177	265	19359	ENSBTAG00000022007,ENSBTAG00000007117,ENSBTAG00000023417,ENSBTAG00000008634,ENSBTAG00000003947
GO:0043129	surfactant homeostasis	biological_process	0.098582	1	1	177	11	19359	ENSBTAG00000021799
GO:0016188	synaptic vesicle maturation	biological_process	0.098704	1	1	177	11	19359	ENSBTAG00000002564
GO:0002178	palmitoyltransferase complex	cellular_component	0.098716	1	1	177	11	19359	ENSBTAG00000015354
GO:0070613	regulation of protein processing	biological_process	0.09874	1	2	177	57	19359	ENSBTAG00000008938,ENSBTAG00000025471
GO:0070938	contractile ring	cellular_component	0.098748	1	1	177	11	19359	ENSBTAG00000000490
GO:0035330	regulation of hippo signaling	biological_process	0.098868	1	1	177	11	19359	ENSBTAG00000012724
GO:0033169	histone H3-K9 demethylation	biological_process	0.098953	1	1	177	11	19359	ENSBTAG00000012922
GO:0051188	cofactor biosynthetic process	biological_process	0.099063	1	3	177	118	19359	ENSBTAG00000000888,ENSBTAG00000014642,ENSBTAG00000022058
GO:0006725	cellular aromatic compound metabolic process	biological_process	0.099078	1	51	177	4670	19359	ENSBTAG00000001221,ENSBTAG00000025471,ENSBTAG00000020244,ENSBTAG00000012724,ENSBTAG00000044068,ENSBTAG00000022058,ENSBTAG00000022007,ENSBTAG00000015339,ENSBTAG00000010206,ENSBTAG00000007117,ENSBTAG00000006862,ENSBTAG00000010991,ENSBTAG00000008634,ENSBTAG00000003776,ENSBTAG00000020327,ENSBTAG00000002678,ENSBTAG00000008520,ENSBTAG00000014642,ENSBTAG00000008498,ENSBTAG00000006280,ENSBTAG00000023417,…
GO:0006662	glycerol ether metabolic process	biological_process	0.099447	1	1	177	11	19359	ENSBTAG00000015980
GO:0051254	positive regulation of RNA metabolic process	biological_process	0.099969	1	19	177	1494	19359	ENSBTAG00000008520,ENSBTAG00000020327,ENSBTAG00000038235,ENSBTAG00000002830,ENSBTAG00000008182,ENSBTAG00000003776,ENSBTAG00000013653,ENSBTAG00000008634,ENSBTAG00000020426,ENSBTAG00000023417,ENSBTAG00000031231,ENSBTAG00000018270,ENSBTAG00000003947,ENSBTAG00000006879,ENSBTAG00000012922,ENSBTAG00000025471,ENSBTAG00000001221,ENSBTAG00000010681,ENSBTAG00000011001
GO:0009617	response to bacterium	biological_process	0.099988	1	7	177	429	19359	ENSBTAG00000025471,ENSBTAG00000038235,ENSBTAG00000008259,ENSBTAG00000046937,ENSBTAG00000010681,ENSBTAG00000002635,ENSBTAG00000048737
GO:0006047	UDP-N-acetylglucosamine metabolic process	biological_process	0.10015	1	1	177	11	19359	ENSBTAG00000010206
GO:0048070	regulation of developmental pigmentation	biological_process	0.10018	1	1	177	11	19359	ENSBTAG00000012181
GO:0006259	DNA metabolic process	biological_process	0.10018	1	11	177	759	19359	ENSBTAG00000008520,ENSBTAG00000008938,ENSBTAG00000002480,ENSBTAG00000007365,ENSBTAG00000022007,ENSBTAG00000007117,ENSBTAG00000015339,ENSBTAG00000023417,ENSBTAG00000015116,ENSBTAG00000000532,ENSBTAG00000022058
GO:0016446	somatic hypermutation of immunoglobulin genes	biological_process	0.10025	1	1	177	11	19359	ENSBTAG00000022007
GO:0032637	interleukin-8 production	biological_process	0.10033	1	2	177	58	19359	ENSBTAG00000025471,ENSBTAG00000038235
GO:0006577	amino-acid betaine metabolic process	biological_process	0.10042	1	1	177	11	19359	ENSBTAG00000001932
GO:0044248	cellular catabolic process	biological_process	0.10052	1	20	177	1578	19359	ENSBTAG00000001533,ENSBTAG00000019684,ENSBTAG00000019805,ENSBTAG00000015116,ENSBTAG00000007893,ENSBTAG00000015195,ENSBTAG00000020551,ENSBTAG00000002480,ENSBTAG00000013653,ENSBTAG00000038235,ENSBTAG00000002214,ENSBTAG00000020244,ENSBTAG00000007900,ENSBTAG00000022058,ENSBTAG00000022007,ENSBTAG00000034139,ENSBTAG00000017871,ENSBTAG00000021635,ENSBTAG00000048071,ENSBTAG00000025471
GO:0051098	regulation of binding	biological_process	0.10054	1	5	177	263	19359	ENSBTAG00000000888,ENSBTAG00000008938,ENSBTAG00000000253,ENSBTAG00000023417,ENSBTAG00000001221
GO:0009259	ribonucleotide metabolic process	biological_process	0.10069	1	6	177	348	19359	ENSBTAG00000019684,ENSBTAG00000020551,ENSBTAG00000011274,ENSBTAG00000022058,ENSBTAG00000006305,ENSBTAG00000003025
GO:0035791	platelet-derived growth factor receptor-beta signaling pathway	biological_process	0.10072	1	1	177	11	19359	ENSBTAG00000008938
GO:0004143	diacylglycerol kinase activity	molecular_function	0.10072	1	1	177	11	19359	ENSBTAG00000013636
GO:0032502	developmental process	biological_process	0.10075	1	50	177	4534	19359	ENSBTAG00000037703,ENSBTAG00000016867,ENSBTAG00000001221,ENSBTAG00000002564,ENSBTAG00000002092,ENSBTAG00000025471,ENSBTAG00000012724,ENSBTAG00000020244,ENSBTAG00000012657,ENSBTAG00000044068,ENSBTAG00000007900,ENSBTAG00000022058,ENSBTAG00000006287,ENSBTAG00000022007,ENSBTAG00000018773,ENSBTAG00000007117,ENSBTAG00000002635,ENSBTAG00000000253,ENSBTAG00000008259,ENSBTAG00000008520,ENSBTAG00000019903,…
GO:0010885	regulation of cholesterol storage	biological_process	0.10084	1	1	177	11	19359	ENSBTAG00000010681
GO:0036092	phosphatidylinositol-3-phosphate biosynthetic process	biological_process	0.10099	1	1	177	11	19359	ENSBTAG00000004814
GO:0031936	negative regulation of chromatin silencing	biological_process	0.10102	1	1	177	12	19359	ENSBTAG00000012922
GO:0060259	regulation of feeding behavior	biological_process	0.1011	1	1	177	12	19359	ENSBTAG00000025471
GO:0042562	hormone binding	molecular_function	0.10118	1	2	177	57	19359	ENSBTAG00000019903,ENSBTAG00000010991
GO:1903317	regulation of protein maturation	biological_process	0.10169	1	2	177	58	19359	ENSBTAG00000025471,ENSBTAG00000008938
GO:0044130	negative regulation of growth of symbiont in host	biological_process	0.10188	1	1	177	12	19359	ENSBTAG00000025471
GO:0044146	negative regulation of growth of symbiont involved in interaction with host	biological_process	0.10188	1	1	177	12	19359	ENSBTAG00000025471
GO:0071248	cellular response to metal ion	biological_process	0.10188	1	3	177	120	19359	ENSBTAG00000008182,ENSBTAG00000013653,ENSBTAG00000002564
GO:0009891	positive regulation of biosynthetic process	biological_process	0.10206	1	21	177	1686	19359	ENSBTAG00000001221,ENSBTAG00000025471,ENSBTAG00000012922,ENSBTAG00000010681,ENSBTAG00000012724,ENSBTAG00000011001,ENSBTAG00000007117,ENSBTAG00000013653,ENSBTAG00000008634,ENSBTAG00000003776,ENSBTAG00000020551,ENSBTAG00000008182,ENSBTAG00000038235,ENSBTAG00000008520,ENSBTAG00000020327,ENSBTAG00000018270,ENSBTAG00000031231,ENSBTAG00000003947,ENSBTAG00000006879,ENSBTAG00000023417,ENSBTAG00000020426
GO:0031731	CCR6 chemokine receptor binding	molecular_function	0.10207	1	1	177	13	19359	ENSBTAG00000046937
GO:0010256	endomembrane system organization	biological_process	0.10252	1	8	177	501	19359	ENSBTAG00000001533,ENSBTAG00000020837,ENSBTAG00000000888,ENSBTAG00000020551,ENSBTAG00000037703,ENSBTAG00000018722,ENSBTAG00000019903,ENSBTAG00000025471
GO:0097305	response to alcohol	biological_process	0.1027	1	3	177	120	19359	ENSBTAG00000013653,ENSBTAG00000001221,ENSBTAG00000023417
GO:0045833	negative regulation of lipid metabolic process	biological_process	0.10288	1	2	177	59	19359	ENSBTAG00000022058,ENSBTAG00000025471
GO:1901657	glycosyl compound metabolic process	biological_process	0.1029	1	6	177	350	19359	ENSBTAG00000019684,ENSBTAG00000020551,ENSBTAG00000022058,ENSBTAG00000006305,ENSBTAG00000011274,ENSBTAG00000003025
GO:0045414	regulation of interleukin-8 biosynthetic process	biological_process	0.10308	1	1	177	12	19359	ENSBTAG00000025471
GO:0007015	actin filament organization	biological_process	0.10309	1	6	177	343	19359	ENSBTAG00000006287,ENSBTAG00000032089,ENSBTAG00000004553,ENSBTAG00000018773,ENSBTAG00000011017,ENSBTAG00000008938
GO:0031649	heat generation	biological_process	0.10318	1	1	177	12	19359	ENSBTAG00000025471
GO:0042176	regulation of protein catabolic process	biological_process	0.10342	1	6	177	342	19359	ENSBTAG00000025471,ENSBTAG00000013653,ENSBTAG00000020244,ENSBTAG00000017871,ENSBTAG00000019805,ENSBTAG00000015116
GO:0044711	single-organism biosynthetic process	biological_process	0.10347	1	16	177	1217	19359	ENSBTAG00000010206,ENSBTAG00000007449,ENSBTAG00000022058,ENSBTAG00000012724,ENSBTAG00000003025,ENSBTAG00000025471,ENSBTAG00000008938,ENSBTAG00000016867,ENSBTAG00000021799,ENSBTAG00000006934,ENSBTAG00000015980,ENSBTAG00000006305,ENSBTAG00000014642,ENSBTAG00000001440,ENSBTAG00000020551,ENSBTAG00000004814
GO:0047429	nucleoside-triphosphate diphosphatase activity	molecular_function	0.10348	1	1	177	12	19359	ENSBTAG00000002480
GO:0003824	catalytic activity	molecular_function	0.1036	1	61	177	5666	19359	ENSBTAG00000010206,ENSBTAG00000015339,ENSBTAG00000002676,ENSBTAG00000022007,ENSBTAG00000018773,ENSBTAG00000022058,ENSBTAG00000014032,ENSBTAG00000013636,ENSBTAG00000038323,ENSBTAG00000016867,ENSBTAG00000015527,ENSBTAG00000001037,ENSBTAG00000000939,ENSBTAG00000006934,ENSBTAG00000020283,ENSBTAG00000015980,ENSBTAG00000023417,ENSBTAG00000013667,ENSBTAG00000019684,ENSBTAG00000019805,ENSBTAG00000014642,…
GO:0031334	positive regulation of protein complex assembly	biological_process	0.10385	1	4	177	192	19359	ENSBTAG00000032089,ENSBTAG00000008938,ENSBTAG00000025471,ENSBTAG00000012724
GO:0043409	negative regulation of MAPK cascade	biological_process	0.10387	1	3	177	121	19359	ENSBTAG00000020350,ENSBTAG00000020244,ENSBTAG00000020283
GO:1903829	positive regulation of cellular protein localization	biological_process	0.10397	1	4	177	190	19359	ENSBTAG00000007900,ENSBTAG00000008938,ENSBTAG00000025471,ENSBTAG00000020837
GO:0004714	transmembrane receptor protein tyrosine kinase activity	molecular_function	0.10402	1	2	177	57	19359	ENSBTAG00000005313,ENSBTAG00000001694
GO:0007625	grooming behavior	biological_process	0.10439	1	1	177	12	19359	ENSBTAG00000002564
GO:0019104	DNA N-glycosylase activity	molecular_function	0.10461	1	1	177	12	19359	ENSBTAG00000022058
GO:0010565	regulation of cellular ketone metabolic process	biological_process	0.10483	1	3	177	121	19359	ENSBTAG00000022058,ENSBTAG00000013653,ENSBTAG00000020551
GO:0042635	positive regulation of hair cycle	biological_process	0.10488	1	1	177	12	19359	ENSBTAG00000025471
GO:0032642	regulation of chemokine production	biological_process	0.10518	1	2	177	60	19359	ENSBTAG00000046773,ENSBTAG00000025471
GO:0043374	CD8-positive, alpha-beta T cell differentiation	biological_process	0.10537	1	1	177	12	19359	ENSBTAG00000031231
GO:0010755	regulation of plasminogen activation	biological_process	0.10543	1	1	177	12	19359	ENSBTAG00000025471
GO:0034116	positive regulation of heterotypic cell-cell adhesion	biological_process	0.1055	1	1	177	12	19359	ENSBTAG00000025471
GO:0070886	positive regulation of calcineurin-NFAT signaling cascade	biological_process	0.10576	1	1	177	12	19359	ENSBTAG00000025471
GO:0002739	regulation of cytokine secretion involved in immune response	biological_process	0.10581	1	1	177	12	19359	ENSBTAG00000025471
GO:0051704	multi-organism process	biological_process	0.10588	1	18	177	1420	19359	ENSBTAG00000002564,ENSBTAG00000008938,ENSBTAG00000011315,ENSBTAG00000025471,ENSBTAG00000046937,ENSBTAG00000048737,ENSBTAG00000010681,ENSBTAG00000006039,ENSBTAG00000022007,ENSBTAG00000023635,ENSBTAG00000002635,ENSBTAG00000015195,ENSBTAG00000038235,ENSBTAG00000008259,ENSBTAG00000020215,ENSBTAG00000031231,ENSBTAG00000015116,ENSBTAG00000001694
GO:1902882	regulation of response to oxidative stress	biological_process	0.10596	1	2	177	59	19359	ENSBTAG00000020551,ENSBTAG00000025471
GO:0045121	membrane raft	cellular_component	0.10596	1	4	177	191	19359	ENSBTAG00000008938,ENSBTAG00000025471,ENSBTAG00000033313,ENSBTAG00000015195
GO:0072505	divalent inorganic anion homeostasis	biological_process	0.10622	1	1	177	12	19359	ENSBTAG00000020426
GO:1903427	negative regulation of reactive oxygen species biosynthetic process	biological_process	0.10638	1	1	177	12	19359	ENSBTAG00000020551
GO:1904019	epithelial cell apoptotic process	biological_process	0.10639	1	2	177	60	19359	ENSBTAG00000019903,ENSBTAG00000025471
GO:0036159	inner dynein arm assembly	biological_process	0.10646	1	1	177	12	19359	ENSBTAG00000002583
GO:0030002	cellular anion homeostasis	biological_process	0.10662	1	1	177	12	19359	ENSBTAG00000020426
GO:0030320	cellular monovalent inorganic anion homeostasis	biological_process	0.10662	1	1	177	12	19359	ENSBTAG00000020426
GO:0031435	mitogen-activated protein kinase kinase kinase binding	molecular_function	0.10665	1	1	177	12	19359	ENSBTAG00000001037
GO:0032823	regulation of natural killer cell differentiation	biological_process	0.10668	1	1	177	12	19359	ENSBTAG00000002635
GO:0017160	Ral GTPase binding	molecular_function	0.10679	1	1	177	12	19359	ENSBTAG00000020215
GO:0000974	Prp19 complex	cellular_component	0.10698	1	1	177	12	19359	ENSBTAG00000002830
GO:1900016	negative regulation of cytokine production involved in inflammatory response	biological_process	0.10701	1	1	177	12	19359	ENSBTAG00000020551
GO:0070199	establishment of protein localization to chromosome	biological_process	0.10703	1	1	177	12	19359	ENSBTAG00000023417
GO:0046834	lipid phosphorylation	biological_process	0.1071	1	2	177	59	19359	ENSBTAG00000013636,ENSBTAG00000003387
GO:0090501	RNA phosphodiester bond hydrolysis	biological_process	0.10736	1	3	177	125	19359	ENSBTAG00000015339,ENSBTAG00000048071,ENSBTAG00000022007
GO:0051427	hormone receptor binding	molecular_function	0.10753	1	3	177	123	19359	ENSBTAG00000001221,ENSBTAG00000010681,ENSBTAG00000010786
GO:0005614	interstitial matrix	cellular_component	0.10755	1	1	177	12	19359	ENSBTAG00000044068
GO:0006972	hyperosmotic response	biological_process	0.10808	1	1	177	12	19359	ENSBTAG00000014151
GO:2000171	negative regulation of dendrite development	biological_process	0.10822	1	1	177	12	19359	ENSBTAG00000020244
GO:0080134	regulation of response to stress	biological_process	0.10826	1	14	177	1040	19359	ENSBTAG00000001221,ENSBTAG00000020551,ENSBTAG00000013653,ENSBTAG00000002635,ENSBTAG00000015195,ENSBTAG00000000253,ENSBTAG00000025471,ENSBTAG00000038235,ENSBTAG00000031231,ENSBTAG00000012724,ENSBTAG00000001694,ENSBTAG00000010681,ENSBTAG00000022007,ENSBTAG00000001037
GO:0009435	NAD biosynthetic process	biological_process	0.10832	1	1	177	12	19359	ENSBTAG00000014642
GO:0005623	cell	cellular_component	0.10837	1	140	177	14417	19359	ENSBTAG00000044048,ENSBTAG00000018773,ENSBTAG00000044068,ENSBTAG00000014032,ENSBTAG00000038619,ENSBTAG00000037703,ENSBTAG00000002564,ENSBTAG00000016904,ENSBTAG00000009471,ENSBTAG00000019184,ENSBTAG00000008606,ENSBTAG00000003192,ENSBTAG00000003882,ENSBTAG00000013667,ENSBTAG00000023417,ENSBTAG00000006280,ENSBTAG00000019903,ENSBTAG00000008259,ENSBTAG00000008520,ENSBTAG00000004814,ENSBTAG00000020067,…
GO:0030165	PDZ domain binding	molecular_function	0.10846	1	2	177	60	19359	ENSBTAG00000020837,ENSBTAG00000020067
GO:0071900	regulation of protein serine/threonine kinase activity	biological_process	0.10848	1	6	177	349	19359	ENSBTAG00000025471,ENSBTAG00000008938,ENSBTAG00000020350,ENSBTAG00000001037,ENSBTAG00000020283,ENSBTAG00000012724
GO:0034483	heparan sulfate sulfotransferase activity	molecular_function	0.10862	1	1	177	12	19359	ENSBTAG00000007449
GO:0010942	positive regulation of cell death	biological_process	0.10864	1	7	177	430	19359	ENSBTAG00000007900,ENSBTAG00000002635,ENSBTAG00000003387,ENSBTAG00000001221,ENSBTAG00000020426,ENSBTAG00000038235,ENSBTAG00000025471
GO:0006013	mannose metabolic process	biological_process	0.10871	1	1	177	12	19359	ENSBTAG00000001440
GO:0048523	negative regulation of cellular process	biological_process	0.10885	1	41	177	3658	19359	ENSBTAG00000006039,ENSBTAG00000010681,ENSBTAG00000020350,ENSBTAG00000012922,ENSBTAG00000011292,ENSBTAG00000008938,ENSBTAG00000000332,ENSBTAG00000020764,ENSBTAG00000001694,ENSBTAG00000006305,ENSBTAG00000046773,ENSBTAG00000021097,ENSBTAG00000020426,ENSBTAG00000015195,ENSBTAG00000004305,ENSBTAG00000046339,ENSBTAG00000020551,ENSBTAG00000003387,ENSBTAG00000022575,ENSBTAG00000002830,ENSBTAG00000012724,…
GO:0002566	somatic diversification of immune receptors via somatic mutation	biological_process	0.10891	1	1	177	12	19359	ENSBTAG00000022007
GO:0043506	regulation of JUN kinase activity	biological_process	0.10899	1	2	177	60	19359	ENSBTAG00000025471,ENSBTAG00000001037
GO:0003674	molecular_function	molecular_function	0.10905	1	158	177	16605	19359	ENSBTAG00000047673,ENSBTAG00000003959,ENSBTAG00000020764,ENSBTAG00000046773,ENSBTAG00000018387,ENSBTAG00000005313,ENSBTAG00000016389,ENSBTAG00000008933,ENSBTAG00000023635,ENSBTAG00000021378,ENSBTAG00000003387,ENSBTAG00000007449,ENSBTAG00000034139,ENSBTAG00000000532,ENSBTAG00000012181,ENSBTAG00000012922,ENSBTAG00000011315,ENSBTAG00000033313,ENSBTAG00000011274,ENSBTAG00000001037,ENSBTAG00000000939,…
GO:0036315	cellular response to sterol	biological_process	0.1091	1	1	177	12	19359	ENSBTAG00000013653
GO:0030258	lipid modification	biological_process	0.10919	1	4	177	192	19359	ENSBTAG00000013636,ENSBTAG00000003387,ENSBTAG00000022058,ENSBTAG00000020551
GO:0070727	cellular macromolecule localization	biological_process	0.10927	1	17	177	1311	19359	ENSBTAG00000015195,ENSBTAG00000015354,ENSBTAG00000047628,ENSBTAG00000001440,ENSBTAG00000019903,ENSBTAG00000023417,ENSBTAG00000000490,ENSBTAG00000003192,ENSBTAG00000008606,ENSBTAG00000037703,ENSBTAG00000002564,ENSBTAG00000048071,ENSBTAG00000025471,ENSBTAG00000008938,ENSBTAG00000012724,ENSBTAG00000007900,ENSBTAG00000020837
GO:0042033	chemokine biosynthetic process	biological_process	0.10935	1	1	177	13	19359	ENSBTAG00000025471
GO:0045073	regulation of chemokine biosynthetic process	biological_process	0.10935	1	1	177	13	19359	ENSBTAG00000025471
GO:0050755	chemokine metabolic process	biological_process	0.10935	1	1	177	13	19359	ENSBTAG00000025471
GO:0010717	regulation of epithelial to mesenchymal transition	biological_process	0.10945	1	2	177	60	19359	ENSBTAG00000046339,ENSBTAG00000020244
GO:0097120	receptor localization to synapse	biological_process	0.10959	1	1	177	12	19359	ENSBTAG00000002564
GO:0018108	peptidyl-tyrosine phosphorylation	biological_process	0.10974	1	5	177	268	19359	ENSBTAG00000005313,ENSBTAG00000008938,ENSBTAG00000006287,ENSBTAG00000020244,ENSBTAG00000001694
GO:0050764	regulation of phagocytosis	biological_process	0.10993	1	2	177	61	19359	ENSBTAG00000020764,ENSBTAG00000025471
GO:0021781	glial cell fate commitment	biological_process	0.11031	1	1	177	13	19359	ENSBTAG00000013653
GO:0043144	snoRNA processing	biological_process	0.11046	1	1	177	13	19359	ENSBTAG00000048071
GO:0044126	regulation of growth of symbiont in host	biological_process	0.11053	1	1	177	13	19359	ENSBTAG00000025471
GO:0044144	modulation of growth of symbiont involved in interaction with host	biological_process	0.11053	1	1	177	13	19359	ENSBTAG00000025471
GO:0072498	embryonic skeletal joint development	biological_process	0.11064	1	1	177	13	19359	ENSBTAG00000006879
GO:0050808	synapse organization	biological_process	0.11074	1	4	177	195	19359	ENSBTAG00000002564,ENSBTAG00000005313,ENSBTAG00000011315,ENSBTAG00000025471
GO:0032602	chemokine production	biological_process	0.11102	1	2	177	62	19359	ENSBTAG00000046773,ENSBTAG00000025471
GO:0006733	oxidoreduction coenzyme metabolic process	biological_process	0.1111	1	3	177	124	19359	ENSBTAG00000011274,ENSBTAG00000021635,ENSBTAG00000014642
GO:0060968	regulation of gene silencing	biological_process	0.11132	1	2	177	61	19359	ENSBTAG00000012922,ENSBTAG00000012724
GO:0002274	myeloid leukocyte activation	biological_process	0.11132	1	3	177	125	19359	ENSBTAG00000021378,ENSBTAG00000010681,ENSBTAG00000025471
GO:1903531	negative regulation of secretion by cell	biological_process	0.11179	1	3	177	125	19359	ENSBTAG00000025471,ENSBTAG00000010681,ENSBTAG00000019805
GO:0071222	cellular response to lipopolysaccharide	biological_process	0.11195	1	3	177	126	19359	ENSBTAG00000025471,ENSBTAG00000008259,ENSBTAG00000010681
GO:0003906	DNA-(apurinic or apyrimidinic site) lyase activity	molecular_function	0.11214	1	1	177	13	19359	ENSBTAG00000007365
GO:0046620	regulation of organ growth	biological_process	0.11224	1	2	177	61	19359	ENSBTAG00000022058,ENSBTAG00000002092
GO:0070243	regulation of thymocyte apoptotic process	biological_process	0.11255	1	1	177	13	19359	ENSBTAG00000020244
GO:0019842	vitamin binding	molecular_function	0.1126	1	2	177	61	19359	ENSBTAG00000015980,ENSBTAG00000034139
GO:0002577	regulation of antigen processing and presentation	biological_process	0.11268	1	1	177	13	19359	ENSBTAG00000038235
GO:0010893	positive regulation of steroid biosynthetic process	biological_process	0.11272	1	1	177	13	19359	ENSBTAG00000025471
GO:0042362	fat-soluble vitamin biosynthetic process	biological_process	0.11277	1	1	177	13	19359	ENSBTAG00000025471
GO:2000810	regulation of bicellular tight junction assembly	biological_process	0.11277	1	1	177	13	19359	ENSBTAG00000025471
GO:0030101	natural killer cell activation	biological_process	0.1128	1	2	177	64	19359	ENSBTAG00000002635,ENSBTAG00000001694
GO:0031966	mitochondrial membrane	cellular_component	0.11291	1	8	177	537	19359	ENSBTAG00000006934,ENSBTAG00000007900,ENSBTAG00000008938,ENSBTAG00000016581,ENSBTAG00000020551,ENSBTAG00000018723,ENSBTAG00000003155,ENSBTAG00000024781
GO:0006241	CTP biosynthetic process	biological_process	0.11298	1	1	177	13	19359	ENSBTAG00000003025
GO:0046036	CTP metabolic process	biological_process	0.11298	1	1	177	13	19359	ENSBTAG00000003025
GO:0002755	MyD88-dependent toll-like receptor signaling pathway	biological_process	0.11309	1	1	177	13	19359	ENSBTAG00000031231
GO:0048025	negative regulation of mRNA splicing, via spliceosome	biological_process	0.11316	1	1	177	13	19359	ENSBTAG00000002830
GO:0010804	negative regulation of tumor necrosis factor-mediated signaling pathway	biological_process	0.11329	1	1	177	13	19359	ENSBTAG00000021097
GO:0000291	nuclear-transcribed mRNA catabolic process, exonucleolytic	biological_process	0.11329	1	1	177	13	19359	ENSBTAG00000048071
GO:0071025	RNA surveillance	biological_process	0.11336	1	1	177	13	19359	ENSBTAG00000048071
GO:1903409	reactive oxygen species biosynthetic process	biological_process	0.11357	1	2	177	62	19359	ENSBTAG00000025471,ENSBTAG00000020551
GO:0018212	peptidyl-tyrosine modification	biological_process	0.11368	1	5	177	271	19359	ENSBTAG00000006287,ENSBTAG00000020244,ENSBTAG00000001694,ENSBTAG00000005313,ENSBTAG00000008938
GO:0006979	response to oxidative stress	biological_process	0.11422	1	5	177	274	19359	ENSBTAG00000013653,ENSBTAG00000020551,ENSBTAG00000008938,ENSBTAG00000025471,ENSBTAG00000014642
GO:0010563	negative regulation of phosphorus metabolic process	biological_process	0.11451	1	7	177	436	19359	ENSBTAG00000025471,ENSBTAG00000015527,ENSBTAG00000020350,ENSBTAG00000003387,ENSBTAG00000020283,ENSBTAG00000020244,ENSBTAG00000012724
GO:0045936	negative regulation of phosphate metabolic process	biological_process	0.11451	1	7	177	436	19359	ENSBTAG00000020350,ENSBTAG00000025471,ENSBTAG00000015527,ENSBTAG00000012724,ENSBTAG00000020244,ENSBTAG00000003387,ENSBTAG00000020283
GO:0065008	regulation of biological quality	biological_process	0.11465	1	33	177	2868	19359	ENSBTAG00000007117,ENSBTAG00000018773,ENSBTAG00000022058,ENSBTAG00000020244,ENSBTAG00000007900,ENSBTAG00000025471,ENSBTAG00000016867,ENSBTAG00000001221,ENSBTAG00000002564,ENSBTAG00000032089,ENSBTAG00000021799,ENSBTAG00000006934,ENSBTAG00000013667,ENSBTAG00000019903,ENSBTAG00000002635,ENSBTAG00000010991,ENSBTAG00000034139,ENSBTAG00000000888,ENSBTAG00000012181,ENSBTAG00000010681,ENSBTAG00000008938,…
GO:0000177	cytoplasmic exosome (RNase complex)	cellular_component	0.11468	1	1	177	13	19359	ENSBTAG00000048071
GO:0006700	C21-steroid hormone biosynthetic process	biological_process	0.11495	1	1	177	13	19359	ENSBTAG00000006934
GO:0006869	lipid transport	biological_process	0.11504	1	5	177	274	19359	ENSBTAG00000010681,ENSBTAG00000013667,ENSBTAG00000015195,ENSBTAG00000001221,ENSBTAG00000020551
GO:0008329	signaling pattern recognition receptor activity	molecular_function	0.11525	1	1	177	13	19359	ENSBTAG00000002635
GO:0010888	negative regulation of lipid storage	biological_process	0.11534	1	1	177	13	19359	ENSBTAG00000010681
GO:0051346	negative regulation of hydrolase activity	biological_process	0.11536	1	6	177	359	19359	ENSBTAG00000000490,ENSBTAG00000002092,ENSBTAG00000020426,ENSBTAG00000025471,ENSBTAG00000015527,ENSBTAG00000008938
GO:0071625	vocalization behavior	biological_process	0.1155	1	1	177	13	19359	ENSBTAG00000002564
GO:0090141	positive regulation of mitochondrial fission	biological_process	0.11563	1	1	177	13	19359	ENSBTAG00000007900
GO:0071356	cellular response to tumor necrosis factor	biological_process	0.11578	1	3	177	129	19359	ENSBTAG00000025471,ENSBTAG00000001221,ENSBTAG00000021097
GO:0050731	positive regulation of peptidyl-tyrosine phosphorylation	biological_process	0.11578	1	3	177	127	19359	ENSBTAG00000006287,ENSBTAG00000020244,ENSBTAG00000008938
GO:0015245	fatty acid transporter activity	molecular_function	0.11581	1	1	177	13	19359	ENSBTAG00000020551
GO:0033866	nucleoside bisphosphate biosynthetic process	biological_process	0.11582	1	1	177	13	19359	ENSBTAG00000022058
GO:0034030	ribonucleoside bisphosphate biosynthetic process	biological_process	0.11582	1	1	177	13	19359	ENSBTAG00000022058
GO:0034033	purine nucleoside bisphosphate biosynthetic process	biological_process	0.11582	1	1	177	13	19359	ENSBTAG00000022058
GO:0036120	cellular response to platelet-derived growth factor stimulus	biological_process	0.11586	1	1	177	13	19359	ENSBTAG00000008938
GO:0048875	chemical homeostasis within a tissue	biological_process	0.11587	1	1	177	13	19359	ENSBTAG00000021799
GO:0006139	nucleobase-containing compound metabolic process	biological_process	0.11621	1	49	177	4522	19359	ENSBTAG00000018270,ENSBTAG00000031231,ENSBTAG00000003947,ENSBTAG00000019684,ENSBTAG00000023417,ENSBTAG00000008634,ENSBTAG00000003776,ENSBTAG00000010991,ENSBTAG00000006280,ENSBTAG00000014642,ENSBTAG00000008498,ENSBTAG00000008520,ENSBTAG00000002678,ENSBTAG00000020327,ENSBTAG00000022058,ENSBTAG00000044068,ENSBTAG00000012724,ENSBTAG00000020244,ENSBTAG00000006862,ENSBTAG00000015339,ENSBTAG00000010206,…
GO:0043627	response to estrogen	biological_process	0.11652	1	2	177	64	19359	ENSBTAG00000008634,ENSBTAG00000023417
GO:1901575	organic substance catabolic process	biological_process	0.11652	1	20	177	1610	19359	ENSBTAG00000020244,ENSBTAG00000002214,ENSBTAG00000022058,ENSBTAG00000022007,ENSBTAG00000034139,ENSBTAG00000017871,ENSBTAG00000011274,ENSBTAG00000021635,ENSBTAG00000048071,ENSBTAG00000025471,ENSBTAG00000001533,ENSBTAG00000019805,ENSBTAG00000019684,ENSBTAG00000015116,ENSBTAG00000021799,ENSBTAG00000007893,ENSBTAG00000002635,ENSBTAG00000002480,ENSBTAG00000020551,ENSBTAG00000013653
GO:0046940	nucleoside monophosphate phosphorylation	biological_process	0.11664	1	1	177	13	19359	ENSBTAG00000006305
GO:2000811	negative regulation of anoikis	biological_process	0.11665	1	1	177	13	19359	ENSBTAG00000008938
GO:0010614	negative regulation of cardiac muscle hypertrophy	biological_process	0.11665	1	1	177	13	19359	ENSBTAG00000002092
GO:0016788	hydrolase activity, acting on ester bonds	molecular_function	0.1167	1	10	177	695	19359	ENSBTAG00000015339,ENSBTAG00000022007,ENSBTAG00000020350,ENSBTAG00000010637,ENSBTAG00000015980,ENSBTAG00000000532,ENSBTAG00000020283,ENSBTAG00000004814,ENSBTAG00000007365,ENSBTAG00000000253
GO:2000021	regulation of ion homeostasis	biological_process	0.11682	1	3	177	127	19359	ENSBTAG00000020551,ENSBTAG00000046773,ENSBTAG00000008938
GO:0022038	corpus callosum development	biological_process	0.11685	1	1	177	13	19359	ENSBTAG00000005313
GO:0009914	hormone transport	biological_process	0.1169	1	4	177	201	19359	ENSBTAG00000010991,ENSBTAG00000001221,ENSBTAG00000020426,ENSBTAG00000025471
GO:0019693	ribose phosphate metabolic process	biological_process	0.11713	1	6	177	363	19359	ENSBTAG00000019684,ENSBTAG00000022058,ENSBTAG00000011274,ENSBTAG00000006305,ENSBTAG00000020551,ENSBTAG00000003025
GO:0097581	lamellipodium organization	biological_process	0.11739	1	2	177	62	19359	ENSBTAG00000012724,ENSBTAG00000008938
GO:0043112	receptor metabolic process	biological_process	0.11741	1	3	177	127	19359	ENSBTAG00000003192,ENSBTAG00000019903,ENSBTAG00000025471
GO:1903508	positive regulation of nucleic acid-templated transcription	biological_process	0.11759	1	18	177	1434	19359	ENSBTAG00000038235,ENSBTAG00000008520,ENSBTAG00000020327,ENSBTAG00000013653,ENSBTAG00000008634,ENSBTAG00000003776,ENSBTAG00000008182,ENSBTAG00000020426,ENSBTAG00000018270,ENSBTAG00000031231,ENSBTAG00000006879,ENSBTAG00000003947,ENSBTAG00000023417,ENSBTAG00000025471,ENSBTAG00000012922,ENSBTAG00000001221,ENSBTAG00000010681,ENSBTAG00000011001
GO:0071545	inositol phosphate catabolic process	biological_process	0.11762	1	1	177	13	19359	ENSBTAG00000019684
GO:0071280	cellular response to copper ion	biological_process	0.11776	1	1	177	14	19359	ENSBTAG00000013653
GO:0032941	secretion by tissue	biological_process	0.11776	1	2	177	63	19359	ENSBTAG00000010681,ENSBTAG00000025471
GO:0010457	centriole-centriole cohesion	biological_process	0.11799	1	1	177	13	19359	ENSBTAG00000009471
GO:0010878	cholesterol storage	biological_process	0.118	1	1	177	13	19359	ENSBTAG00000010681
GO:0030676	Rac guanyl-nucleotide exchange factor activity	molecular_function	0.118	1	1	177	13	19359	ENSBTAG00000015609
GO:0043200	response to amino acid	biological_process	0.11819	1	2	177	64	19359	ENSBTAG00000033313,ENSBTAG00000025471
GO:1901070	guanosine-containing compound biosynthetic process	biological_process	0.11833	1	1	177	14	19359	ENSBTAG00000003025
GO:0008202	steroid metabolic process	biological_process	0.11852	1	4	177	201	19359	ENSBTAG00000016867,ENSBTAG00000013653,ENSBTAG00000025471,ENSBTAG00000006934
GO:1901741	positive regulation of myoblast fusion	biological_process	0.11864	1	1	177	14	19359	ENSBTAG00000018270
GO:0019932	second-messenger-mediated signaling	biological_process	0.11882	1	4	177	202	19359	ENSBTAG00000025471,ENSBTAG00000018270,ENSBTAG00000007900,ENSBTAG00000013014
GO:0005783	endoplasmic reticulum	cellular_component	0.11885	1	15	177	1149	19359	ENSBTAG00000001694,ENSBTAG00000019805,ENSBTAG00000013667,ENSBTAG00000001533,ENSBTAG00000003882,ENSBTAG00000021799,ENSBTAG00000022731,ENSBTAG00000019184,ENSBTAG00000010637,ENSBTAG00000015354,ENSBTAG00000015195,ENSBTAG00000013653,ENSBTAG00000020551,ENSBTAG00000002564,ENSBTAG00000016867
GO:0016868	intramolecular transferase activity, phosphotransferases	molecular_function	0.119	1	1	177	14	19359	ENSBTAG00000001440
GO:0016462	pyrophosphatase activity	molecular_function	0.11913	1	12	177	876	19359	ENSBTAG00000015527,ENSBTAG00000018773,ENSBTAG00000000939,ENSBTAG00000012181,ENSBTAG00000013667,ENSBTAG00000023417,ENSBTAG00000019684,ENSBTAG00000006039,ENSBTAG00000020551,ENSBTAG00000002480,ENSBTAG00000021635,ENSBTAG00000017871
GO:0009056	catabolic process	biological_process	0.11936	1	23	177	1902	19359	ENSBTAG00000001533,ENSBTAG00000019805,ENSBTAG00000019684,ENSBTAG00000015116,ENSBTAG00000021799,ENSBTAG00000007893,ENSBTAG00000020551,ENSBTAG00000002480,ENSBTAG00000013653,ENSBTAG00000002635,ENSBTAG00000015195,ENSBTAG00000038235,ENSBTAG00000022058,ENSBTAG00000020244,ENSBTAG00000002214,ENSBTAG00000007900,ENSBTAG00000034139,ENSBTAG00000022007,ENSBTAG00000021635,ENSBTAG00000011274,ENSBTAG00000017871,…
GO:0031967	organelle envelope	cellular_component	0.11936	1	12	177	894	19359	ENSBTAG00000047628,ENSBTAG00000008938,ENSBTAG00000016581,ENSBTAG00000018723,ENSBTAG00000003155,ENSBTAG00000024781,ENSBTAG00000015195,ENSBTAG00000020551,ENSBTAG00000006934,ENSBTAG00000020350,ENSBTAG00000001694,ENSBTAG00000007900
GO:0031975	envelope	cellular_component	0.11936	1	12	177	894	19359	ENSBTAG00000006934,ENSBTAG00000020350,ENSBTAG00000007900,ENSBTAG00000001694,ENSBTAG00000008938,ENSBTAG00000016581,ENSBTAG00000047628,ENSBTAG00000020551,ENSBTAG00000018723,ENSBTAG00000003155,ENSBTAG00000024781,ENSBTAG00000015195
GO:0043154	negative regulation of cysteine-type endopeptidase activity involved in apoptotic process	biological_process	0.11941	1	2	177	65	19359	ENSBTAG00000020426,ENSBTAG00000008938
GO:0002218	activation of innate immune response	biological_process	0.11958	1	3	177	129	19359	ENSBTAG00000031231,ENSBTAG00000001694,ENSBTAG00000002635
GO:0045321	leukocyte activation	biological_process	0.11961	1	9	177	616	19359	ENSBTAG00000010681,ENSBTAG00000001694,ENSBTAG00000018270,ENSBTAG00000031231,ENSBTAG00000000888,ENSBTAG00000002635,ENSBTAG00000021378,ENSBTAG00000015609,ENSBTAG00000025471
GO:0031253	cell projection membrane	cellular_component	0.11962	1	4	177	199	19359	ENSBTAG00000004048,ENSBTAG00000017871,ENSBTAG00000021282,ENSBTAG00000008938
GO:0006637	acyl-CoA metabolic process	biological_process	0.11977	1	2	177	63	19359	ENSBTAG00000022058,ENSBTAG00000020551
GO:0035383	thioester metabolic process	biological_process	0.11977	1	2	177	63	19359	ENSBTAG00000022058,ENSBTAG00000020551
GO:1902680	positive regulation of RNA biosynthetic process	biological_process	0.11989	1	18	177	1438	19359	ENSBTAG00000011001,ENSBTAG00000010681,ENSBTAG00000025471,ENSBTAG00000012922,ENSBTAG00000001221,ENSBTAG00000020426,ENSBTAG00000006879,ENSBTAG00000003947,ENSBTAG00000018270,ENSBTAG00000031231,ENSBTAG00000023417,ENSBTAG00000038235,ENSBTAG00000020327,ENSBTAG00000008520,ENSBTAG00000008634,ENSBTAG00000013653,ENSBTAG00000003776,ENSBTAG00000008182
GO:1901616	organic hydroxy compound catabolic process	biological_process	0.12054	1	2	177	64	19359	ENSBTAG00000019684,ENSBTAG00000034139
GO:0051173	positive regulation of nitrogen compound metabolic process	biological_process	0.12062	1	21	177	1723	19359	ENSBTAG00000007117,ENSBTAG00000020244,ENSBTAG00000011001,ENSBTAG00000010681,ENSBTAG00000025471,ENSBTAG00000012922,ENSBTAG00000001221,ENSBTAG00000020426,ENSBTAG00000003947,ENSBTAG00000006879,ENSBTAG00000018270,ENSBTAG00000031231,ENSBTAG00000023417,ENSBTAG00000002830,ENSBTAG00000038235,ENSBTAG00000020327,ENSBTAG00000008520,ENSBTAG00000013653,ENSBTAG00000003776,ENSBTAG00000008634,ENSBTAG00000008182
GO:2000831	regulation of steroid hormone secretion	biological_process	0.12066	1	1	177	14	19359	ENSBTAG00000001221
GO:0005319	lipid transporter activity	molecular_function	0.12082	1	3	177	128	19359	ENSBTAG00000015195,ENSBTAG00000013667,ENSBTAG00000020551
GO:1901224	positive regulation of NIK/NF-kappaB signaling	biological_process	0.12084	1	2	177	65	19359	ENSBTAG00000025471,ENSBTAG00000038235
GO:1902932	positive regulation of alcohol biosynthetic process	biological_process	0.12087	1	1	177	14	19359	ENSBTAG00000025471
GO:0051044	positive regulation of membrane protein ectodomain proteolysis	biological_process	0.12092	1	1	177	14	19359	ENSBTAG00000025471
GO:0034333	adherens junction assembly	biological_process	0.12096	1	2	177	63	19359	ENSBTAG00000019903,ENSBTAG00000012724
GO:0005092	GDP-dissociation inhibitor activity	molecular_function	0.12128	1	1	177	14	19359	ENSBTAG00000006039
GO:0016818	hydrolase activity, acting on acid anhydrides, in phosphorus-containing anhydrides	molecular_function	0.12128	1	12	177	879	19359	ENSBTAG00000015527,ENSBTAG00000018773,ENSBTAG00000000939,ENSBTAG00000012181,ENSBTAG00000006039,ENSBTAG00000019684,ENSBTAG00000023417,ENSBTAG00000013667,ENSBTAG00000021635,ENSBTAG00000002480,ENSBTAG00000020551,ENSBTAG00000017871
GO:0009208	pyrimidine ribonucleoside triphosphate metabolic process	biological_process	0.1215	1	1	177	14	19359	ENSBTAG00000003025
GO:0009209	pyrimidine ribonucleoside triphosphate biosynthetic process	biological_process	0.1215	1	1	177	14	19359	ENSBTAG00000003025
GO:0071241	cellular response to inorganic substance	biological_process	0.1216	1	3	177	130	19359	ENSBTAG00000008182,ENSBTAG00000013653,ENSBTAG00000002564
GO:0035458	cellular response to interferon-beta	biological_process	0.12161	1	1	177	14	19359	ENSBTAG00000031231
GO:0051709	regulation of killing of cells of other organism	biological_process	0.12202	1	1	177	14	19359	ENSBTAG00000002635
GO:0051712	positive regulation of killing of cells of other organism	biological_process	0.12202	1	1	177	14	19359	ENSBTAG00000002635
GO:0071498	cellular response to fluid shear stress	biological_process	0.12229	1	1	177	14	19359	ENSBTAG00000008938
GO:0007275	multicellular organismal development	biological_process	0.12233	1	41	177	3690	19359	ENSBTAG00000000888,ENSBTAG00000012181,ENSBTAG00000006039,ENSBTAG00000010786,ENSBTAG00000010681,ENSBTAG00000008938,ENSBTAG00000011315,ENSBTAG00000018723,ENSBTAG00000017871,ENSBTAG00000020426,ENSBTAG00000006879,ENSBTAG00000020764,ENSBTAG00000001694,ENSBTAG00000005313,ENSBTAG00000022575,ENSBTAG00000015609,ENSBTAG00000046339,ENSBTAG00000020551,ENSBTAG00000013653,ENSBTAG00000007117,ENSBTAG00000022007,…
GO:0007413	axonal fasciculation	biological_process	0.12237	1	1	177	14	19359	ENSBTAG00000005313
GO:0010875	positive regulation of cholesterol efflux	biological_process	0.12237	1	1	177	14	19359	ENSBTAG00000010681
GO:0071605	monocyte chemotactic protein-1 production	biological_process	0.12257	1	1	177	14	19359	ENSBTAG00000046773
GO:0071637	regulation of monocyte chemotactic protein-1 production	biological_process	0.12257	1	1	177	14	19359	ENSBTAG00000046773
GO:0016817	hydrolase activity, acting on acid anhydrides	molecular_function	0.12277	1	12	177	881	19359	ENSBTAG00000002480,ENSBTAG00000020551,ENSBTAG00000021635,ENSBTAG00000017871,ENSBTAG00000015527,ENSBTAG00000018773,ENSBTAG00000000939,ENSBTAG00000012181,ENSBTAG00000023417,ENSBTAG00000013667,ENSBTAG00000019684,ENSBTAG00000006039
GO:0045935	positive regulation of nucleobase-containing compound metabolic process	biological_process	0.12284	1	20	177	1632	19359	ENSBTAG00000025471,ENSBTAG00000012922,ENSBTAG00000001221,ENSBTAG00000007117,ENSBTAG00000011001,ENSBTAG00000010681,ENSBTAG00000002830,ENSBTAG00000038235,ENSBTAG00000020327,ENSBTAG00000008520,ENSBTAG00000013653,ENSBTAG00000003776,ENSBTAG00000008634,ENSBTAG00000008182,ENSBTAG00000020426,ENSBTAG00000006879,ENSBTAG00000003947,ENSBTAG00000018270,ENSBTAG00000031231,ENSBTAG00000023417
GO:2001242	regulation of intrinsic apoptotic signaling pathway	biological_process	0.12341	1	3	177	132	19359	ENSBTAG00000007900,ENSBTAG00000001221,ENSBTAG00000008938
GO:0051130	positive regulation of cellular component organization	biological_process	0.12344	1	13	177	970	19359	ENSBTAG00000018722,ENSBTAG00000015609,ENSBTAG00000005313,ENSBTAG00000008938,ENSBTAG00000025471,ENSBTAG00000023417,ENSBTAG00000012724,ENSBTAG00000007900,ENSBTAG00000006287,ENSBTAG00000018270,ENSBTAG00000032089,ENSBTAG00000009471,ENSBTAG00000020837
GO:0043901	negative regulation of multi-organism process	biological_process	0.12345	1	3	177	132	19359	ENSBTAG00000006039,ENSBTAG00000008259,ENSBTAG00000025471
GO:0044403	symbiosis, encompassing mutualism through parasitism	biological_process	0.12353	1	5	177	284	19359	ENSBTAG00000002635,ENSBTAG00000015195,ENSBTAG00000015116,ENSBTAG00000020215,ENSBTAG00000025471
GO:0007589	body fluid secretion	biological_process	0.12353	1	2	177	65	19359	ENSBTAG00000010681,ENSBTAG00000025471
GO:0070300	phosphatidic acid binding	molecular_function	0.12366	1	1	177	14	19359	ENSBTAG00000037703
GO:0046483	heterocycle metabolic process	biological_process	0.12375	1	50	177	4646	19359	ENSBTAG00000023417,ENSBTAG00000019684,ENSBTAG00000003947,ENSBTAG00000018270,ENSBTAG00000031231,ENSBTAG00000010991,ENSBTAG00000003776,ENSBTAG00000008634,ENSBTAG00000020327,ENSBTAG00000002678,ENSBTAG00000008520,ENSBTAG00000014642,ENSBTAG00000008498,ENSBTAG00000006280,ENSBTAG00000020244,ENSBTAG00000012724,ENSBTAG00000044068,ENSBTAG00000022058,ENSBTAG00000022007,ENSBTAG00000007117,ENSBTAG00000015339,…
GO:0038187	pattern recognition receptor activity	molecular_function	0.12378	1	1	177	14	19359	ENSBTAG00000002635
GO:0046033	AMP metabolic process	biological_process	0.12401	1	1	177	14	19359	ENSBTAG00000006305
GO:0071219	cellular response to molecule of bacterial origin	biological_process	0.12406	1	3	177	132	19359	ENSBTAG00000008259,ENSBTAG00000025471,ENSBTAG00000010681
GO:0048754	branching morphogenesis of an epithelial tube	biological_process	0.1241	1	3	177	132	19359	ENSBTAG00000008938,ENSBTAG00000025471,ENSBTAG00000001221
GO:0006152	purine nucleoside catabolic process	biological_process	0.12422	1	1	177	14	19359	ENSBTAG00000019684
GO:0046130	purine ribonucleoside catabolic process	biological_process	0.12422	1	1	177	14	19359	ENSBTAG00000019684
GO:0036119	response to platelet-derived growth factor	biological_process	0.12438	1	1	177	14	19359	ENSBTAG00000008938
GO:0031011	Ino80 complex	cellular_component	0.12442	1	1	177	14	19359	ENSBTAG00000023417
GO:0033202	DNA helicase complex	cellular_component	0.12442	1	1	177	14	19359	ENSBTAG00000023417
GO:0033290	eukaryotic 48S preinitiation complex	cellular_component	0.12446	1	1	177	14	19359	ENSBTAG00000014032
GO:0051289	protein homotetramerization	biological_process	0.12454	1	2	177	65	19359	ENSBTAG00000022058,ENSBTAG00000022007
GO:0036010	protein localization to endosome	biological_process	0.12454	1	1	177	14	19359	ENSBTAG00000037703
GO:0035313	wound healing, spreading of epidermal cells	biological_process	0.12477	1	1	177	14	19359	ENSBTAG00000012724
GO:0043025	neuronal cell body	cellular_component	0.12481	1	4	177	203	19359	ENSBTAG00000015527,ENSBTAG00000006280,ENSBTAG00000011274,ENSBTAG00000000253
GO:0044419	interspecies interaction between organisms	biological_process	0.12485	1	5	177	285	19359	ENSBTAG00000025471,ENSBTAG00000015116,ENSBTAG00000015195,ENSBTAG00000002635,ENSBTAG00000020215
GO:0030497	fatty acid elongation	biological_process	0.125	1	1	177	14	19359	ENSBTAG00000020551
GO:0015101	organic cation transmembrane transporter activity	molecular_function	0.12501	1	1	177	14	19359	ENSBTAG00000008568
GO:0014741	negative regulation of muscle hypertrophy	biological_process	0.12513	1	1	177	14	19359	ENSBTAG00000002092
GO:0030540	female genitalia development	biological_process	0.12526	1	1	177	14	19359	ENSBTAG00000001694
GO:0061097	regulation of protein tyrosine kinase activity	biological_process	0.12527	1	2	177	65	19359	ENSBTAG00000006287,ENSBTAG00000020244
GO:0032787	monocarboxylic acid metabolic process	biological_process	0.12535	1	7	177	443	19359	ENSBTAG00000020551,ENSBTAG00000022058,ENSBTAG00000015980,ENSBTAG00000011274,ENSBTAG00000013653,ENSBTAG00000001932,ENSBTAG00000008259
GO:0019359	nicotinamide nucleotide biosynthetic process	biological_process	0.12537	1	1	177	14	19359	ENSBTAG00000014642
GO:0009074	aromatic amino acid family catabolic process	biological_process	0.12577	1	1	177	14	19359	ENSBTAG00000002214
GO:0016074	snoRNA metabolic process	biological_process	0.12581	1	1	177	15	19359	ENSBTAG00000048071
GO:0045504	dynein heavy chain binding	molecular_function	0.12608	1	1	177	14	19359	ENSBTAG00000002583
GO:0016010	dystrophin-associated glycoprotein complex	cellular_component	0.12625	1	1	177	14	19359	ENSBTAG00000021282
GO:0043229	intracellular organelle	cellular_component	0.12626	1	102	177	10165	19359	ENSBTAG00000002678,ENSBTAG00000021799,ENSBTAG00000000939,ENSBTAG00000015527,ENSBTAG00000020853,ENSBTAG00000019805,ENSBTAG00000019684,ENSBTAG00000017069,ENSBTAG00000031231,ENSBTAG00000018270,ENSBTAG00000003947,ENSBTAG00000020283,ENSBTAG00000038323,ENSBTAG00000016867,ENSBTAG00000001221,ENSBTAG00000022731,ENSBTAG00000022007,ENSBTAG00000006862,ENSBTAG00000002676,ENSBTAG00000015339,ENSBTAG00000007117,…
GO:0044270	cellular nitrogen compound catabolic process	biological_process	0.12638	1	5	177	283	19359	ENSBTAG00000019684,ENSBTAG00000002480,ENSBTAG00000021635,ENSBTAG00000022007,ENSBTAG00000048071
GO:0005005	transmembrane-ephrin receptor activity	molecular_function	0.12653	1	1	177	14	19359	ENSBTAG00000005313
GO:0050708	regulation of protein secretion	biological_process	0.12677	1	5	177	284	19359	ENSBTAG00000020426,ENSBTAG00000025471,ENSBTAG00000010681,ENSBTAG00000019805,ENSBTAG00000023635
GO:0045860	positive regulation of protein kinase activity	biological_process	0.12744	1	6	177	364	19359	ENSBTAG00000006287,ENSBTAG00000020244,ENSBTAG00000012724,ENSBTAG00000025471,ENSBTAG00000008938,ENSBTAG00000001037
GO:0003014	renal system process	biological_process	0.12774	1	2	177	66	19359	ENSBTAG00000001912,ENSBTAG00000020426
GO:1903487	regulation of lactation	biological_process	0.12788	1	1	177	15	19359	ENSBTAG00000025471
GO:0006631	fatty acid metabolic process	biological_process	0.12794	1	5	177	282	19359	ENSBTAG00000022058,ENSBTAG00000013653,ENSBTAG00000015980,ENSBTAG00000020551,ENSBTAG00000008259
GO:0043902	positive regulation of multi-organism process	biological_process	0.12801	1	3	177	133	19359	ENSBTAG00000008259,ENSBTAG00000002635,ENSBTAG00000015116
GO:0001664	G-protein coupled receptor binding	molecular_function	0.12804	1	4	177	215	19359	ENSBTAG00000012181,ENSBTAG00000046022,ENSBTAG00000017871,ENSBTAG00000046937
GO:0090208	positive regulation of triglyceride metabolic process	biological_process	0.1281	1	1	177	15	19359	ENSBTAG00000025471
GO:0046578	regulation of Ras protein signal transduction	biological_process	0.12813	1	4	177	204	19359	ENSBTAG00000006039,ENSBTAG00000020837,ENSBTAG00000011292,ENSBTAG00000015609
GO:0032368	regulation of lipid transport	biological_process	0.12815	1	2	177	67	19359	ENSBTAG00000010681,ENSBTAG00000001221
GO:0007213	G-protein coupled acetylcholine receptor signaling pathway	biological_process	0.12826	1	1	177	15	19359	ENSBTAG00000012181
GO:0009142	nucleoside triphosphate biosynthetic process	biological_process	0.12857	1	2	177	70	19359	ENSBTAG00000006305,ENSBTAG00000003025
GO:0043523	regulation of neuron apoptotic process	biological_process	0.12867	1	3	177	134	19359	ENSBTAG00000025471,ENSBTAG00000020426,ENSBTAG00000001694
GO:0055001	muscle cell development	biological_process	0.12891	1	3	177	133	19359	ENSBTAG00000018270,ENSBTAG00000002092,ENSBTAG00000019903
GO:0006720	isoprenoid metabolic process	biological_process	0.12892	1	2	177	67	19359	ENSBTAG00000034139,ENSBTAG00000010991
GO:0050770	regulation of axonogenesis	biological_process	0.12896	1	3	177	132	19359	ENSBTAG00000012657,ENSBTAG00000020244,ENSBTAG00000005313
GO:0046486	glycerolipid metabolic process	biological_process	0.12897	1	5	177	284	19359	ENSBTAG00000025471,ENSBTAG00000003387,ENSBTAG00000004814,ENSBTAG00000013636,ENSBTAG00000012724
GO:0035107	appendage morphogenesis	biological_process	0.12904	1	3	177	134	19359	ENSBTAG00000006879,ENSBTAG00000017871,ENSBTAG00000020426
GO:0035108	limb morphogenesis	biological_process	0.12904	1	3	177	134	19359	ENSBTAG00000006879,ENSBTAG00000017871,ENSBTAG00000020426
GO:0035023	regulation of Rho protein signal transduction	biological_process	0.12908	1	3	177	132	19359	ENSBTAG00000015609,ENSBTAG00000020837,ENSBTAG00000006039
GO:0002483	antigen processing and presentation of endogenous peptide antigen	biological_process	0.12923	1	1	177	15	19359	ENSBTAG00000038619
GO:0019885	antigen processing and presentation of endogenous peptide antigen via MHC class I	biological_process	0.12923	1	1	177	15	19359	ENSBTAG00000038619
GO:0071214	cellular response to abiotic stimulus	biological_process	0.12934	1	4	177	207	19359	ENSBTAG00000031231,ENSBTAG00000012181,ENSBTAG00000014151,ENSBTAG00000023417
GO:0030730	sequestering of triglyceride	biological_process	0.12938	1	1	177	15	19359	ENSBTAG00000025471
GO:0060284	regulation of cell development	biological_process	0.12942	1	10	177	709	19359	ENSBTAG00000046339,ENSBTAG00000000253,ENSBTAG00000025471,ENSBTAG00000005313,ENSBTAG00000015609,ENSBTAG00000002092,ENSBTAG00000006287,ENSBTAG00000044068,ENSBTAG00000020244,ENSBTAG00000012657
GO:0042035	regulation of cytokine biosynthetic process	biological_process	0.12957	1	2	177	68	19359	ENSBTAG00000031231,ENSBTAG00000025471
GO:0051347	positive regulation of transferase activity	biological_process	0.1298	1	7	177	449	19359	ENSBTAG00000008938,ENSBTAG00000025471,ENSBTAG00000001037,ENSBTAG00000006287,ENSBTAG00000012724,ENSBTAG00000020244,ENSBTAG00000013636
GO:0042359	vitamin D metabolic process	biological_process	0.12987	1	1	177	15	19359	ENSBTAG00000025471
GO:0030301	cholesterol transport	biological_process	0.1302	1	2	177	67	19359	ENSBTAG00000015195,ENSBTAG00000010681
GO:0032462	regulation of protein homooligomerization	biological_process	0.13035	1	1	177	15	19359	ENSBTAG00000008938
GO:0033218	amide binding	molecular_function	0.13047	1	4	177	210	19359	ENSBTAG00000019903,ENSBTAG00000038619,ENSBTAG00000004048,ENSBTAG00000015980
GO:0032460	negative regulation of protein oligomerization	biological_process	0.13049	1	1	177	15	19359	ENSBTAG00000008938
GO:0046700	heterocycle catabolic process	biological_process	0.13055	1	5	177	286	19359	ENSBTAG00000048071,ENSBTAG00000022007,ENSBTAG00000021635,ENSBTAG00000002480,ENSBTAG00000019684
GO:0007167	enzyme linked receptor protein signaling pathway	biological_process	0.13057	1	10	177	711	19359	ENSBTAG00000020244,ENSBTAG00000001694,ENSBTAG00000044068,ENSBTAG00000019805,ENSBTAG00000027357,ENSBTAG00000020426,ENSBTAG00000001221,ENSBTAG00000046339,ENSBTAG00000005313,ENSBTAG00000008938
GO:0007205	protein kinase C-activating G-protein coupled receptor signaling pathway	biological_process	0.13058	1	1	177	15	19359	ENSBTAG00000013636
GO:0015181	arginine transmembrane transporter activity	molecular_function	0.13059	1	1	177	15	19359	ENSBTAG00000033313
GO:0000176	nuclear exosome (RNase complex)	cellular_component	0.1306	1	1	177	15	19359	ENSBTAG00000048071
GO:0045589	regulation of regulatory T cell differentiation	biological_process	0.13064	1	1	177	15	19359	ENSBTAG00000031231
GO:0016888	endodeoxyribonuclease activity, producing 5'-phosphomonoesters	molecular_function	0.13071	1	1	177	15	19359	ENSBTAG00000015339
GO:0003180	aortic valve morphogenesis	biological_process	0.13097	1	1	177	15	19359	ENSBTAG00000020244
GO:0031343	positive regulation of cell killing	biological_process	0.13099	1	2	177	69	19359	ENSBTAG00000002635,ENSBTAG00000038619
GO:0031664	regulation of lipopolysaccharide-mediated signaling pathway	biological_process	0.13113	1	1	177	15	19359	ENSBTAG00000008259
GO:0009154	purine ribonucleotide catabolic process	biological_process	0.13126	1	1	177	15	19359	ENSBTAG00000019684
GO:0032649	regulation of interferon-gamma production	biological_process	0.13131	1	2	177	68	19359	ENSBTAG00000025471,ENSBTAG00000002635
GO:0018904	ether metabolic process	biological_process	0.13188	1	1	177	15	19359	ENSBTAG00000015980
GO:0032874	positive regulation of stress-activated MAPK cascade	biological_process	0.13207	1	3	177	135	19359	ENSBTAG00000025471,ENSBTAG00000038235,ENSBTAG00000001037
GO:0051649	establishment of localization in cell	biological_process	0.13216	1	24	177	2025	19359	ENSBTAG00000010681,ENSBTAG00000007900,ENSBTAG00000008938,ENSBTAG00000025471,ENSBTAG00000037703,ENSBTAG00000001221,ENSBTAG00000001037,ENSBTAG00000020426,ENSBTAG00000021799,ENSBTAG00000019184,ENSBTAG00000008606,ENSBTAG00000020215,ENSBTAG00000046773,ENSBTAG00000003192,ENSBTAG00000019805,ENSBTAG00000001694,ENSBTAG00000019903,ENSBTAG00000001440,ENSBTAG00000047628,ENSBTAG00000020067,ENSBTAG00000023635,…
GO:0031462	Cul2-RING ubiquitin ligase complex	cellular_component	0.13219	1	1	177	15	19359	ENSBTAG00000012657
GO:0010829	negative regulation of glucose transport	biological_process	0.13221	1	1	177	15	19359	ENSBTAG00000025471
GO:2000279	negative regulation of DNA biosynthetic process	biological_process	0.13223	1	1	177	15	19359	ENSBTAG00000008938
GO:0060491	regulation of cell projection assembly	biological_process	0.13228	1	3	177	134	19359	ENSBTAG00000008938,ENSBTAG00000009471,ENSBTAG00000032089
GO:0016500	protein-hormone receptor activity	molecular_function	0.13232	1	1	177	15	19359	ENSBTAG00000004048
GO:0004745	retinol dehydrogenase activity	molecular_function	0.13233	1	1	177	15	19359	ENSBTAG00000034139
GO:0030952	establishment or maintenance of cytoskeleton polarity	biological_process	0.13241	1	1	177	15	19359	ENSBTAG00000018773
GO:0060840	artery development	biological_process	0.13245	1	2	177	68	19359	ENSBTAG00000001221,ENSBTAG00000020426
GO:0019201	nucleotide kinase activity	molecular_function	0.13245	1	1	177	15	19359	ENSBTAG00000006305
GO:0001732	formation of cytoplasmic translation initiation complex	biological_process	0.1326	1	1	177	15	19359	ENSBTAG00000014032
GO:0014070	response to organic cyclic compound	biological_process	0.13271	1	7	177	455	19359	ENSBTAG00000010681,ENSBTAG00000023417,ENSBTAG00000015195,ENSBTAG00000008634,ENSBTAG00000013653,ENSBTAG00000001221,ENSBTAG00000025471
GO:1902106	negative regulation of leukocyte differentiation	biological_process	0.13277	1	2	177	69	19359	ENSBTAG00000031231,ENSBTAG00000002635
GO:0019363	pyridine nucleotide biosynthetic process	biological_process	0.1331	1	1	177	15	19359	ENSBTAG00000014642
GO:0051259	protein oligomerization	biological_process	0.13322	1	6	177	370	19359	ENSBTAG00000022058,ENSBTAG00000046773,ENSBTAG00000001912,ENSBTAG00000007900,ENSBTAG00000008938,ENSBTAG00000022007
GO:0070723	response to cholesterol	biological_process	0.13338	1	1	177	15	19359	ENSBTAG00000013653
GO:0036035	osteoclast development	biological_process	0.13344	1	1	177	15	19359	ENSBTAG00000008938
GO:0019222	regulation of metabolic process	biological_process	0.13372	1	57	177	5370	19359	ENSBTAG00000000332,ENSBTAG00000020764,ENSBTAG00000015116,ENSBTAG00000000490,ENSBTAG00000006879,ENSBTAG00000020426,ENSBTAG00000003959,ENSBTAG00000015195,ENSBTAG00000008182,ENSBTAG00000004305,ENSBTAG00000020551,ENSBTAG00000013653,ENSBTAG00000003387,ENSBTAG00000015609,ENSBTAG00000005313,ENSBTAG00000002830,ENSBTAG00000038235,ENSBTAG00000011001,ENSBTAG00000014540,ENSBTAG00000006039,ENSBTAG00000010681,…
GO:0000980	RNA polymerase II distal enhancer sequence-specific DNA binding	molecular_function	0.13373	1	2	177	70	19359	ENSBTAG00000023417,ENSBTAG00000013653
GO:0072673	lamellipodium morphogenesis	biological_process	0.13374	1	1	177	15	19359	ENSBTAG00000008938
GO:0043114	regulation of vascular permeability	biological_process	0.13386	1	1	177	15	19359	ENSBTAG00000019903
GO:0055098	response to low-density lipoprotein particle	biological_process	0.13401	1	1	177	15	19359	ENSBTAG00000015195
GO:0071404	cellular response to low-density lipoprotein particle stimulus	biological_process	0.13401	1	1	177	15	19359	ENSBTAG00000015195
GO:0070304	positive regulation of stress-activated protein kinase signaling cascade	biological_process	0.13425	1	3	177	136	19359	ENSBTAG00000038235,ENSBTAG00000025471,ENSBTAG00000001037
GO:0031325	positive regulation of cellular metabolic process	biological_process	0.13425	1	30	177	2626	19359	ENSBTAG00000001221,ENSBTAG00000025471,ENSBTAG00000008938,ENSBTAG00000012922,ENSBTAG00000006287,ENSBTAG00000020244,ENSBTAG00000012724,ENSBTAG00000011001,ENSBTAG00000013636,ENSBTAG00000010681,ENSBTAG00000007900,ENSBTAG00000007117,ENSBTAG00000020551,ENSBTAG00000003776,ENSBTAG00000013653,ENSBTAG00000008634,ENSBTAG00000008182,ENSBTAG00000002830,ENSBTAG00000038235,ENSBTAG00000020327,ENSBTAG00000008520,…
GO:1901739	regulation of myoblast fusion	biological_process	0.1343	1	1	177	16	19359	ENSBTAG00000018270
GO:0031902	late endosome membrane	cellular_component	0.13433	1	2	177	69	19359	ENSBTAG00000033313,ENSBTAG00000037703
GO:0031344	regulation of cell projection organization	biological_process	0.13439	1	7	177	450	19359	ENSBTAG00000008938,ENSBTAG00000009471,ENSBTAG00000005313,ENSBTAG00000032089,ENSBTAG00000000253,ENSBTAG00000020244,ENSBTAG00000012657
GO:0019722	calcium-mediated signaling	biological_process	0.13446	1	3	177	137	19359	ENSBTAG00000007900,ENSBTAG00000018270,ENSBTAG00000025471
GO:0016307	phosphatidylinositol phosphate kinase activity	molecular_function	0.13462	1	1	177	15	19359	ENSBTAG00000003387
GO:0010833	telomere maintenance via telomere lengthening	biological_process	0.13485	1	2	177	68	19359	ENSBTAG00000008938,ENSBTAG00000007117
GO:0009152	purine ribonucleotide biosynthetic process	biological_process	0.13506	1	3	177	140	19359	ENSBTAG00000022058,ENSBTAG00000006305,ENSBTAG00000003025
GO:0017124	SH3 domain binding	molecular_function	0.13515	1	2	177	68	19359	ENSBTAG00000000032,ENSBTAG00000011017
GO:2000117	negative regulation of cysteine-type endopeptidase activity	biological_process	0.13523	1	2	177	70	19359	ENSBTAG00000020426,ENSBTAG00000008938
GO:0016782	transferase activity, transferring sulfur-containing groups	molecular_function	0.13554	1	2	177	69	19359	ENSBTAG00000007449,ENSBTAG00000030648
GO:0007169	transmembrane receptor protein tyrosine kinase signaling pathway	biological_process	0.13571	1	7	177	453	19359	ENSBTAG00000019805,ENSBTAG00000001694,ENSBTAG00000020244,ENSBTAG00000001221,ENSBTAG00000027357,ENSBTAG00000008938,ENSBTAG00000005313
GO:0045723	positive regulation of fatty acid biosynthetic process	biological_process	0.13579	1	1	177	16	19359	ENSBTAG00000020551
GO:0002675	positive regulation of acute inflammatory response	biological_process	0.13598	1	1	177	16	19359	ENSBTAG00000025471
GO:0045785	positive regulation of cell adhesion	biological_process	0.13631	1	5	177	289	19359	ENSBTAG00000000888,ENSBTAG00000015609,ENSBTAG00000025471,ENSBTAG00000044068,ENSBTAG00000006287
GO:0051048	negative regulation of secretion	biological_process	0.13667	1	3	177	137	19359	ENSBTAG00000019805,ENSBTAG00000010681,ENSBTAG00000025471
GO:0070233	negative regulation of T cell apoptotic process	biological_process	0.13677	1	1	177	16	19359	ENSBTAG00000020244
GO:0043173	nucleotide salvage	biological_process	0.13684	1	1	177	16	19359	ENSBTAG00000014642
GO:0071705	nitrogen compound transport	biological_process	0.13723	1	8	177	544	19359	ENSBTAG00000010991,ENSBTAG00000033313,ENSBTAG00000013653,ENSBTAG00000008498,ENSBTAG00000008568,ENSBTAG00000025471,ENSBTAG00000013667,ENSBTAG00000020426
GO:0070242	thymocyte apoptotic process	biological_process	0.13735	1	1	177	16	19359	ENSBTAG00000020244
GO:0016075	rRNA catabolic process	biological_process	0.13737	1	1	177	16	19359	ENSBTAG00000048071
GO:0050778	positive regulation of immune response	biological_process	0.13742	1	7	177	461	19359	ENSBTAG00000025471,ENSBTAG00000038619,ENSBTAG00000008259,ENSBTAG00000031231,ENSBTAG00000018270,ENSBTAG00000001694,ENSBTAG00000002635
GO:0045066	regulatory T cell differentiation	biological_process	0.13753	1	1	177	16	19359	ENSBTAG00000031231
GO:0055026	negative regulation of cardiac muscle tissue development	biological_process	0.1379	1	1	177	16	19359	ENSBTAG00000002092
GO:0051224	negative regulation of protein transport	biological_process	0.13815	1	3	177	137	19359	ENSBTAG00000025471,ENSBTAG00000019805,ENSBTAG00000010681
GO:0051253	negative regulation of RNA metabolic process	biological_process	0.13819	1	14	177	1096	19359	ENSBTAG00000001221,ENSBTAG00000008520,ENSBTAG00000012922,ENSBTAG00000020327,ENSBTAG00000025471,ENSBTAG00000002830,ENSBTAG00000010681,ENSBTAG00000020244,ENSBTAG00000023417,ENSBTAG00000000332,ENSBTAG00000012724,ENSBTAG00000031231,ENSBTAG00000018270,ENSBTAG00000020426
GO:0045595	regulation of cell differentiation	biological_process	0.13823	1	16	177	1275	19359	ENSBTAG00000044068,ENSBTAG00000020244,ENSBTAG00000012657,ENSBTAG00000006287,ENSBTAG00000012181,ENSBTAG00000002092,ENSBTAG00000025471,ENSBTAG00000020426,ENSBTAG00000031231,ENSBTAG00000018270,ENSBTAG00000015609,ENSBTAG00000005313,ENSBTAG00000019903,ENSBTAG00000000253,ENSBTAG00000002635,ENSBTAG00000046339
GO:0045088	regulation of innate immune response	biological_process	0.13844	1	4	177	214	19359	ENSBTAG00000031231,ENSBTAG00000001694,ENSBTAG00000002635,ENSBTAG00000022007
GO:0033119	negative regulation of RNA splicing	biological_process	0.13847	1	1	177	16	19359	ENSBTAG00000002830
GO:0031290	retinal ganglion cell axon guidance	biological_process	0.13863	1	1	177	16	19359	ENSBTAG00000005313
GO:1990782	protein tyrosine kinase binding	molecular_function	0.13873	1	2	177	69	19359	ENSBTAG00000006287,ENSBTAG00000020837
GO:0014823	response to activity	biological_process	0.13874	1	1	177	16	19359	ENSBTAG00000014540
GO:0005852	eukaryotic translation initiation factor 3 complex	cellular_component	0.13879	1	1	177	16	19359	ENSBTAG00000014032
GO:0016282	eukaryotic 43S preinitiation complex	cellular_component	0.13886	1	1	177	16	19359	ENSBTAG00000014032
GO:0005739	mitochondrion	cellular_component	0.13899	1	16	177	1297	19359	ENSBTAG00000046339,ENSBTAG00000002480,ENSBTAG00000020551,ENSBTAG00000001932,ENSBTAG00000016581,ENSBTAG00000008259,ENSBTAG00000006657,ENSBTAG00000006934,ENSBTAG00000024781,ENSBTAG00000018723,ENSBTAG00000003155,ENSBTAG00000008938,ENSBTAG00000038323,ENSBTAG00000022058,ENSBTAG00000002214,ENSBTAG00000007900
GO:0002374	cytokine secretion involved in immune response	biological_process	0.13909	1	1	177	16	19359	ENSBTAG00000025471
GO:0009261	ribonucleotide catabolic process	biological_process	0.13964	1	1	177	16	19359	ENSBTAG00000019684
GO:0005355	glucose transmembrane transporter activity	molecular_function	0.14004	1	1	177	16	19359	ENSBTAG00000003467
GO:0015936	coenzyme A metabolic process	biological_process	0.14039	1	1	177	16	19359	ENSBTAG00000022058
GO:0060076	excitatory synapse	cellular_component	0.14041	1	1	177	16	19359	ENSBTAG00000002564
GO:0097242	beta-amyloid clearance	biological_process	0.14055	1	1	177	16	19359	ENSBTAG00000025471
GO:0090305	nucleic acid phosphodiester bond hydrolysis	biological_process	0.14083	1	4	177	217	19359	ENSBTAG00000000532,ENSBTAG00000015339,ENSBTAG00000048071,ENSBTAG00000022007
GO:0002507	tolerance induction	biological_process	0.14088	1	1	177	16	19359	ENSBTAG00000008259
GO:0071902	positive regulation of protein serine/threonine kinase activity	biological_process	0.14089	1	4	177	214	19359	ENSBTAG00000025471,ENSBTAG00000008938,ENSBTAG00000001037,ENSBTAG00000012724
GO:0008209	androgen metabolic process	biological_process	0.14103	1	1	177	16	19359	ENSBTAG00000016867
GO:0043549	regulation of kinase activity	biological_process	0.14116	1	9	177	634	19359	ENSBTAG00000008938,ENSBTAG00000025471,ENSBTAG00000020350,ENSBTAG00000001037,ENSBTAG00000020283,ENSBTAG00000006287,ENSBTAG00000012724,ENSBTAG00000020244,ENSBTAG00000013636
GO:0031579	membrane raft organization	biological_process	0.1412	1	1	177	16	19359	ENSBTAG00000015195
GO:0034593	phosphatidylinositol bisphosphate phosphatase activity	molecular_function	0.14124	1	1	177	16	19359	ENSBTAG00000004814
GO:1990126	retrograde transport, endosome to plasma membrane	biological_process	0.14127	1	1	177	16	19359	ENSBTAG00000037703
GO:0017134	fibroblast growth factor binding	molecular_function	0.14133	1	1	177	16	19359	ENSBTAG00000021378
GO:0032211	negative regulation of telomere maintenance via telomerase	biological_process	0.14135	1	1	177	16	19359	ENSBTAG00000008938
GO:0006734	NADH metabolic process	biological_process	0.14151	1	1	177	16	19359	ENSBTAG00000021635
GO:0035255	ionotropic glutamate receptor binding	molecular_function	0.14152	1	1	177	16	19359	ENSBTAG00000002564
GO:0001919	regulation of receptor recycling	biological_process	0.14163	1	1	177	16	19359	ENSBTAG00000003192
GO:0070584	mitochondrion morphogenesis	biological_process	0.14165	1	1	177	16	19359	ENSBTAG00000007900
GO:1901889	negative regulation of cell junction assembly	biological_process	0.14195	1	1	177	16	19359	ENSBTAG00000025471
GO:0048169	regulation of long-term neuronal synaptic plasticity	biological_process	0.14277	1	1	177	16	19359	ENSBTAG00000002564
GO:0015278	calcium-release channel activity	molecular_function	0.14281	1	1	177	16	19359	ENSBTAG00000046773
GO:0022829	wide pore channel activity	molecular_function	0.14287	1	1	177	17	19359	ENSBTAG00000011315
GO:0030510	regulation of BMP signaling pathway	biological_process	0.14288	1	2	177	72	19359	ENSBTAG00000020426,ENSBTAG00000044068
GO:0005903	brush border	cellular_component	0.14306	1	2	177	70	19359	ENSBTAG00000015527,ENSBTAG00000017871
GO:0005496	steroid binding	molecular_function	0.14316	1	2	177	71	19359	ENSBTAG00000013653,ENSBTAG00000015195
GO:0005003	ephrin receptor activity	molecular_function	0.1432	1	1	177	16	19359	ENSBTAG00000005313
GO:0002694	regulation of leukocyte activation	biological_process	0.1433	1	6	177	379	19359	ENSBTAG00000000888,ENSBTAG00000010681,ENSBTAG00000001694,ENSBTAG00000002635,ENSBTAG00000018270,ENSBTAG00000031231
GO:0016878	acid-thiol ligase activity	molecular_function	0.14346	1	1	177	16	19359	ENSBTAG00000005678
GO:0006353	DNA-templated transcription, termination	biological_process	0.14355	1	1	177	17	19359	ENSBTAG00000002678
GO:0045446	endothelial cell differentiation	biological_process	0.14433	1	2	177	72	19359	ENSBTAG00000015980,ENSBTAG00000025471
GO:0071363	cellular response to growth factor stimulus	biological_process	0.14439	1	7	177	466	19359	ENSBTAG00000027357,ENSBTAG00000020426,ENSBTAG00000019903,ENSBTAG00000020613,ENSBTAG00000008938,ENSBTAG00000044068,ENSBTAG00000046339
GO:0003713	transcription coactivator activity	molecular_function	0.1444	1	4	177	217	19359	ENSBTAG00000010681,ENSBTAG00000008634,ENSBTAG00000012922,ENSBTAG00000020426
GO:0046031	ADP metabolic process	biological_process	0.14484	1	2	177	72	19359	ENSBTAG00000011274,ENSBTAG00000006305
GO:0009895	negative regulation of catabolic process	biological_process	0.14486	1	4	177	216	19359	ENSBTAG00000025471,ENSBTAG00000020244,ENSBTAG00000015195,ENSBTAG00000022058
GO:0071004	U2-type prespliceosome	cellular_component	0.14489	1	1	177	17	19359	ENSBTAG00000002830
GO:0071010	prespliceosome	cellular_component	0.14489	1	1	177	17	19359	ENSBTAG00000002830
GO:0045893	positive regulation of transcription, DNA-templated	biological_process	0.14491	1	17	177	1385	19359	ENSBTAG00000020327,ENSBTAG00000008520,ENSBTAG00000038235,ENSBTAG00000008182,ENSBTAG00000013653,ENSBTAG00000003776,ENSBTAG00000020426,ENSBTAG00000023417,ENSBTAG00000006879,ENSBTAG00000003947,ENSBTAG00000018270,ENSBTAG00000031231,ENSBTAG00000012922,ENSBTAG00000025471,ENSBTAG00000001221,ENSBTAG00000011001,ENSBTAG00000010681
GO:0043406	positive regulation of MAP kinase activity	biological_process	0.14501	1	3	177	140	19359	ENSBTAG00000001037,ENSBTAG00000025471,ENSBTAG00000012724
GO:0034612	response to tumor necrosis factor	biological_process	0.14513	1	3	177	143	19359	ENSBTAG00000021097,ENSBTAG00000001221,ENSBTAG00000025471
GO:0032755	positive regulation of interleukin-6 production	biological_process	0.14559	1	2	177	73	19359	ENSBTAG00000025471,ENSBTAG00000038235
GO:0071944	cell periphery	cellular_component	0.14571	1	45	177	4242	19359	ENSBTAG00000000888,ENSBTAG00000000053,ENSBTAG00000012181,ENSBTAG00000010786,ENSBTAG00000011315,ENSBTAG00000008938,ENSBTAG00000011274,ENSBTAG00000001912,ENSBTAG00000017871,ENSBTAG00000021282,ENSBTAG00000007213,ENSBTAG00000006305,ENSBTAG00000004048,ENSBTAG00000001694,ENSBTAG00000003467,ENSBTAG00000000490,ENSBTAG00000038235,ENSBTAG00000005313,ENSBTAG00000015609,ENSBTAG00000008933,ENSBTAG00000021378,…
GO:0034114	regulation of heterotypic cell-cell adhesion	biological_process	0.14596	1	1	177	17	19359	ENSBTAG00000025471
GO:0006027	glycosaminoglycan catabolic process	biological_process	0.146	1	1	177	17	19359	ENSBTAG00000002635
GO:0009148	pyrimidine nucleoside triphosphate biosynthetic process	biological_process	0.1462	1	1	177	17	19359	ENSBTAG00000003025
GO:0005740	mitochondrial envelope	cellular_component	0.14634	1	8	177	573	19359	ENSBTAG00000007900,ENSBTAG00000006934,ENSBTAG00000020551,ENSBTAG00000018723,ENSBTAG00000003155,ENSBTAG00000024781,ENSBTAG00000008938,ENSBTAG00000016581
GO:0030903	notochord development	biological_process	0.14651	1	1	177	17	19359	ENSBTAG00000020244
GO:0045069	regulation of viral genome replication	biological_process	0.1466	1	2	177	73	19359	ENSBTAG00000025471,ENSBTAG00000015116
GO:0019395	fatty acid oxidation	biological_process	0.14661	1	2	177	71	19359	ENSBTAG00000020551,ENSBTAG00000022058
GO:0031306	intrinsic component of mitochondrial outer membrane	cellular_component	0.14698	1	1	177	17	19359	ENSBTAG00000007900
GO:0031307	integral component of mitochondrial outer membrane	cellular_component	0.14698	1	1	177	17	19359	ENSBTAG00000007900
GO:0010008	endosome membrane	cellular_component	0.14699	1	4	177	217	19359	ENSBTAG00000018722,ENSBTAG00000037703,ENSBTAG00000033313,ENSBTAG00000011292
GO:0003181	atrioventricular valve morphogenesis	biological_process	0.1471	1	1	177	17	19359	ENSBTAG00000020244
GO:0070993	translation preinitiation complex	cellular_component	0.14713	1	1	177	17	19359	ENSBTAG00000014032
GO:0050908	detection of light stimulus involved in visual perception	biological_process	0.14736	1	1	177	17	19359	ENSBTAG00000011315
GO:0050962	detection of light stimulus involved in sensory perception	biological_process	0.14736	1	1	177	17	19359	ENSBTAG00000011315
GO:0002719	negative regulation of cytokine production involved in immune response	biological_process	0.14792	1	1	177	17	19359	ENSBTAG00000025471
GO:0098797	plasma membrane protein complex	cellular_component	0.14792	1	7	177	465	19359	ENSBTAG00000012181,ENSBTAG00000002564,ENSBTAG00000044068,ENSBTAG00000017871,ENSBTAG00000019903,ENSBTAG00000021282,ENSBTAG00000011315
GO:0045934	negative regulation of nucleobase-containing compound metabolic process	biological_process	0.14803	1	15	177	1203	19359	ENSBTAG00000020426,ENSBTAG00000010681,ENSBTAG00000023417,ENSBTAG00000020244,ENSBTAG00000000332,ENSBTAG00000012724,ENSBTAG00000018270,ENSBTAG00000031231,ENSBTAG00000008520,ENSBTAG00000012922,ENSBTAG00000020327,ENSBTAG00000008938,ENSBTAG00000025471,ENSBTAG00000002830,ENSBTAG00000001221
GO:0008013	beta-catenin binding	molecular_function	0.14819	1	2	177	72	19359	ENSBTAG00000023417,ENSBTAG00000031532
GO:0010842	retina layer formation	biological_process	0.14821	1	1	177	17	19359	ENSBTAG00000020426
GO:0046339	diacylglycerol metabolic process	biological_process	0.14821	1	1	177	17	19359	ENSBTAG00000013636
GO:0034472	snRNA 3'-end processing	biological_process	0.14824	1	1	177	17	19359	ENSBTAG00000048071
GO:0008409	5'-3' exonuclease activity	molecular_function	0.14844	1	1	177	17	19359	ENSBTAG00000000532
GO:0060333	interferon-gamma-mediated signaling pathway	biological_process	0.14847	1	1	177	17	19359	ENSBTAG00000031231
GO:0005537	mannose binding	molecular_function	0.1485	1	1	177	17	19359	ENSBTAG00000023635
GO:0006915	apoptotic process	biological_process	0.1486	1	16	177	1296	19359	ENSBTAG00000020244,ENSBTAG00000007900,ENSBTAG00000006862,ENSBTAG00000003155,ENSBTAG00000001221,ENSBTAG00000008938,ENSBTAG00000025471,ENSBTAG00000000490,ENSBTAG00000001694,ENSBTAG00000003467,ENSBTAG00000031231,ENSBTAG00000021097,ENSBTAG00000020426,ENSBTAG00000003387,ENSBTAG00000019903,ENSBTAG00000038235
GO:0071392	cellular response to estradiol stimulus	biological_process	0.14866	1	1	177	18	19359	ENSBTAG00000023417
GO:0097306	cellular response to alcohol	biological_process	0.14878	1	2	177	73	19359	ENSBTAG00000013653,ENSBTAG00000023417
GO:0032495	response to muramyl dipeptide	biological_process	0.14883	1	1	177	17	19359	ENSBTAG00000038235
GO:0008484	sulfuric ester hydrolase activity	molecular_function	0.14897	1	1	177	17	19359	ENSBTAG00000010637
GO:0046621	negative regulation of organ growth	biological_process	0.14901	1	1	177	17	19359	ENSBTAG00000002092
GO:0050431	transforming growth factor beta binding	molecular_function	0.14906	1	1	177	17	19359	ENSBTAG00000046339
GO:0004032	alditol:NADP+ 1-oxidoreductase activity	molecular_function	0.14911	1	1	177	17	19359	ENSBTAG00000034139
GO:0009205	purine ribonucleoside triphosphate metabolic process	biological_process	0.14914	1	4	177	226	19359	ENSBTAG00000003025,ENSBTAG00000011274,ENSBTAG00000006305,ENSBTAG00000020551
GO:0032366	intracellular sterol transport	biological_process	0.14917	1	1	177	17	19359	ENSBTAG00000015195
GO:0032367	intracellular cholesterol transport	biological_process	0.14917	1	1	177	17	19359	ENSBTAG00000015195
GO:2000209	regulation of anoikis	biological_process	0.14921	1	1	177	17	19359	ENSBTAG00000008938
GO:0043968	histone H2A acetylation	biological_process	0.14926	1	1	177	17	19359	ENSBTAG00000023417
GO:0035584	calcium-mediated signaling using intracellular calcium source	biological_process	0.14942	1	1	177	17	19359	ENSBTAG00000007900
GO:0051153	regulation of striated muscle cell differentiation	biological_process	0.14976	1	2	177	74	19359	ENSBTAG00000002092,ENSBTAG00000018270
GO:0003951	NAD+ kinase activity	molecular_function	0.14991	1	1	177	17	19359	ENSBTAG00000013636
GO:0001091	RNA polymerase II basal transcription factor binding	molecular_function	0.15016	1	1	177	17	19359	ENSBTAG00000023417
GO:0006164	purine nucleotide biosynthetic process	biological_process	0.15026	1	3	177	147	19359	ENSBTAG00000006305,ENSBTAG00000022058,ENSBTAG00000003025
GO:0017025	TBP-class protein binding	molecular_function	0.15047	1	1	177	17	19359	ENSBTAG00000023417
GO:2000637	positive regulation of gene silencing by miRNA	biological_process	0.15055	1	1	177	17	19359	ENSBTAG00000012724
GO:0055094	response to lipoprotein particle	biological_process	0.15062	1	1	177	17	19359	ENSBTAG00000015195
GO:0071402	cellular response to lipoprotein particle stimulus	biological_process	0.15062	1	1	177	17	19359	ENSBTAG00000015195
GO:0002861	regulation of inflammatory response to antigenic stimulus	biological_process	0.15084	1	1	177	18	19359	ENSBTAG00000025471
GO:0046688	response to copper ion	biological_process	0.15099	1	1	177	18	19359	ENSBTAG00000013653
GO:0072330	monocarboxylic acid biosynthetic process	biological_process	0.15111	1	3	177	143	19359	ENSBTAG00000020551,ENSBTAG00000022058,ENSBTAG00000015980
GO:0043410	positive regulation of MAPK cascade	biological_process	0.1512	1	6	177	386	19359	ENSBTAG00000038235,ENSBTAG00000025471,ENSBTAG00000008938,ENSBTAG00000001037,ENSBTAG00000012724,ENSBTAG00000020244
GO:0007173	epidermal growth factor receptor signaling pathway	biological_process	0.15146	1	2	177	73	19359	ENSBTAG00000019805,ENSBTAG00000008938
GO:0003682	chromatin binding	molecular_function	0.15146	1	7	177	475	19359	ENSBTAG00000006862,ENSBTAG00000018270,ENSBTAG00000008634,ENSBTAG00000013653,ENSBTAG00000011001,ENSBTAG00000023417,ENSBTAG00000012724
GO:0043408	regulation of MAPK cascade	biological_process	0.15185	1	8	177	560	19359	ENSBTAG00000038235,ENSBTAG00000025471,ENSBTAG00000008938,ENSBTAG00000020283,ENSBTAG00000012724,ENSBTAG00000020244,ENSBTAG00000001037,ENSBTAG00000020350
GO:0010604	positive regulation of macromolecule metabolic process	biological_process	0.15233	1	30	177	2664	19359	ENSBTAG00000007117,ENSBTAG00000006287,ENSBTAG00000012724,ENSBTAG00000020244,ENSBTAG00000011001,ENSBTAG00000010681,ENSBTAG00000007900,ENSBTAG00000008938,ENSBTAG00000025471,ENSBTAG00000012922,ENSBTAG00000001221,ENSBTAG00000001037,ENSBTAG00000021799,ENSBTAG00000020426,ENSBTAG00000003947,ENSBTAG00000006879,ENSBTAG00000031231,ENSBTAG00000018270,ENSBTAG00000023417,ENSBTAG00000020764,ENSBTAG00000015116,…
GO:0048485	sympathetic nervous system development	biological_process	0.15248	1	1	177	18	19359	ENSBTAG00000020426
GO:0003727	single-stranded RNA binding	molecular_function	0.15285	1	2	177	74	19359	ENSBTAG00000015339,ENSBTAG00000002830
GO:0034440	lipid oxidation	biological_process	0.15324	1	2	177	73	19359	ENSBTAG00000022058,ENSBTAG00000020551
GO:0009062	fatty acid catabolic process	biological_process	0.15325	1	2	177	73	19359	ENSBTAG00000020551,ENSBTAG00000022058
GO:0005922	connexon complex	cellular_component	0.15325	1	1	177	19	19359	ENSBTAG00000011315
GO:0050901	leukocyte tethering or rolling	biological_process	0.15395	1	1	177	18	19359	ENSBTAG00000025471
GO:0019199	transmembrane receptor protein kinase activity	molecular_function	0.15417	1	2	177	73	19359	ENSBTAG00000005313,ENSBTAG00000001694
GO:0001666	response to hypoxia	biological_process	0.15429	1	3	177	145	19359	ENSBTAG00000001221,ENSBTAG00000046339,ENSBTAG00000012724
GO:0045922	negative regulation of fatty acid metabolic process	biological_process	0.15456	1	1	177	18	19359	ENSBTAG00000022058
GO:0003924	GTPase activity	molecular_function	0.15458	1	5	177	308	19359	ENSBTAG00000017871,ENSBTAG00000006039,ENSBTAG00000012181,ENSBTAG00000002480,ENSBTAG00000018773
GO:0009220	pyrimidine ribonucleotide biosynthetic process	biological_process	0.15474	1	1	177	18	19359	ENSBTAG00000003025
GO:0046132	pyrimidine ribonucleoside biosynthetic process	biological_process	0.15474	1	1	177	18	19359	ENSBTAG00000003025
GO:0046134	pyrimidine nucleoside biosynthetic process	biological_process	0.15474	1	1	177	18	19359	ENSBTAG00000003025
GO:0005773	vacuole	cellular_component	0.1548	1	6	177	386	19359	ENSBTAG00000010637,ENSBTAG00000008938,ENSBTAG00000015195,ENSBTAG00000020551,ENSBTAG00000033313,ENSBTAG00000021378
GO:0046328	regulation of JNK cascade	biological_process	0.15485	1	3	177	145	19359	ENSBTAG00000001037,ENSBTAG00000025471,ENSBTAG00000038235
GO:0015026	coreceptor activity	molecular_function	0.1549	1	1	177	18	19359	ENSBTAG00000019903
GO:0036037	CD8-positive, alpha-beta T cell activation	biological_process	0.15537	1	1	177	18	19359	ENSBTAG00000031231
GO:0003176	aortic valve development	biological_process	0.1557	1	1	177	18	19359	ENSBTAG00000020244
GO:0001891	phagocytic cup	cellular_component	0.15577	1	1	177	18	19359	ENSBTAG00000025471
GO:0002323	natural killer cell activation involved in immune response	biological_process	0.15591	1	1	177	20	19359	ENSBTAG00000002635
GO:0043394	proteoglycan binding	molecular_function	0.15602	1	1	177	18	19359	ENSBTAG00000000253
GO:0070848	response to growth factor	biological_process	0.15605	1	7	177	476	19359	ENSBTAG00000044068,ENSBTAG00000046339,ENSBTAG00000020426,ENSBTAG00000027357,ENSBTAG00000019903,ENSBTAG00000020613,ENSBTAG00000008938
GO:0051019	mitogen-activated protein kinase binding	molecular_function	0.15633	1	1	177	18	19359	ENSBTAG00000020350
GO:1902115	regulation of organelle assembly	biological_process	0.15648	1	3	177	145	19359	ENSBTAG00000008938,ENSBTAG00000025471,ENSBTAG00000009471
GO:1904659	glucose transmembrane transport	biological_process	0.15652	1	1	177	18	19359	ENSBTAG00000003467
GO:0015149	hexose transmembrane transporter activity	molecular_function	0.15653	1	1	177	18	19359	ENSBTAG00000003467
GO:0036293	response to decreased oxygen levels	biological_process	0.15657	1	3	177	146	19359	ENSBTAG00000012724,ENSBTAG00000001221,ENSBTAG00000046339
GO:0042493	response to drug	biological_process	0.15669	1	3	177	146	19359	ENSBTAG00000018270,ENSBTAG00000001221,ENSBTAG00000015195
GO:0060445	branching involved in salivary gland morphogenesis	biological_process	0.15682	1	1	177	18	19359	ENSBTAG00000025471
GO:0030316	osteoclast differentiation	biological_process	0.15692	1	2	177	76	19359	ENSBTAG00000008938,ENSBTAG00000025471
GO:0070628	proteasome binding	molecular_function	0.15692	1	1	177	18	19359	ENSBTAG00000015116
GO:0051156	glucose 6-phosphate metabolic process	biological_process	0.15696	1	1	177	18	19359	ENSBTAG00000013653
GO:0090140	regulation of mitochondrial fission	biological_process	0.15724	1	1	177	18	19359	ENSBTAG00000007900
GO:0032506	cytokinetic process	biological_process	0.15724	1	1	177	18	19359	ENSBTAG00000000490
GO:0072525	pyridine-containing compound biosynthetic process	biological_process	0.15735	1	1	177	18	19359	ENSBTAG00000014642
GO:0032590	dendrite membrane	cellular_component	0.15741	1	1	177	18	19359	ENSBTAG00000021282
GO:0046883	regulation of hormone secretion	biological_process	0.15788	1	3	177	148	19359	ENSBTAG00000025471,ENSBTAG00000020426,ENSBTAG00000001221
GO:0036314	response to sterol	biological_process	0.15804	1	1	177	18	19359	ENSBTAG00000013653
GO:0001774	microglial cell activation	biological_process	0.15848	1	1	177	19	19359	ENSBTAG00000025471
GO:0035929	steroid hormone secretion	biological_process	0.15849	1	1	177	19	19359	ENSBTAG00000001221
GO:0016485	protein processing	biological_process	0.1586	1	4	177	224	19359	ENSBTAG00000001221,ENSBTAG00000038235,ENSBTAG00000008938,ENSBTAG00000025471
GO:0045940	positive regulation of steroid metabolic process	biological_process	0.15863	1	1	177	19	19359	ENSBTAG00000025471
GO:0060148	positive regulation of posttranscriptional gene silencing	biological_process	0.15874	1	1	177	18	19359	ENSBTAG00000012724
GO:0001817	regulation of cytokine production	biological_process	0.15882	1	7	177	477	19359	ENSBTAG00000025471,ENSBTAG00000038235,ENSBTAG00000020551,ENSBTAG00000046773,ENSBTAG00000031231,ENSBTAG00000023635,ENSBTAG00000002635
GO:0098802	plasma membrane receptor complex	cellular_component	0.15891	1	3	177	145	19359	ENSBTAG00000019903,ENSBTAG00000044068,ENSBTAG00000002564
GO:0009260	ribonucleotide biosynthetic process	biological_process	0.15936	1	3	177	151	19359	ENSBTAG00000006305,ENSBTAG00000022058,ENSBTAG00000003025
GO:0051219	phosphoprotein binding	molecular_function	0.15943	1	2	177	75	19359	ENSBTAG00000008938,ENSBTAG00000039696
GO:0032879	regulation of localization	biological_process	0.15952	1	23	177	1976	19359	ENSBTAG00000018773,ENSBTAG00000020837,ENSBTAG00000012657,ENSBTAG00000020244,ENSBTAG00000012724,ENSBTAG00000006039,ENSBTAG00000007900,ENSBTAG00000010681,ENSBTAG00000022058,ENSBTAG00000006287,ENSBTAG00000008938,ENSBTAG00000025471,ENSBTAG00000017871,ENSBTAG00000001221,ENSBTAG00000018722,ENSBTAG00000020426,ENSBTAG00000001533,ENSBTAG00000020764,ENSBTAG00000019805,ENSBTAG00000046773,ENSBTAG00000000032,…
GO:0098839	postsynaptic density membrane	cellular_component	0.1596	1	1	177	18	19359	ENSBTAG00000002564
GO:0009199	ribonucleoside triphosphate metabolic process	biological_process	0.15976	1	4	177	232	19359	ENSBTAG00000020551,ENSBTAG00000011274,ENSBTAG00000006305,ENSBTAG00000003025
GO:0006953	acute-phase response	biological_process	0.15978	1	1	177	19	19359	ENSBTAG00000025471
GO:0050776	regulation of immune response	biological_process	0.1599	1	8	177	569	19359	ENSBTAG00000002635,ENSBTAG00000025471,ENSBTAG00000008259,ENSBTAG00000038619,ENSBTAG00000031231,ENSBTAG00000018270,ENSBTAG00000001694,ENSBTAG00000022007
GO:0015918	sterol transport	biological_process	0.15996	1	2	177	76	19359	ENSBTAG00000015195,ENSBTAG00000010681
GO:0009135	purine nucleoside diphosphate metabolic process	biological_process	0.16029	1	2	177	77	19359	ENSBTAG00000011274,ENSBTAG00000006305
GO:0009179	purine ribonucleoside diphosphate metabolic process	biological_process	0.16029	1	2	177	77	19359	ENSBTAG00000011274,ENSBTAG00000006305
GO:0042788	polysomal ribosome	cellular_component	0.16039	1	1	177	20	19359	ENSBTAG00000014032
GO:0009110	vitamin biosynthetic process	biological_process	0.1606	1	1	177	19	19359	ENSBTAG00000025471
GO:0019430	removal of superoxide radicals	biological_process	0.16093	1	1	177	19	19359	ENSBTAG00000025471
GO:1990778	protein localization to cell periphery	biological_process	0.16181	1	4	177	224	19359	ENSBTAG00000019903,ENSBTAG00000025471,ENSBTAG00000020837,ENSBTAG00000000490
GO:0034613	cellular protein localization	biological_process	0.16203	1	16	177	1301	19359	ENSBTAG00000003192,ENSBTAG00000000490,ENSBTAG00000023417,ENSBTAG00000008606,ENSBTAG00000015354,ENSBTAG00000015195,ENSBTAG00000019903,ENSBTAG00000047628,ENSBTAG00000001440,ENSBTAG00000007900,ENSBTAG00000012724,ENSBTAG00000020837,ENSBTAG00000002564,ENSBTAG00000037703,ENSBTAG00000025471,ENSBTAG00000008938
GO:0032373	positive regulation of sterol transport	biological_process	0.16224	1	1	177	19	19359	ENSBTAG00000010681
GO:0032376	positive regulation of cholesterol transport	biological_process	0.16224	1	1	177	19	19359	ENSBTAG00000010681
GO:1903076	regulation of protein localization to plasma membrane	biological_process	0.16228	1	2	177	77	19359	ENSBTAG00000020837,ENSBTAG00000025471
GO:1904375	regulation of protein localization to cell periphery	biological_process	0.16228	1	2	177	77	19359	ENSBTAG00000025471,ENSBTAG00000020837
GO:0071425	hematopoietic stem cell proliferation	biological_process	0.16241	1	1	177	19	19359	ENSBTAG00000007117
GO:0051797	regulation of hair follicle development	biological_process	0.16244	1	1	177	19	19359	ENSBTAG00000025471
GO:0032800	receptor biosynthetic process	biological_process	0.16271	1	1	177	19	19359	ENSBTAG00000025471
GO:0009218	pyrimidine ribonucleotide metabolic process	biological_process	0.16288	1	1	177	19	19359	ENSBTAG00000003025
GO:0010874	regulation of cholesterol efflux	biological_process	0.16293	1	1	177	19	19359	ENSBTAG00000010681
GO:0061001	regulation of dendritic spine morphogenesis	biological_process	0.16295	1	1	177	19	19359	ENSBTAG00000020244
GO:0032609	interferon-gamma production	biological_process	0.16324	1	2	177	78	19359	ENSBTAG00000002635,ENSBTAG00000025471
GO:0015174	basic amino acid transmembrane transporter activity	molecular_function	0.16333	1	1	177	19	19359	ENSBTAG00000033313
GO:0050850	positive regulation of calcium-mediated signaling	biological_process	0.16335	1	1	177	19	19359	ENSBTAG00000025471
GO:0003171	atrioventricular valve development	biological_process	0.16339	1	1	177	19	19359	ENSBTAG00000020244
GO:0016895	exodeoxyribonuclease activity, producing 5'-phosphomonoesters	molecular_function	0.16383	1	1	177	19	19359	ENSBTAG00000000532
GO:0005184	neuropeptide hormone activity	molecular_function	0.16388	1	1	177	21	19359	ENSBTAG00000046022
GO:1902532	negative regulation of intracellular signal transduction	biological_process	0.16399	1	6	177	393	19359	ENSBTAG00000020244,ENSBTAG00000012724,ENSBTAG00000020283,ENSBTAG00000020350,ENSBTAG00000011292,ENSBTAG00000008938
GO:0032689	negative regulation of interferon-gamma production	biological_process	0.16408	1	1	177	19	19359	ENSBTAG00000002635
GO:0045861	negative regulation of proteolysis	biological_process	0.16442	1	5	177	313	19359	ENSBTAG00000010681,ENSBTAG00000020244,ENSBTAG00000020426,ENSBTAG00000002092,ENSBTAG00000008938
GO:0045672	positive regulation of osteoclast differentiation	biological_process	0.16443	1	1	177	20	19359	ENSBTAG00000025471
GO:2000725	regulation of cardiac muscle cell differentiation	biological_process	0.16447	1	1	177	19	19359	ENSBTAG00000002092
GO:0030539	male genitalia development	biological_process	0.16467	1	1	177	19	19359	ENSBTAG00000016867
GO:0045948	positive regulation of translational initiation	biological_process	0.16472	1	1	177	19	19359	ENSBTAG00000025471
GO:0001819	positive regulation of cytokine production	biological_process	0.16493	1	5	177	311	19359	ENSBTAG00000031231,ENSBTAG00000046773,ENSBTAG00000023635,ENSBTAG00000038235,ENSBTAG00000025471
GO:0042974	retinoic acid receptor binding	molecular_function	0.1651	1	1	177	19	19359	ENSBTAG00000010681
GO:0035456	response to interferon-beta	biological_process	0.16527	1	1	177	20	19359	ENSBTAG00000031231
GO:0010557	positive regulation of macromolecule biosynthetic process	biological_process	0.16562	1	19	177	1609	19359	ENSBTAG00000023417,ENSBTAG00000003947,ENSBTAG00000006879,ENSBTAG00000018270,ENSBTAG00000031231,ENSBTAG00000020426,ENSBTAG00000008182,ENSBTAG00000013653,ENSBTAG00000008634,ENSBTAG00000003776,ENSBTAG00000020327,ENSBTAG00000008520,ENSBTAG00000038235,ENSBTAG00000011001,ENSBTAG00000010681,ENSBTAG00000007117,ENSBTAG00000001221,ENSBTAG00000012922,ENSBTAG00000025471
GO:0000466	maturation of 5.8S rRNA from tricistronic rRNA transcript (SSU-rRNA, 5.8S rRNA, LSU-rRNA)	biological_process	0.16667	1	1	177	20	19359	ENSBTAG00000048071
GO:0045859	regulation of protein kinase activity	biological_process	0.16689	1	8	177	571	19359	ENSBTAG00000006287,ENSBTAG00000020283,ENSBTAG00000020244,ENSBTAG00000012724,ENSBTAG00000020350,ENSBTAG00000001037,ENSBTAG00000025471,ENSBTAG00000008938
GO:0019882	antigen processing and presentation	biological_process	0.16703	1	2	177	80	19359	ENSBTAG00000038235,ENSBTAG00000038619
GO:0009167	purine ribonucleoside monophosphate metabolic process	biological_process	0.16705	1	4	177	236	19359	ENSBTAG00000020551,ENSBTAG00000006305,ENSBTAG00000011274,ENSBTAG00000019684
GO:0009185	ribonucleoside diphosphate metabolic process	biological_process	0.16707	1	2	177	79	19359	ENSBTAG00000006305,ENSBTAG00000011274
GO:0032878	regulation of establishment or maintenance of cell polarity	biological_process	0.16729	1	1	177	19	19359	ENSBTAG00000020067
GO:0008219	cell death	biological_process	0.16746	1	17	177	1418	19359	ENSBTAG00000038235,ENSBTAG00000019903,ENSBTAG00000003387,ENSBTAG00000002635,ENSBTAG00000020426,ENSBTAG00000021097,ENSBTAG00000031231,ENSBTAG00000000490,ENSBTAG00000003467,ENSBTAG00000001694,ENSBTAG00000008938,ENSBTAG00000025471,ENSBTAG00000001221,ENSBTAG00000003155,ENSBTAG00000006862,ENSBTAG00000007900,ENSBTAG00000020244
GO:0016265	death	biological_process	0.16746	1	17	177	1418	19359	ENSBTAG00000002635,ENSBTAG00000003387,ENSBTAG00000038235,ENSBTAG00000019903,ENSBTAG00000001694,ENSBTAG00000000490,ENSBTAG00000003467,ENSBTAG00000031231,ENSBTAG00000021097,ENSBTAG00000020426,ENSBTAG00000003155,ENSBTAG00000001221,ENSBTAG00000025471,ENSBTAG00000008938,ENSBTAG00000007900,ENSBTAG00000020244,ENSBTAG00000006862
GO:0071216	cellular response to biotic stimulus	biological_process	0.16751	1	3	177	152	19359	ENSBTAG00000010681,ENSBTAG00000008259,ENSBTAG00000025471
GO:0051348	negative regulation of transferase activity	biological_process	0.16775	1	4	177	230	19359	ENSBTAG00000012724,ENSBTAG00000020283,ENSBTAG00000020350,ENSBTAG00000008938
GO:1990748	cellular detoxification	biological_process	0.16798	1	1	177	20	19359	ENSBTAG00000025471
GO:0005089	Rho guanyl-nucleotide exchange factor activity	molecular_function	0.16825	1	2	177	77	19359	ENSBTAG00000020837,ENSBTAG00000015609
GO:0071450	cellular response to oxygen radical	biological_process	0.16834	1	1	177	20	19359	ENSBTAG00000025471
GO:0071451	cellular response to superoxide	biological_process	0.16834	1	1	177	20	19359	ENSBTAG00000025471
GO:0032735	positive regulation of interleukin-12 production	biological_process	0.16855	1	1	177	20	19359	ENSBTAG00000031231
GO:0022407	regulation of cell-cell adhesion	biological_process	0.16872	1	5	177	312	19359	ENSBTAG00000000888,ENSBTAG00000005313,ENSBTAG00000008938,ENSBTAG00000025471,ENSBTAG00000031231
GO:0001759	organ induction	biological_process	0.16887	1	1	177	20	19359	ENSBTAG00000006879
GO:0009126	purine nucleoside monophosphate metabolic process	biological_process	0.16889	1	4	177	237	19359	ENSBTAG00000020551,ENSBTAG00000011274,ENSBTAG00000006305,ENSBTAG00000019684
GO:0002224	toll-like receptor signaling pathway	biological_process	0.1691	1	2	177	79	19359	ENSBTAG00000001694,ENSBTAG00000031231
GO:0012501	programmed cell death	biological_process	0.16914	1	16	177	1325	19359	ENSBTAG00000007900,ENSBTAG00000020244,ENSBTAG00000006862,ENSBTAG00000003155,ENSBTAG00000001221,ENSBTAG00000008938,ENSBTAG00000025471,ENSBTAG00000003467,ENSBTAG00000001694,ENSBTAG00000000490,ENSBTAG00000031231,ENSBTAG00000021097,ENSBTAG00000020426,ENSBTAG00000003387,ENSBTAG00000038235,ENSBTAG00000019903
GO:0043065	positive regulation of apoptotic process	biological_process	0.16917	1	6	177	398	19359	ENSBTAG00000038235,ENSBTAG00000025471,ENSBTAG00000020426,ENSBTAG00000003387,ENSBTAG00000001221,ENSBTAG00000007900
GO:0014009	glial cell proliferation	biological_process	0.16922	1	1	177	20	19359	ENSBTAG00000025471
GO:0031532	actin cytoskeleton reorganization	biological_process	0.16924	1	2	177	78	19359	ENSBTAG00000006287,ENSBTAG00000006039
GO:0043567	regulation of insulin-like growth factor receptor signaling pathway	biological_process	0.16958	1	1	177	20	19359	ENSBTAG00000001221
GO:0043243	positive regulation of protein complex disassembly	biological_process	0.1696	1	1	177	20	19359	ENSBTAG00000025471
GO:0002082	regulation of oxidative phosphorylation	biological_process	0.16967	1	1	177	20	19359	ENSBTAG00000020551
GO:0043949	regulation of cAMP-mediated signaling	biological_process	0.17026	1	1	177	20	19359	ENSBTAG00000013014
GO:0001835	blastocyst hatching	biological_process	0.17034	1	1	177	20	19359	ENSBTAG00000018723
GO:0035188	hatching	biological_process	0.17034	1	1	177	20	19359	ENSBTAG00000018723
GO:0071684	organism emergence from protective structure	biological_process	0.17034	1	1	177	20	19359	ENSBTAG00000018723
GO:0008053	mitochondrial fusion	biological_process	0.17049	1	1	177	20	19359	ENSBTAG00000007900
GO:0097193	intrinsic apoptotic signaling pathway	biological_process	0.17053	1	4	177	233	19359	ENSBTAG00000007900,ENSBTAG00000001221,ENSBTAG00000025471,ENSBTAG00000008938
GO:0006909	phagocytosis	biological_process	0.17072	1	3	177	153	19359	ENSBTAG00000025471,ENSBTAG00000001694,ENSBTAG00000020764
GO:2000352	negative regulation of endothelial cell apoptotic process	biological_process	0.17073	1	1	177	20	19359	ENSBTAG00000019903
GO:0060065	uterus development	biological_process	0.17122	1	1	177	20	19359	ENSBTAG00000008938
GO:0071467	cellular response to pH	biological_process	0.17168	1	1	177	20	19359	ENSBTAG00000012181
GO:0035267	NuA4 histone acetyltransferase complex	cellular_component	0.17175	1	1	177	20	19359	ENSBTAG00000023417
GO:0043189	H4/H2A histone acetyltransferase complex	cellular_component	0.17175	1	1	177	20	19359	ENSBTAG00000023417
GO:1902562	H4 histone acetyltransferase complex	cellular_component	0.17175	1	1	177	20	19359	ENSBTAG00000023417
GO:0010884	positive regulation of lipid storage	biological_process	0.17189	1	1	177	20	19359	ENSBTAG00000022058
GO:0031341	regulation of cell killing	biological_process	0.17198	1	2	177	82	19359	ENSBTAG00000002635,ENSBTAG00000038619
GO:0002475	antigen processing and presentation via MHC class Ib	biological_process	0.172	1	1	177	21	19359	ENSBTAG00000038619
GO:1901362	organic cyclic compound biosynthetic process	biological_process	0.172	1	35	177	3232	19359	ENSBTAG00000016867,ENSBTAG00000001221,ENSBTAG00000025471,ENSBTAG00000020244,ENSBTAG00000012724,ENSBTAG00000044068,ENSBTAG00000022058,ENSBTAG00000010206,ENSBTAG00000006862,ENSBTAG00000008634,ENSBTAG00000003776,ENSBTAG00000020327,ENSBTAG00000002678,ENSBTAG00000008520,ENSBTAG00000014642,ENSBTAG00000023417,ENSBTAG00000003947,ENSBTAG00000018270,ENSBTAG00000031231,ENSBTAG00000006934,ENSBTAG00000012922,…
GO:0090322	regulation of superoxide metabolic process	biological_process	0.17217	1	1	177	20	19359	ENSBTAG00000025471
GO:0000469	cleavage involved in rRNA processing	biological_process	0.17232	1	1	177	21	19359	ENSBTAG00000048071
GO:1902745	positive regulation of lamellipodium organization	biological_process	0.1724	1	1	177	20	19359	ENSBTAG00000008938
GO:0015145	monosaccharide transmembrane transporter activity	molecular_function	0.17256	1	1	177	20	19359	ENSBTAG00000003467
GO:0035428	hexose transmembrane transport	biological_process	0.17269	1	1	177	20	19359	ENSBTAG00000003467
GO:0048679	regulation of axon regeneration	biological_process	0.17274	1	1	177	20	19359	ENSBTAG00000000253
GO:1903507	negative regulation of nucleic acid-templated transcription	biological_process	0.17281	1	13	177	1048	19359	ENSBTAG00000001221,ENSBTAG00000008520,ENSBTAG00000012922,ENSBTAG00000020327,ENSBTAG00000025471,ENSBTAG00000010681,ENSBTAG00000020244,ENSBTAG00000023417,ENSBTAG00000012724,ENSBTAG00000000332,ENSBTAG00000018270,ENSBTAG00000031231,ENSBTAG00000020426
GO:0051701	interaction with host	biological_process	0.17295	1	2	177	81	19359	ENSBTAG00000020215,ENSBTAG00000015195
GO:0046390	ribose phosphate biosynthetic process	biological_process	0.17296	1	3	177	157	19359	ENSBTAG00000003025,ENSBTAG00000006305,ENSBTAG00000022058
GO:0016787	hydrolase activity	molecular_function	0.17307	1	28	177	2499	19359	ENSBTAG00000014032,ENSBTAG00000006039,ENSBTAG00000000532,ENSBTAG00000012181,ENSBTAG00000022058,ENSBTAG00000020350,ENSBTAG00000022007,ENSBTAG00000018773,ENSBTAG00000015339,ENSBTAG00000017871,ENSBTAG00000021635,ENSBTAG00000007215,ENSBTAG00000013667,ENSBTAG00000023417,ENSBTAG00000019684,ENSBTAG00000019805,ENSBTAG00000020283,ENSBTAG00000015980,ENSBTAG00000010637,ENSBTAG00000007893,ENSBTAG00000000939,…
GO:0046174	polyol catabolic process	biological_process	0.17319	1	1	177	20	19359	ENSBTAG00000019684
GO:0032469	endoplasmic reticulum calcium ion homeostasis	biological_process	0.17327	1	1	177	20	19359	ENSBTAG00000007900
GO:0010640	regulation of platelet-derived growth factor receptor signaling pathway	biological_process	0.17329	1	1	177	20	19359	ENSBTAG00000008938
GO:0045662	negative regulation of myoblast differentiation	biological_process	0.17329	1	1	177	21	19359	ENSBTAG00000025471
GO:0019901	protein kinase binding	molecular_function	0.17338	1	7	177	485	19359	ENSBTAG00000020837,ENSBTAG00000020350,ENSBTAG00000001037,ENSBTAG00000018773,ENSBTAG00000031532,ENSBTAG00000020215,ENSBTAG00000006287
GO:1904357	negative regulation of telomere maintenance via telomere lengthening	biological_process	0.17391	1	1	177	20	19359	ENSBTAG00000008938
GO:0016301	kinase activity	molecular_function	0.17414	1	10	177	751	19359	ENSBTAG00000003387,ENSBTAG00000008938,ENSBTAG00000003025,ENSBTAG00000005313,ENSBTAG00000013636,ENSBTAG00000001694,ENSBTAG00000006305,ENSBTAG00000001037,ENSBTAG00000001922,ENSBTAG00000020613
GO:0048519	negative regulation of biological process	biological_process	0.17416	1	42	177	3923	19359	ENSBTAG00000020350,ENSBTAG00000006039,ENSBTAG00000010681,ENSBTAG00000012922,ENSBTAG00000008938,ENSBTAG00000011292,ENSBTAG00000020426,ENSBTAG00000000490,ENSBTAG00000001694,ENSBTAG00000020764,ENSBTAG00000000332,ENSBTAG00000046773,ENSBTAG00000021097,ENSBTAG00000006305,ENSBTAG00000022575,ENSBTAG00000002830,ENSBTAG00000004305,ENSBTAG00000015195,ENSBTAG00000003387,ENSBTAG00000046339,ENSBTAG00000020551,…
GO:0010810	regulation of cell-substrate adhesion	biological_process	0.1742	1	3	177	152	19359	ENSBTAG00000015609,ENSBTAG00000006287,ENSBTAG00000044068
GO:0006470	protein dephosphorylation	biological_process	0.17424	1	5	177	315	19359	ENSBTAG00000020350,ENSBTAG00000025471,ENSBTAG00000015527,ENSBTAG00000000253,ENSBTAG00000020283
GO:0043068	positive regulation of programmed cell death	biological_process	0.17469	1	6	177	402	19359	ENSBTAG00000007900,ENSBTAG00000001221,ENSBTAG00000003387,ENSBTAG00000020426,ENSBTAG00000025471,ENSBTAG00000038235
GO:0038127	ERBB signaling pathway	biological_process	0.17517	1	2	177	80	19359	ENSBTAG00000019805,ENSBTAG00000008938
GO:0016358	dendrite development	biological_process	0.17517	1	3	177	152	19359	ENSBTAG00000005313,ENSBTAG00000002564,ENSBTAG00000020244
GO:0070006	metalloaminopeptidase activity	molecular_function	0.17525	1	1	177	20	19359	ENSBTAG00000007215
GO:0060143	positive regulation of syncytium formation by plasma membrane fusion	biological_process	0.17552	1	1	177	21	19359	ENSBTAG00000018270
GO:0009147	pyrimidine nucleoside triphosphate metabolic process	biological_process	0.17567	1	1	177	21	19359	ENSBTAG00000003025
GO:0050865	regulation of cell activation	biological_process	0.1765	1	6	177	404	19359	ENSBTAG00000031231,ENSBTAG00000018270,ENSBTAG00000002635,ENSBTAG00000001694,ENSBTAG00000010681,ENSBTAG00000000888
GO:0045429	positive regulation of nitric oxide biosynthetic process	biological_process	0.17663	1	1	177	21	19359	ENSBTAG00000025471
GO:0051043	regulation of membrane protein ectodomain proteolysis	biological_process	0.17669	1	1	177	21	19359	ENSBTAG00000025471
GO:0051249	regulation of lymphocyte activation	biological_process	0.1767	1	5	177	319	19359	ENSBTAG00000000888,ENSBTAG00000018270,ENSBTAG00000031231,ENSBTAG00000002635,ENSBTAG00000001694
GO:0044422	organelle part	cellular_component	0.17681	1	70	177	6875	19359	ENSBTAG00000001731,ENSBTAG00000015116,ENSBTAG00000000490,ENSBTAG00000006305,ENSBTAG00000047628,ENSBTAG00000008182,ENSBTAG00000020551,ENSBTAG00000021378,ENSBTAG00000013653,ENSBTAG00000000888,ENSBTAG00000020350,ENSBTAG00000010681,ENSBTAG00000000532,ENSBTAG00000002367,ENSBTAG00000012922,ENSBTAG00000002583,ENSBTAG00000018723,ENSBTAG00000033313,ENSBTAG00000000939,ENSBTAG00000021799,ENSBTAG00000020853,…
GO:0010033	response to organic substance	biological_process	0.17715	1	23	177	2018	19359	ENSBTAG00000015195,ENSBTAG00000013653,ENSBTAG00000008634,ENSBTAG00000046339,ENSBTAG00000008259,ENSBTAG00000038235,ENSBTAG00000019903,ENSBTAG00000023417,ENSBTAG00000015980,ENSBTAG00000031231,ENSBTAG00000021097,ENSBTAG00000027357,ENSBTAG00000021799,ENSBTAG00000020426,ENSBTAG00000032089,ENSBTAG00000001221,ENSBTAG00000033313,ENSBTAG00000025471,ENSBTAG00000008938,ENSBTAG00000044068,ENSBTAG00000010681,…
GO:0006779	porphyrin-containing compound biosynthetic process	biological_process	0.1772	1	1	177	21	19359	ENSBTAG00000000888
GO:0035640	exploration behavior	biological_process	0.17763	1	1	177	21	19359	ENSBTAG00000002564
GO:0007254	JNK cascade	biological_process	0.17769	1	3	177	155	19359	ENSBTAG00000038235,ENSBTAG00000025471,ENSBTAG00000001037
GO:0072522	purine-containing compound biosynthetic process	biological_process	0.17773	1	3	177	159	19359	ENSBTAG00000006305,ENSBTAG00000022058,ENSBTAG00000003025
GO:0002698	negative regulation of immune effector process	biological_process	0.17782	1	2	177	82	19359	ENSBTAG00000025471,ENSBTAG00000002635
GO:0032770	positive regulation of monooxygenase activity	biological_process	0.17789	1	1	177	21	19359	ENSBTAG00000025471
GO:0044089	positive regulation of cellular component biogenesis	biological_process	0.178	1	6	177	405	19359	ENSBTAG00000032089,ENSBTAG00000025471,ENSBTAG00000009471,ENSBTAG00000008938,ENSBTAG00000005313,ENSBTAG00000012724
GO:0005770	late endosome	cellular_component	0.17814	1	3	177	155	19359	ENSBTAG00000037703,ENSBTAG00000033313,ENSBTAG00000008938
GO:0060338	regulation of type I interferon-mediated signaling pathway	biological_process	0.17826	1	1	177	21	19359	ENSBTAG00000022007
GO:0010906	regulation of glucose metabolic process	biological_process	0.17858	1	2	177	82	19359	ENSBTAG00000013653,ENSBTAG00000022058
GO:0032269	negative regulation of cellular protein metabolic process	biological_process	0.17885	1	11	177	860	19359	ENSBTAG00000020244,ENSBTAG00000010681,ENSBTAG00000020283,ENSBTAG00000020350,ENSBTAG00000020426,ENSBTAG00000015527,ENSBTAG00000003387,ENSBTAG00000002092,ENSBTAG00000002830,ENSBTAG00000008938,ENSBTAG00000025471
GO:0031639	plasminogen activation	biological_process	0.17922	1	1	177	21	19359	ENSBTAG00000025471
GO:0035094	response to nicotine	biological_process	0.17927	1	1	177	21	19359	ENSBTAG00000025471
GO:0031226	intrinsic component of plasma membrane	cellular_component	0.17928	1	13	177	1045	19359	ENSBTAG00000044048,ENSBTAG00000020853,ENSBTAG00000020244,ENSBTAG00000011409,ENSBTAG00000044068,ENSBTAG00000001694,ENSBTAG00000004048,ENSBTAG00000005313,ENSBTAG00000019903,ENSBTAG00000025471,ENSBTAG00000015195,ENSBTAG00000002564,ENSBTAG00000001912
GO:0070555	response to interleukin-1	biological_process	0.17943	1	2	177	84	19359	ENSBTAG00000008938,ENSBTAG00000001221
GO:0002573	myeloid leukocyte differentiation	biological_process	0.17952	1	3	177	157	19359	ENSBTAG00000008938,ENSBTAG00000025471,ENSBTAG00000015980
GO:0004529	exodeoxyribonuclease activity	molecular_function	0.17962	1	1	177	21	19359	ENSBTAG00000000532
GO:0034405	response to fluid shear stress	biological_process	0.17964	1	1	177	21	19359	ENSBTAG00000008938
GO:0071711	basement membrane organization	biological_process	0.17987	1	1	177	21	19359	ENSBTAG00000019903
GO:0071312	cellular response to alkaloid	biological_process	0.17987	1	1	177	21	19359	ENSBTAG00000025471
GO:0030518	intracellular steroid hormone receptor signaling pathway	biological_process	0.18023	1	2	177	82	19359	ENSBTAG00000008938,ENSBTAG00000001221
GO:0010923	negative regulation of phosphatase activity	biological_process	0.18044	1	2	177	83	19359	ENSBTAG00000025471,ENSBTAG00000015527
GO:0097346	INO80-type complex	cellular_component	0.18063	1	1	177	21	19359	ENSBTAG00000023417
GO:0009072	aromatic amino acid family metabolic process	biological_process	0.18083	1	1	177	21	19359	ENSBTAG00000002214
GO:0033865	nucleoside bisphosphate metabolic process	biological_process	0.18103	1	1	177	21	19359	ENSBTAG00000022058
GO:0033875	ribonucleoside bisphosphate metabolic process	biological_process	0.18103	1	1	177	21	19359	ENSBTAG00000022058
GO:0034032	purine nucleoside bisphosphate metabolic process	biological_process	0.18103	1	1	177	21	19359	ENSBTAG00000022058
GO:0051560	mitochondrial calcium ion homeostasis	biological_process	0.18106	1	1	177	21	19359	ENSBTAG00000007900
GO:1902679	negative regulation of RNA biosynthetic process	biological_process	0.18132	1	13	177	1058	19359	ENSBTAG00000008520,ENSBTAG00000012922,ENSBTAG00000020327,ENSBTAG00000025471,ENSBTAG00000001221,ENSBTAG00000020426,ENSBTAG00000010681,ENSBTAG00000012724,ENSBTAG00000023417,ENSBTAG00000000332,ENSBTAG00000020244,ENSBTAG00000031231,ENSBTAG00000018270
GO:0070482	response to oxygen levels	biological_process	0.1814	1	3	177	157	19359	ENSBTAG00000012724,ENSBTAG00000001221,ENSBTAG00000046339
GO:0032365	intracellular lipid transport	biological_process	0.1815	1	1	177	21	19359	ENSBTAG00000015195
GO:0060421	positive regulation of heart growth	biological_process	0.18164	1	1	177	21	19359	ENSBTAG00000022058
GO:0008203	cholesterol metabolic process	biological_process	0.18208	1	2	177	83	19359	ENSBTAG00000013653,ENSBTAG00000006934
GO:0000313	organellar ribosome	cellular_component	0.1822	1	2	177	87	19359	ENSBTAG00000016581,ENSBTAG00000024781
GO:0005761	mitochondrial ribosome	cellular_component	0.1822	1	2	177	87	19359	ENSBTAG00000024781,ENSBTAG00000016581
GO:0005217	intracellular ligand-gated ion channel activity	molecular_function	0.18256	1	1	177	21	19359	ENSBTAG00000046773
GO:0031324	negative regulation of cellular metabolic process	biological_process	0.18272	1	23	177	2030	19359	ENSBTAG00000001221,ENSBTAG00000025471,ENSBTAG00000008938,ENSBTAG00000012922,ENSBTAG00000002092,ENSBTAG00000022058,ENSBTAG00000010681,ENSBTAG00000012724,ENSBTAG00000020244,ENSBTAG00000020350,ENSBTAG00000003387,ENSBTAG00000020551,ENSBTAG00000015195,ENSBTAG00000002830,ENSBTAG00000008520,ENSBTAG00000020327,ENSBTAG00000031231,ENSBTAG00000018270,ENSBTAG00000020283,ENSBTAG00000023417,ENSBTAG00000000332,…
GO:0060037	pharyngeal system development	biological_process	0.18336	1	1	177	22	19359	ENSBTAG00000001221
GO:0003158	endothelium development	biological_process	0.18348	1	2	177	84	19359	ENSBTAG00000015980,ENSBTAG00000025471
GO:0050670	regulation of lymphocyte proliferation	biological_process	0.18377	1	3	177	158	19359	ENSBTAG00000000888,ENSBTAG00000018270,ENSBTAG00000031231
GO:1904407	positive regulation of nitric oxide metabolic process	biological_process	0.18406	1	1	177	22	19359	ENSBTAG00000025471
GO:0000303	response to superoxide	biological_process	0.18407	1	1	177	22	19359	ENSBTAG00000025471
GO:0042981	regulation of apoptotic process	biological_process	0.1842	1	13	177	1058	19359	ENSBTAG00000000490,ENSBTAG00000007900,ENSBTAG00000001694,ENSBTAG00000020244,ENSBTAG00000021097,ENSBTAG00000020426,ENSBTAG00000006862,ENSBTAG00000003387,ENSBTAG00000001221,ENSBTAG00000038235,ENSBTAG00000025471,ENSBTAG00000008938,ENSBTAG00000019903
GO:0071704	organic substance metabolic process	biological_process	0.18422	1	94	177	9474	19359	ENSBTAG00000020613,ENSBTAG00000011001,ENSBTAG00000002214,ENSBTAG00000009743,ENSBTAG00000048071,ENSBTAG00000008938,ENSBTAG00000003025,ENSBTAG00000007215,ENSBTAG00000011292,ENSBTAG00000017871,ENSBTAG00000024781,ENSBTAG00000021635,ENSBTAG00000020426,ENSBTAG00000007893,ENSBTAG00000001694,ENSBTAG00000001533,ENSBTAG00000000332,ENSBTAG00000021097,ENSBTAG00000006879,ENSBTAG00000006657,ENSBTAG00000001440,…
GO:0033014	tetrapyrrole biosynthetic process	biological_process	0.18438	1	1	177	22	19359	ENSBTAG00000000888
GO:0060317	cardiac epithelial to mesenchymal transition	biological_process	0.18446	1	1	177	22	19359	ENSBTAG00000020244
GO:0090101	negative regulation of transmembrane receptor protein serine/threonine kinase signaling pathway	biological_process	0.18449	1	2	177	84	19359	ENSBTAG00000046339,ENSBTAG00000044068
GO:0048736	appendage development	biological_process	0.18457	1	3	177	159	19359	ENSBTAG00000020426,ENSBTAG00000006879,ENSBTAG00000017871
GO:0060173	limb development	biological_process	0.18457	1	3	177	159	19359	ENSBTAG00000017871,ENSBTAG00000006879,ENSBTAG00000020426
GO:0010941	regulation of cell death	biological_process	0.18463	1	14	177	1153	19359	ENSBTAG00000006862,ENSBTAG00000020426,ENSBTAG00000021097,ENSBTAG00000007900,ENSBTAG00000000490,ENSBTAG00000001694,ENSBTAG00000020244,ENSBTAG00000038235,ENSBTAG00000008938,ENSBTAG00000025471,ENSBTAG00000019903,ENSBTAG00000003387,ENSBTAG00000001221,ENSBTAG00000002635
GO:0044440	endosomal part	cellular_component	0.18463	1	4	177	238	19359	ENSBTAG00000011292,ENSBTAG00000037703,ENSBTAG00000033313,ENSBTAG00000018722
GO:0080135	regulation of cellular response to stress	biological_process	0.18482	1	8	177	585	19359	ENSBTAG00000000253,ENSBTAG00000015195,ENSBTAG00000020551,ENSBTAG00000001221,ENSBTAG00000025471,ENSBTAG00000038235,ENSBTAG00000012724,ENSBTAG00000001037
GO:0002020	protease binding	molecular_function	0.18521	1	2	177	84	19359	ENSBTAG00000025471,ENSBTAG00000015116
GO:0006026	aminoglycan catabolic process	biological_process	0.18572	1	1	177	22	19359	ENSBTAG00000002635
GO:0071353	cellular response to interleukin-4	biological_process	0.18573	1	1	177	22	19359	ENSBTAG00000015980
GO:0046039	GTP metabolic process	biological_process	0.18594	1	1	177	22	19359	ENSBTAG00000003025
GO:0048024	regulation of mRNA splicing, via spliceosome	biological_process	0.18596	1	2	177	85	19359	ENSBTAG00000006280,ENSBTAG00000002830
GO:0018230	peptidyl-L-cysteine S-palmitoylation	biological_process	0.18599	1	1	177	22	19359	ENSBTAG00000015354
GO:0018231	peptidyl-S-diacylglycerol-L-cysteine biosynthetic process from peptidyl-cysteine	biological_process	0.18599	1	1	177	22	19359	ENSBTAG00000015354
GO:0061138	morphogenesis of a branching epithelium	biological_process	0.18601	1	3	177	160	19359	ENSBTAG00000001221,ENSBTAG00000008938,ENSBTAG00000025471
GO:0000178	exosome (RNase complex)	cellular_component	0.18606	1	1	177	22	19359	ENSBTAG00000048071
GO:0032944	regulation of mononuclear cell proliferation	biological_process	0.18617	1	3	177	159	19359	ENSBTAG00000018270,ENSBTAG00000031231,ENSBTAG00000000888
GO:0015758	glucose transport	biological_process	0.18638	1	2	177	84	19359	ENSBTAG00000003467,ENSBTAG00000025471
GO:0009582	detection of abiotic stimulus	biological_process	0.18654	1	2	177	84	19359	ENSBTAG00000012181,ENSBTAG00000011315
GO:0043548	phosphatidylinositol 3-kinase binding	molecular_function	0.18705	1	1	177	22	19359	ENSBTAG00000001694
GO:0009161	ribonucleoside monophosphate metabolic process	biological_process	0.18717	1	4	177	247	19359	ENSBTAG00000006305,ENSBTAG00000011274,ENSBTAG00000020551,ENSBTAG00000019684
GO:0090314	positive regulation of protein targeting to membrane	biological_process	0.18732	1	1	177	22	19359	ENSBTAG00000007900
GO:0042454	ribonucleoside catabolic process	biological_process	0.18758	1	1	177	22	19359	ENSBTAG00000019684
GO:0006954	inflammatory response	biological_process	0.18788	1	6	177	418	19359	ENSBTAG00000025471,ENSBTAG00000002635,ENSBTAG00000001694,ENSBTAG00000010681,ENSBTAG00000020551,ENSBTAG00000013653
GO:0070570	regulation of neuron projection regeneration	biological_process	0.18799	1	1	177	22	19359	ENSBTAG00000000253
GO:0044297	cell body	cellular_component	0.188	1	4	177	239	19359	ENSBTAG00000011274,ENSBTAG00000000253,ENSBTAG00000015527,ENSBTAG00000006280
GO:0030318	melanocyte differentiation	biological_process	0.18814	1	1	177	22	19359	ENSBTAG00000012181
GO:0044431	Golgi apparatus part	cellular_component	0.18822	1	7	177	498	19359	ENSBTAG00000016904,ENSBTAG00000020853,ENSBTAG00000020613,ENSBTAG00000019805,ENSBTAG00000015354,ENSBTAG00000001533,ENSBTAG00000049897
GO:0046640	regulation of alpha-beta T cell proliferation	biological_process	0.18834	1	1	177	22	19359	ENSBTAG00000031231
GO:0060444	branching involved in mammary gland duct morphogenesis	biological_process	0.18866	1	1	177	22	19359	ENSBTAG00000008938
GO:0045724	positive regulation of cilium assembly	biological_process	0.18871	1	1	177	22	19359	ENSBTAG00000009471
GO:0032452	histone demethylase activity	molecular_function	0.18892	1	1	177	22	19359	ENSBTAG00000012922
GO:0098589	membrane region	cellular_component	0.189	1	10	177	768	19359	ENSBTAG00000008938,ENSBTAG00000038235,ENSBTAG00000025471,ENSBTAG00000015195,ENSBTAG00000017871,ENSBTAG00000002564,ENSBTAG00000033313,ENSBTAG00000001912,ENSBTAG00000021282,ENSBTAG00000004048
GO:0048471	perinuclear region of cytoplasm	cellular_component	0.18906	1	6	177	410	19359	ENSBTAG00000020551,ENSBTAG00000046936,ENSBTAG00000021378,ENSBTAG00000015195,ENSBTAG00000008938,ENSBTAG00000019184
GO:0046914	transition metal ion binding	molecular_function	0.18916	1	12	177	962	19359	ENSBTAG00000010681,ENSBTAG00000012657,ENSBTAG00000049897,ENSBTAG00000006934,ENSBTAG00000022007,ENSBTAG00000016904,ENSBTAG00000034139,ENSBTAG00000002635,ENSBTAG00000021378,ENSBTAG00000007365,ENSBTAG00000012922,ENSBTAG00000007215
GO:0051402	neuron apoptotic process	biological_process	0.1892	1	3	177	161	19359	ENSBTAG00000020426,ENSBTAG00000025471,ENSBTAG00000001694
GO:0009581	detection of external stimulus	biological_process	0.18963	1	2	177	85	19359	ENSBTAG00000011315,ENSBTAG00000012181
GO:0052866	phosphatidylinositol phosphate phosphatase activity	molecular_function	0.18969	1	1	177	22	19359	ENSBTAG00000004814
GO:0002474	antigen processing and presentation of peptide antigen via MHC class I	biological_process	0.18977	1	1	177	23	19359	ENSBTAG00000038619
GO:0060142	regulation of syncytium formation by plasma membrane fusion	biological_process	0.19017	1	1	177	23	19359	ENSBTAG00000018270
GO:0060740	prostate gland epithelium morphogenesis	biological_process	0.19065	1	1	177	23	19359	ENSBTAG00000001221
GO:0021952	central nervous system projection neuron axonogenesis	biological_process	0.19089	1	1	177	22	19359	ENSBTAG00000005313
GO:0010762	regulation of fibroblast migration	biological_process	0.19095	1	1	177	22	19359	ENSBTAG00000017871
GO:0055090	acylglycerol homeostasis	biological_process	0.19156	1	1	177	23	19359	ENSBTAG00000010681
GO:0070328	triglyceride homeostasis	biological_process	0.19156	1	1	177	23	19359	ENSBTAG00000010681
GO:0043027	cysteine-type endopeptidase inhibitor activity involved in apoptotic process	molecular_function	0.19162	1	1	177	23	19359	ENSBTAG00000020426
GO:0048584	positive regulation of response to stimulus	biological_process	0.19169	1	19	177	1647	19359	ENSBTAG00000001694,ENSBTAG00000031231,ENSBTAG00000018270,ENSBTAG00000001037,ENSBTAG00000013014,ENSBTAG00000002635,ENSBTAG00000021378,ENSBTAG00000023635,ENSBTAG00000008259,ENSBTAG00000038235,ENSBTAG00000007900,ENSBTAG00000020244,ENSBTAG00000012724,ENSBTAG00000006862,ENSBTAG00000033313,ENSBTAG00000001221,ENSBTAG00000038619,ENSBTAG00000025471,ENSBTAG00000008938
GO:0000305	response to oxygen radical	biological_process	0.19194	1	1	177	23	19359	ENSBTAG00000025471
GO:0071346	cellular response to interferon-gamma	biological_process	0.19222	1	2	177	87	19359	ENSBTAG00000031231,ENSBTAG00000032089
GO:0070670	response to interleukin-4	biological_process	0.19289	1	1	177	23	19359	ENSBTAG00000015980
GO:0035909	aorta morphogenesis	biological_process	0.19308	1	1	177	23	19359	ENSBTAG00000020426
GO:0008645	hexose transport	biological_process	0.19334	1	2	177	86	19359	ENSBTAG00000025471,ENSBTAG00000003467
GO:0006144	purine nucleobase metabolic process	biological_process	0.19355	1	1	177	23	19359	ENSBTAG00000010991
GO:0001775	cell activation	biological_process	0.19396	1	9	177	692	19359	ENSBTAG00000002635,ENSBTAG00000021378,ENSBTAG00000015609,ENSBTAG00000025471,ENSBTAG00000001694,ENSBTAG00000010681,ENSBTAG00000018270,ENSBTAG00000031231,ENSBTAG00000000888
GO:0098754	detoxification	biological_process	0.19461	1	1	177	24	19359	ENSBTAG00000025471
GO:0032728	positive regulation of interferon-beta production	biological_process	0.19503	1	1	177	23	19359	ENSBTAG00000031231
GO:0000187	activation of MAPK activity	biological_process	0.19508	1	2	177	86	19359	ENSBTAG00000001037,ENSBTAG00000025471
GO:0008483	transaminase activity	molecular_function	0.19513	1	1	177	23	19359	ENSBTAG00000002214
GO:0007188	adenylate cyclase-modulating G-protein coupled receptor signaling pathway	biological_process	0.19529	1	3	177	166	19359	ENSBTAG00000019903,ENSBTAG00000012181,ENSBTAG00000017871
GO:0016180	snRNA processing	biological_process	0.19531	1	1	177	23	19359	ENSBTAG00000048071
GO:0036094	small molecule binding	molecular_function	0.19533	1	25	177	2222	19359	ENSBTAG00000001037,ENSBTAG00000000939,ENSBTAG00000015527,ENSBTAG00000001731,ENSBTAG00000023417,ENSBTAG00000001694,ENSBTAG00000006305,ENSBTAG00000015980,ENSBTAG00000005313,ENSBTAG00000038235,ENSBTAG00000015195,ENSBTAG00000020551,ENSBTAG00000003387,ENSBTAG00000013653,ENSBTAG00000022007,ENSBTAG00000018773,ENSBTAG00000020613,ENSBTAG00000034139,ENSBTAG00000002214,ENSBTAG00000013636,ENSBTAG00000012181,…
GO:1902652	secondary alcohol metabolic process	biological_process	0.19557	1	2	177	87	19359	ENSBTAG00000006934,ENSBTAG00000013653
GO:0006357	regulation of transcription from RNA polymerase II promoter	biological_process	0.19566	1	19	177	1660	19359	ENSBTAG00000010681,ENSBTAG00000044068,ENSBTAG00000020244,ENSBTAG00000011001,ENSBTAG00000012724,ENSBTAG00000001221,ENSBTAG00000025471,ENSBTAG00000031231,ENSBTAG00000018270,ENSBTAG00000006879,ENSBTAG00000003947,ENSBTAG00000023417,ENSBTAG00000000332,ENSBTAG00000020426,ENSBTAG00000013653,ENSBTAG00000008182,ENSBTAG00000008520,ENSBTAG00000020327,ENSBTAG00000002678
GO:0044319	wound healing, spreading of cells	biological_process	0.19591	1	1	177	23	19359	ENSBTAG00000012724
GO:0090505	epiboly involved in wound healing	biological_process	0.19591	1	1	177	23	19359	ENSBTAG00000012724
GO:0071470	cellular response to osmotic stress	biological_process	0.19593	1	1	177	23	19359	ENSBTAG00000014151
GO:0044273	sulfur compound catabolic process	biological_process	0.19594	1	1	177	23	19359	ENSBTAG00000020551
GO:0070076	histone lysine demethylation	biological_process	0.19624	1	1	177	23	19359	ENSBTAG00000012922
GO:0006497	protein lipidation	biological_process	0.19654	1	2	177	88	19359	ENSBTAG00000006657,ENSBTAG00000015354
GO:1901564	organonitrogen compound metabolic process	biological_process	0.19668	1	20	177	1787	19359	ENSBTAG00000024781,ENSBTAG00000011274,ENSBTAG00000021635,ENSBTAG00000025471,ENSBTAG00000003025,ENSBTAG00000014032,ENSBTAG00000002214,ENSBTAG00000020244,ENSBTAG00000022058,ENSBTAG00000000888,ENSBTAG00000022007,ENSBTAG00000002635,ENSBTAG00000001932,ENSBTAG00000010991,ENSBTAG00000002480,ENSBTAG00000020551,ENSBTAG00000013653,ENSBTAG00000014642,ENSBTAG00000019684,ENSBTAG00000006305
GO:0097285	cell-type specific apoptotic process	biological_process	0.1972	1	5	177	333	19359	ENSBTAG00000019903,ENSBTAG00000025471,ENSBTAG00000020426,ENSBTAG00000020244,ENSBTAG00000001694
GO:0070229	negative regulation of lymphocyte apoptotic process	biological_process	0.19756	1	1	177	24	19359	ENSBTAG00000020244
GO:0009890	negative regulation of biosynthetic process	biological_process	0.19762	1	15	177	1268	19359	ENSBTAG00000012922,ENSBTAG00000008520,ENSBTAG00000020327,ENSBTAG00000025471,ENSBTAG00000008938,ENSBTAG00000001221,ENSBTAG00000020551,ENSBTAG00000020426,ENSBTAG00000010681,ENSBTAG00000023417,ENSBTAG00000020244,ENSBTAG00000000332,ENSBTAG00000012724,ENSBTAG00000018270,ENSBTAG00000031231
GO:0035308	negative regulation of protein dephosphorylation	biological_process	0.19782	1	2	177	88	19359	ENSBTAG00000025471,ENSBTAG00000015527
GO:0071168	protein localization to chromatin	biological_process	0.19796	1	1	177	23	19359	ENSBTAG00000023417
GO:0006536	glutamate metabolic process	biological_process	0.19809	1	1	177	23	19359	ENSBTAG00000002214
GO:0009628	response to abiotic stimulus	biological_process	0.19814	1	9	177	691	19359	ENSBTAG00000011315,ENSBTAG00000046339,ENSBTAG00000001221,ENSBTAG00000013653,ENSBTAG00000012181,ENSBTAG00000031231,ENSBTAG00000012724,ENSBTAG00000023417,ENSBTAG00000014151
GO:0006639	acylglycerol metabolic process	biological_process	0.19825	1	2	177	88	19359	ENSBTAG00000013636,ENSBTAG00000025471
GO:0043067	regulation of programmed cell death	biological_process	0.19836	1	13	177	1074	19359	ENSBTAG00000020426,ENSBTAG00000006862,ENSBTAG00000020244,ENSBTAG00000001694,ENSBTAG00000000490,ENSBTAG00000007900,ENSBTAG00000021097,ENSBTAG00000019903,ENSBTAG00000025471,ENSBTAG00000038235,ENSBTAG00000008938,ENSBTAG00000001221,ENSBTAG00000003387
GO:0060512	prostate gland morphogenesis	biological_process	0.19845	1	1	177	24	19359	ENSBTAG00000001221
GO:0031331	positive regulation of cellular catabolic process	biological_process	0.19899	1	4	177	246	19359	ENSBTAG00000025471,ENSBTAG00000038235,ENSBTAG00000020551,ENSBTAG00000015116
GO:0005719	nuclear euchromatin	cellular_component	0.199	1	1	177	25	19359	ENSBTAG00000023417
GO:0042476	odontogenesis	biological_process	0.19903	1	2	177	88	19359	ENSBTAG00000008938,ENSBTAG00000008520
GO:0007602	phototransduction	biological_process	0.19978	1	1	177	24	19359	ENSBTAG00000012181
GO:0070663	regulation of leukocyte proliferation	biological_process	0.20002	1	3	177	165	19359	ENSBTAG00000000888,ENSBTAG00000031231,ENSBTAG00000018270
GO:0044058	regulation of digestive system process	biological_process	0.20025	1	1	177	24	19359	ENSBTAG00000010681
GO:0015749	monosaccharide transport	biological_process	0.20026	1	2	177	88	19359	ENSBTAG00000025471,ENSBTAG00000003467
GO:0050686	negative regulation of mRNA processing	biological_process	0.20026	1	1	177	24	19359	ENSBTAG00000002830
GO:0032814	regulation of natural killer cell activation	biological_process	0.20049	1	1	177	24	19359	ENSBTAG00000002635
GO:0015849	organic acid transport	biological_process	0.20058	1	4	177	245	19359	ENSBTAG00000020853,ENSBTAG00000013653,ENSBTAG00000033313,ENSBTAG00000020551
GO:0046942	carboxylic acid transport	biological_process	0.20058	1	4	177	245	19359	ENSBTAG00000013653,ENSBTAG00000020551,ENSBTAG00000033313,ENSBTAG00000020853
GO:0097159	organic cyclic compound binding	molecular_function	0.20062	1	54	177	5276	19359	ENSBTAG00000001221,ENSBTAG00000025471,ENSBTAG00000022058,ENSBTAG00000014032,ENSBTAG00000013636,ENSBTAG00000007117,ENSBTAG00000015339,ENSBTAG00000006862,ENSBTAG00000022007,ENSBTAG00000018773,ENSBTAG00000008634,ENSBTAG00000008498,ENSBTAG00000006280,ENSBTAG00000020327,ENSBTAG00000008520,ENSBTAG00000003947,ENSBTAG00000031231,ENSBTAG00000018270,ENSBTAG00000023417,ENSBTAG00000015527,ENSBTAG00000001037,…
GO:0044798	nuclear transcription factor complex	cellular_component	0.20084	1	3	177	167	19359	ENSBTAG00000002678,ENSBTAG00000018270,ENSBTAG00000010681
GO:0043903	regulation of symbiosis, encompassing mutualism through parasitism	biological_process	0.20089	1	3	177	166	19359	ENSBTAG00000025471,ENSBTAG00000015116,ENSBTAG00000020215
GO:0032964	collagen biosynthetic process	biological_process	0.20146	1	1	177	24	19359	ENSBTAG00000021799
GO:0006638	neutral lipid metabolic process	biological_process	0.20176	1	2	177	89	19359	ENSBTAG00000025471,ENSBTAG00000013636
GO:0030100	regulation of endocytosis	biological_process	0.20182	1	3	177	165	19359	ENSBTAG00000025471,ENSBTAG00000008938,ENSBTAG00000020764
GO:0019079	viral genome replication	biological_process	0.20224	1	2	177	90	19359	ENSBTAG00000025471,ENSBTAG00000015116
GO:0008106	alcohol dehydrogenase (NADP+) activity	molecular_function	0.20242	1	1	177	24	19359	ENSBTAG00000034139
GO:0002701	negative regulation of production of molecular mediator of immune response	biological_process	0.2026	1	1	177	24	19359	ENSBTAG00000025471
GO:0035066	positive regulation of histone acetylation	biological_process	0.20294	1	1	177	24	19359	ENSBTAG00000023417
GO:0072329	monocarboxylic acid catabolic process	biological_process	0.20345	1	2	177	88	19359	ENSBTAG00000020551,ENSBTAG00000022058
GO:0072337	modified amino acid transport	biological_process	0.20346	1	1	177	24	19359	ENSBTAG00000010991
GO:0034629	cellular protein complex localization	biological_process	0.20347	1	1	177	24	19359	ENSBTAG00000008606
GO:0016577	histone demethylation	biological_process	0.20357	1	1	177	24	19359	ENSBTAG00000012922
GO:0000209	protein polyubiquitination	biological_process	0.20361	1	3	177	164	19359	ENSBTAG00000021097,ENSBTAG00000013653,ENSBTAG00000001533
GO:0090504	epiboly	biological_process	0.20366	1	1	177	24	19359	ENSBTAG00000012724
GO:0050996	positive regulation of lipid catabolic process	biological_process	0.20373	1	1	177	25	19359	ENSBTAG00000020551
GO:0050715	positive regulation of cytokine secretion	biological_process	0.204	1	2	177	90	19359	ENSBTAG00000025471,ENSBTAG00000023635
GO:0006739	NADP metabolic process	biological_process	0.20402	1	1	177	24	19359	ENSBTAG00000021635
GO:0002684	positive regulation of immune system process	biological_process	0.20414	1	9	177	702	19359	ENSBTAG00000008259,ENSBTAG00000038619,ENSBTAG00000038235,ENSBTAG00000025471,ENSBTAG00000002635,ENSBTAG00000000888,ENSBTAG00000001694,ENSBTAG00000018270,ENSBTAG00000031231
GO:0043276	anoikis	biological_process	0.20429	1	1	177	24	19359	ENSBTAG00000008938
GO:0051235	maintenance of location	biological_process	0.20438	1	4	177	250	19359	ENSBTAG00000010681,ENSBTAG00000022058,ENSBTAG00000046773,ENSBTAG00000025471
GO:0002757	immune response-activating signal transduction	biological_process	0.20444	1	4	177	249	19359	ENSBTAG00000018270,ENSBTAG00000031231,ENSBTAG00000002635,ENSBTAG00000001694
GO:0035384	thioester biosynthetic process	biological_process	0.20453	1	1	177	24	19359	ENSBTAG00000022058
GO:0071616	acyl-CoA biosynthetic process	biological_process	0.20453	1	1	177	24	19359	ENSBTAG00000022058
GO:0005104	fibroblast growth factor receptor binding	molecular_function	0.20456	1	1	177	25	19359	ENSBTAG00000027357
GO:0000460	maturation of 5.8S rRNA	biological_process	0.2046	1	1	177	25	19359	ENSBTAG00000048071
GO:0042326	negative regulation of phosphorylation	biological_process	0.20469	1	5	177	335	19359	ENSBTAG00000020283,ENSBTAG00000003387,ENSBTAG00000012724,ENSBTAG00000020244,ENSBTAG00000020350
GO:0035305	negative regulation of dephosphorylation	biological_process	0.20481	1	2	177	90	19359	ENSBTAG00000015527,ENSBTAG00000025471
GO:0098552	side of membrane	cellular_component	0.20486	1	6	177	426	19359	ENSBTAG00000012181,ENSBTAG00000002564,ENSBTAG00000017871,ENSBTAG00000008938,ENSBTAG00000025471,ENSBTAG00000038619
GO:0030234	enzyme regulator activity	molecular_function	0.20487	1	10	177	793	19359	ENSBTAG00000020426,ENSBTAG00000032089,ENSBTAG00000003959,ENSBTAG00000006039,ENSBTAG00000000490,ENSBTAG00000003192,ENSBTAG00000002092,ENSBTAG00000004305,ENSBTAG00000020067,ENSBTAG00000001221
GO:0032589	neuron projection membrane	cellular_component	0.20499	1	1	177	24	19359	ENSBTAG00000021282
GO:0030515	snoRNA binding	molecular_function	0.20511	1	1	177	25	19359	ENSBTAG00000002480
GO:0010771	negative regulation of cell morphogenesis involved in differentiation	biological_process	0.20539	1	2	177	89	19359	ENSBTAG00000020244,ENSBTAG00000046339
GO:0002824	positive regulation of adaptive immune response based on somatic recombination of immune receptors built from immunoglobulin superfamily domains	biological_process	0.2056	1	2	177	91	19359	ENSBTAG00000025471,ENSBTAG00000038619
GO:0015012	heparan sulfate proteoglycan biosynthetic process	biological_process	0.20563	1	1	177	24	19359	ENSBTAG00000007449
GO:1990266	neutrophil migration	biological_process	0.20564	1	2	177	93	19359	ENSBTAG00000046773,ENSBTAG00000015609
GO:0005501	retinoid binding	molecular_function	0.20659	1	1	177	25	19359	ENSBTAG00000034139
GO:0019840	isoprenoid binding	molecular_function	0.20659	1	1	177	25	19359	ENSBTAG00000034139
GO:0044429	mitochondrial part	cellular_component	0.20664	1	9	177	720	19359	ENSBTAG00000018723,ENSBTAG00000003155,ENSBTAG00000024781,ENSBTAG00000020551,ENSBTAG00000002480,ENSBTAG00000008938,ENSBTAG00000016581,ENSBTAG00000007900,ENSBTAG00000006934
GO:0045601	regulation of endothelial cell differentiation	biological_process	0.20672	1	1	177	25	19359	ENSBTAG00000025471
GO:0007507	heart development	biological_process	0.20684	1	6	177	424	19359	ENSBTAG00000020244,ENSBTAG00000022058,ENSBTAG00000001221,ENSBTAG00000012181,ENSBTAG00000002092,ENSBTAG00000019903
GO:0009649	entrainment of circadian clock	biological_process	0.2073	1	1	177	25	19359	ENSBTAG00000012181
GO:1901099	negative regulation of signal transduction in absence of ligand	biological_process	0.20821	1	1	177	25	19359	ENSBTAG00000025471
GO:2001240	negative regulation of extrinsic apoptotic signaling pathway in absence of ligand	biological_process	0.20821	1	1	177	25	19359	ENSBTAG00000025471
GO:0016125	sterol metabolic process	biological_process	0.20889	1	2	177	91	19359	ENSBTAG00000006934,ENSBTAG00000013653
GO:0001959	regulation of cytokine-mediated signaling pathway	biological_process	0.20891	1	2	177	91	19359	ENSBTAG00000022007,ENSBTAG00000021097
GO:0034219	carbohydrate transmembrane transport	biological_process	0.20963	1	1	177	25	19359	ENSBTAG00000003467
GO:0016769	transferase activity, transferring nitrogenous groups	molecular_function	0.20968	1	1	177	25	19359	ENSBTAG00000002214
GO:0045786	negative regulation of cell cycle	biological_process	0.21029	1	5	177	341	19359	ENSBTAG00000031231,ENSBTAG00000006305,ENSBTAG00000001221,ENSBTAG00000022575,ENSBTAG00000025471
GO:0019883	antigen processing and presentation of endogenous antigen	biological_process	0.21032	1	1	177	26	19359	ENSBTAG00000038619
GO:0005884	actin filament	cellular_component	0.2105	1	2	177	90	19359	ENSBTAG00000008938,ENSBTAG00000004553
GO:0031032	actomyosin structure organization	biological_process	0.21056	1	3	177	167	19359	ENSBTAG00000000490,ENSBTAG00000020764,ENSBTAG00000008938
GO:0055083	monovalent inorganic anion homeostasis	biological_process	0.21062	1	1	177	25	19359	ENSBTAG00000020426
GO:0001948	glycoprotein binding	molecular_function	0.21082	1	1	177	25	19359	ENSBTAG00000000253
GO:0009164	nucleoside catabolic process	biological_process	0.21085	1	1	177	25	19359	ENSBTAG00000019684
GO:0000165	MAPK cascade	biological_process	0.21116	1	8	177	612	19359	ENSBTAG00000008938,ENSBTAG00000038235,ENSBTAG00000025471,ENSBTAG00000020244,ENSBTAG00000012724,ENSBTAG00000020283,ENSBTAG00000020350,ENSBTAG00000001037
GO:0090218	positive regulation of lipid kinase activity	biological_process	0.21124	1	1	177	25	19359	ENSBTAG00000013636
GO:0044428	nuclear part	cellular_component	0.21136	1	37	177	3477	19359	ENSBTAG00000033313,ENSBTAG00000048071,ENSBTAG00000012922,ENSBTAG00000000532,ENSBTAG00000002367,ENSBTAG00000000053,ENSBTAG00000010681,ENSBTAG00000010786,ENSBTAG00000001922,ENSBTAG00000020350,ENSBTAG00000021378,ENSBTAG00000008182,ENSBTAG00000015195,ENSBTAG00000002830,ENSBTAG00000047628,ENSBTAG00000006879,ENSBTAG00000001731,ENSBTAG00000001533,ENSBTAG00000000332,ENSBTAG00000015116,ENSBTAG00000001694,…
GO:0035254	glutamate receptor binding	molecular_function	0.21143	1	1	177	25	19359	ENSBTAG00000002564
GO:0046633	alpha-beta T cell proliferation	biological_process	0.21159	1	1	177	25	19359	ENSBTAG00000031231
GO:0006508	proteolysis	biological_process	0.21199	1	18	177	1577	19359	ENSBTAG00000020426,ENSBTAG00000021799,ENSBTAG00000007893,ENSBTAG00000001533,ENSBTAG00000019805,ENSBTAG00000015116,ENSBTAG00000038235,ENSBTAG00000013653,ENSBTAG00000020244,ENSBTAG00000014032,ENSBTAG00000010681,ENSBTAG00000007900,ENSBTAG00000002092,ENSBTAG00000007215,ENSBTAG00000025471,ENSBTAG00000008938,ENSBTAG00000017871,ENSBTAG00000001221
GO:0001763	morphogenesis of a branching structure	biological_process	0.21235	1	3	177	171	19359	ENSBTAG00000001221,ENSBTAG00000008938,ENSBTAG00000025471
GO:0002377	immunoglobulin production	biological_process	0.21287	1	2	177	93	19359	ENSBTAG00000025471,ENSBTAG00000022007
GO:0042158	lipoprotein biosynthetic process	biological_process	0.21287	1	2	177	93	19359	ENSBTAG00000015354,ENSBTAG00000006657
GO:0007154	cell communication	biological_process	0.21302	1	57	177	5710	19359	ENSBTAG00000020283,ENSBTAG00000018270,ENSBTAG00000031231,ENSBTAG00000023417,ENSBTAG00000019805,ENSBTAG00000032089,ENSBTAG00000001037,ENSBTAG00000021799,ENSBTAG00000031532,ENSBTAG00000020067,ENSBTAG00000002635,ENSBTAG00000010991,ENSBTAG00000013014,ENSBTAG00000019903,ENSBTAG00000008259,ENSBTAG00000020244,ENSBTAG00000012724,ENSBTAG00000013636,ENSBTAG00000044068,ENSBTAG00000007900,ENSBTAG00000020837,…
GO:0031349	positive regulation of defense response	biological_process	0.21318	1	4	177	256	19359	ENSBTAG00000025471,ENSBTAG00000002635,ENSBTAG00000001694,ENSBTAG00000031231
GO:0031330	negative regulation of cellular catabolic process	biological_process	0.21331	1	3	177	170	19359	ENSBTAG00000015195,ENSBTAG00000020244,ENSBTAG00000022058
GO:0004012	phospholipid-translocating ATPase activity	molecular_function	0.21357	1	1	177	25	19359	ENSBTAG00000013667
GO:0051154	negative regulation of striated muscle cell differentiation	biological_process	0.21361	1	1	177	26	19359	ENSBTAG00000002092
GO:1904036	negative regulation of epithelial cell apoptotic process	biological_process	0.21364	1	1	177	26	19359	ENSBTAG00000019903
GO:0010831	positive regulation of myotube differentiation	biological_process	0.21368	1	1	177	26	19359	ENSBTAG00000018270
GO:0050796	regulation of insulin secretion	biological_process	0.21373	1	2	177	93	19359	ENSBTAG00000025471,ENSBTAG00000020426
GO:0051604	protein maturation	biological_process	0.21375	1	4	177	254	19359	ENSBTAG00000001221,ENSBTAG00000038235,ENSBTAG00000008938,ENSBTAG00000025471
GO:0060441	epithelial tube branching involved in lung morphogenesis	biological_process	0.21411	1	1	177	26	19359	ENSBTAG00000025471
GO:0004721	phosphoprotein phosphatase activity	molecular_function	0.21414	1	3	177	171	19359	ENSBTAG00000000253,ENSBTAG00000020283,ENSBTAG00000020350
GO:0005921	gap junction	cellular_component	0.21421	1	1	177	27	19359	ENSBTAG00000011315
GO:0042578	phosphoric ester hydrolase activity	molecular_function	0.21428	1	5	177	340	19359	ENSBTAG00000000253,ENSBTAG00000020283,ENSBTAG00000004814,ENSBTAG00000022007,ENSBTAG00000020350
GO:0048731	system development	biological_process	0.21499	1	36	177	3384	19359	ENSBTAG00000021799,ENSBTAG00000031231,ENSBTAG00000015980,ENSBTAG00000008259,ENSBTAG00000008520,ENSBTAG00000006280,ENSBTAG00000019903,ENSBTAG00000000253,ENSBTAG00000002635,ENSBTAG00000018773,ENSBTAG00000022007,ENSBTAG00000007117,ENSBTAG00000044068,ENSBTAG00000012657,ENSBTAG00000020244,ENSBTAG00000022058,ENSBTAG00000002092,ENSBTAG00000025471,ENSBTAG00000016867,ENSBTAG00000037703,ENSBTAG00000001221,…
GO:2000008	regulation of protein localization to cell surface	biological_process	0.21535	1	1	177	26	19359	ENSBTAG00000025471
GO:0002821	positive regulation of adaptive immune response	biological_process	0.21556	1	2	177	94	19359	ENSBTAG00000038619,ENSBTAG00000025471
GO:0016241	regulation of macroautophagy	biological_process	0.21567	1	2	177	92	19359	ENSBTAG00000015195,ENSBTAG00000038235
GO:0034661	ncRNA catabolic process	biological_process	0.2157	1	1	177	26	19359	ENSBTAG00000048071
GO:0006260	DNA replication	biological_process	0.21573	1	4	177	253	19359	ENSBTAG00000008938,ENSBTAG00000007117,ENSBTAG00000008520,ENSBTAG00000022007
GO:0036002	pre-mRNA binding	molecular_function	0.21589	1	1	177	26	19359	ENSBTAG00000002830
GO:0046131	pyrimidine ribonucleoside metabolic process	biological_process	0.2159	1	1	177	26	19359	ENSBTAG00000003025
GO:1901363	heterocyclic compound binding	molecular_function	0.21594	1	53	177	5204	19359	ENSBTAG00000023417,ENSBTAG00000018270,ENSBTAG00000031231,ENSBTAG00000003947,ENSBTAG00000000939,ENSBTAG00000006934,ENSBTAG00000001037,ENSBTAG00000015527,ENSBTAG00000008634,ENSBTAG00000008520,ENSBTAG00000020327,ENSBTAG00000006280,ENSBTAG00000008498,ENSBTAG00000013636,ENSBTAG00000014032,ENSBTAG00000022058,ENSBTAG00000018773,ENSBTAG00000022007,ENSBTAG00000006862,ENSBTAG00000007117,ENSBTAG00000015339,…
GO:0051181	cofactor transport	biological_process	0.21613	1	1	177	26	19359	ENSBTAG00000008568
GO:0001937	negative regulation of endothelial cell proliferation	biological_process	0.21621	1	1	177	26	19359	ENSBTAG00000025471
GO:0071560	cellular response to transforming growth factor beta stimulus	biological_process	0.21646	1	3	177	171	19359	ENSBTAG00000046339,ENSBTAG00000008938,ENSBTAG00000020613
GO:0016504	peptidase activator activity	molecular_function	0.21676	1	1	177	26	19359	ENSBTAG00000001221
GO:0001881	receptor recycling	biological_process	0.21712	1	1	177	26	19359	ENSBTAG00000003192
GO:0030331	estrogen receptor binding	molecular_function	0.21728	1	1	177	26	19359	ENSBTAG00000001221
GO:0070266	necroptotic process	biological_process	0.21741	1	1	177	26	19359	ENSBTAG00000025471
GO:0090313	regulation of protein targeting to membrane	biological_process	0.21757	1	1	177	26	19359	ENSBTAG00000007900
GO:0034260	negative regulation of GTPase activity	biological_process	0.21789	1	1	177	26	19359	ENSBTAG00000000490
GO:0051260	protein homooligomerization	biological_process	0.21798	1	4	177	257	19359	ENSBTAG00000008938,ENSBTAG00000022007,ENSBTAG00000022058,ENSBTAG00000007900
GO:0034122	negative regulation of toll-like receptor signaling pathway	biological_process	0.21834	1	1	177	26	19359	ENSBTAG00000001694
GO:0006482	protein demethylation	biological_process	0.21843	1	1	177	26	19359	ENSBTAG00000012922
GO:0008214	protein dealkylation	biological_process	0.21843	1	1	177	26	19359	ENSBTAG00000012922
GO:0070286	axonemal dynein complex assembly	biological_process	0.21858	1	1	177	26	19359	ENSBTAG00000002583
GO:0032268	regulation of cellular protein metabolic process	biological_process	0.21865	1	23	177	2075	19359	ENSBTAG00000021799,ENSBTAG00000020426,ENSBTAG00000001037,ENSBTAG00000015527,ENSBTAG00000019805,ENSBTAG00000015116,ENSBTAG00000023417,ENSBTAG00000020283,ENSBTAG00000038235,ENSBTAG00000002830,ENSBTAG00000013653,ENSBTAG00000003387,ENSBTAG00000020350,ENSBTAG00000007900,ENSBTAG00000010681,ENSBTAG00000020244,ENSBTAG00000012724,ENSBTAG00000006287,ENSBTAG00000002092,ENSBTAG00000025471,ENSBTAG00000008938,…
GO:0032006	regulation of TOR signaling	biological_process	0.21874	1	2	177	94	19359	ENSBTAG00000017871,ENSBTAG00000033313
GO:1901031	regulation of response to reactive oxygen species	biological_process	0.21883	1	1	177	26	19359	ENSBTAG00000025471
GO:0033146	regulation of intracellular estrogen receptor signaling pathway	biological_process	0.21902	1	1	177	26	19359	ENSBTAG00000008938
GO:0070232	regulation of T cell apoptotic process	biological_process	0.21905	1	1	177	27	19359	ENSBTAG00000020244
GO:0005887	integral component of plasma membrane	cellular_component	0.21927	1	12	177	993	19359	ENSBTAG00000001912,ENSBTAG00000002564,ENSBTAG00000015195,ENSBTAG00000025471,ENSBTAG00000019903,ENSBTAG00000005313,ENSBTAG00000004048,ENSBTAG00000011409,ENSBTAG00000044068,ENSBTAG00000001694,ENSBTAG00000020853,ENSBTAG00000044048
GO:0031400	negative regulation of protein modification process	biological_process	0.21938	1	7	177	524	19359	ENSBTAG00000020283,ENSBTAG00000003387,ENSBTAG00000020244,ENSBTAG00000002830,ENSBTAG00000015527,ENSBTAG00000025471,ENSBTAG00000020350
GO:0016791	phosphatase activity	molecular_function	0.2195	1	4	177	257	19359	ENSBTAG00000020350,ENSBTAG00000020283,ENSBTAG00000004814,ENSBTAG00000000253
GO:0001941	postsynaptic membrane organization	biological_process	0.21951	1	1	177	26	19359	ENSBTAG00000002564
GO:0031490	chromatin DNA binding	molecular_function	0.21974	1	2	177	99	19359	ENSBTAG00000008634,ENSBTAG00000023417
GO:0060969	negative regulation of gene silencing	biological_process	0.21993	1	1	177	27	19359	ENSBTAG00000012922
GO:0055075	potassium ion homeostasis	biological_process	0.22005	1	1	177	26	19359	ENSBTAG00000020426
GO:0044060	regulation of endocrine process	biological_process	0.22007	1	1	177	27	19359	ENSBTAG00000001221
GO:0035418	protein localization to synapse	biological_process	0.22033	1	1	177	26	19359	ENSBTAG00000002564
GO:0000038	very long-chain fatty acid metabolic process	biological_process	0.22041	1	1	177	26	19359	ENSBTAG00000020551
GO:0045923	positive regulation of fatty acid metabolic process	biological_process	0.22062	1	1	177	27	19359	ENSBTAG00000020551
GO:0031640	killing of cells of other organism	biological_process	0.22073	1	1	177	28	19359	ENSBTAG00000002635
GO:0044364	disruption of cells of other organism	biological_process	0.22073	1	1	177	28	19359	ENSBTAG00000002635
GO:0045332	phospholipid translocation	biological_process	0.22115	1	1	177	26	19359	ENSBTAG00000013667
GO:0007257	activation of JUN kinase activity	biological_process	0.22118	1	1	177	26	19359	ENSBTAG00000001037
GO:0048661	positive regulation of smooth muscle cell proliferation	biological_process	0.22132	1	1	177	27	19359	ENSBTAG00000025471
GO:0031935	regulation of chromatin silencing	biological_process	0.22149	1	1	177	27	19359	ENSBTAG00000012922
GO:1903428	positive regulation of reactive oxygen species biosynthetic process	biological_process	0.22155	1	1	177	27	19359	ENSBTAG00000025471
GO:0043094	cellular metabolic compound salvage	biological_process	0.22164	1	1	177	27	19359	ENSBTAG00000014642
GO:0010803	regulation of tumor necrosis factor-mediated signaling pathway	biological_process	0.22224	1	1	177	27	19359	ENSBTAG00000021097
GO:0034329	cell junction assembly	biological_process	0.22233	1	3	177	171	19359	ENSBTAG00000012724,ENSBTAG00000019903,ENSBTAG00000025471
GO:0098609	cell-cell adhesion	biological_process	0.22285	1	9	177	712	19359	ENSBTAG00000031231,ENSBTAG00000012724,ENSBTAG00000001694,ENSBTAG00000000888,ENSBTAG00000002564,ENSBTAG00000005313,ENSBTAG00000008938,ENSBTAG00000025471,ENSBTAG00000015609
GO:0001655	urogenital system development	biological_process	0.22291	1	4	177	258	19359	ENSBTAG00000020426,ENSBTAG00000005313,ENSBTAG00000006879,ENSBTAG00000001221
GO:0005262	calcium channel activity	molecular_function	0.22301	1	2	177	93	19359	ENSBTAG00000001912,ENSBTAG00000046773
GO:0043303	mast cell degranulation	biological_process	0.22326	1	1	177	27	19359	ENSBTAG00000021378
GO:0007043	cell-cell junction assembly	biological_process	0.2233	1	2	177	94	19359	ENSBTAG00000019903,ENSBTAG00000025471
GO:0001916	positive regulation of T cell mediated cytotoxicity	biological_process	0.22355	1	1	177	28	19359	ENSBTAG00000038619
GO:0009268	response to pH	biological_process	0.22361	1	1	177	27	19359	ENSBTAG00000012181
GO:0042221	response to chemical	biological_process	0.22392	1	35	177	3406	19359	ENSBTAG00000010681,ENSBTAG00000020613,ENSBTAG00000033313,ENSBTAG00000046937,ENSBTAG00000008938,ENSBTAG00000021097,ENSBTAG00000027357,ENSBTAG00000020426,ENSBTAG00000008182,ENSBTAG00000001635,ENSBTAG00000015195,ENSBTAG00000020551,ENSBTAG00000046339,ENSBTAG00000013653,ENSBTAG00000015609,ENSBTAG00000005313,ENSBTAG00000038235,ENSBTAG00000012657,ENSBTAG00000020244,ENSBTAG00000012724,ENSBTAG00000044068,…
GO:0009108	coenzyme biosynthetic process	biological_process	0.22402	1	2	177	95	19359	ENSBTAG00000022058,ENSBTAG00000014642
GO:0051172	negative regulation of nitrogen compound metabolic process	biological_process	0.22411	1	15	177	1299	19359	ENSBTAG00000031231,ENSBTAG00000018270,ENSBTAG00000020244,ENSBTAG00000023417,ENSBTAG00000012724,ENSBTAG00000000332,ENSBTAG00000010681,ENSBTAG00000020426,ENSBTAG00000001221,ENSBTAG00000002830,ENSBTAG00000008938,ENSBTAG00000025471,ENSBTAG00000020327,ENSBTAG00000008520,ENSBTAG00000012922
GO:0002764	immune response-regulating signaling pathway	biological_process	0.22416	1	4	177	259	19359	ENSBTAG00000031231,ENSBTAG00000018270,ENSBTAG00000001694,ENSBTAG00000002635
GO:0008187	poly-pyrimidine tract binding	molecular_function	0.22416	1	1	177	27	19359	ENSBTAG00000002830
GO:0004033	aldo-keto reductase (NADP) activity	molecular_function	0.22418	1	1	177	27	19359	ENSBTAG00000034139
GO:0008238	exopeptidase activity	molecular_function	0.22426	1	2	177	94	19359	ENSBTAG00000007893,ENSBTAG00000007215
GO:0042634	regulation of hair cycle	biological_process	0.22448	1	1	177	27	19359	ENSBTAG00000025471
GO:0048869	cellular developmental process	biological_process	0.22451	1	34	177	3198	19359	ENSBTAG00000017871,ENSBTAG00000002583,ENSBTAG00000008938,ENSBTAG00000010681,ENSBTAG00000012181,ENSBTAG00000000888,ENSBTAG00000001922,ENSBTAG00000046339,ENSBTAG00000013653,ENSBTAG00000015609,ENSBTAG00000005313,ENSBTAG00000000332,ENSBTAG00000001694,ENSBTAG00000006879,ENSBTAG00000020426,ENSBTAG00000001221,ENSBTAG00000037703,ENSBTAG00000002564,ENSBTAG00000002092,ENSBTAG00000025471,ENSBTAG00000012657,…
GO:2000758	positive regulation of peptidyl-lysine acetylation	biological_process	0.22456	1	1	177	27	19359	ENSBTAG00000023417
GO:0018130	heterocycle biosynthetic process	biological_process	0.22467	1	33	177	3127	19359	ENSBTAG00000023417,ENSBTAG00000031231,ENSBTAG00000018270,ENSBTAG00000003947,ENSBTAG00000008520,ENSBTAG00000020327,ENSBTAG00000002678,ENSBTAG00000014642,ENSBTAG00000008634,ENSBTAG00000003776,ENSBTAG00000006862,ENSBTAG00000010206,ENSBTAG00000044068,ENSBTAG00000020244,ENSBTAG00000012724,ENSBTAG00000022058,ENSBTAG00000025471,ENSBTAG00000001221,ENSBTAG00000020426,ENSBTAG00000000332,ENSBTAG00000006305,…
GO:0036297	interstrand cross-link repair	biological_process	0.22479	1	1	177	27	19359	ENSBTAG00000000532
GO:0002183	cytoplasmic translational initiation	biological_process	0.22479	1	1	177	27	19359	ENSBTAG00000014032
GO:0006903	vesicle targeting	biological_process	0.22525	1	1	177	27	19359	ENSBTAG00000001037
GO:0045776	negative regulation of blood pressure	biological_process	0.22529	1	1	177	28	19359	ENSBTAG00000007893
GO:0001818	negative regulation of cytokine production	biological_process	0.22532	1	3	177	175	19359	ENSBTAG00000025471,ENSBTAG00000002635,ENSBTAG00000020551
GO:0050680	negative regulation of epithelial cell proliferation	biological_process	0.22534	1	2	177	96	19359	ENSBTAG00000025471,ENSBTAG00000001221
GO:0001659	temperature homeostasis	biological_process	0.22548	1	1	177	28	19359	ENSBTAG00000025471
GO:0002833	positive regulation of response to biotic stimulus	biological_process	0.22563	1	1	177	27	19359	ENSBTAG00000008259
GO:0044665	MLL1/2 complex	cellular_component	0.22574	1	1	177	27	19359	ENSBTAG00000023417
GO:0071339	MLL1 complex	cellular_component	0.22574	1	1	177	27	19359	ENSBTAG00000023417
GO:0016829	lyase activity	molecular_function	0.22614	1	3	177	175	19359	ENSBTAG00000008259,ENSBTAG00000011274,ENSBTAG00000007365
GO:0009653	anatomical structure morphogenesis	biological_process	0.22631	1	25	177	2279	19359	ENSBTAG00000001922,ENSBTAG00000018773,ENSBTAG00000000888,ENSBTAG00000006287,ENSBTAG00000007900,ENSBTAG00000012657,ENSBTAG00000020244,ENSBTAG00000012724,ENSBTAG00000025471,ENSBTAG00000008938,ENSBTAG00000002583,ENSBTAG00000001221,ENSBTAG00000002564,ENSBTAG00000017871,ENSBTAG00000009471,ENSBTAG00000020426,ENSBTAG00000032089,ENSBTAG00000018270,ENSBTAG00000006879,ENSBTAG00000001694,ENSBTAG00000019903,…
[truncated: 1,843 more rows]
