# Supplementary material for: RNA Sequencing Reveals the Involvement of Serum Exosomal miRNAs in Early Pregnancy in Cattle
Source: Animals (Basel). 2024 Sep 6;14(17):2600. doi: 10.3390/ani14172600 (PMC11394640; doi:10.3390/ani14172600)
Supplement: Supplementary file 1 [file animals-14-02600-s001.zip › S8.xls]

##Databases: KEGG PATHWAY
##Statistical test method: hypergeometric test / Fisher's exact test
##FDR correction method: Benjamini and Hochberg
#Term	Database	ID	Input number	Background number	P-Value	Corrected P-Value	Input	Hyperlink
Thyroid hormone signaling pathway	KEGG PATHWAY	bta04919	14	112	0.00606583869104	0.641095016618	ENSBTAG00000051083|ENSBTAG00000047217|ENSBTAG00000005425|ENSBTAG00000008766|ENSBTAG00000017360|ENSBTAG00000020035|ENSBTAG00000009985|ENSBTAG00000046644|ENSBTAG00000024450|ENSBTAG00000031861|ENSBTAG00000014140|ENSBTAG00000017584|ENSBTAG00000037726|ENSBTAG00000053552	http://www.genome.jp/kegg-bin/show_pathway?bta04919/bta:100298939%09red/bta:789600%09red/bta:100298629%09red/bta:528204%09red/bta:539640%09red/bta:327716%09red/bta:518504%09red/bta:317654%09red/bta:404125%09red/bta:513057%09red/bta:532844%09red/bta:510434%09red/bta:281987%09red
NF-kappa B signaling pathway	KEGG PATHWAY	bta04064	12	90	0.00681018546568	0.641095016618	ENSBTAG00000000753|ENSBTAG00000012223|ENSBTAG00000001321|ENSBTAG00000000016|ENSBTAG00000009948|ENSBTAG00000000130|ENSBTAG00000017584|ENSBTAG00000013475|ENSBTAG00000047632|ENSBTAG00000000436|ENSBTAG00000000563|ENSBTAG00000027204	http://www.genome.jp/kegg-bin/show_pathway?bta04064/bta:506182%09red/bta:508105%09red/bta:534722%09red/bta:510923%09red/bta:281251%09red/bta:524810%09red/bta:504507%09red/bta:280845%09red/bta:100300510%09red/bta:505521%09red/bta:444881%09red/bta:281987%09red
Butanoate metabolism	KEGG PATHWAY	bta00650	6	28	0.0076019171931	0.641095016618	ENSBTAG00000005678|ENSBTAG00000004038|ENSBTAG00000007484|ENSBTAG00000017710|ENSBTAG00000000448|ENSBTAG00000021902	http://www.genome.jp/kegg-bin/show_pathway?bta00650/bta:505842%09red/bta:534090%09red/bta:280969%09red/bta:532724%09red/bta:511222%09red/bta:281748%09red
Terpenoid backbone biosynthesis	KEGG PATHWAY	bta00900	4	20	0.0339376689518	0.979874316657	ENSBTAG00000019696|ENSBTAG00000048308|ENSBTAG00000012059|ENSBTAG00000005183	http://www.genome.jp/kegg-bin/show_pathway?bta00900/bta:509958%09red/bta:505792%09red/bta:785548%09red/bta:539539%09red
Metabolic pathways	KEGG PATHWAY	bta01100	83	1239	0.0450278440867	0.979874316657	ENSBTAG00000000675|ENSBTAG00000012985|ENSBTAG00000004038|ENSBTAG00000014371|ENSBTAG00000021961|ENSBTAG00000000484|ENSBTAG00000018905|ENSBTAG00000009845|ENSBTAG00000020225|ENSBTAG00000002700|ENSBTAG00000007484|ENSBTAG00000005069|ENSBTAG00000017056|ENSBTAG00000017680|ENSBTAG00000004568|ENSBTAG00000001546|ENSBTAG00000012059|ENSBTAG00000000550|ENSBTAG00000009029|ENSBTAG00000009872|ENSBTAG00000000042|…	http://www.genome.jp/kegg-bin/show_pathway?bta01100/bta:531398%09red/bta:535816%09red/bta:507443%09red/bta:100125265%09red/bta:512971%09red/bta:101909343%09red/bta:404164%09red/bta:497020%09red/bta:526937%09red/bta:507016%09red/bta:532231%09red/bta:618055%09red/bta:534051%09red/bta:516241%09red/bta:536132%09red/bta:281643%09red/bta:505218%09red/bta:522006%09red/bta:509326%09red/bta:768038%09red/b…
Axon guidance	KEGG PATHWAY	bta04360	12	124	0.0521125659151	0.979874316657	ENSBTAG00000045902|ENSBTAG00000021420|ENSBTAG00000046644|ENSBTAG00000003446|ENSBTAG00000049946|ENSBTAG00000001173|ENSBTAG00000020600|ENSBTAG00000019076|ENSBTAG00000000815|ENSBTAG00000014966|ENSBTAG00000014270|ENSBTAG00000001941	http://www.genome.jp/kegg-bin/show_pathway?bta04360/bta:535137%09red/bta:512924%09red/bta:407104%09red/bta:785942%09red/bta:539224%09red/bta:100298939%09red/bta:508175%09red/bta:538797%09red/bta:524942%09red/bta:515756%09red/bta:512798%09red
ErbB signaling pathway	KEGG PATHWAY	bta04012	9	85	0.0563772333986	0.979874316657	ENSBTAG00000046644|ENSBTAG00000015205|ENSBTAG00000009496|ENSBTAG00000012667|ENSBTAG00000045548|ENSBTAG00000024450|ENSBTAG00000017584|ENSBTAG00000015817|ENSBTAG00000019076	http://www.genome.jp/kegg-bin/show_pathway?bta04012/bta:539224%09red/bta:100298939%09red/bta:512841%09red/bta:786886%09red/bta:282375%09red/bta:525416%09red/bta:510434%09red/bta:281987%09red/bta:526430%09red
Chronic myeloid leukemia	KEGG PATHWAY	bta05220	8	73	0.0600477855446	0.979874316657	ENSBTAG00000046644|ENSBTAG00000009496|ENSBTAG00000045548|ENSBTAG00000020566|ENSBTAG00000024450|ENSBTAG00000021045|ENSBTAG00000003971|ENSBTAG00000020457	http://www.genome.jp/kegg-bin/show_pathway?bta05220/bta:535369%09red/bta:282089%09red/bta:541184%09red/bta:100298939%09red/bta:512841%09red/bta:789892%09red/bta:510434%09red/bta:282375%09red
MAPK signaling pathway	KEGG PATHWAY	bta04010	21	259	0.060992329758	0.979874316657	ENSBTAG00000035587|ENSBTAG00000046644|ENSBTAG00000002804|ENSBTAG00000001321|ENSBTAG00000006253|ENSBTAG00000045548|ENSBTAG00000025442|ENSBTAG00000020457|ENSBTAG00000052791|ENSBTAG00000007506|ENSBTAG00000020283|ENSBTAG00000024450|ENSBTAG00000020350|ENSBTAG00000017871|ENSBTAG00000004114|ENSBTAG00000021657|ENSBTAG00000046951|ENSBTAG00000009489|ENSBTAG00000017422|ENSBTAG00000000218|ENSBTAG00000015817	http://www.genome.jp/kegg-bin/show_pathway?bta04010/bta:527165%09red/bta:100300257%09red/bta:100298939%09red/bta:533897%09red/bta:281638%09red/bta:521616%09red/bta:517192%09red/bta:539140%09red/bta:512841%09red/bta:785909%09red/bta:786886%09red/bta:281825%09red/bta:282089%09red/bta:528415%09red/bta:507061%09red/bta:100295732%09red/bta:510434%09red/bta:539969%09red/bta:281251%09red/bta:514210%09re…
Inositol phosphate metabolism	KEGG PATHWAY	bta00562	7	62	0.0674593459897	0.979874316657	ENSBTAG00000007320|ENSBTAG00000017584|ENSBTAG00000019465|ENSBTAG00000009845|ENSBTAG00000014138|ENSBTAG00000037726|ENSBTAG00000002559	http://www.genome.jp/kegg-bin/show_pathway?bta00562/bta:508591%09red/bta:286846%09red/bta:533622%09red/bta:534051%09red/bta:513057%09red/bta:281987%09red/bta:518488%09red
Calcium signaling pathway	KEGG PATHWAY	bta04020	16	188	0.0682369612378	0.979874316657	ENSBTAG00000047632|ENSBTAG00000021727|ENSBTAG00000009872|ENSBTAG00000014930|ENSBTAG00000012667|ENSBTAG00000017680|ENSBTAG00000007496|ENSBTAG00000011579|ENSBTAG00000000520|ENSBTAG00000017584|ENSBTAG00000019988|ENSBTAG00000014944|ENSBTAG00000037726|ENSBTAG00000027204|ENSBTAG00000002804|ENSBTAG00000019465	http://www.genome.jp/kegg-bin/show_pathway?bta04020/bta:533103%09red/bta:281684%09red/bta:532029%09red/bta:527165%09red/bta:538783%09red/bta:534051%09red/bta:528416%09red/bta:100300510%09red/bta:525416%09red/bta:524810%09red/bta:533378%09red/bta:527499%09red/bta:613800%09red/bta:513057%09red/bta:281987%09red/bta:536132%09red
Glycolysis / Gluconeogenesis	KEGG PATHWAY	bta00010	7	63	0.0717520079136	0.979874316657	ENSBTAG00000013099|ENSBTAG00000013093|ENSBTAG00000017056|ENSBTAG00000019011|ENSBTAG00000015917|ENSBTAG00000016253|ENSBTAG00000032288	http://www.genome.jp/kegg-bin/show_pathway?bta00010/bta:509566%09red/bta:614107%09red/bta:534402%09red/bta:532231%09red/bta:508879%09red/bta:539579%09red/bta:369023%09red
Glycosphingolipid biosynthesis - ganglio series	KEGG PATHWAY	bta00604	3	16	0.0734590227561	0.979874316657	ENSBTAG00000025669|ENSBTAG00000011601|ENSBTAG00000001770	http://www.genome.jp/kegg-bin/show_pathway?bta00604/bta:404164%09red/bta:768038%09red/bta:497020%09red
Glioma	KEGG PATHWAY	bta05214	7	64	0.0762029610143	0.979874316657	ENSBTAG00000046644|ENSBTAG00000012667|ENSBTAG00000024450|ENSBTAG00000021045|ENSBTAG00000017584|ENSBTAG00000003971|ENSBTAG00000002804	http://www.genome.jp/kegg-bin/show_pathway?bta05214/bta:535369%09red/bta:527165%09red/bta:541184%09red/bta:100298939%09red/bta:525416%09red/bta:510434%09red/bta:281987%09red
Oxytocin signaling pathway	KEGG PATHWAY	bta04921	13	153	0.094043797296	0.979874316657	ENSBTAG00000013492|ENSBTAG00000046644|ENSBTAG00000014930|ENSBTAG00000011434|ENSBTAG00000012667|ENSBTAG00000005464|ENSBTAG00000020035|ENSBTAG00000007506|ENSBTAG00000024450|ENSBTAG00000009489|ENSBTAG00000021657|ENSBTAG00000000218|ENSBTAG00000015817	http://www.genome.jp/kegg-bin/show_pathway?bta04921/bta:539640%09red/bta:100298939%09red/bta:281357%09red/bta:521616%09red/bta:509936%09red/bta:785909%09red/bta:786886%09red/bta:511961%09red/bta:525416%09red/bta:100295732%09red/bta:533378%09red/bta:539969%09red/bta:510434%09red
Other types of O-glycan biosynthesis	KEGG PATHWAY	bta00514	4	30	0.0989194701955	0.979874316657	ENSBTAG00000025669|ENSBTAG00000002704|ENSBTAG00000013322|ENSBTAG00000010805	http://www.genome.jp/kegg-bin/show_pathway?bta00514/bta:617609%09red/bta:768038%09red/bta:506551%09red/bta:537054%09red
Intestinal immune network for IgA production	KEGG PATHWAY	bta04672	6	56	0.103301043807	0.979874316657	ENSBTAG00000047632|ENSBTAG00000020457|ENSBTAG00000000130|ENSBTAG00000018993|ENSBTAG00000019798|ENSBTAG00000027204	http://www.genome.jp/kegg-bin/show_pathway?bta04672/bta:282089%09red/bta:281401%09red/bta:524810%09red/bta:504507%09red/bta:100300510%09red/bta:514031%09red
ECM-receptor interaction	KEGG PATHWAY	bta04512	8	85	0.111924508499	0.979874316657	ENSBTAG00000002885|ENSBTAG00000010179|ENSBTAG00000011154|ENSBTAG00000018993|ENSBTAG00000013755|ENSBTAG00000011193|ENSBTAG00000001599|ENSBTAG00000000575	http://www.genome.jp/kegg-bin/show_pathway?bta04512/bta:540664%09red/bta:282191%09red/bta:507881%09red/bta:280936%09red/bta:282187%09red/bta:514031%09red/bta:529759%09red/bta:282564%09red
beta-Alanine metabolism	KEGG PATHWAY	bta00410	4	32	0.116033036617	0.979874316657	ENSBTAG00000017710|ENSBTAG00000013093|ENSBTAG00000004038|ENSBTAG00000004248	http://www.genome.jp/kegg-bin/show_pathway?bta00410/bta:281748%09red/bta:280969%09red/bta:508879%09red/bta:512341%09red
Dilated cardiomyopathy	KEGG PATHWAY	bta05414	8	86	0.11709169688	0.979874316657	ENSBTAG00000047632|ENSBTAG00000005464|ENSBTAG00000020457|ENSBTAG00000007506|ENSBTAG00000009489|ENSBTAG00000021657|ENSBTAG00000018993|ENSBTAG00000013755	http://www.genome.jp/kegg-bin/show_pathway?bta05414/bta:282089%09red/bta:539969%09red/bta:509936%09red/bta:785909%09red/bta:524810%09red/bta:514031%09red/bta:521616%09red/bta:282564%09red
Focal adhesion	KEGG PATHWAY	bta04510	16	206	0.119460762456	0.979874316657	ENSBTAG00000046644|ENSBTAG00000014930|ENSBTAG00000002885|ENSBTAG00000008057|ENSBTAG00000010179|ENSBTAG00000045548|ENSBTAG00000002804|ENSBTAG00000016915|ENSBTAG00000019076|ENSBTAG00000013755|ENSBTAG00000018993|ENSBTAG00000047567|ENSBTAG00000011193|ENSBTAG00000006253|ENSBTAG00000000575|ENSBTAG00000015817	http://www.genome.jp/kegg-bin/show_pathway?bta04510/bta:100298939%09red/bta:540664%09red/bta:527165%09red/bta:512841%09red/bta:539224%09red/bta:282121%09red/bta:790892%09red/bta:507881%09red/bta:786886%09red/bta:282187%09red/bta:528415%09red/bta:514031%09red/bta:533378%09red/bta:282191%09red/bta:282564%09red/bta:503620%09red
Cytokine-cytokine receptor interaction	KEGG PATHWAY	bta04060	18	238	0.122444129295	0.979874316657	ENSBTAG00000014496|ENSBTAG00000020242|ENSBTAG00000007558|ENSBTAG00000012223|ENSBTAG00000001321|ENSBTAG00000020457|ENSBTAG00000054895|ENSBTAG00000000016|ENSBTAG00000014911|ENSBTAG00000000130|ENSBTAG00000046320|ENSBTAG00000016915|ENSBTAG00000002804|ENSBTAG00000019975|ENSBTAG00000047567|ENSBTAG00000019567|ENSBTAG00000015361|ENSBTAG00000007424	http://www.genome.jp/kegg-bin/show_pathway?bta04060/bta:527165%09red/bta:280840%09red/bta:282089%09red/bta:529792%09red/bta:282121%09red/bta:521554%09red/bta:497021%09red/bta:617967%09red/bta:281251%09red/bta:504507%09red/bta:618294%09red/bta:505521%09red/bta:280836%09red/bta:519716%09red/bta:539548%09red/bta:280845%09red/bta:503620%09red
Prion diseases	KEGG PATHWAY	bta05020	4	33	0.125041839051	0.979874316657	ENSBTAG00000024450|ENSBTAG00000012210|ENSBTAG00000015817|ENSBTAG00000001321	http://www.genome.jp/kegg-bin/show_pathway?bta05020/bta:786886%09red/bta:512045%09red/bta:510434%09red/bta:281251%09red
Valine, leucine and isoleucine degradation	KEGG PATHWAY	bta00280	5	46	0.125480356076	0.979874316657	ENSBTAG00000004038|ENSBTAG00000002863|ENSBTAG00000017710|ENSBTAG00000007484|ENSBTAG00000009172	http://www.genome.jp/kegg-bin/show_pathway?bta00280/bta:522006%09red/bta:281643%09red/bta:511222%09red/bta:281748%09red/bta:280969%09red
Glycosaminoglycan biosynthesis - chondroitin sulfate / dermatan sulfate	KEGG PATHWAY	bta00532	3	21	0.127081894106	0.979874316657	ENSBTAG00000005205|ENSBTAG00000014371|ENSBTAG00000008778	http://www.genome.jp/kegg-bin/show_pathway?bta00532/bta:100616099%09red/bta:514028%09red/bta:523460%09red
Alanine, aspartate and glutamate metabolism	KEGG PATHWAY	bta00250	4	35	0.143900038421	0.979874316657	ENSBTAG00000053874|ENSBTAG00000004038|ENSBTAG00000021902|ENSBTAG00000017616	http://www.genome.jp/kegg-bin/show_pathway?bta00250/bta:614317%09red/bta:280969%09red/bta:532724%09red/bta:784089%09red
PI3K-Akt signaling pathway	KEGG PATHWAY	bta04151	24	346	0.160033279192	0.979874316657	ENSBTAG00000047632|ENSBTAG00000017037|ENSBTAG00000002885|ENSBTAG00000004541|ENSBTAG00000046951|ENSBTAG00000053552|ENSBTAG00000016253|ENSBTAG00000002804|ENSBTAG00000024105|ENSBTAG00000000575|ENSBTAG00000016915|ENSBTAG00000011699|ENSBTAG00000019975|ENSBTAG00000047567|ENSBTAG00000011193|ENSBTAG00000031861|ENSBTAG00000006495|ENSBTAG00000024450|ENSBTAG00000046644|ENSBTAG00000013755|ENSBTAG00000011579|…	http://www.genome.jp/kegg-bin/show_pathway?bta04151/bta:282191%09red/bta:100298939%09red/bta:281202%09red/bta:507390%09red/bta:509080%09red/bta:503620%09red/bta:100300257%09red/bta:540664%09red/bta:527165%09red/bta:524810%09red/bta:281684%09red/bta:369023%09red/bta:282564%09red/bta:512798%09red/bta:521554%09red/bta:528204%09red/bta:282187%09red/bta:514031%09red/bta:510434%09red/bta:507598%09red/b…
Hypertrophic cardiomyopathy (HCM)	KEGG PATHWAY	bta05410	7	79	0.161217512567	0.979874316657	ENSBTAG00000020457|ENSBTAG00000007506|ENSBTAG00000013492|ENSBTAG00000009489|ENSBTAG00000021657|ENSBTAG00000018993|ENSBTAG00000013755	http://www.genome.jp/kegg-bin/show_pathway?bta05410/bta:282089%09red/bta:539969%09red/bta:785909%09red/bta:511961%09red/bta:514031%09red/bta:521616%09red/bta:282564%09red
Insulin signaling pathway	KEGG PATHWAY	bta04910	11	140	0.165435284922	0.979874316657	ENSBTAG00000013492|ENSBTAG00000031861|ENSBTAG00000045548|ENSBTAG00000024450|ENSBTAG00000000253|ENSBTAG00000017056|ENSBTAG00000046644|ENSBTAG00000053552|ENSBTAG00000016253|ENSBTAG00000015817|ENSBTAG00000032288	http://www.genome.jp/kegg-bin/show_pathway?bta04910/bta:614107%09red/bta:100298939%09red/bta:512841%09red/bta:528204%09red/bta:786886%09red/bta:511961%09red/bta:539579%09red/bta:512072%09red/bta:369023%09red/bta:510434%09red
Hedgehog signaling pathway	KEGG PATHWAY	bta04340	5	51	0.166339836352	0.979874316657	ENSBTAG00000051083|ENSBTAG00000013990|ENSBTAG00000000124|ENSBTAG00000047582|ENSBTAG00000025246	http://www.genome.jp/kegg-bin/show_pathway?bta04340/bta:514433%09red/bta:505075%09red/bta:768234%09red/bta:789600%09red/bta:525833%09red
Peroxisome	KEGG PATHWAY	bta04146	7	80	0.168007117599	0.979874316657	ENSBTAG00000004248|ENSBTAG00000013538|ENSBTAG00000006200|ENSBTAG00000005183|ENSBTAG00000018321|ENSBTAG00000019811|ENSBTAG00000025788	http://www.genome.jp/kegg-bin/show_pathway?bta04146/bta:505792%09red/bta:618791%09red/bta:509481%09red/bta:506631%09red/bta:507393%09red/bta:282639%09red/bta:512341%09red
Pancreatic secretion	KEGG PATHWAY	bta04972	8	95	0.169022040509	0.979874316657	ENSBTAG00000005759|ENSBTAG00000013619|ENSBTAG00000005464|ENSBTAG00000011226|ENSBTAG00000002700|ENSBTAG00000000520|ENSBTAG00000014140|ENSBTAG00000008766	http://www.genome.jp/kegg-bin/show_pathway?bta04972/bta:404084%09red/bta:523291%09red/bta:509936%09red/bta:613800%09red/bta:317654%09red/bta:532844%09red/bta:507201%09red/bta:521383%09red
Bladder cancer	KEGG PATHWAY	bta05219	4	38	0.174084035676	0.979874316657	ENSBTAG00000003971|ENSBTAG00000024450|ENSBTAG00000046644|ENSBTAG00000021045	http://www.genome.jp/kegg-bin/show_pathway?bta05219/bta:541184%09red/bta:535369%09red/bta:100298939%09red/bta:510434%09red
Phosphatidylinositol signaling system	KEGG PATHWAY	bta04070	7	81	0.174920191915	0.979874316657	ENSBTAG00000007320|ENSBTAG00000019465|ENSBTAG00000009845|ENSBTAG00000020616|ENSBTAG00000014138|ENSBTAG00000037726|ENSBTAG00000017584	http://www.genome.jp/kegg-bin/show_pathway?bta04070/bta:286846%09red/bta:533622%09red/bta:534051%09red/bta:513389%09red/bta:513057%09red/bta:281987%09red/bta:518488%09red
Propanoate metabolism	KEGG PATHWAY	bta00640	3	25	0.177310417647	0.979874316657	ENSBTAG00000017710|ENSBTAG00000004038|ENSBTAG00000004248	http://www.genome.jp/kegg-bin/show_pathway?bta00640/bta:281748%09red/bta:280969%09red/bta:512341%09red
Maturity onset diabetes of the young	KEGG PATHWAY	bta04950	3	25	0.177310417647	0.979874316657	ENSBTAG00000017056|ENSBTAG00000012104|ENSBTAG00000010277	http://www.genome.jp/kegg-bin/show_pathway?bta04950/bta:539579%09red/bta:503622%09red/bta:531695%09red
Rheumatoid arthritis	KEGG PATHWAY	bta05323	8	97	0.181794319915	0.979874316657	ENSBTAG00000047632|ENSBTAG00000001321|ENSBTAG00000020457|ENSBTAG00000000130|ENSBTAG00000016915|ENSBTAG00000014238|ENSBTAG00000007572|ENSBTAG00000027204	http://www.genome.jp/kegg-bin/show_pathway?bta05323/bta:282405%09red/bta:287017%09red/bta:281251%09red/bta:524810%09red/bta:504507%09red/bta:100300510%09red/bta:282089%09red/bta:503620%09red
Folate biosynthesis	KEGG PATHWAY	bta00790	2	13	0.182482468656	0.979874316657	ENSBTAG00000008994|ENSBTAG00000021961	http://www.genome.jp/kegg-bin/show_pathway?bta00790/bta:505809%09red/bta:533836%09red
Malaria	KEGG PATHWAY	bta05144	5	53	0.183989087888	0.979874316657	ENSBTAG00000011154|ENSBTAG00000020457|ENSBTAG00000000563|ENSBTAG00000027204|ENSBTAG00000001321	http://www.genome.jp/kegg-bin/show_pathway?bta05144/bta:444881%09red/bta:282089%09red/bta:529759%09red/bta:281251%09red/bta:100300510%09red
Non-small cell lung cancer	KEGG PATHWAY	bta05223	5	55	0.20228554989	0.979874316657	ENSBTAG00000003971|ENSBTAG00000024450|ENSBTAG00000046644|ENSBTAG00000021045|ENSBTAG00000017584	http://www.genome.jp/kegg-bin/show_pathway?bta05223/bta:541184%09red/bta:535369%09red/bta:100298939%09red/bta:510434%09red/bta:281987%09red
Inflammatory bowel disease (IBD)	KEGG PATHWAY	bta05321	6	70	0.204300872201	0.979874316657	ENSBTAG00000001321|ENSBTAG00000020457|ENSBTAG00000014199|ENSBTAG00000019567|ENSBTAG00000027204|ENSBTAG00000013279	http://www.genome.jp/kegg-bin/show_pathway?bta05321/bta:282089%09red/bta:100300510%09red/bta:506053%09red/bta:617967%09red/bta:281251%09red/bta:538933%09red
Regulation of actin cytoskeleton	KEGG PATHWAY	bta04810	15	212	0.207095502351	0.979874316657	ENSBTAG00000046644|ENSBTAG00000013755|ENSBTAG00000014930|ENSBTAG00000045548|ENSBTAG00000019044|ENSBTAG00000011579|ENSBTAG00000024450|ENSBTAG00000008766|ENSBTAG00000017871|ENSBTAG00000019076|ENSBTAG00000018374|ENSBTAG00000018993|ENSBTAG00000046951|ENSBTAG00000002804|ENSBTAG00000019524	http://www.genome.jp/kegg-bin/show_pathway?bta04810/bta:504482%09red/bta:100300257%09red/bta:100298939%09red/bta:281684%09red/bta:539224%09red/bta:527165%09red/bta:512841%09red/bta:510434%09red/bta:317654%09red/bta:514031%09red/bta:507837%09red/bta:533378%09red/bta:514056%09red/bta:282564%09red/bta:515159%09red
Melanogenesis	KEGG PATHWAY	bta04916	8	101	0.208526383768	0.979874316657	ENSBTAG00000051083|ENSBTAG00000046644|ENSBTAG00000007897|ENSBTAG00000012667|ENSBTAG00000005464|ENSBTAG00000024450|ENSBTAG00000013990|ENSBTAG00000002107	http://www.genome.jp/kegg-bin/show_pathway?bta04916/bta:509936%09red/bta:789600%09red/bta:505075%09red/bta:100298939%09red/bta:445417%09red/bta:525416%09red/bta:510434%09red/bta:281416%09red
Melanoma	KEGG PATHWAY	bta05218	6	71	0.212591008466	0.979874316657	ENSBTAG00000046644|ENSBTAG00000024450|ENSBTAG00000021045|ENSBTAG00000003971|ENSBTAG00000046951|ENSBTAG00000002804	http://www.genome.jp/kegg-bin/show_pathway?bta05218/bta:535369%09red/bta:527165%09red/bta:541184%09red/bta:100298939%09red/bta:100300257%09red/bta:510434%09red
Fatty acid degradation	KEGG PATHWAY	bta00071	4	42	0.21726572294	0.979874316657	ENSBTAG00000002863|ENSBTAG00000017710|ENSBTAG00000007484|ENSBTAG00000013481	http://www.genome.jp/kegg-bin/show_pathway?bta00071/bta:516085%09red/bta:522006%09red/bta:511222%09red/bta:281748%09red
Vascular smooth muscle contraction	KEGG PATHWAY	bta04270	9	119	0.224450354092	0.979874316657	ENSBTAG00000005759|ENSBTAG00000014930|ENSBTAG00000011434|ENSBTAG00000005464|ENSBTAG00000002700|ENSBTAG00000002985|ENSBTAG00000013481|ENSBTAG00000024450|ENSBTAG00000017871	http://www.genome.jp/kegg-bin/show_pathway?bta04270/bta:281357%09red/bta:516085%09red/bta:509936%09red/bta:407176%09red/bta:533378%09red/bta:515159%09red/bta:507201%09red/bta:510434%09red/bta:521383%09red
Arachidonic acid metabolism	KEGG PATHWAY	bta00590	6	73	0.229507880317	0.979874316657	ENSBTAG00000005759|ENSBTAG00000038549|ENSBTAG00000013481|ENSBTAG00000002700|ENSBTAG00000020225|ENSBTAG00000001727	http://www.genome.jp/kegg-bin/show_pathway?bta00590/bta:617001%09red/bta:516085%09red/bta:507016%09red/bta:509326%09red/bta:507201%09red/bta:521383%09red
VEGF signaling pathway	KEGG PATHWAY	bta04370	5	58	0.230790723916	0.979874316657	ENSBTAG00000024450|ENSBTAG00000024470|ENSBTAG00000009872|ENSBTAG00000017584|ENSBTAG00000046644	http://www.genome.jp/kegg-bin/show_pathway?bta04370/bta:510434%09red/bta:100298939%09red/bta:533103%09red/bta:281987%09red/bta:530059%09red
Collecting duct acid secretion	KEGG PATHWAY	bta04966	3	29	0.23190025493	0.979874316657	ENSBTAG00000014238|ENSBTAG00000007572|ENSBTAG00000001610	http://www.genome.jp/kegg-bin/show_pathway?bta04966/bta:282405%09red/bta:286817%09red/bta:287017%09red
Proteoglycans in cancer	KEGG PATHWAY	bta05205	14	201	0.23290073616	0.979874316657	ENSBTAG00000051083|ENSBTAG00000046644|ENSBTAG00000012667|ENSBTAG00000002107|ENSBTAG00000020457|ENSBTAG00000011154|ENSBTAG00000024450|ENSBTAG00000008766|ENSBTAG00000017584|ENSBTAG00000013755|ENSBTAG00000013990|ENSBTAG00000006253|ENSBTAG00000006071|ENSBTAG00000015817	http://www.genome.jp/kegg-bin/show_pathway?bta05205/bta:282089%09red/bta:789600%09red/bta:505075%09red/bta:529759%09red/bta:100298939%09red/bta:506939%09red/bta:786886%09red/bta:445417%09red/bta:282564%09red/bta:528415%09red/bta:525416%09red/bta:510434%09red/bta:281987%09red/bta:317654%09red
Gastric acid secretion	KEGG PATHWAY	bta04971	6	74	0.238122497467	0.979874316657	ENSBTAG00000014930|ENSBTAG00000012667|ENSBTAG00000005464|ENSBTAG00000011226|ENSBTAG00000008766|ENSBTAG00000014140	http://www.genome.jp/kegg-bin/show_pathway?bta04971/bta:404084%09red/bta:509936%09red/bta:317654%09red/bta:525416%09red/bta:533378%09red/bta:532844%09red
Cell adhesion molecules (CAMs)	KEGG PATHWAY	bta04514	11	154	0.243132312267	0.979874316657	ENSBTAG00000040432|ENSBTAG00000001004|ENSBTAG00000002069|ENSBTAG00000002303|ENSBTAG00000014466|ENSBTAG00000011154|ENSBTAG00000018993|ENSBTAG00000015939|ENSBTAG00000000253|ENSBTAG00000010562|ENSBTAG00000027204	http://www.genome.jp/kegg-bin/show_pathway?bta04514/bta:281196%09red/bta:616926%09red/bta:281051%09red/bta:529759%09red/bta:539919%09red/bta:100300510%09red/bta:514031%09red/bta:404153%09red/bta:512072%09red/bta:515712%09red/bta:533492%09red
Biosynthesis of amino acids	KEGG PATHWAY	bta01230	6	75	0.246833052644	0.979874316657	ENSBTAG00000009172|ENSBTAG00000013099|ENSBTAG00000005835|ENSBTAG00000017056|ENSBTAG00000000042|ENSBTAG00000009029	http://www.genome.jp/kegg-bin/show_pathway?bta01230/bta:509566%09red/bta:539606%09red/bta:507443%09red/bta:504987%09red/bta:539579%09red/bta:281643%09red
Lysosome	KEGG PATHWAY	bta04142	9	123	0.251255065316	0.979874316657	ENSBTAG00000002769|ENSBTAG00000002881|ENSBTAG00000021499|ENSBTAG00000020773|ENSBTAG00000008495|ENSBTAG00000018784|ENSBTAG00000004568|ENSBTAG00000016128|ENSBTAG00000015520	http://www.genome.jp/kegg-bin/show_pathway?bta04142/bta:515809%09red/bta:281433%09red/bta:784163%09red/bta:510967%09red/bta:404187%09red/bta:507677%09red/bta:282470%09red/bta:768040%09red/bta:510539%09red
Measles	KEGG PATHWAY	bta05162	10	140	0.256912875201	0.979874316657	ENSBTAG00000047632|ENSBTAG00000007927|ENSBTAG00000009496|ENSBTAG00000001321|ENSBTAG00000025442|ENSBTAG00000014032|ENSBTAG00000010408|ENSBTAG00000000436|ENSBTAG00000000563|ENSBTAG00000027204	http://www.genome.jp/kegg-bin/show_pathway?bta05162/bta:100300510%09red/bta:533216%09red/bta:281251%09red/bta:281825%09red/bta:281489%09red/bta:508105%09red/bta:444881%09red/bta:524810%09red/bta:506873%09red/bta:282375%09red
Circadian rhythm	KEGG PATHWAY	bta04710	3	31	0.260240689103	0.979874316657	ENSBTAG00000003889|ENSBTAG00000013492|ENSBTAG00000047582	http://www.genome.jp/kegg-bin/show_pathway?bta04710/bta:768234%09red/bta:511961%09red/bta:516318%09red
Staphylococcus aureus infection	KEGG PATHWAY	bta05150	5	61	0.260353542819	0.979874316657	ENSBTAG00000012210|ENSBTAG00000047632|ENSBTAG00000004840|ENSBTAG00000027204|ENSBTAG00000007450	http://www.genome.jp/kegg-bin/show_pathway?bta05150/bta:515440%09red/bta:512045%09red/bta:767827%09red/bta:524810%09red/bta:100300510%09red
Galactose metabolism	KEGG PATHWAY	bta00052	3	32	0.274576858239	0.979874316657	ENSBTAG00000019011|ENSBTAG00000016253|ENSBTAG00000032288	http://www.genome.jp/kegg-bin/show_pathway?bta00052/bta:614107%09red/bta:534402%09red/bta:369023%09red
Fructose and mannose metabolism	KEGG PATHWAY	bta00051	3	32	0.274576858239	0.979874316657	ENSBTAG00000012985|ENSBTAG00000013099|ENSBTAG00000032288	http://www.genome.jp/kegg-bin/show_pathway?bta00051/bta:509566%09red/bta:614107%09red/bta:519181%09red
Fatty acid metabolism	KEGG PATHWAY	bta01212	4	47	0.274638173297	0.979874316657	ENSBTAG00000002863|ENSBTAG00000017710|ENSBTAG00000007484|ENSBTAG00000002413	http://www.genome.jp/kegg-bin/show_pathway?bta01212/bta:522006%09red/bta:511222%09red/bta:281748%09red/bta:508130%09red
Butirosin and neomycin biosynthesis	KEGG PATHWAY	bta00524	1	5	0.274768114711	0.979874316657	ENSBTAG00000032288	http://www.genome.jp/kegg-bin/show_pathway?bta00524/bta:614107%09red
Cardiac muscle contraction	KEGG PATHWAY	bta04260	6	79	0.282510435776	0.979874316657	ENSBTAG00000009489|ENSBTAG00000008766|ENSBTAG00000014140|ENSBTAG00000007506|ENSBTAG00000021657|ENSBTAG00000014130	http://www.genome.jp/kegg-bin/show_pathway?bta04260/bta:539969%09red/bta:785909%09red/bta:317654%09red/bta:614700%09red/bta:532844%09red/bta:521616%09red
Notch signaling pathway	KEGG PATHWAY	bta04330	4	48	0.286420665515	0.979874316657	ENSBTAG00000004046|ENSBTAG00000031476|ENSBTAG00000013197|ENSBTAG00000018002	http://www.genome.jp/kegg-bin/show_pathway?bta04330/bta:518746%09red/bta:528508%09red/bta:282010%09red/bta:524779%09red
Pantothenate and CoA biosynthesis	KEGG PATHWAY	bta00770	2	19	0.299913808909	0.979874316657	ENSBTAG00000002479|ENSBTAG00000009172	http://www.genome.jp/kegg-bin/show_pathway?bta00770/bta:281643%09red/bta:514589%09red
Rap1 signaling pathway	KEGG PATHWAY	bta04015	14	214	0.302728134207	0.979874316657	ENSBTAG00000018225|ENSBTAG00000046644|ENSBTAG00000005464|ENSBTAG00000045548|ENSBTAG00000000942|ENSBTAG00000004541|ENSBTAG00000024450|ENSBTAG00000016915|ENSBTAG00000017584|ENSBTAG00000000815|ENSBTAG00000047567|ENSBTAG00000046951|ENSBTAG00000027204|ENSBTAG00000002804	http://www.genome.jp/kegg-bin/show_pathway?bta04015/bta:507598%09red/bta:100300257%09red/bta:282121%09red/bta:535132%09red/bta:512798%09red/bta:527165%09red/bta:509936%09red/bta:512841%09red/bta:100300510%09red/bta:513625%09red/bta:100298939%09red/bta:510434%09red/bta:281987%09red/bta:503620%09red
N-Glycan biosynthesis	KEGG PATHWAY	bta00510	4	50	0.310182792883	0.979874316657	ENSBTAG00000018905|ENSBTAG00000010601|ENSBTAG00000016956|ENSBTAG00000001546	http://www.genome.jp/kegg-bin/show_pathway?bta00510/bta:527449%09red/bta:540155%09red/bta:526844%09red/bta:101909343%09red
Renal cell carcinoma	KEGG PATHWAY	bta05211	5	66	0.311316523777	0.979874316657	ENSBTAG00000024450|ENSBTAG00000045548|ENSBTAG00000046644|ENSBTAG00000020457|ENSBTAG00000019076	http://www.genome.jp/kegg-bin/show_pathway?bta05211/bta:282089%09red/bta:539224%09red/bta:100298939%09red/bta:512841%09red/bta:510434%09red
Hepatitis B	KEGG PATHWAY	bta05161	10	149	0.316979951946	0.979874316657	ENSBTAG00000019293|ENSBTAG00000046644|ENSBTAG00000009496|ENSBTAG00000020457|ENSBTAG00000024450|ENSBTAG00000021045|ENSBTAG00000003971|ENSBTAG00000010408|ENSBTAG00000000563|ENSBTAG00000015817	http://www.genome.jp/kegg-bin/show_pathway?bta05161/bta:535369%09red/bta:100298939%09red/bta:282089%09red/bta:541184%09red/bta:533216%09red/bta:786886%09red/bta:526233%09red/bta:444881%09red/bta:510434%09red/bta:282375%09red
Protein digestion and absorption	KEGG PATHWAY	bta04974	6	83	0.319225300163	0.979874316657	ENSBTAG00000002885|ENSBTAG00000014140|ENSBTAG00000010345|ENSBTAG00000011193|ENSBTAG00000010179|ENSBTAG00000002430	http://www.genome.jp/kegg-bin/show_pathway?bta04974/bta:282191%09red/bta:507881%09red/bta:282187%09red/bta:513804%09red/bta:532844%09red/bta:504822%09red
Endocytosis	KEGG PATHWAY	bta04144	14	217	0.319652536225	0.979874316657	ENSBTAG00000014237|ENSBTAG00000046644|ENSBTAG00000000411|ENSBTAG00000010532|ENSBTAG00000002069|ENSBTAG00000020457|ENSBTAG00000025442|ENSBTAG00000015779|ENSBTAG00000035587|ENSBTAG00000016915|ENSBTAG00000003237|ENSBTAG00000006014|ENSBTAG00000007981|ENSBTAG00000017771	http://www.genome.jp/kegg-bin/show_pathway?bta04144/bta:282089%09red/bta:281638%09red/bta:515712%09red/bta:100298939%09red/bta:281022%09red/bta:508582%09red/bta:521541%09red/bta:505336%09red/bta:281825%09red/bta:511582%09red/bta:521413%09red/bta:517887%09red/bta:100138545%09red/bta:503620%09red
Type I diabetes mellitus	KEGG PATHWAY	bta04940	4	51	0.322136028125	0.979874316657	ENSBTAG00000002069|ENSBTAG00000001321|ENSBTAG00000027204|ENSBTAG00000000016	http://www.genome.jp/kegg-bin/show_pathway?bta04940/bta:515712%09red/bta:281251%09red/bta:280845%09red/bta:100300510%09red
Salivary secretion	KEGG PATHWAY	bta04970	6	84	0.328519831455	0.979874316657	ENSBTAG00000008766|ENSBTAG00000005464|ENSBTAG00000017680|ENSBTAG00000011226|ENSBTAG00000000520|ENSBTAG00000014140	http://www.genome.jp/kegg-bin/show_pathway?bta04970/bta:404084%09red/bta:509936%09red/bta:613800%09red/bta:536132%09red/bta:532844%09red/bta:317654%09red
FoxO signaling pathway	KEGG PATHWAY	bta04068	9	134	0.329525833489	0.979874316657	ENSBTAG00000014453|ENSBTAG00000046644|ENSBTAG00000024105|ENSBTAG00000013492|ENSBTAG00000020457|ENSBTAG00000047582|ENSBTAG00000024450|ENSBTAG00000019975|ENSBTAG00000016253	http://www.genome.jp/kegg-bin/show_pathway?bta04068/bta:282089%09red/bta:521554%09red/bta:100298939%09red/bta:768234%09red/bta:511961%09red/bta:507390%09red/bta:510434%09red/bta:369023%09red/bta:538238%09red
Primary immunodeficiency	KEGG PATHWAY	bta05340	3	36	0.332456330413	0.979874316657	ENSBTAG00000017580|ENSBTAG00000047632|ENSBTAG00000019975	http://www.genome.jp/kegg-bin/show_pathway?bta05340/bta:521554%09red/bta:524810%09red/bta:539884%09red
Arrhythmogenic right ventricular cardiomyopathy (ARVC)	KEGG PATHWAY	bta05412	5	69	0.342523431763	0.979874316657	ENSBTAG00000018993|ENSBTAG00000013755|ENSBTAG00000009489|ENSBTAG00000007506|ENSBTAG00000021657	http://www.genome.jp/kegg-bin/show_pathway?bta05412/bta:521616%09red/bta:785909%09red/bta:539969%09red/bta:282564%09red/bta:514031%09red
African trypanosomiasis	KEGG PATHWAY	bta05143	3	37	0.346948261591	0.979874316657	ENSBTAG00000047632|ENSBTAG00000000563|ENSBTAG00000001321	http://www.genome.jp/kegg-bin/show_pathway?bta05143/bta:444881%09red/bta:524810%09red/bta:281251%09red
Bile secretion	KEGG PATHWAY	bta04976	5	70	0.352980042517	0.979874316657	ENSBTAG00000005464|ENSBTAG00000014140|ENSBTAG00000013619|ENSBTAG00000011226|ENSBTAG00000008766	http://www.genome.jp/kegg-bin/show_pathway?bta04976/bta:523291%09red/bta:509936%09red/bta:317654%09red/bta:532844%09red/bta:404084%09red
GnRH signaling pathway	KEGG PATHWAY	bta04912	6	87	0.356584977823	0.979874316657	ENSBTAG00000046644|ENSBTAG00000012667|ENSBTAG00000005464|ENSBTAG00000024450|ENSBTAG00000012919|ENSBTAG00000015817	http://www.genome.jp/kegg-bin/show_pathway?bta04912/bta:509936%09red/bta:281915%09red/bta:100298939%09red/bta:786886%09red/bta:525416%09red/bta:510434%09red
Vitamin digestion and absorption	KEGG PATHWAY	bta04977	2	22	0.358173095863	0.979874316657	ENSBTAG00000019770|ENSBTAG00000024162	http://www.genome.jp/kegg-bin/show_pathway?bta04977/bta:537301%09red/bta:617307%09red
Carbon metabolism	KEGG PATHWAY	bta01200	7	104	0.358388128709	0.979874316657	ENSBTAG00000013099|ENSBTAG00000006029|ENSBTAG00000021728|ENSBTAG00000007484|ENSBTAG00000017056|ENSBTAG00000017710|ENSBTAG00000032288	http://www.genome.jp/kegg-bin/show_pathway?bta01200/bta:509566%09red/bta:531398%09red/bta:534599%09red/bta:614107%09red/bta:539579%09red/bta:511222%09red/bta:281748%09red
Adipocytokine signaling pathway	KEGG PATHWAY	bta04920	5	71	0.363450406623	0.979874316657	ENSBTAG00000009050|ENSBTAG00000007897|ENSBTAG00000016253|ENSBTAG00000014911|ENSBTAG00000013492	http://www.genome.jp/kegg-bin/show_pathway?bta04920/bta:280836%09red/bta:511961%09red/bta:369023%09red/bta:281416%09red/bta:407234%09red
Transcriptional misregulation in cancer	KEGG PATHWAY	bta05202	11	173	0.364450502818	0.979874316657	ENSBTAG00000018131|ENSBTAG00000047632|ENSBTAG00000009985|ENSBTAG00000008523|ENSBTAG00000015779|ENSBTAG00000020191|ENSBTAG00000016915|ENSBTAG00000011080|ENSBTAG00000018993|ENSBTAG00000009132|ENSBTAG00000027204	http://www.genome.jp/kegg-bin/show_pathway?bta05202/bta:511037%09red/bta:520800%09red/bta:524933%09red/bta:506967%09red/bta:518504%09red/bta:524810%09red/bta:100300510%09red/bta:514031%09red/bta:505304%09red/bta:100138545%09red/bta:503620%09red
Leishmaniasis	KEGG PATHWAY	bta05140	5	72	0.373926753718	0.979874316657	ENSBTAG00000047632|ENSBTAG00000020457|ENSBTAG00000000563|ENSBTAG00000015817|ENSBTAG00000001321	http://www.genome.jp/kegg-bin/show_pathway?bta05140/bta:786886%09red/bta:444881%09red/bta:524810%09red/bta:281251%09red/bta:282089%09red
Fatty acid elongation	KEGG PATHWAY	bta00062	2	23	0.377221008023	0.979874316657	ENSBTAG00000002863|ENSBTAG00000017710	http://www.genome.jp/kegg-bin/show_pathway?bta00062/bta:522006%09red/bta:281748%09red
Protein export	KEGG PATHWAY	bta03060	2	23	0.377221008023	0.979874316657	ENSBTAG00000009228|ENSBTAG00000000475	http://www.genome.jp/kegg-bin/show_pathway?bta03060/bta:538777%09red/bta:617161%09red
Histidine metabolism	KEGG PATHWAY	bta00340	2	23	0.377221008023	0.979874316657	ENSBTAG00000013093|ENSBTAG00000020404	http://www.genome.jp/kegg-bin/show_pathway?bta00340/bta:535816%09red/bta:508879%09red
Glycosaminoglycan degradation	KEGG PATHWAY	bta00531	2	23	0.377221008023	0.979874316657	ENSBTAG00000004568|ENSBTAG00000000484	http://www.genome.jp/kegg-bin/show_pathway?bta00531/bta:515809%09red/bta:281838%09red
Legionellosis	KEGG PATHWAY	bta05134	4	56	0.382128197436	0.979874316657	ENSBTAG00000013956|ENSBTAG00000025442|ENSBTAG00000000563|ENSBTAG00000001321	http://www.genome.jp/kegg-bin/show_pathway?bta05134/bta:444881%09red/bta:281825%09red/bta:281251%09red/bta:617809%09red
Acute myeloid leukemia	KEGG PATHWAY	bta05221	4	56	0.382128197436	0.979874316657	ENSBTAG00000024450|ENSBTAG00000046644|ENSBTAG00000015779|ENSBTAG00000009496	http://www.genome.jp/kegg-bin/show_pathway?bta05221/bta:510434%09red/bta:100298939%09red/bta:100138545%09red/bta:282375%09red
Neurotrophin signaling pathway	KEGG PATHWAY	bta04722	8	124	0.383014677244	0.979874316657	ENSBTAG00000047543|ENSBTAG00000046644|ENSBTAG00000013197|ENSBTAG00000012667|ENSBTAG00000045548|ENSBTAG00000024450|ENSBTAG00000017584|ENSBTAG00000000218	http://www.genome.jp/kegg-bin/show_pathway?bta04722/bta:282010%09red/bta:100298939%09red/bta:512841%09red/bta:525416%09red/bta:539126%09red/bta:100295732%09red/bta:510434%09red/bta:281987%09red
Antigen processing and presentation	KEGG PATHWAY	bta04612	5	74	0.394867292835	0.979874316657	ENSBTAG00000021395|ENSBTAG00000002069|ENSBTAG00000025442|ENSBTAG00000027204|ENSBTAG00000017580	http://www.genome.jp/kegg-bin/show_pathway?bta04612/bta:515712%09red/bta:281825%09red/bta:100300510%09red/bta:510041%09red/bta:539884%09red
Graft-versus-host disease	KEGG PATHWAY	bta05332	3	41	0.404417251639	0.979874316657	ENSBTAG00000002069|ENSBTAG00000027204|ENSBTAG00000001321	http://www.genome.jp/kegg-bin/show_pathway?bta05332/bta:515712%09red/bta:281251%09red/bta:100300510%09red
Jak-STAT signaling pathway	KEGG PATHWAY	bta04630	10	162	0.407984125395	0.979874316657	ENSBTAG00000020242|ENSBTAG00000007558|ENSBTAG00000009496|ENSBTAG00000054895|ENSBTAG00000014911|ENSBTAG00000000753|ENSBTAG00000019975|ENSBTAG00000019567|ENSBTAG00000015361|ENSBTAG00000007424	http://www.genome.jp/kegg-bin/show_pathway?bta04630/bta:280840%09red/bta:529792%09red/bta:534722%09red/bta:521554%09red/bta:617967%09red/bta:618294%09red/bta:280836%09red/bta:539548%09red/bta:282375%09red
Glyoxylate and dicarboxylate metabolism	KEGG PATHWAY	bta00630	2	25	0.414569644966	0.979874316657	ENSBTAG00000019811|ENSBTAG00000012721	http://www.genome.jp/kegg-bin/show_pathway?bta00630/bta:506001%09red/bta:509481%09red
Carbohydrate digestion and absorption	KEGG PATHWAY	bta04973	3	42	0.418575638579	0.979874316657	ENSBTAG00000014140|ENSBTAG00000016253|ENSBTAG00000032288	http://www.genome.jp/kegg-bin/show_pathway?bta04973/bta:614107%09red/bta:532844%09red/bta:369023%09red
Ras signaling pathway	KEGG PATHWAY	bta04014	14	234	0.418776650394	0.979874316657	ENSBTAG00000005759|ENSBTAG00000046644|ENSBTAG00000006495|ENSBTAG00000002700|ENSBTAG00000002804|ENSBTAG00000024450|ENSBTAG00000016915|ENSBTAG00000019076|ENSBTAG00000000815|ENSBTAG00000047567|ENSBTAG00000046951|ENSBTAG00000027204|ENSBTAG00000015817|ENSBTAG00000017584	http://www.genome.jp/kegg-bin/show_pathway?bta04014/bta:281202%09red/bta:100300257%09red/bta:100298939%09red/bta:512798%09red/bta:527165%09red/bta:539224%09red/bta:282121%09red/bta:786886%09red/bta:100300510%09red/bta:510434%09red/bta:503620%09red/bta:507201%09red/bta:281987%09red/bta:521383%09red
Adrenergic signaling in cardiomyocytes	KEGG PATHWAY	bta04261	9	146	0.418936265362	0.979874316657	ENSBTAG00000039340|ENSBTAG00000012667|ENSBTAG00000005464|ENSBTAG00000007506|ENSBTAG00000000520|ENSBTAG00000014140|ENSBTAG00000009489|ENSBTAG00000021657|ENSBTAG00000008766	http://www.genome.jp/kegg-bin/show_pathway?bta04261/bta:538100%09red/bta:539969%09red/bta:509936%09red/bta:785909%09red/bta:613800%09red/bta:317654%09red/bta:525416%09red/bta:532844%09red/bta:521616%09red
HTLV-I infection	KEGG PATHWAY	bta05166	16	270	0.4222663612	0.979874316657	ENSBTAG00000018131|ENSBTAG00000051083|ENSBTAG00000046644|ENSBTAG00000009496|ENSBTAG00000005464|ENSBTAG00000020457|ENSBTAG00000000016|ENSBTAG00000021045|ENSBTAG00000002804|ENSBTAG00000002069|ENSBTAG00000003971|ENSBTAG00000013990|ENSBTAG00000002107|ENSBTAG00000027204|ENSBTAG00000015817|ENSBTAG00000005578	http://www.genome.jp/kegg-bin/show_pathway?bta05166/bta:506967%09red/bta:535369%09red/bta:100298939%09red/bta:282089%09red/bta:789600%09red/bta:527165%09red/bta:541184%09red/bta:505075%09red/bta:515712%09red/bta:509936%09red/bta:786886%09red/bta:445417%09red/bta:280845%09red/bta:100300510%09red/bta:282375%09red/bta:505619%09red
Pertussis	KEGG PATHWAY	bta05133	5	77	0.426140281768	0.979874316657	ENSBTAG00000004840|ENSBTAG00000000563|ENSBTAG00000012210|ENSBTAG00000007450|ENSBTAG00000001321	http://www.genome.jp/kegg-bin/show_pathway?bta05133/bta:515440%09red/bta:512045%09red/bta:767827%09red/bta:444881%09red/bta:281251%09red
Long-term depression	KEGG PATHWAY	bta04730	4	60	0.429721218287	0.979874316657	ENSBTAG00000024450|ENSBTAG00000017680|ENSBTAG00000046644|ENSBTAG00000017871	http://www.genome.jp/kegg-bin/show_pathway?bta04730/bta:510434%09red/bta:100298939%09red/bta:536132%09red/bta:515159%09red
Glycine, serine and threonine metabolism	KEGG PATHWAY	bta00260	3	43	0.432620516414	0.979874316657	ENSBTAG00000010027|ENSBTAG00000009029|ENSBTAG00000002110	http://www.genome.jp/kegg-bin/show_pathway?bta00260/bta:505218%09red/bta:507443%09red/bta:504453%09red
alpha-Linolenic acid metabolism	KEGG PATHWAY	bta00592	2	26	0.432820354759	0.979874316657	ENSBTAG00000005759|ENSBTAG00000002700	http://www.genome.jp/kegg-bin/show_pathway?bta00592/bta:507201%09red/bta:521383%09red
Pentose phosphate pathway	KEGG PATHWAY	bta00030	2	26	0.432820354759	0.979874316657	ENSBTAG00000019011|ENSBTAG00000013099	http://www.genome.jp/kegg-bin/show_pathway?bta00030/bta:509566%09red/bta:534402%09red
Arginine and proline metabolism	KEGG PATHWAY	bta00330	4	61	0.441480197461	0.979874316657	ENSBTAG00000017680|ENSBTAG00000005835|ENSBTAG00000000042|ENSBTAG00000012721	http://www.genome.jp/kegg-bin/show_pathway?bta00330/bta:504987%09red/bta:506001%09red/bta:539606%09red/bta:536132%09red
cGMP-PKG signaling pathway	KEGG PATHWAY	bta04022	10	167	0.443349224615	0.979874316657	ENSBTAG00000005425|ENSBTAG00000014930|ENSBTAG00000011434|ENSBTAG00000005464|ENSBTAG00000002985|ENSBTAG00000024450|ENSBTAG00000000520|ENSBTAG00000017871|ENSBTAG00000003202|ENSBTAG00000014140	http://www.genome.jp/kegg-bin/show_pathway?bta04022/bta:281357%09red/bta:613800%09red/bta:509936%09red/bta:327716%09red/bta:781956%09red/bta:407176%09red/bta:533378%09red/bta:532844%09red/bta:510434%09red/bta:515159%09red
Taurine and hypotaurine metabolism	KEGG PATHWAY	bta00430	1	10	0.445141676278	0.979874316657	ENSBTAG00000007131	http://www.genome.jp/kegg-bin/show_pathway?bta00430/bta:516241%09red
Fat digestion and absorption	KEGG PATHWAY	bta04975	3	44	0.446538692376	0.979874316657	ENSBTAG00000019770|ENSBTAG00000005759|ENSBTAG00000002700	http://www.genome.jp/kegg-bin/show_pathway?bta04975/bta:537301%09red/bta:507201%09red/bta:521383%09red
Cytosolic DNA-sensing pathway	KEGG PATHWAY	bta04623	4	62	0.453165788083	0.979874316657	ENSBTAG00000010408|ENSBTAG00000013259|ENSBTAG00000020776|ENSBTAG00000001321	http://www.genome.jp/kegg-bin/show_pathway?bta04623/bta:512971%09red/bta:533216%09red/bta:281251%09red/bta:540308%09red
Hippo signaling pathway	KEGG PATHWAY	bta04390	9	151	0.456304086678	0.979874316657	ENSBTAG00000051083|ENSBTAG00000013153|ENSBTAG00000020457|ENSBTAG00000019495|ENSBTAG00000047582|ENSBTAG00000013990|ENSBTAG00000020067|ENSBTAG00000002107|ENSBTAG00000012724	http://www.genome.jp/kegg-bin/show_pathway?bta04390/bta:282089%09red/bta:789600%09red/bta:505075%09red/bta:513466%09red/bta:768234%09red/bta:445417%09red/bta:539545%09red/bta:519937%09red/bta:540479%09red
Vasopressin-regulated water reabsorption	KEGG PATHWAY	bta04962	3	45	0.460317953791	0.979874316657	ENSBTAG00000005464|ENSBTAG00000007523|ENSBTAG00000004887	http://www.genome.jp/kegg-bin/show_pathway?bta04962/bta:508675%09red/bta:509936%09red/bta:511045%09red
Tryptophan metabolism	KEGG PATHWAY	bta00380	3	45	0.460317953791	0.979874316657	ENSBTAG00000006029|ENSBTAG00000021728|ENSBTAG00000017710	http://www.genome.jp/kegg-bin/show_pathway?bta00380/bta:531398%09red/bta:281748%09red/bta:534599%09red
Circadian entrainment	KEGG PATHWAY	bta04713	6	99	0.468892516186	0.979874316657	ENSBTAG00000003889|ENSBTAG00000020520|ENSBTAG00000006495|ENSBTAG00000012667|ENSBTAG00000005464|ENSBTAG00000017680	http://www.genome.jp/kegg-bin/show_pathway?bta04713/bta:509936%09red/bta:507449%09red/bta:281202%09red/bta:516318%09red/bta:525416%09red/bta:536132%09red
Amoebiasis	KEGG PATHWAY	bta05146	7	117	0.469945122545	0.979874316657	ENSBTAG00000047632|ENSBTAG00000001321|ENSBTAG00000020457|ENSBTAG00000002885|ENSBTAG00000019988|ENSBTAG00000011193|ENSBTAG00000010179	http://www.genome.jp/kegg-bin/show_pathway?bta05146/bta:282089%09red/bta:532029%09red/bta:282191%09red/bta:281251%09red/bta:507881%09red/bta:282187%09red/bta:524810%09red
Synthesis and degradation of ketone bodies	KEGG PATHWAY	bta00072	1	11	0.474079180958	0.979874316657	ENSBTAG00000000448	http://www.genome.jp/kegg-bin/show_pathway?bta00072/bta:534090%09red
Salmonella infection	KEGG PATHWAY	bta05132	5	83	0.487547134925	0.979874316657	ENSBTAG00000006253|ENSBTAG00000001321|ENSBTAG00000000563|ENSBTAG00000017037|ENSBTAG00000018374	http://www.genome.jp/kegg-bin/show_pathway?bta05132/bta:504482%09red/bta:509080%09red/bta:444881%09red/bta:281251%09red/bta:528415%09red
Ubiquitin mediated proteolysis	KEGG PATHWAY	bta04120	8	138	0.494180392871	0.979874316657	ENSBTAG00000000753|ENSBTAG00000007515|ENSBTAG00000035958|ENSBTAG00000015779|ENSBTAG00000010152|ENSBTAG00000018999|ENSBTAG00000003543|ENSBTAG00000018996	http://www.genome.jp/kegg-bin/show_pathway?bta04120/bta:532791%09red/bta:534722%09red/bta:505133%09red/bta:530858%09red/bta:616130%09red/bta:784567%09red/bta:100138545%09red/bta:534604%09red
Herpes simplex infection	KEGG PATHWAY	bta05168	11	193	0.498224661258	0.979874316657	ENSBTAG00000003889|ENSBTAG00000012223|ENSBTAG00000001321|ENSBTAG00000002069|ENSBTAG00000000016|ENSBTAG00000015779|ENSBTAG00000015939|ENSBTAG00000013475|ENSBTAG00000010408|ENSBTAG00000000563|ENSBTAG00000012210	http://www.genome.jp/kegg-bin/show_pathway?bta05168/bta:512045%09red/bta:506182%09red/bta:533492%09red/bta:515712%09red/bta:533216%09red/bta:281251%09red/bta:516318%09red/bta:505521%09red/bta:444881%09red/bta:100138545%09red/bta:280845%09red
Fc epsilon RI signaling pathway	KEGG PATHWAY	bta04664	4	66	0.499019254692	0.979874316657	ENSBTAG00000024450|ENSBTAG00000046644|ENSBTAG00000047632|ENSBTAG00000017584	http://www.genome.jp/kegg-bin/show_pathway?bta04664/bta:100298939%09red/bta:510434%09red/bta:524810%09red/bta:281987%09red
Influenza A	KEGG PATHWAY	bta05164	10	175	0.49934450421	0.979874316657	ENSBTAG00000040569|ENSBTAG00000001321|ENSBTAG00000025442|ENSBTAG00000015779|ENSBTAG00000009948|ENSBTAG00000024450|ENSBTAG00000002939|ENSBTAG00000010408|ENSBTAG00000009132|ENSBTAG00000000563	http://www.genome.jp/kegg-bin/show_pathway?bta05164/bta:281374%09red/bta:533216%09red/bta:281251%09red/bta:539974%09red/bta:281825%09red/bta:511037%09red/bta:510923%09red/bta:444881%09red/bta:510434%09red/bta:100138545%09red
Allograft rejection	KEGG PATHWAY	bta05330	3	48	0.500714192752	0.979874316657	ENSBTAG00000002069|ENSBTAG00000047632|ENSBTAG00000027204	http://www.genome.jp/kegg-bin/show_pathway?bta05330/bta:515712%09red/bta:524810%09red/bta:100300510%09red
Mineral absorption	KEGG PATHWAY	bta04978	3	48	0.500714192752	0.979874316657	ENSBTAG00000012284|ENSBTAG00000014140|ENSBTAG00000015520	http://www.genome.jp/kegg-bin/show_pathway?bta04978/bta:282470%09red/bta:505569%09red/bta:532844%09red
Amino sugar and nucleotide sugar metabolism	KEGG PATHWAY	bta00520	3	48	0.500714192752	0.979874316657	ENSBTAG00000012985|ENSBTAG00000019011|ENSBTAG00000032288	http://www.genome.jp/kegg-bin/show_pathway?bta00520/bta:614107%09red/bta:534402%09red/bta:519181%09red
Sphingolipid metabolism	KEGG PATHWAY	bta00600	3	48	0.500714192752	0.979874316657	ENSBTAG00000002130|ENSBTAG00000009872|ENSBTAG00000000099	http://www.genome.jp/kegg-bin/show_pathway?bta00600/bta:507207%09red/bta:539223%09red/bta:533103%09red
Starch and sucrose metabolism	KEGG PATHWAY	bta00500	3	48	0.500714192752	0.979874316657	ENSBTAG00000019011|ENSBTAG00000016253|ENSBTAG00000032288	http://www.genome.jp/kegg-bin/show_pathway?bta00500/bta:614107%09red/bta:534402%09red/bta:369023%09red
Signaling pathways regulating pluripotency of stem cells	KEGG PATHWAY	bta04550	8	139	0.501955099185	0.979874316657	ENSBTAG00000051083|ENSBTAG00000046644|ENSBTAG00000003107|ENSBTAG00000024450|ENSBTAG00000011539|ENSBTAG00000013990|ENSBTAG00000002107|ENSBTAG00000007424	http://www.genome.jp/kegg-bin/show_pathway?bta04550/bta:789600%09red/bta:505075%09red/bta:100298939%09red/bta:445417%09red/bta:520759%09red/bta:510434%09red/bta:280840%09red/bta:505147%09red
Thyroid cancer	KEGG PATHWAY	bta05216	2	30	0.502560507887	0.979874316657	ENSBTAG00000024450|ENSBTAG00000046644	http://www.genome.jp/kegg-bin/show_pathway?bta05216/bta:510434%09red/bta:100298939%09red
RNA polymerase	KEGG PATHWAY	bta03020	2	30	0.502560507887	0.979874316657	ENSBTAG00000013259|ENSBTAG00000020776	http://www.genome.jp/kegg-bin/show_pathway?bta03020/bta:512971%09red/bta:540308%09red
Citrate cycle (TCA cycle)	KEGG PATHWAY	bta00020	2	30	0.502560507887	0.979874316657	ENSBTAG00000006029|ENSBTAG00000021728	http://www.genome.jp/kegg-bin/show_pathway?bta00020/bta:531398%09red/bta:534599%09red
Fc gamma R-mediated phagocytosis	KEGG PATHWAY	bta04666	5	86	0.517374249523	0.979874316657	ENSBTAG00000047632|ENSBTAG00000045548|ENSBTAG00000009872|ENSBTAG00000017584|ENSBTAG00000018374	http://www.genome.jp/kegg-bin/show_pathway?bta04666/bta:504482%09red/bta:524810%09red/bta:512841%09red/bta:533103%09red/bta:281987%09red
Adherens junction	KEGG PATHWAY	bta04520	4	68	0.521316089353	0.979874316657	ENSBTAG00000000253|ENSBTAG00000015939|ENSBTAG00000019044|ENSBTAG00000018374	http://www.genome.jp/kegg-bin/show_pathway?bta04520/bta:504482%09red/bta:507837%09red/bta:512072%09red/bta:533492%09red
Viral myocarditis	KEGG PATHWAY	bta05416	4	68	0.521316089353	0.979874316657	ENSBTAG00000002069|ENSBTAG00000047632|ENSBTAG00000027204|ENSBTAG00000012881	http://www.genome.jp/kegg-bin/show_pathway?bta05416/bta:515712%09red/bta:524810%09red/bta:444858%09red/bta:100300510%09red
Prostate cancer	KEGG PATHWAY	bta05215	5	87	0.527154058547	0.979874316657	ENSBTAG00000003971|ENSBTAG00000024450|ENSBTAG00000046644|ENSBTAG00000021045|ENSBTAG00000002804	http://www.genome.jp/kegg-bin/show_pathway?bta05215/bta:541184%09red/bta:535369%09red/bta:100298939%09red/bta:510434%09red/bta:527165%09red
Fatty acid biosynthesis	KEGG PATHWAY	bta00061	1	13	0.527508399849	0.979874316657	ENSBTAG00000002413	http://www.genome.jp/kegg-bin/show_pathway?bta00061/bta:508130%09red
AMPK signaling pathway	KEGG PATHWAY	bta04152	7	124	0.528229889989	0.979874316657	ENSBTAG00000009050|ENSBTAG00000031861|ENSBTAG00000004248|ENSBTAG00000014911|ENSBTAG00000013492|ENSBTAG00000053552|ENSBTAG00000016253	http://www.genome.jp/kegg-bin/show_pathway?bta04152/bta:528204%09red/bta:511961%09red/bta:407234%09red/bta:280836%09red/bta:369023%09red/bta:512341%09red
Non-alcoholic fatty liver disease (NAFLD)	KEGG PATHWAY	bta04932	9	161	0.52952126462	0.979874316657	ENSBTAG00000009050|ENSBTAG00000024105|ENSBTAG00000013492|ENSBTAG00000020457|ENSBTAG00000001321|ENSBTAG00000014911|ENSBTAG00000017056|ENSBTAG00000014130|ENSBTAG00000004114	http://www.genome.jp/kegg-bin/show_pathway?bta04932/bta:282089%09red/bta:281251%09red/bta:511961%09red/bta:507390%09red/bta:407234%09red/bta:280836%09red/bta:614700%09red/bta:539579%09red/bta:514210%09red
Endometrial cancer	KEGG PATHWAY	bta05213	3	51	0.539508155181	0.979874316657	ENSBTAG00000024450|ENSBTAG00000046644|ENSBTAG00000015817	http://www.genome.jp/kegg-bin/show_pathway?bta05213/bta:786886%09red/bta:510434%09red/bta:100298939%09red
Pathways in cancer	KEGG PATHWAY	bta05200	18	329	0.543095239896	0.979874316657	ENSBTAG00000051083|ENSBTAG00000046644|ENSBTAG00000009496|ENSBTAG00000024450|ENSBTAG00000045548|ENSBTAG00000020566|ENSBTAG00000015779|ENSBTAG00000003971|ENSBTAG00000021045|ENSBTAG00000017584|ENSBTAG00000047567|ENSBTAG00000013475|ENSBTAG00000046951|ENSBTAG00000013990|ENSBTAG00000011193|ENSBTAG00000002107|ENSBTAG00000020457|ENSBTAG00000002804	http://www.genome.jp/kegg-bin/show_pathway?bta05200/bta:535369%09red/bta:506182%09red/bta:282089%09red/bta:789600%09red/bta:527165%09red/bta:541184%09red/bta:505075%09red/bta:282191%09red/bta:282121%09red/bta:512841%09red/bta:100300257%09red/bta:789892%09red/bta:445417%09red/bta:282375%09red/bta:100298939%09red/bta:510434%09red/bta:100138545%09red/bta:281987%09red
Gap junction	KEGG PATHWAY	bta04540	5	89	0.546444611163	0.979874316657	ENSBTAG00000005464|ENSBTAG00000046644|ENSBTAG00000000218|ENSBTAG00000002804|ENSBTAG00000024450	http://www.genome.jp/kegg-bin/show_pathway?bta04540/bta:100298939%09red/bta:100295732%09red/bta:510434%09red/bta:509936%09red/bta:527165%09red
T cell receptor signaling pathway	KEGG PATHWAY	bta04660	6	108	0.549538076902	0.979874316657	ENSBTAG00000046644|ENSBTAG00000015205|ENSBTAG00000024450|ENSBTAG00000017584|ENSBTAG00000027204|ENSBTAG00000019076	http://www.genome.jp/kegg-bin/show_pathway?bta04660/bta:539224%09red/bta:100298939%09red/bta:100300510%09red/bta:510434%09red/bta:281987%09red/bta:526430%09red
NOD-like receptor signaling pathway	KEGG PATHWAY	bta04621	3	52	0.552048854819	0.979874316657	ENSBTAG00000000436|ENSBTAG00000024772|ENSBTAG00000001321	http://www.genome.jp/kegg-bin/show_pathway?bta04621/bta:615869%09red/bta:281251%09red/bta:508105%09red
Sulfur metabolism	KEGG PATHWAY	bta00920	1	14	0.552153109219	0.979874316657	ENSBTAG00000004379	http://www.genome.jp/kegg-bin/show_pathway?bta00920/bta:509150%09red
Cell cycle	KEGG PATHWAY	bta04110	7	127	0.55245304653	0.979874316657	ENSBTAG00000014453|ENSBTAG00000020457|ENSBTAG00000031439|ENSBTAG00000021045|ENSBTAG00000003971|ENSBTAG00000012063|ENSBTAG00000031184	http://www.genome.jp/kegg-bin/show_pathway?bta04110/bta:535369%09red/bta:282089%09red/bta:510972%09red/bta:541184%09red/bta:614777%09red/bta:525428%09red/bta:538238%09red
B cell receptor signaling pathway	KEGG PATHWAY	bta04662	4	71	0.553842005067	0.979874316657	ENSBTAG00000024450|ENSBTAG00000011409|ENSBTAG00000047632|ENSBTAG00000046644	http://www.genome.jp/kegg-bin/show_pathway?bta04662/bta:100298939%09red/bta:510434%09red/bta:524810%09red/bta:783725%09red
TNF signaling pathway	KEGG PATHWAY	bta04668	6	110	0.566713724501	0.991365732024	ENSBTAG00000012919|ENSBTAG00000001321|ENSBTAG00000000016|ENSBTAG00000013475|ENSBTAG00000000436|ENSBTAG00000007424	http://www.genome.jp/kegg-bin/show_pathway?bta04668/bta:506182%09red/bta:281915%09red/bta:281251%09red/bta:508105%09red/bta:280840%09red/bta:280845%09red
Glycosaminoglycan biosynthesis - keratan sulfate	KEGG PATHWAY	bta00533	1	15	0.575513282083	0.991365732024	ENSBTAG00000022238	http://www.genome.jp/kegg-bin/show_pathway?bta00533/bta:618055%09red
Lysine degradation	KEGG PATHWAY	bta00310	3	54	0.576510040586	0.991365732024	ENSBTAG00000006029|ENSBTAG00000021728|ENSBTAG00000017710	http://www.genome.jp/kegg-bin/show_pathway?bta00310/bta:531398%09red/bta:281748%09red/bta:534599%09red
Linoleic acid metabolism	KEGG PATHWAY	bta00591	2	35	0.58154227986	0.991365732024	ENSBTAG00000005759|ENSBTAG00000002700	http://www.genome.jp/kegg-bin/show_pathway?bta00591/bta:507201%09red/bta:521383%09red
Cholinergic synapse	KEGG PATHWAY	bta04725	6	112	0.583566858825	0.991365732024	ENSBTAG00000046644|ENSBTAG00000012667|ENSBTAG00000005464|ENSBTAG00000017198|ENSBTAG00000011579|ENSBTAG00000006495	http://www.genome.jp/kegg-bin/show_pathway?bta04725/bta:509936%09red/bta:100298939%09red/bta:281202%09red/bta:537251%09red/bta:525416%09red/bta:281684%09red
Morphine addiction	KEGG PATHWAY	bta05032	5	93	0.583847802655	0.991365732024	ENSBTAG00000005464|ENSBTAG00000015909|ENSBTAG00000006495|ENSBTAG00000007981|ENSBTAG00000035587	http://www.genome.jp/kegg-bin/show_pathway?bta05032/bta:281202%09red/bta:506787%09red/bta:509936%09red/bta:521413%09red/bta:281638%09red
Hematopoietic cell lineage	KEGG PATHWAY	bta04640	5	94	0.592934617294	0.995547270999	ENSBTAG00000010562|ENSBTAG00000001321|ENSBTAG00000007558|ENSBTAG00000047632|ENSBTAG00000019975	http://www.genome.jp/kegg-bin/show_pathway?bta04640/bta:521554%09red/bta:281051%09red/bta:618294%09red/bta:281251%09red/bta:524810%09red
Complement and coagulation cascades	KEGG PATHWAY	bta04610	4	75	0.595300697335	0.995547270999	ENSBTAG00000004840|ENSBTAG00000012210|ENSBTAG00000007450|ENSBTAG00000004362	http://www.genome.jp/kegg-bin/show_pathway?bta04610/bta:515440%09red/bta:512045%09red/bta:767827%09red/bta:540261%09red
Basal cell carcinoma	KEGG PATHWAY	bta05217	3	56	0.600115215336	0.995547270999	ENSBTAG00000051083|ENSBTAG00000013990|ENSBTAG00000002107	http://www.genome.jp/kegg-bin/show_pathway?bta05217/bta:505075%09red/bta:445417%09red/bta:789600%09red
Asthma	KEGG PATHWAY	bta05310	2	37	0.610441852059	0.995547270999	ENSBTAG00000047632|ENSBTAG00000027204	http://www.genome.jp/kegg-bin/show_pathway?bta05310/bta:524810%09red/bta:100300510%09red
RIG-I-like receptor signaling pathway	KEGG PATHWAY	bta04622	4	77	0.615146923934	0.995547270999	ENSBTAG00000013475|ENSBTAG00000010408|ENSBTAG00000040569|ENSBTAG00000009948	http://www.genome.jp/kegg-bin/show_pathway?bta04622/bta:533216%09red/bta:539974%09red/bta:506182%09red/bta:510923%09red
Pyruvate metabolism	KEGG PATHWAY	bta00620	2	38	0.624309935768	0.995547270999	ENSBTAG00000039686|ENSBTAG00000017056	http://www.genome.jp/kegg-bin/show_pathway?bta00620/bta:525155%09red/bta:539579%09red
Purine metabolism	KEGG PATHWAY	bta00230	9	176	0.631751963898	0.995547270999	ENSBTAG00000013259|ENSBTAG00000011434|ENSBTAG00000005464|ENSBTAG00000015909|ENSBTAG00000020776|ENSBTAG00000017056|ENSBTAG00000019011|ENSBTAG00000013819|ENSBTAG00000017616	http://www.genome.jp/kegg-bin/show_pathway?bta00230/bta:509936%09red/bta:540308%09red/bta:281357%09red/bta:512971%09red/bta:784089%09red/bta:534402%09red/bta:506787%09red/bta:539579%09red/bta:518364%09red
One carbon pool by folate	KEGG PATHWAY	bta00670	1	18	0.638538406516	0.995547270999	ENSBTAG00000020404	http://www.genome.jp/kegg-bin/show_pathway?bta00670/bta:535816%09red
cAMP signaling pathway	KEGG PATHWAY	bta04024	10	199	0.654504685411	0.995547270999	ENSBTAG00000020725|ENSBTAG00000008766|ENSBTAG00000012667|ENSBTAG00000005464|ENSBTAG00000011579|ENSBTAG00000024450|ENSBTAG00000000520|ENSBTAG00000014140|ENSBTAG00000012328|ENSBTAG00000015050	http://www.genome.jp/kegg-bin/show_pathway?bta04024/bta:281192%09red/bta:785689%09red/bta:509936%09red/bta:281701%09red/bta:613800%09red/bta:317654%09red/bta:525416%09red/bta:510434%09red/bta:532844%09red/bta:281684%09red
Autoimmune thyroid disease	KEGG PATHWAY	bta05320	3	61	0.655231917477	0.995547270999	ENSBTAG00000002069|ENSBTAG00000047632|ENSBTAG00000027204	http://www.genome.jp/kegg-bin/show_pathway?bta05320/bta:515712%09red/bta:524810%09red/bta:100300510%09red
mTOR signaling pathway	KEGG PATHWAY	bta04150	3	61	0.655231917477	0.995547270999	ENSBTAG00000009368|ENSBTAG00000031861|ENSBTAG00000053552	http://www.genome.jp/kegg-bin/show_pathway?bta04150/bta:617367%09red/bta:528204%09red
2-Oxocarboxylic acid metabolism	KEGG PATHWAY	bta01210	1	19	0.657395561641	0.995547270999	ENSBTAG00000009172	http://www.genome.jp/kegg-bin/show_pathway?bta01210/bta:281643%09red
Phagosome	KEGG PATHWAY	bta04145	8	161	0.660050363983	0.995547270999	ENSBTAG00000047632|ENSBTAG00000000411|ENSBTAG00000002069|ENSBTAG00000017680|ENSBTAG00000013755|ENSBTAG00000015739|ENSBTAG00000014238|ENSBTAG00000007572	http://www.genome.jp/kegg-bin/show_pathway?bta04145/bta:529049%09red/bta:282405%09red/bta:287017%09red/bta:515712%09red/bta:524810%09red/bta:536132%09red/bta:511582%09red/bta:282564%09red
HIF-1 signaling pathway	KEGG PATHWAY	bta04066	5	102	0.661453037797	0.995547270999	ENSBTAG00000012667|ENSBTAG00000024450|ENSBTAG00000016915|ENSBTAG00000017584|ENSBTAG00000032288	http://www.genome.jp/kegg-bin/show_pathway?bta04066/bta:614107%09red/bta:510434%09red/bta:525416%09red/bta:281987%09red/bta:503620%09red
Taste transduction	KEGG PATHWAY	bta04742	2	42	0.675951868036	0.995547270999	ENSBTAG00000005464|ENSBTAG00000027320	http://www.genome.jp/kegg-bin/show_pathway?bta04742/bta:509936%09red/bta:539528%09red
Insulin secretion	KEGG PATHWAY	bta04911	4	84	0.679655855779	0.995547270999	ENSBTAG00000012667|ENSBTAG00000005464|ENSBTAG00000014140|ENSBTAG00000002985	http://www.genome.jp/kegg-bin/show_pathway?bta04911/bta:509936%09red/bta:525416%09red/bta:407176%09red/bta:532844%09red
Inflammatory mediator regulation of TRP channels	KEGG PATHWAY	bta04750	5	105	0.685125457612	0.995547270999	ENSBTAG00000012667|ENSBTAG00000005464|ENSBTAG00000013481|ENSBTAG00000017584|ENSBTAG00000001321	http://www.genome.jp/kegg-bin/show_pathway?bta04750/bta:516085%09red/bta:509936%09red/bta:281251%09red/bta:525416%09red/bta:281987%09red
Platelet activation	KEGG PATHWAY	bta04611	6	126	0.691163097794	0.995547270999	ENSBTAG00000014930|ENSBTAG00000002885|ENSBTAG00000005464|ENSBTAG00000020225|ENSBTAG00000014944|ENSBTAG00000010179	http://www.genome.jp/kegg-bin/show_pathway?bta04611/bta:509936%09red/bta:507881%09red/bta:282187%09red/bta:533378%09red/bta:538783%09red/bta:509326%09red
Phenylalanine metabolism	KEGG PATHWAY	bta00360	1	21	0.692211882801	0.995547270999	ENSBTAG00000013093	http://www.genome.jp/kegg-bin/show_pathway?bta00360/bta:508879%09red
Steroid biosynthesis	KEGG PATHWAY	bta00100	1	21	0.692211882801	0.995547270999	ENSBTAG00000005069	http://www.genome.jp/kegg-bin/show_pathway?bta00100/bta:282384%09red
Toll-like receptor signaling pathway	KEGG PATHWAY	bta04620	5	106	0.692762608133	0.995547270999	ENSBTAG00000013475|ENSBTAG00000010408|ENSBTAG00000001321|ENSBTAG00000000563|ENSBTAG00000024450	http://www.genome.jp/kegg-bin/show_pathway?bta04620/bta:444881%09red/bta:533216%09red/bta:510434%09red/bta:506182%09red/bta:281251%09red
Synaptic vesicle cycle	KEGG PATHWAY	bta04721	3	65	0.695235909752	0.995547270999	ENSBTAG00000050808|ENSBTAG00000014238|ENSBTAG00000007572	http://www.genome.jp/kegg-bin/show_pathway?bta04721/bta:282405%09red/bta:768228%09red/bta:287017%09red
Endocrine and other factor-regulated calcium reabsorption	KEGG PATHWAY	bta04961	2	44	0.699527507227	0.995547270999	ENSBTAG00000005464|ENSBTAG00000014140	http://www.genome.jp/kegg-bin/show_pathway?bta04961/bta:509936%09red/bta:532844%09red
Ether lipid metabolism	KEGG PATHWAY	bta00565	2	44	0.699527507227	0.995547270999	ENSBTAG00000005759|ENSBTAG00000002700	http://www.genome.jp/kegg-bin/show_pathway?bta00565/bta:507201%09red/bta:521383%09red
Chemokine signaling pathway	KEGG PATHWAY	bta04062	9	188	0.704124677016	0.995547270999	ENSBTAG00000014496|ENSBTAG00000046320|ENSBTAG00000006495|ENSBTAG00000005464|ENSBTAG00000045548|ENSBTAG00000009938|ENSBTAG00000035587|ENSBTAG00000046644|ENSBTAG00000007981	http://www.genome.jp/kegg-bin/show_pathway?bta04062/bta:100298939%09red/bta:281638%09red/bta:497021%09red/bta:509936%09red/bta:512841%09red/bta:281202%09red/bta:521413%09red/bta:519716%09red/bta:319096%09red
Long-term potentiation	KEGG PATHWAY	bta04720	3	66	0.70466919434	0.995547270999	ENSBTAG00000012667|ENSBTAG00000024450|ENSBTAG00000046644	http://www.genome.jp/kegg-bin/show_pathway?bta04720/bta:510434%09red/bta:100298939%09red/bta:525416%09red
Pancreatic cancer	KEGG PATHWAY	bta05212	3	66	0.70466919434	0.995547270999	ENSBTAG00000003971|ENSBTAG00000020457|ENSBTAG00000021045	http://www.genome.jp/kegg-bin/show_pathway?bta05212/bta:541184%09red/bta:535369%09red/bta:282089%09red
Small cell lung cancer	KEGG PATHWAY	bta05222	4	87	0.704871754072	0.995547270999	ENSBTAG00000013475|ENSBTAG00000003971|ENSBTAG00000011193|ENSBTAG00000021045	http://www.genome.jp/kegg-bin/show_pathway?bta05222/bta:541184%09red/bta:535369%09red/bta:506182%09red/bta:282191%09red
Ascorbate and aldarate metabolism	KEGG PATHWAY	bta00053	1	22	0.708270809486	0.995547270999	ENSBTAG00000002559	http://www.genome.jp/kegg-bin/show_pathway?bta00053/bta:508591%09red
Proximal tubule bicarbonate reclamation	KEGG PATHWAY	bta04964	1	22	0.708270809486	0.995547270999	ENSBTAG00000014140	http://www.genome.jp/kegg-bin/show_pathway?bta04964/bta:532844%09red
Aminoacyl-tRNA biosynthesis	KEGG PATHWAY	bta00970	3	68	0.722862048213	0.995547270999	ENSBTAG00000018072|ENSBTAG00000011471|ENSBTAG00000013722	http://www.genome.jp/kegg-bin/show_pathway?bta00970/bta:786099%09red/bta:505390%09red/bta:506598%09red
Tight junction	KEGG PATHWAY	bta04530	6	132	0.731173949083	0.995547270999	ENSBTAG00000040432|ENSBTAG00000046644|ENSBTAG00000012101|ENSBTAG00000010402|ENSBTAG00000006071|ENSBTAG00000020067	http://www.genome.jp/kegg-bin/show_pathway?bta04530/bta:404153%09red/bta:100337373%09red/bta:100298939%09red/bta:506939%09red/bta:539545%09red/bta:404108%09red
Epstein-Barr virus infection	KEGG PATHWAY	bta05169	9	193	0.731432331687	0.995547270999	ENSBTAG00000013259|ENSBTAG00000010692|ENSBTAG00000002069|ENSBTAG00000025442|ENSBTAG00000020776|ENSBTAG00000017584|ENSBTAG00000013475|ENSBTAG00000047632|ENSBTAG00000000436	http://www.genome.jp/kegg-bin/show_pathway?bta05169/bta:506182%09red/bta:540308%09red/bta:512971%09red/bta:515712%09red/bta:404098%09red/bta:281825%09red/bta:508105%09red/bta:524810%09red/bta:281987%09red
Glycerophospholipid metabolism	KEGG PATHWAY	bta00564	4	91	0.736206475055	0.995547270999	ENSBTAG00000020616|ENSBTAG00000005759|ENSBTAG00000002700|ENSBTAG00000000675	http://www.genome.jp/kegg-bin/show_pathway?bta00564/bta:513389%09red/bta:535126%09red/bta:507201%09red/bta:521383%09red
Type II diabetes mellitus	KEGG PATHWAY	bta04930	2	48	0.742401168248	0.995547270999	ENSBTAG00000017056|ENSBTAG00000032288	http://www.genome.jp/kegg-bin/show_pathway?bta04930/bta:614107%09red/bta:539579%09red
Thyroid hormone synthesis	KEGG PATHWAY	bta04918	3	71	0.748493597752	0.995547270999	ENSBTAG00000005464|ENSBTAG00000014140|ENSBTAG00000007115	http://www.genome.jp/kegg-bin/show_pathway?bta04918/bta:506406%09red/bta:509936%09red/bta:532844%09red
p53 signaling pathway	KEGG PATHWAY	bta04115	3	71	0.748493597752	0.995547270999	ENSBTAG00000002019|ENSBTAG00000007111|ENSBTAG00000031252	http://www.genome.jp/kegg-bin/show_pathway?bta04115/bta:534323%09red/bta:100335281%09red/bta:504235%09red
Chagas disease (American trypanosomiasis)	KEGG PATHWAY	bta05142	5	114	0.749248138354	0.995547270999	ENSBTAG00000020457|ENSBTAG00000001321|ENSBTAG00000000563|ENSBTAG00000027204|ENSBTAG00000019988	http://www.genome.jp/kegg-bin/show_pathway?bta05142/bta:532029%09red/bta:444881%09red/bta:281251%09red/bta:100300510%09red/bta:282089%09red
mRNA surveillance pathway	KEGG PATHWAY	bta03015	4	93	0.750903017374	0.995547270999	ENSBTAG00000009969|ENSBTAG00000004406|ENSBTAG00000006250|ENSBTAG00000012101	http://www.genome.jp/kegg-bin/show_pathway?bta03015/bta:531673%09red/bta:504506%09red/bta:505542%09red/bta:100337373%09red
Glycosylphosphatidylinositol(GPI)-anchor biosynthesis	KEGG PATHWAY	bta00563	1	26	0.76455864799	0.995547270999	ENSBTAG00000016594	http://www.genome.jp/kegg-bin/show_pathway?bta00563/bta:508048%09red
Wnt signaling pathway	KEGG PATHWAY	bta04310	6	138	0.767379106904	0.995547270999	ENSBTAG00000051083|ENSBTAG00000012667|ENSBTAG00000018112|ENSBTAG00000047582|ENSBTAG00000013990|ENSBTAG00000002107	http://www.genome.jp/kegg-bin/show_pathway?bta04310/bta:789600%09red/bta:100849399%09red/bta:505075%09red/bta:768234%09red/bta:445417%09red/bta:525416%09red
RNA transport	KEGG PATHWAY	bta03013	7	160	0.77321309859	0.995547270999	ENSBTAG00000009969|ENSBTAG00000003665|ENSBTAG00000005969|ENSBTAG00000014032|ENSBTAG00000005462|ENSBTAG00000012881|ENSBTAG00000006250	http://www.genome.jp/kegg-bin/show_pathway?bta03013/bta:531673%09red/bta:618127%09red/bta:504506%09red/bta:444858%09red/bta:100125264%09red/bta:506873%09red/bta:520094%09red
Homologous recombination	KEGG PATHWAY	bta03440	1	27	0.776845251443	0.995547270999	ENSBTAG00000053372	http://www.genome.jp/kegg-bin/show_pathway?bta03440/bta:537418%09red
Bacterial invasion of epithelial cells	KEGG PATHWAY	bta05100	3	75	0.779671917038	0.995547270999	ENSBTAG00000006071|ENSBTAG00000045548|ENSBTAG00000018374	http://www.genome.jp/kegg-bin/show_pathway?bta05100/bta:504482%09red/bta:512841%09red/bta:506939%09red
Prolactin signaling pathway	KEGG PATHWAY	bta04917	3	75	0.779671917038	0.995547270999	ENSBTAG00000024450|ENSBTAG00000046644|ENSBTAG00000009496	http://www.genome.jp/kegg-bin/show_pathway?bta04917/bta:510434%09red/bta:100298939%09red/bta:282375%09red
Tuberculosis	KEGG PATHWAY	bta05152	8	183	0.784082988523	0.995547270999	ENSBTAG00000047632|ENSBTAG00000009872|ENSBTAG00000001321|ENSBTAG00000012667|ENSBTAG00000020457|ENSBTAG00000017580|ENSBTAG00000015739|ENSBTAG00000000563	http://www.genome.jp/kegg-bin/show_pathway?bta05152/bta:529049%09red/bta:282089%09red/bta:525416%09red/bta:539884%09red/bta:281251%09red/bta:524810%09red/bta:533103%09red/bta:444881%09red
Glycosphingolipid biosynthesis - lacto and neolacto series	KEGG PATHWAY	bta00601	1	28	0.788491126324	0.995547270999	ENSBTAG00000022238	http://www.genome.jp/kegg-bin/show_pathway?bta00601/bta:618055%09red
MicroRNAs in cancer	KEGG PATHWAY	bta05206	11	247	0.79335229535	0.995547270999	ENSBTAG00000046644|ENSBTAG00000024105|ENSBTAG00000045548|ENSBTAG00000012180|ENSBTAG00000002019|ENSBTAG00000024450|ENSBTAG00000021045|ENSBTAG00000017584|ENSBTAG00000003971|ENSBTAG00000000575|ENSBTAG00000002804	http://www.genome.jp/kegg-bin/show_pathway?bta05206/bta:541141%09red/bta:535369%09red/bta:540664%09red/bta:527165%09red/bta:541184%09red/bta:100298939%09red/bta:512841%09red/bta:507390%09red/bta:510434%09red/bta:534323%09red/bta:281987%09red
Oxidative phosphorylation	KEGG PATHWAY	bta00190	6	143	0.794678486219	0.995547270999	ENSBTAG00000008777|ENSBTAG00000000550|ENSBTAG00000014238|ENSBTAG00000007572|ENSBTAG00000014130|ENSBTAG00000039208	http://www.genome.jp/kegg-bin/show_pathway?bta00190/bta:282405%09red/bta:287017%09red/bta:617230%09red/bta:530703%09red/bta:338081%09red/bta:614700%09red
Estrogen signaling pathway	KEGG PATHWAY	bta04915	4	100	0.797394197987	0.995547270999	ENSBTAG00000005464|ENSBTAG00000025442|ENSBTAG00000046644|ENSBTAG00000024450	http://www.genome.jp/kegg-bin/show_pathway?bta04915/bta:100298939%09red/bta:510434%09red/bta:509936%09red/bta:281825%09red
Pentose and glucuronate interconversions	KEGG PATHWAY	bta00040	1	30	0.809992509415	0.995547270999	ENSBTAG00000008747	http://www.genome.jp/kegg-bin/show_pathway?bta00040/bta:526937%09red
Nicotinate and nicotinamide metabolism	KEGG PATHWAY	bta00760	1	30	0.809992509415	0.995547270999	ENSBTAG00000008564	http://www.genome.jp/kegg-bin/show_pathway?bta00760/bta:511161%09red
Phototransduction	KEGG PATHWAY	bta04744	1	30	0.809992509415	0.995547270999	ENSBTAG00000035587	http://www.genome.jp/kegg-bin/show_pathway?bta04744/bta:281638%09red
Protein processing in endoplasmic reticulum	KEGG PATHWAY	bta04141	7	169	0.816882260296	0.995547270999	ENSBTAG00000025442|ENSBTAG00000008034|ENSBTAG00000020547|ENSBTAG00000013782|ENSBTAG00000016956|ENSBTAG00000018996|ENSBTAG00000010230	http://www.genome.jp/kegg-bin/show_pathway?bta04141/bta:540155%09red/bta:790870%09red/bta:530858%09red/bta:533668%09red/bta:281825%09red/bta:533949%09red/bta:281661%09red
Mucin type O-Glycan biosynthesis	KEGG PATHWAY	bta00512	1	31	0.819909670755	0.995547270999	ENSBTAG00000009037	http://www.genome.jp/kegg-bin/show_pathway?bta00512/bta:100125265%09red
Retinol metabolism	KEGG PATHWAY	bta00830	2	57	0.82002010802	0.995547270999	ENSBTAG00000012212|ENSBTAG00000013481	http://www.genome.jp/kegg-bin/show_pathway?bta00830/bta:516085%09red/bta:540868%09red
Huntington's disease	KEGG PATHWAY	bta05016	8	194	0.832010020601	0.995547270999	ENSBTAG00000002583|ENSBTAG00000049822|ENSBTAG00000004887|ENSBTAG00000020776|ENSBTAG00000000550|ENSBTAG00000009985|ENSBTAG00000039208|ENSBTAG00000014130	http://www.genome.jp/kegg-bin/show_pathway?bta05016/bta:511045%09red/bta:512971%09red/bta:617230%09red/bta:518504%09red/bta:618379%09red/bta:338081%09red/bta:529053%09red/bta:614700%09red
Apoptosis	KEGG PATHWAY	bta04210	3	84	0.838237828927	0.995547270999	ENSBTAG00000000563|ENSBTAG00000010230|ENSBTAG00000001321	http://www.genome.jp/kegg-bin/show_pathway?bta04210/bta:444881%09red/bta:281251%09red/bta:281661%09red
Spliceosome	KEGG PATHWAY	bta03040	5	130	0.838361634463	0.995547270999	ENSBTAG00000002510|ENSBTAG00000025442|ENSBTAG00000002830|ENSBTAG00000005634|ENSBTAG00000008578	http://www.genome.jp/kegg-bin/show_pathway?bta03040/bta:539950%09red/bta:281825%09red/bta:613634%09red/bta:507895%09red/bta:538662%09red
SNARE interactions in vesicular transport	KEGG PATHWAY	bta04130	1	34	0.846664109384	0.995547270999	ENSBTAG00000007523	http://www.genome.jp/kegg-bin/show_pathway?bta04130/bta:508675%09red
GABAergic synapse	KEGG PATHWAY	bta04727	3	87	0.854526304395	0.995547270999	ENSBTAG00000005464|ENSBTAG00000006495|ENSBTAG00000004038	http://www.genome.jp/kegg-bin/show_pathway?bta04727/bta:281202%09red/bta:509936%09red/bta:280969%09red
Osteoclast differentiation	KEGG PATHWAY	bta04380	5	135	0.860220664626	0.995547270999	ENSBTAG00000052791|ENSBTAG00000020457|ENSBTAG00000001086|ENSBTAG00000051981|ENSBTAG00000001321	http://www.genome.jp/kegg-bin/show_pathway?bta04380/bta:282089%09red/bta:517192%09red/bta:510008%09red/bta:281251%09red/bta:536097%09red
Alzheimer's disease	KEGG PATHWAY	bta05010	7	180	0.861034780028	0.995547270999	ENSBTAG00000013197|ENSBTAG00000001321|ENSBTAG00000017680|ENSBTAG00000000550|ENSBTAG00000039208|ENSBTAG00000014130|ENSBTAG00000010230	http://www.genome.jp/kegg-bin/show_pathway?bta05010/bta:282010%09red/bta:617230%09red/bta:281251%09red/bta:338081%09red/bta:536132%09red/bta:614700%09red/bta:281661%09red
Drug metabolism - other enzymes	KEGG PATHWAY	bta00983	1	37	0.86944639323	0.995547270999	ENSBTAG00000001852	http://www.genome.jp/kegg-bin/show_pathway?bta00983/bta:508916%09red
Regulation of autophagy	KEGG PATHWAY	bta04140	1	38	0.876262302209	0.995547270999	ENSBTAG00000015401	http://www.genome.jp/kegg-bin/show_pathway?bta04140/bta:408002%09red
Tyrosine metabolism	KEGG PATHWAY	bta00350	1	38	0.876262302209	0.995547270999	ENSBTAG00000013093	http://www.genome.jp/kegg-bin/show_pathway?bta00350/bta:508879%09red
Neuroactive ligand-receptor interaction	KEGG PATHWAY	bta04080	12	295	0.881234550143	0.995547270999	ENSBTAG00000006567|ENSBTAG00000021727|ENSBTAG00000007496|ENSBTAG00000013619|ENSBTAG00000017198|ENSBTAG00000014911|ENSBTAG00000011579|ENSBTAG00000027516|ENSBTAG00000001464|ENSBTAG00000014944|ENSBTAG00000003202|ENSBTAG00000011719	http://www.genome.jp/kegg-bin/show_pathway?bta04080/bta:539186%09red/bta:523291%09red/bta:527499%09red/bta:529603%09red/bta:781956%09red/bta:537251%09red/bta:528416%09red/bta:615435%09red/bta:280836%09red/bta:535858%09red/bta:281684%09red/bta:538783%09red
Natural killer cell mediated cytotoxicity	KEGG PATHWAY	bta04650	4	117	0.88146000911	0.995547270999	ENSBTAG00000024450|ENSBTAG00000046644|ENSBTAG00000047632|ENSBTAG00000017584	http://www.genome.jp/kegg-bin/show_pathway?bta04650/bta:100298939%09red/bta:510434%09red/bta:524810%09red/bta:281987%09red
Cysteine and methionine metabolism	KEGG PATHWAY	bta00270	1	39	0.882722619297	0.995547270999	ENSBTAG00000018257	http://www.genome.jp/kegg-bin/show_pathway?bta00270/bta:508345%09red
Aldosterone-regulated sodium reabsorption	KEGG PATHWAY	bta04960	1	39	0.882722619297	0.995547270999	ENSBTAG00000014140	http://www.genome.jp/kegg-bin/show_pathway?bta04960/bta:532844%09red
Nicotine addiction	KEGG PATHWAY	bta05033	1	41	0.894649665704	0.995547270999	ENSBTAG00000017198	http://www.genome.jp/kegg-bin/show_pathway?bta05033/bta:537251%09red
Nucleotide excision repair	KEGG PATHWAY	bta03420	1	44	0.910306406011	0.995547270999	ENSBTAG00000002072	http://www.genome.jp/kegg-bin/show_pathway?bta03420/bta:100125238%09red
RNA degradation	KEGG PATHWAY	bta03018	2	74	0.911767522405	0.995547270999	ENSBTAG00000008578|ENSBTAG00000005634	http://www.genome.jp/kegg-bin/show_pathway?bta03018/bta:538662%09red/bta:613634%09red
Proteasome	KEGG PATHWAY	bta03050	1	45	0.91499038154	0.995547270999	ENSBTAG00000021395	http://www.genome.jp/kegg-bin/show_pathway?bta03050/bta:510041%09red
Pyrimidine metabolism	KEGG PATHWAY	bta00240	3	102	0.916145527114	0.995547270999	ENSBTAG00000013259|ENSBTAG00000015408|ENSBTAG00000020776	http://www.genome.jp/kegg-bin/show_pathway?bta00240/bta:512971%09red/bta:506946%09red/bta:540308%09red
Parkinson's disease	KEGG PATHWAY	bta05012	5	154	0.92194742591	0.995547270999	ENSBTAG00000008320|ENSBTAG00000039208|ENSBTAG00000018996|ENSBTAG00000000550|ENSBTAG00000014130	http://www.genome.jp/kegg-bin/show_pathway?bta05012/bta:617230%09red/bta:614700%09red/bta:338081%09red/bta:530858%09red/bta:615408%09red
Retrograde endocannabinoid signaling	KEGG PATHWAY	bta04723	3	104	0.922262877545	0.995547270999	ENSBTAG00000005464|ENSBTAG00000009236|ENSBTAG00000006495	http://www.genome.jp/kegg-bin/show_pathway?bta04723/bta:281202%09red/bta:538021%09red/bta:509936%09red
Basal transcription factors	KEGG PATHWAY	bta03022	1	47	0.923637778457	0.995547270999	ENSBTAG00000002072	http://www.genome.jp/kegg-bin/show_pathway?bta03022/bta:100125238%09red
TGF-beta signaling pathway	KEGG PATHWAY	bta04350	2	79	0.92895089655	0.995547270999	ENSBTAG00000012063|ENSBTAG00000020457	http://www.genome.jp/kegg-bin/show_pathway?bta04350/bta:282089%09red/bta:525428%09red
Hepatitis C	KEGG PATHWAY	bta05160	4	135	0.93571581971	0.995547270999	ENSBTAG00000013475|ENSBTAG00000010408|ENSBTAG00000040432|ENSBTAG00000046644	http://www.genome.jp/kegg-bin/show_pathway?bta05160/bta:100298939%09red/bta:533216%09red/bta:506182%09red/bta:404153%09red
Glutathione metabolism	KEGG PATHWAY	bta00480	1	52	0.941603277509	0.995547270999	ENSBTAG00000007115	http://www.genome.jp/kegg-bin/show_pathway?bta00480/bta:506406%09red
Fanconi anemia pathway	KEGG PATHWAY	bta03460	1	52	0.941603277509	0.995547270999	ENSBTAG00000053372	http://www.genome.jp/kegg-bin/show_pathway?bta03460/bta:537418%09red
Ovarian steroidogenesis	KEGG PATHWAY	bta04913	1	53	0.944653818637	0.995547270999	ENSBTAG00000005464	http://www.genome.jp/kegg-bin/show_pathway?bta04913/bta:509936%09red
Oocyte meiosis	KEGG PATHWAY	bta04114	3	113	0.945040515489	0.995547270999	ENSBTAG00000012667|ENSBTAG00000005464|ENSBTAG00000014453	http://www.genome.jp/kegg-bin/show_pathway?bta04114/bta:538238%09red/bta:509936%09red/bta:525416%09red
Ribosome biogenesis in eukaryotes	KEGG PATHWAY	bta03008	2	85	0.945399701703	0.995547270999	ENSBTAG00000025516|ENSBTAG00000001644	http://www.genome.jp/kegg-bin/show_pathway?bta03008/bta:535163%09red/bta:505082%09red
Glutamatergic synapse	KEGG PATHWAY	bta04724	3	115	0.949178524442	0.995547270999	ENSBTAG00000005464|ENSBTAG00000006495|ENSBTAG00000005372	http://www.genome.jp/kegg-bin/show_pathway?bta04724/bta:281202%09red/bta:526435%09red/bta:509936%09red
Progesterone-mediated oocyte maturation	KEGG PATHWAY	bta04914	2	87	0.950026010351	0.995547270999	ENSBTAG00000005464|ENSBTAG00000014453	http://www.genome.jp/kegg-bin/show_pathway?bta04914/bta:538238%09red/bta:509936%09red
Amyotrophic lateral sclerosis (ALS)	KEGG PATHWAY	bta05014	1	55	0.950285480754	0.995547270999	ENSBTAG00000017680	http://www.genome.jp/kegg-bin/show_pathway?bta05014/bta:536132%09red
Glycerolipid metabolism	KEGG PATHWAY	bta00561	1	57	0.955344485414	0.995547270999	ENSBTAG00000020616	http://www.genome.jp/kegg-bin/show_pathway?bta00561/bta:513389%09red
Drug metabolism - cytochrome P450	KEGG PATHWAY	bta00982	1	57	0.955344485414	0.995547270999	ENSBTAG00000013093	http://www.genome.jp/kegg-bin/show_pathway?bta00982/bta:508879%09red
Toxoplasmosis	KEGG PATHWAY	bta05145	3	119	0.956597445498	0.995547270999	ENSBTAG00000020457|ENSBTAG00000025442|ENSBTAG00000000563	http://www.genome.jp/kegg-bin/show_pathway?bta05145/bta:444881%09red/bta:281825%09red/bta:282089%09red
Leukocyte transendothelial migration	KEGG PATHWAY	bta04670	3	119	0.956597445498	0.995547270999	ENSBTAG00000040432|ENSBTAG00000017584|ENSBTAG00000001004	http://www.genome.jp/kegg-bin/show_pathway?bta04670/bta:404153%09red/bta:616926%09red/bta:281987%09red
Metabolism of xenobiotics by cytochrome P450	KEGG PATHWAY	bta00980	1	58	0.957677664334	0.995547270999	ENSBTAG00000013093	http://www.genome.jp/kegg-bin/show_pathway?bta00980/bta:508879%09red
Dopaminergic synapse	KEGG PATHWAY	bta04728	3	130	0.972100401251	0.995547270999	ENSBTAG00000012667|ENSBTAG00000021336|ENSBTAG00000006495	http://www.genome.jp/kegg-bin/show_pathway?bta04728/bta:511273%09red/bta:281202%09red/bta:525416%09red
Systemic lupus erythematosus	KEGG PATHWAY	bta05322	5	185	0.972353646462	0.995547270999	ENSBTAG00000012210|ENSBTAG00000047632|ENSBTAG00000004840|ENSBTAG00000027204|ENSBTAG00000007450	http://www.genome.jp/kegg-bin/show_pathway?bta05322/bta:515440%09red/bta:512045%09red/bta:767827%09red/bta:524810%09red/bta:100300510%09red
Colorectal cancer	KEGG PATHWAY	bta05210	1	66	0.972451859155	0.995547270999	ENSBTAG00000020457	http://www.genome.jp/kegg-bin/show_pathway?bta05210/bta:282089%09red
Amphetamine addiction	KEGG PATHWAY	bta05031	1	69	0.976549726826	0.995547270999	ENSBTAG00000012667	http://www.genome.jp/kegg-bin/show_pathway?bta05031/bta:525416%09red
Chemical carcinogenesis	KEGG PATHWAY	bta05204	1	69	0.976549726826	0.995547270999	ENSBTAG00000013093	http://www.genome.jp/kegg-bin/show_pathway?bta05204/bta:508879%09red
PPAR signaling pathway	KEGG PATHWAY	bta03320	1	71	0.978937319064	0.995547270999	ENSBTAG00000013481	http://www.genome.jp/kegg-bin/show_pathway?bta03320/bta:516085%09red
Viral carcinogenesis	KEGG PATHWAY	bta05203	7	246	0.979807393196	0.995547270999	ENSBTAG00000019293|ENSBTAG00000046644|ENSBTAG00000009496|ENSBTAG00000010692|ENSBTAG00000017360|ENSBTAG00000002069|ENSBTAG00000013475	http://www.genome.jp/kegg-bin/show_pathway?bta05203/bta:506182%09red/bta:515712%09red/bta:100298939%09red/bta:404098%09red/bta:526233%09red/bta:404125%09red/bta:282375%09red
Serotonergic synapse	KEGG PATHWAY	bta04726	2	117	0.987235511322	0.999082337458	ENSBTAG00000046644|ENSBTAG00000006495	http://www.genome.jp/kegg-bin/show_pathway?bta04726/bta:281202%09red/bta:100298939%09red
Ribosome	KEGG PATHWAY	bta03010	2	136	0.994768523418	1.0	ENSBTAG00000001520|ENSBTAG00000016581	http://www.genome.jp/kegg-bin/show_pathway?bta03010/bta:508216%09red/bta:532203%09red
Alcoholism	KEGG PATHWAY	bta05034	3	224	0.999538155501	1.0	ENSBTAG00000017360|ENSBTAG00000046644|ENSBTAG00000006495	http://www.genome.jp/kegg-bin/show_pathway?bta05034/bta:281202%09red/bta:100298939%09red/bta:404125%09red
Olfactory transduction	KEGG PATHWAY	bta04740	3	897	1.0	1.0	ENSBTAG00000012667|ENSBTAG00000020725|ENSBTAG00000035587	http://www.genome.jp/kegg-bin/show_pathway?bta04740/bta:525416%09red/bta:281701%09red/bta:281638%09red
--------------------
#Term	Database	ID	Input number	Background number	P-Value	Corrected P-Value	Input	Hyperlink
--------------------
#Term	Database	ID	Input number	Background number	P-Value	Corrected P-Value	Input	Hyperlink
--------------------
