# Supplementary material for: RNA Sequencing Reveals the Involvement of Serum Exosomal miRNAs in Early Pregnancy in Cattle
Source: Animals (Basel). 2024 Sep 6;14(17):2600. doi: 10.3390/ani14172600 (PMC11394640; doi:10.3390/ani14172600)
Supplement: Supplementary file 1 [file animals-14-02600-s001.zip › S9.xls]

##Databases: KEGG PATHWAY
##Statistical test method: hypergeometric test / Fisher's exact test
##FDR correction method: Benjamini and Hochberg
#Term	Database	ID	Input number	Background number	P-Value	Corrected P-Value	Input	Hyperlink
Inositol phosphate metabolism	KEGG PATHWAY	bta00562	6	62	0.000665691288243	0.0755509446114	ENSBTAG00000007320|ENSBTAG00000024107|ENSBTAG00000019465|ENSBTAG00000003387|ENSBTAG00000013971|ENSBTAG00000014138	http://www.genome.jp/kegg-bin/show_pathway?bta00562/bta:286846%09red/bta:538291%09red/bta:533622%09red/bta:534051%09red/bta:523736%09red/bta:282309%09red
Metabolic pathways	KEGG PATHWAY	bta01100	35	1239	0.000863439366987	0.0755509446114	ENSBTAG00000012985|ENSBTAG00000020404|ENSBTAG00000021961|ENSBTAG00000003387|ENSBTAG00000005069|ENSBTAG00000006934|ENSBTAG00000004568|ENSBTAG00000016519|ENSBTAG00000000550|ENSBTAG00000009029|ENSBTAG00000002479|ENSBTAG00000015408|ENSBTAG00000024107|ENSBTAG00000020776|ENSBTAG00000006305|ENSBTAG00000013971|ENSBTAG00000008994|ENSBTAG00000019011|ENSBTAG00000014138|ENSBTAG00000016956|ENSBTAG00000014130|…	http://www.genome.jp/kegg-bin/show_pathway?bta01100/bta:280715%09red/bta:535816%09red/bta:507443%09red/bta:512971%09red/bta:534051%09red/bta:282309%09red/bta:618055%09red/bta:509326%09red/bta:506946%09red/bta:514865%09red/bta:540155%09red/bta:286846%09red/bta:519181%09red/bta:789324%09red/bta:541284%09red/bta:282384%09red/bta:505809%09red/bta:523736%09red/bta:508345%09red/bta:614700%09red/bta:533…
Axon guidance	KEGG PATHWAY	bta04360	7	124	0.00451216459344	0.263209601284	ENSBTAG00000021420|ENSBTAG00000046644|ENSBTAG00000033423|ENSBTAG00000018270|ENSBTAG00000002084|ENSBTAG00000006366|ENSBTAG00000019076	http://www.genome.jp/kegg-bin/show_pathway?bta04360/bta:788119%09red/bta:539224%09red/bta:100298939%09red/bta:530401%09red/bta:533256%09red/bta:538797%09red/bta:540776%09red
Phosphatidylinositol signaling system	KEGG PATHWAY	bta04070	5	81	0.0111085842379	0.486000560407	ENSBTAG00000007320|ENSBTAG00000013971|ENSBTAG00000024107|ENSBTAG00000014138|ENSBTAG00000019465	http://www.genome.jp/kegg-bin/show_pathway?bta04070/bta:534051%09red/bta:286846%09red/bta:538291%09red/bta:533622%09red/bta:282309%09red
VEGF signaling pathway	KEGG PATHWAY	bta04370	4	58	0.0158992365158	0.556473278054	ENSBTAG00000009872|ENSBTAG00000018270|ENSBTAG00000024470|ENSBTAG00000046644	http://www.genome.jp/kegg-bin/show_pathway?bta04370/bta:100298939%09red/bta:530401%09red/bta:533103%09red/bta:530059%09red
Folate biosynthesis	KEGG PATHWAY	bta00790	2	13	0.0222148367766	0.561086982702	ENSBTAG00000008994|ENSBTAG00000021961	http://www.genome.jp/kegg-bin/show_pathway?bta00790/bta:505809%09red/bta:533836%09red
Regulation of actin cytoskeleton	KEGG PATHWAY	bta04810	8	212	0.0224434793081	0.561086982702	ENSBTAG00000046644|ENSBTAG00000014930|ENSBTAG00000048237|ENSBTAG00000019076|ENSBTAG00000018374|ENSBTAG00000013755|ENSBTAG00000011017|ENSBTAG00000002804	http://www.genome.jp/kegg-bin/show_pathway?bta04810/bta:613731%09red/bta:504482%09red/bta:527165%09red/bta:539224%09red/bta:100298939%09red/bta:537711%09red/bta:533378%09red/bta:282564%09red
Mineral absorption	KEGG PATHWAY	bta04978	3	48	0.0450629048803	0.871490757047	ENSBTAG00000014140|ENSBTAG00000015520|ENSBTAG00000012851	http://www.genome.jp/kegg-bin/show_pathway?bta04978/bta:282470%09red/bta:532844%09red/bta:282361%09red
Vitamin digestion and absorption	KEGG PATHWAY	bta04977	2	22	0.0532943197152	0.871490757047	ENSBTAG00000019770|ENSBTAG00000024162	http://www.genome.jp/kegg-bin/show_pathway?bta04977/bta:537301%09red/bta:617307%09red
cGMP-PKG signaling pathway	KEGG PATHWAY	bta04022	6	167	0.0541704223333	0.871490757047	ENSBTAG00000005425|ENSBTAG00000014930|ENSBTAG00000018270|ENSBTAG00000000520|ENSBTAG00000014140|ENSBTAG00000006366	http://www.genome.jp/kegg-bin/show_pathway?bta04022/bta:788119%09red/bta:327716%09red/bta:613800%09red/bta:530401%09red/bta:533378%09red/bta:532844%09red
Histidine metabolism	KEGG PATHWAY	bta00340	2	23	0.0573474372202	0.871490757047	ENSBTAG00000005419|ENSBTAG00000020404	http://www.genome.jp/kegg-bin/show_pathway?bta00340/bta:509751%09red/bta:535816%09red
Melanoma	KEGG PATHWAY	bta05218	3	71	0.108676986766	0.871490757047	ENSBTAG00000046644|ENSBTAG00000048237|ENSBTAG00000002804	http://www.genome.jp/kegg-bin/show_pathway?bta05218/bta:613731%09red/bta:100298939%09red/bta:527165%09red
B cell receptor signaling pathway	KEGG PATHWAY	bta04662	3	71	0.108676986766	0.871490757047	ENSBTAG00000018270|ENSBTAG00000011409|ENSBTAG00000046644	http://www.genome.jp/kegg-bin/show_pathway?bta04662/bta:100298939%09red/bta:530401%09red/bta:783725%09red
Prolactin signaling pathway	KEGG PATHWAY	bta04917	3	75	0.122072452022	0.871490757047	ENSBTAG00000031231|ENSBTAG00000046644|ENSBTAG00000009496	http://www.genome.jp/kegg-bin/show_pathway?bta04917/bta:100298939%09red/bta:789216%09red/bta:282375%09red
Tyrosine metabolism	KEGG PATHWAY	bta00350	2	38	0.128390688019	0.871490757047	ENSBTAG00000012338|ENSBTAG00000034139	http://www.genome.jp/kegg-bin/show_pathway?bta00350/bta:508724%09red/bta:520508%09red
Endocytosis	KEGG PATHWAY	bta04144	6	217	0.136316369349	0.871490757047	ENSBTAG00000019058|ENSBTAG00000046644|ENSBTAG00000002069|ENSBTAG00000003387|ENSBTAG00000014945|ENSBTAG00000003580	http://www.genome.jp/kegg-bin/show_pathway?bta04144/bta:517311%09red/bta:515712%09red/bta:100298939%09red/bta:523124%09red/bta:523736%09red/bta:786925%09red
Protein processing in endoplasmic reticulum	KEGG PATHWAY	bta04141	5	169	0.136320670143	0.871490757047	ENSBTAG00000020547|ENSBTAG00000018996|ENSBTAG00000016956|ENSBTAG00000008034|ENSBTAG00000008083	http://www.genome.jp/kegg-bin/show_pathway?bta04141/bta:533949%09red/bta:540155%09red/bta:790870%09red/bta:614959%09red/bta:530858%09red
HTLV-I infection	KEGG PATHWAY	bta05166	7	270	0.143099090599	0.871490757047	ENSBTAG00000046644|ENSBTAG00000009496|ENSBTAG00000002069|ENSBTAG00000018270|ENSBTAG00000006078|ENSBTAG00000006366|ENSBTAG00000002804	http://www.genome.jp/kegg-bin/show_pathway?bta05166/bta:527165%09red/bta:788119%09red/bta:515712%09red/bta:100298939%09red/bta:615030%09red/bta:530401%09red/bta:282375%09red
Carbohydrate digestion and absorption	KEGG PATHWAY	bta04973	2	42	0.149707581678	0.871490757047	ENSBTAG00000014140|ENSBTAG00000012851	http://www.genome.jp/kegg-bin/show_pathway?bta04973/bta:532844%09red/bta:282361%09red
ErbB signaling pathway	KEGG PATHWAY	bta04012	3	85	0.157929888074	0.871490757047	ENSBTAG00000046644|ENSBTAG00000019076|ENSBTAG00000009496	http://www.genome.jp/kegg-bin/show_pathway?bta04012/bta:539224%09red/bta:100298939%09red/bta:282375%09red
Endocrine and other factor-regulated calcium reabsorption	KEGG PATHWAY	bta04961	2	44	0.16061547894	0.871490757047	ENSBTAG00000001912|ENSBTAG00000014140	http://www.genome.jp/kegg-bin/show_pathway?bta04961/bta:532844%09red/bta:524365%09red
Prostate cancer	KEGG PATHWAY	bta05215	3	87	0.165456748912	0.871490757047	ENSBTAG00000001221|ENSBTAG00000046644|ENSBTAG00000002804	http://www.genome.jp/kegg-bin/show_pathway?bta05215/bta:782252%09red/bta:100298939%09red/bta:527165%09red
Ubiquitin mediated proteolysis	KEGG PATHWAY	bta04120	4	138	0.181187959684	0.871490757047	ENSBTAG00000035958|ENSBTAG00000002676|ENSBTAG00000007515|ENSBTAG00000018996	http://www.genome.jp/kegg-bin/show_pathway?bta04120/bta:505133%09red/bta:784567%09red/bta:505512%09red/bta:530858%09red
Amino sugar and nucleotide sugar metabolism	KEGG PATHWAY	bta00520	2	48	0.182829962126	0.871490757047	ENSBTAG00000012985|ENSBTAG00000019011	http://www.genome.jp/kegg-bin/show_pathway?bta00520/bta:534402%09red/bta:519181%09red
Calcium signaling pathway	KEGG PATHWAY	bta04020	5	188	0.183675558668	0.871490757047	ENSBTAG00000000520|ENSBTAG00000009872|ENSBTAG00000019465|ENSBTAG00000002804|ENSBTAG00000014930	http://www.genome.jp/kegg-bin/show_pathway?bta04020/bta:613800%09red/bta:533378%09red/bta:534051%09red/bta:533103%09red/bta:527165%09red
Oxidative phosphorylation	KEGG PATHWAY	bta00190	4	143	0.196877195456	0.871490757047	ENSBTAG00000039208|ENSBTAG00000014130|ENSBTAG00000000550|ENSBTAG00000000292	http://www.genome.jp/kegg-bin/show_pathway?bta00190/bta:513684%09red/bta:614700%09red/bta:617230%09red/bta:338081%09red
Huntington's disease	KEGG PATHWAY	bta05016	5	194	0.199752170147	0.871490757047	ENSBTAG00000039208|ENSBTAG00000002583|ENSBTAG00000014130|ENSBTAG00000020776|ENSBTAG00000000550	http://www.genome.jp/kegg-bin/show_pathway?bta05016/bta:617230%09red/bta:614700%09red/bta:512971%09red/bta:338081%09red/bta:529053%09red
Sulfur relay system	KEGG PATHWAY	bta04122	1	14	0.209820499867	0.871490757047	ENSBTAG00000039212	http://www.genome.jp/kegg-bin/show_pathway?bta04122/bta:522824%09red
Hepatitis B	KEGG PATHWAY	bta05161	4	149	0.216224134261	0.871490757047	ENSBTAG00000018270|ENSBTAG00000046644|ENSBTAG00000006366|ENSBTAG00000009496	http://www.genome.jp/kegg-bin/show_pathway?bta05161/bta:100298939%09red/bta:530401%09red/bta:282375%09red/bta:788119%09red
Glycosaminoglycan biosynthesis - keratan sulfate	KEGG PATHWAY	bta00533	1	15	0.222133162835	0.871490757047	ENSBTAG00000022238	http://www.genome.jp/kegg-bin/show_pathway?bta00533/bta:618055%09red
Pyrimidine metabolism	KEGG PATHWAY	bta00240	3	102	0.224791087878	0.871490757047	ENSBTAG00000015408|ENSBTAG00000020776|ENSBTAG00000016590	http://www.genome.jp/kegg-bin/show_pathway?bta00240/bta:512971%09red/bta:789324%09red/bta:506946%09red
Acute myeloid leukemia	KEGG PATHWAY	bta05221	2	56	0.228358225936	0.871490757047	ENSBTAG00000046644|ENSBTAG00000009496	http://www.genome.jp/kegg-bin/show_pathway?bta05221/bta:100298939%09red/bta:282375%09red
Oxytocin signaling pathway	KEGG PATHWAY	bta04921	4	153	0.22939986096	0.871490757047	ENSBTAG00000018270|ENSBTAG00000046644|ENSBTAG00000014930|ENSBTAG00000006366	http://www.genome.jp/kegg-bin/show_pathway?bta04921/bta:533378%09red/bta:100298939%09red/bta:530401%09red/bta:788119%09red
Parkinson's disease	KEGG PATHWAY	bta05012	4	154	0.232725106378	0.871490757047	ENSBTAG00000039208|ENSBTAG00000014130|ENSBTAG00000000550|ENSBTAG00000018996	http://www.genome.jp/kegg-bin/show_pathway?bta05012/bta:617230%09red/bta:614700%09red/bta:338081%09red/bta:530858%09red
Focal adhesion	KEGG PATHWAY	bta04510	5	206	0.233233492475	0.871490757047	ENSBTAG00000013755|ENSBTAG00000046644|ENSBTAG00000019076|ENSBTAG00000002804|ENSBTAG00000014930	http://www.genome.jp/kegg-bin/show_pathway?bta04510/bta:539224%09red/bta:100298939%09red/bta:533378%09red/bta:282564%09red/bta:527165%09red
T cell receptor signaling pathway	KEGG PATHWAY	bta04660	3	108	0.249590152239	0.871490757047	ENSBTAG00000018270|ENSBTAG00000046644|ENSBTAG00000019076	http://www.genome.jp/kegg-bin/show_pathway?bta04660/bta:539224%09red/bta:100298939%09red/bta:530401%09red
Rap1 signaling pathway	KEGG PATHWAY	bta04015	5	214	0.256381563849	0.871490757047	ENSBTAG00000008497|ENSBTAG00000046644|ENSBTAG00000048237|ENSBTAG00000002804|ENSBTAG00000033423	http://www.genome.jp/kegg-bin/show_pathway?bta04015/bta:613731%09red/bta:532605%09red/bta:100298939%09red/bta:540776%09red/bta:527165%09red
One carbon pool by folate	KEGG PATHWAY	bta00670	1	18	0.257934765047	0.871490757047	ENSBTAG00000020404	http://www.genome.jp/kegg-bin/show_pathway?bta00670/bta:535816%09red
Jak-STAT signaling pathway	KEGG PATHWAY	bta04630	4	162	0.259720615065	0.871490757047	ENSBTAG00000020242|ENSBTAG00000006078|ENSBTAG00000009496|ENSBTAG00000014911	http://www.genome.jp/kegg-bin/show_pathway?bta04630/bta:615030%09red/bta:280836%09red/bta:529792%09red/bta:282375%09red
Thyroid hormone signaling pathway	KEGG PATHWAY	bta04919	3	112	0.266343786289	0.871490757047	ENSBTAG00000014140|ENSBTAG00000046644|ENSBTAG00000005425	http://www.genome.jp/kegg-bin/show_pathway?bta04919/bta:100298939%09red/bta:327716%09red/bta:532844%09red
Glycolysis / Gluconeogenesis	KEGG PATHWAY	bta00010	2	63	0.268764151808	0.871490757047	ENSBTAG00000034139|ENSBTAG00000019011	http://www.genome.jp/kegg-bin/show_pathway?bta00010/bta:534402%09red/bta:520508%09red
Pantothenate and CoA biosynthesis	KEGG PATHWAY	bta00770	1	19	0.269499573699	0.871490757047	ENSBTAG00000002479	http://www.genome.jp/kegg-bin/show_pathway?bta00770/bta:514589%09red
Glioma	KEGG PATHWAY	bta05214	2	64	0.274544726423	0.871490757047	ENSBTAG00000046644|ENSBTAG00000002804	http://www.genome.jp/kegg-bin/show_pathway?bta05214/bta:100298939%09red/bta:527165%09red
Renal cell carcinoma	KEGG PATHWAY	bta05211	2	66	0.286097823241	0.871490757047	ENSBTAG00000046644|ENSBTAG00000019076	http://www.genome.jp/kegg-bin/show_pathway?bta05211/bta:539224%09red/bta:100298939%09red
Phenylalanine metabolism	KEGG PATHWAY	bta00360	1	21	0.292092657786	0.871490757047	ENSBTAG00000038323	http://www.genome.jp/kegg-bin/show_pathway?bta00360/bta:281787%09red
Steroid biosynthesis	KEGG PATHWAY	bta00100	1	21	0.292092657786	0.871490757047	ENSBTAG00000005069	http://www.genome.jp/kegg-bin/show_pathway?bta00100/bta:282384%09red
Aminoacyl-tRNA biosynthesis	KEGG PATHWAY	bta00970	2	68	0.297631532292	0.871490757047	ENSBTAG00000010777|ENSBTAG00000011471	http://www.genome.jp/kegg-bin/show_pathway?bta00970/bta:515715%09red/bta:506598%09red
Proximal tubule bicarbonate reclamation	KEGG PATHWAY	bta04964	1	22	0.303126464937	0.871490757047	ENSBTAG00000014140	http://www.genome.jp/kegg-bin/show_pathway?bta04964/bta:532844%09red
Purine metabolism	KEGG PATHWAY	bta00230	4	176	0.308223346628	0.871490757047	ENSBTAG00000006305|ENSBTAG00000019011|ENSBTAG00000016590|ENSBTAG00000020776	http://www.genome.jp/kegg-bin/show_pathway?bta00230/bta:512971%09red/bta:280715%09red/bta:534402%09red/bta:789324%09red
Bile secretion	KEGG PATHWAY	bta04976	2	70	0.309136039976	0.871490757047	ENSBTAG00000014140|ENSBTAG00000012851	http://www.genome.jp/kegg-bin/show_pathway?bta04976/bta:532844%09red/bta:282361%09red
PI3K-Akt signaling pathway	KEGG PATHWAY	bta04151	7	346	0.312298531337	0.871490757047	ENSBTAG00000046644|ENSBTAG00000017037|ENSBTAG00000033423|ENSBTAG00000048237|ENSBTAG00000002804|ENSBTAG00000013755|ENSBTAG00000011699	http://www.genome.jp/kegg-bin/show_pathway?bta04151/bta:613731%09red/bta:527165%09red/bta:100298939%09red/bta:520883%09red/bta:540776%09red/bta:509080%09red/bta:282564%09red
Lysosome	KEGG PATHWAY	bta04142	3	123	0.312957915331	0.871490757047	ENSBTAG00000004568|ENSBTAG00000015520|ENSBTAG00000000292	http://www.genome.jp/kegg-bin/show_pathway?bta04142/bta:513684%09red/bta:515809%09red/bta:282470%09red
Glycosaminoglycan degradation	KEGG PATHWAY	bta00531	1	23	0.313988732121	0.871490757047	ENSBTAG00000004568	http://www.genome.jp/kegg-bin/show_pathway?bta00531/bta:515809%09red
PPAR signaling pathway	KEGG PATHWAY	bta03320	2	71	0.314874447425	0.871490757047	ENSBTAG00000020105|ENSBTAG00000010681	http://www.genome.jp/kegg-bin/show_pathway?bta03320/bta:615498%09red/bta:507176%09red
p53 signaling pathway	KEGG PATHWAY	bta04115	2	71	0.314874447425	0.871490757047	ENSBTAG00000021768|ENSBTAG00000007111	http://www.genome.jp/kegg-bin/show_pathway?bta04115/bta:512960%09red/bta:504235%09red
Ras signaling pathway	KEGG PATHWAY	bta04014	5	234	0.316299270306	0.871490757047	ENSBTAG00000046644|ENSBTAG00000048237|ENSBTAG00000019076|ENSBTAG00000002804|ENSBTAG00000033423	http://www.genome.jp/kegg-bin/show_pathway?bta04014/bta:613731%09red/bta:539224%09red/bta:100298939%09red/bta:540776%09red/bta:527165%09red
Glycosaminoglycan biosynthesis - heparan sulfate / heparin	KEGG PATHWAY	bta00534	1	24	0.324682119409	0.871490757047	ENSBTAG00000007449	http://www.genome.jp/kegg-bin/show_pathway?bta00534/bta:538691%09red
Chronic myeloid leukemia	KEGG PATHWAY	bta05220	2	73	0.326318105185	0.871490757047	ENSBTAG00000046644|ENSBTAG00000009496	http://www.genome.jp/kegg-bin/show_pathway?bta05220/bta:100298939%09red/bta:282375%09red
Arachidonic acid metabolism	KEGG PATHWAY	bta00590	2	73	0.326318105185	0.871490757047	ENSBTAG00000001727|ENSBTAG00000020225	http://www.genome.jp/kegg-bin/show_pathway?bta00590/bta:509326%09red/bta:617001%09red
Cytokine-cytokine receptor interaction	KEGG PATHWAY	bta04060	5	238	0.328519686985	0.871490757047	ENSBTAG00000020242|ENSBTAG00000006078|ENSBTAG00000046320|ENSBTAG00000002804|ENSBTAG00000014911	http://www.genome.jp/kegg-bin/show_pathway?bta04060/bta:615030%09red/bta:280836%09red/bta:497021%09red/bta:529792%09red/bta:527165%09red
Gastric acid secretion	KEGG PATHWAY	bta04971	2	74	0.332021277798	0.871490757047	ENSBTAG00000014140|ENSBTAG00000014930	http://www.genome.jp/kegg-bin/show_pathway?bta04971/bta:533378%09red/bta:532844%09red
Pentose phosphate pathway	KEGG PATHWAY	bta00030	1	26	0.345572689496	0.871490757047	ENSBTAG00000019011	http://www.genome.jp/kegg-bin/show_pathway?bta00030/bta:534402%09red
Pertussis	KEGG PATHWAY	bta05133	2	77	0.349044428712	0.871490757047	ENSBTAG00000031231|ENSBTAG00000004840	http://www.genome.jp/kegg-bin/show_pathway?bta05133/bta:767827%09red/bta:789216%09red
Cardiac muscle contraction	KEGG PATHWAY	bta04260	2	79	0.360312099245	0.871490757047	ENSBTAG00000014140|ENSBTAG00000014130	http://www.genome.jp/kegg-bin/show_pathway?bta04260/bta:614700%09red/bta:532844%09red
Hepatitis C	KEGG PATHWAY	bta05160	3	135	0.364001248688	0.871490757047	ENSBTAG00000031231|ENSBTAG00000046644|ENSBTAG00000010681	http://www.genome.jp/kegg-bin/show_pathway?bta05160/bta:100298939%09red/bta:789216%09red/bta:507176%09red
Butanoate metabolism	KEGG PATHWAY	bta00650	1	28	0.365818644248	0.871490757047	ENSBTAG00000005678	http://www.genome.jp/kegg-bin/show_pathway?bta00650/bta:505842%09red
Glycosphingolipid biosynthesis - lacto and neolacto series	KEGG PATHWAY	bta00601	1	28	0.365818644248	0.871490757047	ENSBTAG00000022238	http://www.genome.jp/kegg-bin/show_pathway?bta00601/bta:618055%09red
Collecting duct acid secretion	KEGG PATHWAY	bta04966	1	29	0.375706115099	0.871490757047	ENSBTAG00000000292	http://www.genome.jp/kegg-bin/show_pathway?bta04966/bta:513684%09red
Salmonella infection	KEGG PATHWAY	bta05132	2	83	0.38262276539	0.871490757047	ENSBTAG00000017037|ENSBTAG00000018374	http://www.genome.jp/kegg-bin/show_pathway?bta05132/bta:504482%09red/bta:509080%09red
Thyroid cancer	KEGG PATHWAY	bta05216	1	30	0.385439824335	0.871490757047	ENSBTAG00000046644	http://www.genome.jp/kegg-bin/show_pathway?bta05216/bta:100298939%09red
RNA polymerase	KEGG PATHWAY	bta03020	1	30	0.385439824335	0.871490757047	ENSBTAG00000020776	http://www.genome.jp/kegg-bin/show_pathway?bta03020/bta:512971%09red
Other types of O-glycan biosynthesis	KEGG PATHWAY	bta00514	1	30	0.385439824335	0.871490757047	ENSBTAG00000013322	http://www.genome.jp/kegg-bin/show_pathway?bta00514/bta:506551%09red
Salivary secretion	KEGG PATHWAY	bta04970	2	84	0.388149187275	0.871490757047	ENSBTAG00000000520|ENSBTAG00000014140	http://www.genome.jp/kegg-bin/show_pathway?bta04970/bta:613800%09red/bta:532844%09red
Mucin type O-Glycan biosynthesis	KEGG PATHWAY	bta00512	1	31	0.395022157014	0.871490757047	ENSBTAG00000009037	http://www.genome.jp/kegg-bin/show_pathway?bta00512/bta:100125265%09red
Fc gamma R-mediated phagocytosis	KEGG PATHWAY	bta04666	2	86	0.399135650935	0.871490757047	ENSBTAG00000009872|ENSBTAG00000018374	http://www.genome.jp/kegg-bin/show_pathway?bta04666/bta:504482%09red/bta:533103%09red
Galactose metabolism	KEGG PATHWAY	bta00052	1	32	0.404455461292	0.871490757047	ENSBTAG00000019011	http://www.genome.jp/kegg-bin/show_pathway?bta00052/bta:534402%09red
Fructose and mannose metabolism	KEGG PATHWAY	bta00051	1	32	0.404455461292	0.871490757047	ENSBTAG00000012985	http://www.genome.jp/kegg-bin/show_pathway?bta00051/bta:519181%09red
Base excision repair	KEGG PATHWAY	bta03410	1	33	0.413742048993	0.871490757047	ENSBTAG00000007365	http://www.genome.jp/kegg-bin/show_pathway?bta03410/bta:513458%09red
Gap junction	KEGG PATHWAY	bta04540	2	89	0.415439908148	0.871490757047	ENSBTAG00000046644|ENSBTAG00000002804	http://www.genome.jp/kegg-bin/show_pathway?bta04540/bta:100298939%09red/bta:527165%09red
Glycerophospholipid metabolism	KEGG PATHWAY	bta00564	2	91	0.426185650476	0.871490757047	ENSBTAG00000010304|ENSBTAG00000016519	http://www.genome.jp/kegg-bin/show_pathway?bta00564/bta:541284%09red/bta:514865%09red
Cell adhesion molecules (CAMs)	KEGG PATHWAY	bta04514	3	154	0.443240055875	0.871490757047	ENSBTAG00000002069|ENSBTAG00000007421|ENSBTAG00000001004	http://www.genome.jp/kegg-bin/show_pathway?bta04514/bta:515712%09red/bta:616926%09red/bta:414735%09red
Pancreatic secretion	KEGG PATHWAY	bta04972	2	95	0.447361411251	0.871490757047	ENSBTAG00000000520|ENSBTAG00000014140	http://www.genome.jp/kegg-bin/show_pathway?bta04972/bta:613800%09red/bta:532844%09red
Bladder cancer	KEGG PATHWAY	bta05219	1	38	0.45805267944	0.871490757047	ENSBTAG00000046644	http://www.genome.jp/kegg-bin/show_pathway?bta05219/bta:100298939%09red
Cysteine and methionine metabolism	KEGG PATHWAY	bta00270	1	39	0.466505551015	0.871490757047	ENSBTAG00000018257	http://www.genome.jp/kegg-bin/show_pathway?bta00270/bta:508345%09red
Aldosterone-regulated sodium reabsorption	KEGG PATHWAY	bta04960	1	39	0.466505551015	0.871490757047	ENSBTAG00000014140	http://www.genome.jp/kegg-bin/show_pathway?bta04960/bta:532844%09red
Non-alcoholic fatty liver disease (NAFLD)	KEGG PATHWAY	bta04932	3	161	0.471500709825	0.871490757047	ENSBTAG00000010681|ENSBTAG00000014130|ENSBTAG00000014911	http://www.genome.jp/kegg-bin/show_pathway?bta04932/bta:280836%09red/bta:614700%09red/bta:507176%09red
Phagosome	KEGG PATHWAY	bta04145	3	161	0.471500709825	0.871490757047	ENSBTAG00000013755|ENSBTAG00000002069|ENSBTAG00000000292	http://www.genome.jp/kegg-bin/show_pathway?bta04145/bta:513684%09red/bta:515712%09red/bta:282564%09red
Graft-versus-host disease	KEGG PATHWAY	bta05332	1	41	0.483018819655	0.871490757047	ENSBTAG00000002069	http://www.genome.jp/kegg-bin/show_pathway?bta05332/bta:515712%09red
Fatty acid degradation	KEGG PATHWAY	bta00071	1	42	0.491083266437	0.871490757047	ENSBTAG00000034139	http://www.genome.jp/kegg-bin/show_pathway?bta00071/bta:520508%09red
Glycine, serine and threonine metabolism	KEGG PATHWAY	bta00260	1	43	0.49902223585	0.871490757047	ENSBTAG00000009029	http://www.genome.jp/kegg-bin/show_pathway?bta00260/bta:507443%09red
Fat digestion and absorption	KEGG PATHWAY	bta04975	1	44	0.506837675246	0.871490757047	ENSBTAG00000019770	http://www.genome.jp/kegg-bin/show_pathway?bta04975/bta:537301%09red
Tryptophan metabolism	KEGG PATHWAY	bta00380	1	45	0.51453150183	0.871490757047	ENSBTAG00000005419	http://www.genome.jp/kegg-bin/show_pathway?bta00380/bta:509751%09red
Allograft rejection	KEGG PATHWAY	bta05330	1	48	0.536902034341	0.871490757047	ENSBTAG00000002069	http://www.genome.jp/kegg-bin/show_pathway?bta05330/bta:515712%09red
Notch signaling pathway	KEGG PATHWAY	bta04330	1	48	0.536902034341	0.871490757047	ENSBTAG00000031476	http://www.genome.jp/kegg-bin/show_pathway?bta04330/bta:518746%09red
Sphingolipid metabolism	KEGG PATHWAY	bta00600	1	48	0.536902034341	0.871490757047	ENSBTAG00000009872	http://www.genome.jp/kegg-bin/show_pathway?bta00600/bta:533103%09red
Starch and sucrose metabolism	KEGG PATHWAY	bta00500	1	48	0.536902034341	0.871490757047	ENSBTAG00000019011	http://www.genome.jp/kegg-bin/show_pathway?bta00500/bta:534402%09red
Alzheimer's disease	KEGG PATHWAY	bta05010	3	180	0.544631839602	0.871490757047	ENSBTAG00000039208|ENSBTAG00000014130|ENSBTAG00000000550	http://www.genome.jp/kegg-bin/show_pathway?bta05010/bta:617230%09red/bta:614700%09red/bta:338081%09red
N-Glycan biosynthesis	KEGG PATHWAY	bta00510	1	50	0.551241492752	0.871490757047	ENSBTAG00000016956	http://www.genome.jp/kegg-bin/show_pathway?bta00510/bta:540155%09red
Natural killer cell mediated cytotoxicity	KEGG PATHWAY	bta04650	2	117	0.555324712598	0.871490757047	ENSBTAG00000018270|ENSBTAG00000046644	http://www.genome.jp/kegg-bin/show_pathway?bta04650/bta:100298939%09red/bta:530401%09red
Tuberculosis	KEGG PATHWAY	bta05152	3	183	0.555635949072	0.871490757047	ENSBTAG00000020936|ENSBTAG00000009872|ENSBTAG00000000292	http://www.genome.jp/kegg-bin/show_pathway?bta05152/bta:444867%09red/bta:513684%09red/bta:533103%09red
Endometrial cancer	KEGG PATHWAY	bta05213	1	51	0.558244273469	0.871490757047	ENSBTAG00000046644	http://www.genome.jp/kegg-bin/show_pathway?bta05213/bta:100298939%09red
Type I diabetes mellitus	KEGG PATHWAY	bta04940	1	51	0.558244273469	0.871490757047	ENSBTAG00000002069	http://www.genome.jp/kegg-bin/show_pathway?bta04940/bta:515712%09red
Leukocyte transendothelial migration	KEGG PATHWAY	bta04670	2	119	0.56437171761	0.871490757047	ENSBTAG00000007421|ENSBTAG00000001004	http://www.genome.jp/kegg-bin/show_pathway?bta04670/bta:616926%09red/bta:414735%09red
NOD-like receptor signaling pathway	KEGG PATHWAY	bta04621	1	52	0.565138055981	0.871490757047	ENSBTAG00000020936	http://www.genome.jp/kegg-bin/show_pathway?bta04621/bta:444867%09red
Ovarian steroidogenesis	KEGG PATHWAY	bta04913	1	53	0.571924532507	0.871490757047	ENSBTAG00000006934	http://www.genome.jp/kegg-bin/show_pathway?bta04913/bta:338048%09red
Non-small cell lung cancer	KEGG PATHWAY	bta05223	1	55	0.585182205851	0.871490757047	ENSBTAG00000046644	http://www.genome.jp/kegg-bin/show_pathway?bta05223/bta:100298939%09red
Intestinal immune network for IgA production	KEGG PATHWAY	bta04672	1	56	0.591656657695	0.871490757047	ENSBTAG00000006078	http://www.genome.jp/kegg-bin/show_pathway?bta04672/bta:615030%09red
Legionellosis	KEGG PATHWAY	bta05134	1	56	0.591656657695	0.871490757047	ENSBTAG00000013956	http://www.genome.jp/kegg-bin/show_pathway?bta05134/bta:617809%09red
Platelet activation	KEGG PATHWAY	bta04611	2	126	0.594988197194	0.871490757047	ENSBTAG00000014930|ENSBTAG00000020225	http://www.genome.jp/kegg-bin/show_pathway?bta04611/bta:509326%09red/bta:533378%09red
Pathways in cancer	KEGG PATHWAY	bta05200	5	329	0.597033966189	0.871490757047	ENSBTAG00000046644|ENSBTAG00000001221|ENSBTAG00000048237|ENSBTAG00000009496|ENSBTAG00000002804	http://www.genome.jp/kegg-bin/show_pathway?bta05200/bta:613731%09red/bta:782252%09red/bta:100298939%09red/bta:282375%09red/bta:527165%09red
Retinol metabolism	KEGG PATHWAY	bta00830	1	57	0.598030314392	0.871490757047	ENSBTAG00000034139	http://www.genome.jp/kegg-bin/show_pathway?bta00830/bta:520508%09red
Steroid hormone biosynthesis	KEGG PATHWAY	bta00140	1	57	0.598030314392	0.871490757047	ENSBTAG00000006934	http://www.genome.jp/kegg-bin/show_pathway?bta00140/bta:338048%09red
Glycerolipid metabolism	KEGG PATHWAY	bta00561	1	57	0.598030314392	0.871490757047	ENSBTAG00000016519	http://www.genome.jp/kegg-bin/show_pathway?bta00561/bta:541284%09red
Drug metabolism - cytochrome P450	KEGG PATHWAY	bta00982	1	57	0.598030314392	0.871490757047	ENSBTAG00000034139	http://www.genome.jp/kegg-bin/show_pathway?bta00982/bta:520508%09red
Metabolism of xenobiotics by cytochrome P450	KEGG PATHWAY	bta00980	1	58	0.604304741124	0.871490757047	ENSBTAG00000034139	http://www.genome.jp/kegg-bin/show_pathway?bta00980/bta:520508%09red
cAMP signaling pathway	KEGG PATHWAY	bta04024	3	199	0.611551905763	0.871490757047	ENSBTAG00000000520|ENSBTAG00000014140|ENSBTAG00000020725	http://www.genome.jp/kegg-bin/show_pathway?bta04024/bta:613800%09red/bta:532844%09red/bta:281701%09red
Long-term depression	KEGG PATHWAY	bta04730	1	60	0.616562044572	0.871490757047	ENSBTAG00000046644	http://www.genome.jp/kegg-bin/show_pathway?bta04730/bta:100298939%09red
Autoimmune thyroid disease	KEGG PATHWAY	bta05320	1	61	0.622547931929	0.871490757047	ENSBTAG00000002069	http://www.genome.jp/kegg-bin/show_pathway?bta05320/bta:515712%09red
Staphylococcus aureus infection	KEGG PATHWAY	bta05150	1	61	0.622547931929	0.871490757047	ENSBTAG00000004840	http://www.genome.jp/kegg-bin/show_pathway?bta05150/bta:767827%09red
Arginine and proline metabolism	KEGG PATHWAY	bta00330	1	61	0.622547931929	0.871490757047	ENSBTAG00000005419	http://www.genome.jp/kegg-bin/show_pathway?bta00330/bta:509751%09red
FoxO signaling pathway	KEGG PATHWAY	bta04068	2	134	0.627975254421	0.871490757047	ENSBTAG00000021768|ENSBTAG00000046644	http://www.genome.jp/kegg-bin/show_pathway?bta04068/bta:512960%09red/bta:100298939%09red
Cytosolic DNA-sensing pathway	KEGG PATHWAY	bta04623	1	62	0.628440611334	0.871490757047	ENSBTAG00000020776	http://www.genome.jp/kegg-bin/show_pathway?bta04623/bta:512971%09red
Osteoclast differentiation	KEGG PATHWAY	bta04380	2	135	0.6319487977	0.871490757047	ENSBTAG00000018270|ENSBTAG00000001086	http://www.genome.jp/kegg-bin/show_pathway?bta04380/bta:510008%09red/bta:530401%09red
Wnt signaling pathway	KEGG PATHWAY	bta04310	2	138	0.643670867288	0.871490757047	ENSBTAG00000018270|ENSBTAG00000006366	http://www.genome.jp/kegg-bin/show_pathway?bta04310/bta:530401%09red/bta:788119%09red
Synaptic vesicle cycle	KEGG PATHWAY	bta04721	1	65	0.645573766607	0.871490757047	ENSBTAG00000000292	http://www.genome.jp/kegg-bin/show_pathway?bta04721/bta:513684%09red
Signaling pathways regulating pluripotency of stem cells	KEGG PATHWAY	bta04550	2	139	0.647512275678	0.871490757047	ENSBTAG00000011539|ENSBTAG00000046644	http://www.genome.jp/kegg-bin/show_pathway?bta04550/bta:100298939%09red/bta:505147%09red
Fc epsilon RI signaling pathway	KEGG PATHWAY	bta04664	1	66	0.651107868224	0.871490757047	ENSBTAG00000046644	http://www.genome.jp/kegg-bin/show_pathway?bta04664/bta:100298939%09red
Long-term potentiation	KEGG PATHWAY	bta04720	1	66	0.651107868224	0.871490757047	ENSBTAG00000046644	http://www.genome.jp/kegg-bin/show_pathway?bta04720/bta:100298939%09red
Adherens junction	KEGG PATHWAY	bta04520	1	68	0.6619188389	0.871490757047	ENSBTAG00000018374	http://www.genome.jp/kegg-bin/show_pathway?bta04520/bta:504482%09red
Viral myocarditis	KEGG PATHWAY	bta05416	1	68	0.6619188389	0.871490757047	ENSBTAG00000002069	http://www.genome.jp/kegg-bin/show_pathway?bta05416/bta:515712%09red
Chemical carcinogenesis	KEGG PATHWAY	bta05204	1	69	0.667198365083	0.871490757047	ENSBTAG00000034139	http://www.genome.jp/kegg-bin/show_pathway?bta05204/bta:520508%09red
Arrhythmogenic right ventricular cardiomyopathy (ARVC)	KEGG PATHWAY	bta05412	1	69	0.667198365083	0.871490757047	ENSBTAG00000013755	http://www.genome.jp/kegg-bin/show_pathway?bta05412/bta:282564%09red
Inflammatory bowel disease (IBD)	KEGG PATHWAY	bta05321	1	70	0.672395655655	0.871490757047	ENSBTAG00000020936	http://www.genome.jp/kegg-bin/show_pathway?bta05321/bta:444867%09red
Adrenergic signaling in cardiomyocytes	KEGG PATHWAY	bta04261	2	146	0.673487907497	0.871490757047	ENSBTAG00000000520|ENSBTAG00000014140	http://www.genome.jp/kegg-bin/show_pathway?bta04261/bta:613800%09red/bta:532844%09red
Thyroid hormone synthesis	KEGG PATHWAY	bta04918	1	71	0.67751198827	0.871490757047	ENSBTAG00000014140	http://www.genome.jp/kegg-bin/show_pathway?bta04918/bta:532844%09red
Adipocytokine signaling pathway	KEGG PATHWAY	bta04920	1	71	0.67751198827	0.871490757047	ENSBTAG00000014911	http://www.genome.jp/kegg-bin/show_pathway?bta04920/bta:280836%09red
Antigen processing and presentation	KEGG PATHWAY	bta04612	1	74	0.692387719745	0.871490757047	ENSBTAG00000002069	http://www.genome.jp/kegg-bin/show_pathway?bta04612/bta:515712%09red
Bacterial invasion of epithelial cells	KEGG PATHWAY	bta05100	1	75	0.697192605637	0.871490757047	ENSBTAG00000018374	http://www.genome.jp/kegg-bin/show_pathway?bta05100/bta:504482%09red
Complement and coagulation cascades	KEGG PATHWAY	bta04610	1	75	0.697192605637	0.871490757047	ENSBTAG00000004840	http://www.genome.jp/kegg-bin/show_pathway?bta04610/bta:767827%09red
Biosynthesis of amino acids	KEGG PATHWAY	bta01230	1	75	0.697192605637	0.871490757047	ENSBTAG00000009029	http://www.genome.jp/kegg-bin/show_pathway?bta01230/bta:507443%09red
Hypertrophic cardiomyopathy (HCM)	KEGG PATHWAY	bta05410	1	79	0.71567508655	0.880088253841	ENSBTAG00000013755	http://www.genome.jp/kegg-bin/show_pathway?bta05410/bta:282564%09red
Peroxisome	KEGG PATHWAY	bta04146	1	80	0.720117123891	0.880088253841	ENSBTAG00000013538	http://www.genome.jp/kegg-bin/show_pathway?bta04146/bta:507393%09red
Protein digestion and absorption	KEGG PATHWAY	bta04974	1	83	0.733032194469	0.880088253841	ENSBTAG00000014140	http://www.genome.jp/kegg-bin/show_pathway?bta04974/bta:532844%09red
Insulin secretion	KEGG PATHWAY	bta04911	1	84	0.737203735291	0.880088253841	ENSBTAG00000014140	http://www.genome.jp/kegg-bin/show_pathway?bta04911/bta:532844%09red
ECM-receptor interaction	KEGG PATHWAY	bta04512	1	85	0.741310259386	0.880088253841	ENSBTAG00000013755	http://www.genome.jp/kegg-bin/show_pathway?bta04512/bta:282564%09red
Ribosome biogenesis in eukaryotes	KEGG PATHWAY	bta03008	1	85	0.741310259386	0.880088253841	ENSBTAG00000006104	http://www.genome.jp/kegg-bin/show_pathway?bta03008/bta:767931%09red
Dilated cardiomyopathy	KEGG PATHWAY	bta05414	1	86	0.745352777497	0.880088253841	ENSBTAG00000013755	http://www.genome.jp/kegg-bin/show_pathway?bta05414/bta:282564%09red
Viral carcinogenesis	KEGG PATHWAY	bta05203	3	246	0.747166596945	0.880088253841	ENSBTAG00000002069|ENSBTAG00000046644|ENSBTAG00000009496	http://www.genome.jp/kegg-bin/show_pathway?bta05203/bta:515712%09red/bta:100298939%09red/bta:282375%09red
GnRH signaling pathway	KEGG PATHWAY	bta04912	1	87	0.749332284699	0.880088253841	ENSBTAG00000046644	http://www.genome.jp/kegg-bin/show_pathway?bta04912/bta:100298939%09red
MAPK signaling pathway	KEGG PATHWAY	bta04010	3	259	0.777232641147	0.906771414672	ENSBTAG00000046644|ENSBTAG00000048237|ENSBTAG00000002804	http://www.genome.jp/kegg-bin/show_pathway?bta04010/bta:613731%09red/bta:100298939%09red/bta:527165%09red
Rheumatoid arthritis	KEGG PATHWAY	bta05323	1	97	0.785869940955	0.907899078373	ENSBTAG00000000292	http://www.genome.jp/kegg-bin/show_pathway?bta05323/bta:513684%09red
Estrogen signaling pathway	KEGG PATHWAY	bta04915	1	100	0.79575757411	0.907899078373	ENSBTAG00000046644	http://www.genome.jp/kegg-bin/show_pathway?bta04915/bta:100298939%09red
Chemokine signaling pathway	KEGG PATHWAY	bta04062	2	188	0.798117658897	0.907899078373	ENSBTAG00000046320|ENSBTAG00000046644	http://www.genome.jp/kegg-bin/show_pathway?bta04062/bta:497021%09red/bta:100298939%09red
Melanogenesis	KEGG PATHWAY	bta04916	1	101	0.798951188968	0.907899078373	ENSBTAG00000046644	http://www.genome.jp/kegg-bin/show_pathway?bta04916/bta:100298939%09red
Epstein-Barr virus infection	KEGG PATHWAY	bta05169	2	193	0.809750008196	0.914233880222	ENSBTAG00000002069|ENSBTAG00000020776	http://www.genome.jp/kegg-bin/show_pathway?bta05169/bta:512971%09red/bta:515712%09red
TNF signaling pathway	KEGG PATHWAY	bta04668	1	110	0.825542810881	0.920365099679	ENSBTAG00000020936	http://www.genome.jp/kegg-bin/show_pathway?bta04668/bta:444867%09red
Proteoglycans in cancer	KEGG PATHWAY	bta05205	2	201	0.827123337416	0.920365099679	ENSBTAG00000013755|ENSBTAG00000046644	http://www.genome.jp/kegg-bin/show_pathway?bta05205/bta:100298939%09red/bta:282564%09red
Cholinergic synapse	KEGG PATHWAY	bta04725	1	112	0.830958204282	0.920365099679	ENSBTAG00000046644	http://www.genome.jp/kegg-bin/show_pathway?bta04725/bta:100298939%09red
Serotonergic synapse	KEGG PATHWAY	bta04726	1	117	0.843774375651	0.928183813823	ENSBTAG00000046644	http://www.genome.jp/kegg-bin/show_pathway?bta04726/bta:100298939%09red
Vascular smooth muscle contraction	KEGG PATHWAY	bta04270	1	119	0.84862520121	0.928183813823	ENSBTAG00000014930	http://www.genome.jp/kegg-bin/show_pathway?bta04270/bta:533378%09red
AMPK signaling pathway	KEGG PATHWAY	bta04152	1	124	0.860105076431	0.928458313214	ENSBTAG00000014911	http://www.genome.jp/kegg-bin/show_pathway?bta04152/bta:280836%09red
Neurotrophin signaling pathway	KEGG PATHWAY	bta04722	1	124	0.860105076431	0.928458313214	ENSBTAG00000046644	http://www.genome.jp/kegg-bin/show_pathway?bta04722/bta:100298939%09red
Cell cycle	KEGG PATHWAY	bta04110	1	127	0.866571801779	0.928458313214	ENSBTAG00000031184	http://www.genome.jp/kegg-bin/show_pathway?bta04110/bta:510972%09red
Spliceosome	KEGG PATHWAY	bta03040	1	130	0.872740337527	0.928458313214	ENSBTAG00000006104	http://www.genome.jp/kegg-bin/show_pathway?bta03040/bta:767931%09red
Tight junction	KEGG PATHWAY	bta04530	1	132	0.876693833291	0.928458313214	ENSBTAG00000046644	http://www.genome.jp/kegg-bin/show_pathway?bta04530/bta:100298939%09red
Ribosome	KEGG PATHWAY	bta03010	1	136	0.884237074367	0.928458313214	ENSBTAG00000000797	http://www.genome.jp/kegg-bin/show_pathway?bta03010/bta:505981%09red
Insulin signaling pathway	KEGG PATHWAY	bta04910	1	140	0.891319980686	0.928458313214	ENSBTAG00000046644	http://www.genome.jp/kegg-bin/show_pathway?bta04910/bta:100298939%09red
Measles	KEGG PATHWAY	bta05162	1	140	0.891319980686	0.928458313214	ENSBTAG00000009496	http://www.genome.jp/kegg-bin/show_pathway?bta05162/bta:282375%09red
MicroRNAs in cancer	KEGG PATHWAY	bta05206	2	247	0.901985481954	0.934008635159	ENSBTAG00000046644|ENSBTAG00000002804	http://www.genome.jp/kegg-bin/show_pathway?bta05206/bta:100298939%09red/bta:527165%09red
Transcriptional misregulation in cancer	KEGG PATHWAY	bta05202	1	173	0.935469479515	0.962983287737	ENSBTAG00000004695	http://www.genome.jp/kegg-bin/show_pathway?bta05202/bta:520580%09red
Systemic lupus erythematosus	KEGG PATHWAY	bta05322	1	185	0.946621341017	0.963628438311	ENSBTAG00000004840	http://www.genome.jp/kegg-bin/show_pathway?bta05322/bta:767827%09red
Neuroactive ligand-receptor interaction	KEGG PATHWAY	bta04080	2	295	0.947109093654	0.963628438311	ENSBTAG00000011719|ENSBTAG00000014911	http://www.genome.jp/kegg-bin/show_pathway?bta04080/bta:280836%09red/bta:529603%09red
Herpes simplex infection	KEGG PATHWAY	bta05168	1	193	0.952965830811	0.963982776832	ENSBTAG00000002069	http://www.genome.jp/kegg-bin/show_pathway?bta05168/bta:515712%09red
Alcoholism	KEGG PATHWAY	bta05034	1	224	0.971206417693	0.976788063772	ENSBTAG00000046644	http://www.genome.jp/kegg-bin/show_pathway?bta05034/bta:100298939%09red
Olfactory transduction	KEGG PATHWAY	bta04740	1	897	0.999999418562	0.999999418562	ENSBTAG00000020725	http://www.genome.jp/kegg-bin/show_pathway?bta04740/bta:281701%09red
--------------------
#Term	Database	ID	Input number	Background number	P-Value	Corrected P-Value	Input	Hyperlink
--------------------
#Term	Database	ID	Input number	Background number	P-Value	Corrected P-Value	Input	Hyperlink
--------------------
