# Supplementary material for: RNA Sequencing Reveals the Involvement of Serum Exosomal miRNAs in Early Pregnancy in Cattle
Source: Animals (Basel). 2024 Sep 6;14(17):2600. doi: 10.3390/ani14172600 (PMC11394640; doi:10.3390/ani14172600)
Supplement: Supplementary file 1 [file animals-14-02600-s001.zip › S10.xls]

##Databases: KEGG PATHWAY
##Statistical test method: hypergeometric test / Fisher's exact test
##FDR correction method: Benjamini and Hochberg
#Term	Database	ID	Input number	Background number	P-Value	Corrected P-Value	Input	Hyperlink
Fatty acid biosynthesis	KEGG PATHWAY	bta00061	2	13	0.00905208369617	0.685421538577	ENSBTAG00000022058|ENSBTAG00000015980	http://www.genome.jp/kegg-bin/show_pathway?bta00061/bta:515338%09red/bta:281152%09red
Phenylalanine metabolism	KEGG PATHWAY	bta00360	2	21	0.0207308963958	0.685421538577	ENSBTAG00000038323|ENSBTAG00000002214	http://www.genome.jp/kegg-bin/show_pathway?bta00360/bta:281787%09red/bta:533481%09red
Axon guidance	KEGG PATHWAY	bta04360	4	124	0.0362786452388	0.685421538577	ENSBTAG00000005313|ENSBTAG00000018773|ENSBTAG00000018270|ENSBTAG00000020244	http://www.genome.jp/kegg-bin/show_pathway?bta04360/bta:540907%09red/bta:508869%09red/bta:507319%09red/bta:530401%09red
Pertussis	KEGG PATHWAY	bta05133	3	77	0.0429272172682	0.685421538577	ENSBTAG00000031231|ENSBTAG00000038235|ENSBTAG00000025471	http://www.genome.jp/kegg-bin/show_pathway?bta05133/bta:280943%09red/bta:520275%09red/bta:789216%09red
MAPK signaling pathway	KEGG PATHWAY	bta04010	6	259	0.045113299971	0.685421538577	ENSBTAG00000027357|ENSBTAG00000025471|ENSBTAG00000020283|ENSBTAG00000020350|ENSBTAG00000017871|ENSBTAG00000001037	http://www.genome.jp/kegg-bin/show_pathway?bta04010/bta:280943%09red/bta:520058%09red/bta:539140%09red/bta:519657%09red/bta:507061%09red/bta:515159%09red
Osteoclast differentiation	KEGG PATHWAY	bta04380	4	135	0.0467150568529	0.685421538577	ENSBTAG00000018270|ENSBTAG00000007213|ENSBTAG00000025471|ENSBTAG00000008182	http://www.genome.jp/kegg-bin/show_pathway?bta04380/bta:530401%09red/bta:540819%09red/bta:327666%09red/bta:280943%09red
Insulin signaling pathway	KEGG PATHWAY	bta04910	4	140	0.0519547631032	0.685421538577	ENSBTAG00000000253|ENSBTAG00000022058|ENSBTAG00000037679|ENSBTAG00000015980	http://www.genome.jp/kegg-bin/show_pathway?bta04910/bta:515338%09red/bta:281152%09red/bta:512072%09red/bta:527187%09red
Phenylalanine, tyrosine and tryptophan biosynthesis	KEGG PATHWAY	bta00400	1	5	0.0568105405784	0.685421538577	ENSBTAG00000002214	http://www.genome.jp/kegg-bin/show_pathway?bta00400/bta:533481%09red
Tyrosine metabolism	KEGG PATHWAY	bta00350	2	38	0.0574366113675	0.685421538577	ENSBTAG00000034139|ENSBTAG00000002214	http://www.genome.jp/kegg-bin/show_pathway?bta00350/bta:533481%09red/bta:520508%09red
Cysteine and methionine metabolism	KEGG PATHWAY	bta00270	2	39	0.0600065861338	0.685421538577	ENSBTAG00000002214|ENSBTAG00000030648	http://www.genome.jp/kegg-bin/show_pathway?bta00270/bta:507313%09red/bta:533481%09red
Metabolic pathways	KEGG PATHWAY	bta01100	18	1239	0.064523295277	0.685421538577	ENSBTAG00000010206|ENSBTAG00000034139|ENSBTAG00000001440|ENSBTAG00000030648|ENSBTAG00000011274|ENSBTAG00000004814|ENSBTAG00000015980|ENSBTAG00000003387|ENSBTAG00000006305|ENSBTAG00000014642|ENSBTAG00000006934|ENSBTAG00000002214|ENSBTAG00000016519|ENSBTAG00000003025|ENSBTAG00000013636|ENSBTAG00000005205|ENSBTAG00000016867|ENSBTAG00000022058	http://www.genome.jp/kegg-bin/show_pathway?bta01100/bta:533481%09red/bta:535325%09red/bta:541284%09red/bta:526006%09red/bta:616934%09red/bta:514028%09red/bta:399559%09red/bta:510978%09red/bta:509354%09red/bta:523736%09red/bta:511887%09red/bta:281152%09red/bta:520508%09red/bta:280715%09red/bta:507313%09red/bta:515338%09red/bta:535487%09red/bta:338048%09red
Graft-versus-host disease	KEGG PATHWAY	bta05332	2	41	0.0652621565874	0.685421538577	ENSBTAG00000038619|ENSBTAG00000025471	http://www.genome.jp/kegg-bin/show_pathway?bta05332/bta:512672%09red/bta:280943%09red
Fatty acid metabolism	KEGG PATHWAY	bta01212	2	47	0.0818845690409	0.685421538577	ENSBTAG00000022058|ENSBTAG00000015980	http://www.genome.jp/kegg-bin/show_pathway?bta01212/bta:515338%09red/bta:281152%09red
Allograft rejection	KEGG PATHWAY	bta05330	2	48	0.0847700495202	0.685421538577	ENSBTAG00000038619|ENSBTAG00000025471	http://www.genome.jp/kegg-bin/show_pathway?bta05330/bta:512672%09red/bta:280943%09red
Amino sugar and nucleotide sugar metabolism	KEGG PATHWAY	bta00520	2	48	0.0847700495202	0.685421538577	ENSBTAG00000010206|ENSBTAG00000001440	http://www.genome.jp/kegg-bin/show_pathway?bta00520/bta:535325%09red/bta:510978%09red
Ubiquinone and other terpenoid-quinone biosynthesis	KEGG PATHWAY	bta00130	1	9	0.0928868898311	0.685421538577	ENSBTAG00000002214	http://www.genome.jp/kegg-bin/show_pathway?bta00130/bta:533481%09red
Cocaine addiction	KEGG PATHWAY	bta05030	2	51	0.0936061314674	0.685421538577	ENSBTAG00000002564|ENSBTAG00000008182	http://www.genome.jp/kegg-bin/show_pathway?bta05030/bta:100137840%09red/bta:540819%09red
Type I diabetes mellitus	KEGG PATHWAY	bta04940	2	51	0.0936061314674	0.685421538577	ENSBTAG00000038619|ENSBTAG00000025471	http://www.genome.jp/kegg-bin/show_pathway?bta04940/bta:512672%09red/bta:280943%09red
NOD-like receptor signaling pathway	KEGG PATHWAY	bta04621	2	52	0.0966085598637	0.685421538577	ENSBTAG00000038235|ENSBTAG00000025471	http://www.genome.jp/kegg-bin/show_pathway?bta04621/bta:280943%09red/bta:520275%09red
Steroid hormone biosynthesis	KEGG PATHWAY	bta00140	2	57	0.112012235665	0.685421538577	ENSBTAG00000006934|ENSBTAG00000016867	http://www.genome.jp/kegg-bin/show_pathway?bta00140/bta:616934%09red/bta:338048%09red
Glycerolipid metabolism	KEGG PATHWAY	bta00561	2	57	0.112012235665	0.685421538577	ENSBTAG00000013636|ENSBTAG00000016519	http://www.genome.jp/kegg-bin/show_pathway?bta00561/bta:511887%09red/bta:541284%09red
Vascular smooth muscle contraction	KEGG PATHWAY	bta04270	3	119	0.11562670678	0.685421538577	ENSBTAG00000017871|ENSBTAG00000019903|ENSBTAG00000012181	http://www.genome.jp/kegg-bin/show_pathway?bta04270/bta:504230%09red/bta:515159%09red/bta:281788%09red
Long-term depression	KEGG PATHWAY	bta04730	2	60	0.121539873198	0.685421538577	ENSBTAG00000017871|ENSBTAG00000012181	http://www.genome.jp/kegg-bin/show_pathway?bta04730/bta:515159%09red/bta:281788%09red
Inositol phosphate metabolism	KEGG PATHWAY	bta00562	2	62	0.12799825921	0.685421538577	ENSBTAG00000004814|ENSBTAG00000003387	http://www.genome.jp/kegg-bin/show_pathway?bta00562/bta:535487%09red/bta:523736%09red
Glycolysis / Gluconeogenesis	KEGG PATHWAY	bta00010	2	63	0.131257324647	0.685421538577	ENSBTAG00000011274|ENSBTAG00000034139	http://www.genome.jp/kegg-bin/show_pathway?bta00010/bta:526006%09red/bta:520508%09red
Sulfur metabolism	KEGG PATHWAY	bta00920	1	14	0.136055811708	0.685421538577	ENSBTAG00000030648	http://www.genome.jp/kegg-bin/show_pathway?bta00920/bta:507313%09red
Sulfur relay system	KEGG PATHWAY	bta04122	1	14	0.136055811708	0.685421538577	ENSBTAG00000030648	http://www.genome.jp/kegg-bin/show_pathway?bta04122/bta:507313%09red
Tight junction	KEGG PATHWAY	bta04530	3	132	0.14384062919	0.685421538577	ENSBTAG00000008938|ENSBTAG00000020067|ENSBTAG00000008606	http://www.genome.jp/kegg-bin/show_pathway?bta04530/bta:513138%09red/bta:539545%09red/bta:507632%09red
Adherens junction	KEGG PATHWAY	bta04520	2	68	0.147824422652	0.685421538577	ENSBTAG00000008938|ENSBTAG00000000253	http://www.genome.jp/kegg-bin/show_pathway?bta04520/bta:512072%09red/bta:507632%09red
Hepatitis C	KEGG PATHWAY	bta05160	3	135	0.150650430323	0.685421538577	ENSBTAG00000010681|ENSBTAG00000031231|ENSBTAG00000025471	http://www.genome.jp/kegg-bin/show_pathway?bta05160/bta:280943%09red/bta:789216%09red/bta:507176%09red
B cell receptor signaling pathway	KEGG PATHWAY	bta04662	2	71	0.157958929782	0.685421538577	ENSBTAG00000018270|ENSBTAG00000011409	http://www.genome.jp/kegg-bin/show_pathway?bta04662/bta:530401%09red/bta:783725%09red
Antigen processing and presentation	KEGG PATHWAY	bta04612	2	74	0.16821893435	0.685421538577	ENSBTAG00000038619|ENSBTAG00000025471	http://www.genome.jp/kegg-bin/show_pathway?bta04612/bta:512672%09red/bta:280943%09red
RNA degradation	KEGG PATHWAY	bta03018	2	74	0.16821893435	0.685421538577	ENSBTAG00000048071|ENSBTAG00000011274	http://www.genome.jp/kegg-bin/show_pathway?bta03018/bta:615712%09red/bta:526006%09red
Biosynthesis of amino acids	KEGG PATHWAY	bta01230	2	75	0.171664112313	0.685421538577	ENSBTAG00000011274|ENSBTAG00000002214	http://www.genome.jp/kegg-bin/show_pathway?bta01230/bta:533481%09red/bta:526006%09red
Hypertrophic cardiomyopathy (HCM)	KEGG PATHWAY	bta05410	2	79	0.185555927027	0.685421538577	ENSBTAG00000004553|ENSBTAG00000025471	http://www.genome.jp/kegg-bin/show_pathway?bta05410/bta:280943%09red/bta:535277%09red
TGF-beta signaling pathway	KEGG PATHWAY	bta04350	2	79	0.185555927027	0.685421538577	ENSBTAG00000049058|ENSBTAG00000025471	http://www.genome.jp/kegg-bin/show_pathway?bta04350/bta:530430%09red/bta:280943%09red
Hippo signaling pathway	KEGG PATHWAY	bta04390	3	151	0.188556048038	0.685421538577	ENSBTAG00000012724|ENSBTAG00000020067|ENSBTAG00000002564	http://www.genome.jp/kegg-bin/show_pathway?bta04390/bta:100137840%09red/bta:539545%09red/bta:519937%09red
Peroxisome	KEGG PATHWAY	bta04146	2	80	0.189053991705	0.685421538577	ENSBTAG00000001932|ENSBTAG00000020551	http://www.genome.jp/kegg-bin/show_pathway?bta04146/bta:515178%09red/bta:512902%09red
Phosphatidylinositol signaling system	KEGG PATHWAY	bta04070	2	81	0.192561067092	0.685421538577	ENSBTAG00000013636|ENSBTAG00000004814	http://www.genome.jp/kegg-bin/show_pathway?bta04070/bta:511887%09red/bta:535487%09red
Glycosaminoglycan biosynthesis - chondroitin sulfate / dermatan sulfate	KEGG PATHWAY	bta00532	1	21	0.19307648974	0.685421538577	ENSBTAG00000005205	http://www.genome.jp/kegg-bin/show_pathway?bta00532/bta:514028%09red
Dilated cardiomyopathy	KEGG PATHWAY	bta05414	2	86	0.210214371337	0.721309120362	ENSBTAG00000004553|ENSBTAG00000025471	http://www.genome.jp/kegg-bin/show_pathway?bta05414/bta:280943%09red/bta:535277%09red
Glycosaminoglycan biosynthesis - heparan sulfate / heparin	KEGG PATHWAY	bta00534	1	24	0.216351673887	0.721309120362	ENSBTAG00000007449	http://www.genome.jp/kegg-bin/show_pathway?bta00534/bta:538691%09red
Propanoate metabolism	KEGG PATHWAY	bta00640	1	25	0.223960528242	0.721309120362	ENSBTAG00000022058	http://www.genome.jp/kegg-bin/show_pathway?bta00640/bta:515338%09red
Glycerophospholipid metabolism	KEGG PATHWAY	bta00564	2	91	0.22802142579	0.721309120362	ENSBTAG00000013636|ENSBTAG00000016519	http://www.genome.jp/kegg-bin/show_pathway?bta00564/bta:511887%09red/bta:541284%09red
cGMP-PKG signaling pathway	KEGG PATHWAY	bta04022	3	167	0.228583876171	0.721309120362	ENSBTAG00000018270|ENSBTAG00000017871|ENSBTAG00000012181	http://www.genome.jp/kegg-bin/show_pathway?bta04022/bta:515159%09red/bta:530401%09red/bta:281788%09red
Butanoate metabolism	KEGG PATHWAY	bta00650	1	28	0.246348484745	0.760467061604	ENSBTAG00000005678	http://www.genome.jp/kegg-bin/show_pathway?bta00650/bta:505842%09red
Nicotinate and nicotinamide metabolism	KEGG PATHWAY	bta00760	1	30	0.260915283403	0.778133032595	ENSBTAG00000014642	http://www.genome.jp/kegg-bin/show_pathway?bta00760/bta:399559%09red
Fructose and mannose metabolism	KEGG PATHWAY	bta00051	1	32	0.275201686018	0.778133032595	ENSBTAG00000001440	http://www.genome.jp/kegg-bin/show_pathway?bta00051/bta:510978%09red
Base excision repair	KEGG PATHWAY	bta03410	1	33	0.282241422558	0.778133032595	ENSBTAG00000007365	http://www.genome.jp/kegg-bin/show_pathway?bta03410/bta:513458%09red
T cell receptor signaling pathway	KEGG PATHWAY	bta04660	2	108	0.28902221304	0.778133032595	ENSBTAG00000018270|ENSBTAG00000025471	http://www.genome.jp/kegg-bin/show_pathway?bta04660/bta:280943%09red/bta:530401%09red
Herpes simplex infection	KEGG PATHWAY	bta05168	3	193	0.296334482549	0.778133032595	ENSBTAG00000038619|ENSBTAG00000025471|ENSBTAG00000008498	http://www.genome.jp/kegg-bin/show_pathway?bta05168/bta:512672%09red/bta:537706%09red/bta:280943%09red
African trypanosomiasis	KEGG PATHWAY	bta05143	1	37	0.309725981891	0.778133032595	ENSBTAG00000025471	http://www.genome.jp/kegg-bin/show_pathway?bta05143/bta:280943%09red
Asthma	KEGG PATHWAY	bta05310	1	37	0.309725981891	0.778133032595	ENSBTAG00000025471	http://www.genome.jp/kegg-bin/show_pathway?bta05310/bta:280943%09red
Chagas disease (American trypanosomiasis)	KEGG PATHWAY	bta05142	2	114	0.310493075527	0.778133032595	ENSBTAG00000025471|ENSBTAG00000012181	http://www.genome.jp/kegg-bin/show_pathway?bta05142/bta:280943%09red/bta:281788%09red
Pyruvate metabolism	KEGG PATHWAY	bta00620	1	38	0.316431757451	0.778133032595	ENSBTAG00000022058	http://www.genome.jp/kegg-bin/show_pathway?bta00620/bta:515338%09red
Natural killer cell mediated cytotoxicity	KEGG PATHWAY	bta04650	2	117	0.321181517427	0.778133032595	ENSBTAG00000018270|ENSBTAG00000025471	http://www.genome.jp/kegg-bin/show_pathway?bta04650/bta:280943%09red/bta:530401%09red
Amoebiasis	KEGG PATHWAY	bta05146	2	117	0.321181517427	0.778133032595	ENSBTAG00000025471|ENSBTAG00000012181	http://www.genome.jp/kegg-bin/show_pathway?bta05146/bta:280943%09red/bta:281788%09red
Lysosome	KEGG PATHWAY	bta04142	2	123	0.342429715543	0.778133032595	ENSBTAG00000015195|ENSBTAG00000010637	http://www.genome.jp/kegg-bin/show_pathway?bta04142/bta:286772%09red/bta:513067%09red
ABC transporters	KEGG PATHWAY	bta02010	1	42	0.342612336076	0.778133032595	ENSBTAG00000020551	http://www.genome.jp/kegg-bin/show_pathway?bta02010/bta:515178%09red
Fatty acid degradation	KEGG PATHWAY	bta00071	1	42	0.342612336076	0.778133032595	ENSBTAG00000034139	http://www.genome.jp/kegg-bin/show_pathway?bta00071/bta:520508%09red
AMPK signaling pathway	KEGG PATHWAY	bta04152	2	124	0.345951644989	0.778133032595	ENSBTAG00000022058|ENSBTAG00000015980	http://www.genome.jp/kegg-bin/show_pathway?bta04152/bta:515338%09red/bta:281152%09red
Regulation of actin cytoskeleton	KEGG PATHWAY	bta04810	3	212	0.346632646878	0.778133032595	ENSBTAG00000017871|ENSBTAG00000011017|ENSBTAG00000027357	http://www.genome.jp/kegg-bin/show_pathway?bta04810/bta:537711%09red/bta:519657%09red/bta:515159%09red
Endocrine and other factor-regulated calcium reabsorption	KEGG PATHWAY	bta04961	1	44	0.355325715518	0.778133032595	ENSBTAG00000001912	http://www.genome.jp/kegg-bin/show_pathway?bta04961/bta:524365%09red
Nucleotide excision repair	KEGG PATHWAY	bta03420	1	44	0.355325715518	0.778133032595	ENSBTAG00000015116	http://www.genome.jp/kegg-bin/show_pathway?bta03420/bta:540564%09red
Vasopressin-regulated water reabsorption	KEGG PATHWAY	bta04962	1	45	0.361590287748	0.778133032595	ENSBTAG00000006039	http://www.genome.jp/kegg-bin/show_pathway?bta04962/bta:327676%09red
Spliceosome	KEGG PATHWAY	bta03040	2	130	0.366946889744	0.778133032595	ENSBTAG00000002830|ENSBTAG00000008498	http://www.genome.jp/kegg-bin/show_pathway?bta03040/bta:537706%09red/bta:507895%09red
Type II diabetes mellitus	KEGG PATHWAY	bta04930	1	48	0.380022596214	0.778133032595	ENSBTAG00000025471	http://www.genome.jp/kegg-bin/show_pathway?bta04930/bta:280943%09red
Ribosome	KEGG PATHWAY	bta03010	2	136	0.387678029054	0.778133032595	ENSBTAG00000024781|ENSBTAG00000016581	http://www.genome.jp/kegg-bin/show_pathway?bta03010/bta:506988%09red/bta:508216%09red
Ras signaling pathway	KEGG PATHWAY	bta04014	3	234	0.404405935937	0.778133032595	ENSBTAG00000020244|ENSBTAG00000027357|ENSBTAG00000020215	http://www.genome.jp/kegg-bin/show_pathway?bta04014/bta:519657%09red/bta:507319%09red/bta:513431%09red
Ovarian steroidogenesis	KEGG PATHWAY	bta04913	1	53	0.409572803338	0.778133032595	ENSBTAG00000006934	http://www.genome.jp/kegg-bin/show_pathway?bta04913/bta:338048%09red
Malaria	KEGG PATHWAY	bta05144	1	53	0.409572803338	0.778133032595	ENSBTAG00000025471	http://www.genome.jp/kegg-bin/show_pathway?bta05144/bta:280943%09red
Amyotrophic lateral sclerosis (ALS)	KEGG PATHWAY	bta05014	1	55	0.420996301921	0.778133032595	ENSBTAG00000025471	http://www.genome.jp/kegg-bin/show_pathway?bta05014/bta:280943%09red
Legionellosis	KEGG PATHWAY	bta05134	1	56	0.426625242852	0.778133032595	ENSBTAG00000025471	http://www.genome.jp/kegg-bin/show_pathway?bta05134/bta:280943%09red
Hepatitis B	KEGG PATHWAY	bta05161	2	149	0.43151679343	0.778133032595	ENSBTAG00000018270|ENSBTAG00000025471	http://www.genome.jp/kegg-bin/show_pathway?bta05161/bta:280943%09red/bta:530401%09red
Retinol metabolism	KEGG PATHWAY	bta00830	1	57	0.432199687263	0.778133032595	ENSBTAG00000034139	http://www.genome.jp/kegg-bin/show_pathway?bta00830/bta:520508%09red
Drug metabolism - cytochrome P450	KEGG PATHWAY	bta00982	1	57	0.432199687263	0.778133032595	ENSBTAG00000034139	http://www.genome.jp/kegg-bin/show_pathway?bta00982/bta:520508%09red
Metabolism of xenobiotics by cytochrome P450	KEGG PATHWAY	bta00980	1	58	0.437720160566	0.778133032595	ENSBTAG00000034139	http://www.genome.jp/kegg-bin/show_pathway?bta00980/bta:520508%09red
VEGF signaling pathway	KEGG PATHWAY	bta04370	1	58	0.437720160566	0.778133032595	ENSBTAG00000018270	http://www.genome.jp/kegg-bin/show_pathway?bta04370/bta:530401%09red
Cell adhesion molecules (CAMs)	KEGG PATHWAY	bta04514	2	154	0.4479346238	0.778133032595	ENSBTAG00000000253|ENSBTAG00000038619	http://www.genome.jp/kegg-bin/show_pathway?bta04514/bta:512672%09red/bta:512072%09red
Autoimmune thyroid disease	KEGG PATHWAY	bta05320	1	61	0.453962932571	0.778133032595	ENSBTAG00000038619	http://www.genome.jp/kegg-bin/show_pathway?bta05320/bta:512672%09red
mTOR signaling pathway	KEGG PATHWAY	bta04150	1	61	0.453962932571	0.778133032595	ENSBTAG00000025471	http://www.genome.jp/kegg-bin/show_pathway?bta04150/bta:280943%09red
RNA transport	KEGG PATHWAY	bta03013	2	160	0.467280877596	0.778133032595	ENSBTAG00000014032|ENSBTAG00000008498	http://www.genome.jp/kegg-bin/show_pathway?bta03013/bta:537706%09red/bta:506873%09red
Non-alcoholic fatty liver disease (NAFLD)	KEGG PATHWAY	bta04932	2	161	0.47046625801	0.778133032595	ENSBTAG00000010681|ENSBTAG00000025471	http://www.genome.jp/kegg-bin/show_pathway?bta04932/bta:280943%09red/bta:507176%09red
Fc epsilon RI signaling pathway	KEGG PATHWAY	bta04664	1	66	0.48000239395	0.778133032595	ENSBTAG00000025471	http://www.genome.jp/kegg-bin/show_pathway?bta04664/bta:280943%09red
Viral myocarditis	KEGG PATHWAY	bta05416	1	68	0.490068527811	0.778133032595	ENSBTAG00000038619	http://www.genome.jp/kegg-bin/show_pathway?bta05416/bta:512672%09red
Chemical carcinogenesis	KEGG PATHWAY	bta05204	1	69	0.495028587307	0.778133032595	ENSBTAG00000034139	http://www.genome.jp/kegg-bin/show_pathway?bta05204/bta:520508%09red
Amphetamine addiction	KEGG PATHWAY	bta05031	1	69	0.495028587307	0.778133032595	ENSBTAG00000008182	http://www.genome.jp/kegg-bin/show_pathway?bta05031/bta:540819%09red
HTLV-I infection	KEGG PATHWAY	bta05166	3	270	0.495226536019	0.778133032595	ENSBTAG00000018270|ENSBTAG00000038619|ENSBTAG00000025471	http://www.genome.jp/kegg-bin/show_pathway?bta05166/bta:512672%09red/bta:280943%09red/bta:530401%09red
Inflammatory bowel disease (IBD)	KEGG PATHWAY	bta05321	1	70	0.499940600641	0.778133032595	ENSBTAG00000025471	http://www.genome.jp/kegg-bin/show_pathway?bta05321/bta:280943%09red
Melanoma	KEGG PATHWAY	bta05218	1	71	0.504805031283	0.778133032595	ENSBTAG00000027357	http://www.genome.jp/kegg-bin/show_pathway?bta05218/bta:519657%09red
PPAR signaling pathway	KEGG PATHWAY	bta03320	1	71	0.504805031283	0.778133032595	ENSBTAG00000010681	http://www.genome.jp/kegg-bin/show_pathway?bta03320/bta:507176%09red
Adipocytokine signaling pathway	KEGG PATHWAY	bta04920	1	71	0.504805031283	0.778133032595	ENSBTAG00000025471	http://www.genome.jp/kegg-bin/show_pathway?bta04920/bta:280943%09red
Leishmaniasis	KEGG PATHWAY	bta05140	1	72	0.509622338249	0.778133032595	ENSBTAG00000025471	http://www.genome.jp/kegg-bin/show_pathway?bta05140/bta:280943%09red
Purine metabolism	KEGG PATHWAY	bta00230	2	176	0.516842451603	0.780762001358	ENSBTAG00000006305|ENSBTAG00000003025	http://www.genome.jp/kegg-bin/show_pathway?bta00230/bta:509354%09red/bta:280715%09red
Prolactin signaling pathway	KEGG PATHWAY	bta04917	1	75	0.523796041351	0.782937240756	ENSBTAG00000031231	http://www.genome.jp/kegg-bin/show_pathway?bta04917/bta:789216%09red
RIG-I-like receptor signaling pathway	KEGG PATHWAY	bta04622	1	77	0.53301777716	0.788422128715	ENSBTAG00000025471	http://www.genome.jp/kegg-bin/show_pathway?bta04622/bta:280943%09red
Cardiac muscle contraction	KEGG PATHWAY	bta04260	1	79	0.542061665929	0.788734229658	ENSBTAG00000004553	http://www.genome.jp/kegg-bin/show_pathway?bta04260/bta:535277%09red
Salmonella infection	KEGG PATHWAY	bta05132	1	83	0.559629500053	0.788734229658	ENSBTAG00000018722	http://www.genome.jp/kegg-bin/show_pathway?bta05132/bta:515552%09red
Apoptosis	KEGG PATHWAY	bta04210	1	84	0.563915562502	0.788734229658	ENSBTAG00000025471	http://www.genome.jp/kegg-bin/show_pathway?bta04210/bta:280943%09red
Insulin secretion	KEGG PATHWAY	bta04911	1	84	0.563915562502	0.788734229658	ENSBTAG00000012181	http://www.genome.jp/kegg-bin/show_pathway?bta04911/bta:281788%09red
Huntington's disease	KEGG PATHWAY	bta05016	2	194	0.568837560903	0.788734229658	ENSBTAG00000002583|ENSBTAG00000002564	http://www.genome.jp/kegg-bin/show_pathway?bta05016/bta:100137840%09red/bta:529053%09red
GnRH signaling pathway	KEGG PATHWAY	bta04912	1	87	0.576526093254	0.788734229658	ENSBTAG00000012181	http://www.genome.jp/kegg-bin/show_pathway?bta04912/bta:281788%09red
Prostate cancer	KEGG PATHWAY	bta05215	1	87	0.576526093254	0.788734229658	ENSBTAG00000001221	http://www.genome.jp/kegg-bin/show_pathway?bta05215/bta:782252%09red
Gap junction	KEGG PATHWAY	bta04540	1	89	0.584730695094	0.788734229658	ENSBTAG00000012181	http://www.genome.jp/kegg-bin/show_pathway?bta04540/bta:281788%09red
Proteoglycans in cancer	KEGG PATHWAY	bta05205	2	201	0.587941927215	0.788734229658	ENSBTAG00000025471|ENSBTAG00000027629	http://www.genome.jp/kegg-bin/show_pathway?bta05205/bta:280943%09red/bta:353108%09red
NF-kappa B signaling pathway	KEGG PATHWAY	bta04064	1	90	0.58877343904	0.788734229658	ENSBTAG00000025471	http://www.genome.jp/kegg-bin/show_pathway?bta04064/bta:280943%09red
mRNA surveillance pathway	KEGG PATHWAY	bta03015	1	93	0.600668016951	0.794879501865	ENSBTAG00000008498	http://www.genome.jp/kegg-bin/show_pathway?bta03015/bta:537706%09red
Hematopoietic cell lineage	KEGG PATHWAY	bta04640	1	94	0.604556240855	0.794879501865	ENSBTAG00000025471	http://www.genome.jp/kegg-bin/show_pathway?bta04640/bta:280943%09red
Rheumatoid arthritis	KEGG PATHWAY	bta05323	1	97	0.615996152875	0.797128814161	ENSBTAG00000025471	http://www.genome.jp/kegg-bin/show_pathway?bta05323/bta:280943%09red
Rap1 signaling pathway	KEGG PATHWAY	bta04015	2	214	0.621744541567	0.797128814161	ENSBTAG00000020244|ENSBTAG00000027357	http://www.genome.jp/kegg-bin/show_pathway?bta04015/bta:519657%09red/bta:507319%09red
Endocytosis	KEGG PATHWAY	bta04144	2	217	0.629235950397	0.797128814161	ENSBTAG00000038619|ENSBTAG00000003387	http://www.genome.jp/kegg-bin/show_pathway?bta04144/bta:512672%09red/bta:523736%09red
HIF-1 signaling pathway	KEGG PATHWAY	bta04066	1	102	0.63433490141	0.797128814161	ENSBTAG00000011274	http://www.genome.jp/kegg-bin/show_pathway?bta04066/bta:526006%09red
Pyrimidine metabolism	KEGG PATHWAY	bta00240	1	102	0.63433490141	0.797128814161	ENSBTAG00000003025	http://www.genome.jp/kegg-bin/show_pathway?bta00240/bta:509354%09red
Carbon metabolism	KEGG PATHWAY	bta01200	1	104	0.641423795443	0.798966482043	ENSBTAG00000011274	http://www.genome.jp/kegg-bin/show_pathway?bta01200/bta:526006%09red
Toll-like receptor signaling pathway	KEGG PATHWAY	bta04620	1	106	0.64837582593	0.800603193757	ENSBTAG00000025471	http://www.genome.jp/kegg-bin/show_pathway?bta04620/bta:280943%09red
TNF signaling pathway	KEGG PATHWAY	bta04668	1	110	0.66187977189	0.810232134555	ENSBTAG00000025471	http://www.genome.jp/kegg-bin/show_pathway?bta04668/bta:280943%09red
Cholinergic synapse	KEGG PATHWAY	bta04725	1	112	0.668436800167	0.811265176271	ENSBTAG00000012181	http://www.genome.jp/kegg-bin/show_pathway?bta04725/bta:281788%09red
Glutamatergic synapse	KEGG PATHWAY	bta04724	1	115	0.678035662992	0.815941221567	ENSBTAG00000002564	http://www.genome.jp/kegg-bin/show_pathway?bta04724/bta:100137840%09red
Toxoplasmosis	KEGG PATHWAY	bta05145	1	119	0.690405009714	0.82384463344	ENSBTAG00000025471	http://www.genome.jp/kegg-bin/show_pathway?bta05145/bta:280943%09red
Neurotrophin signaling pathway	KEGG PATHWAY	bta04722	1	124	0.705203246496	0.834490508353	ENSBTAG00000006039	http://www.genome.jp/kegg-bin/show_pathway?bta04722/bta:327676%09red
Ubiquitin mediated proteolysis	KEGG PATHWAY	bta04120	1	138	0.742995897135	0.856564087589	ENSBTAG00000002676	http://www.genome.jp/kegg-bin/show_pathway?bta04120/bta:505512%09red
Wnt signaling pathway	KEGG PATHWAY	bta04310	1	138	0.742995897135	0.856564087589	ENSBTAG00000018270	http://www.genome.jp/kegg-bin/show_pathway?bta04310/bta:530401%09red
Signaling pathways regulating pluripotency of stem cells	KEGG PATHWAY	bta04550	1	139	0.745502896057	0.856564087589	ENSBTAG00000049058	http://www.genome.jp/kegg-bin/show_pathway?bta04550/bta:530430%09red
Measles	KEGG PATHWAY	bta05162	1	140	0.747985541275	0.856564087589	ENSBTAG00000014032	http://www.genome.jp/kegg-bin/show_pathway?bta05162/bta:506873%09red
Adrenergic signaling in cardiomyocytes	KEGG PATHWAY	bta04261	1	146	0.762383020434	0.866067111213	ENSBTAG00000004553	http://www.genome.jp/kegg-bin/show_pathway?bta04261/bta:535277%09red
Oxytocin signaling pathway	KEGG PATHWAY	bta04921	1	153	0.778147903896	0.876960336137	ENSBTAG00000018270	http://www.genome.jp/kegg-bin/show_pathway?bta04921/bta:530401%09red
Phagosome	KEGG PATHWAY	bta04145	1	161	0.79489323792	0.87836375401	ENSBTAG00000038619	http://www.genome.jp/kegg-bin/show_pathway?bta04145/bta:512672%09red
Protein processing in endoplasmic reticulum	KEGG PATHWAY	bta04141	1	169	0.810379527152	0.87836375401	ENSBTAG00000015116	http://www.genome.jp/kegg-bin/show_pathway?bta04141/bta:540564%09red
Transcriptional misregulation in cancer	KEGG PATHWAY	bta05202	1	173	0.817680278915	0.87836375401	ENSBTAG00000011001	http://www.genome.jp/kegg-bin/show_pathway?bta05202/bta:535231%09red
Influenza A	KEGG PATHWAY	bta05164	1	175	0.821224991039	0.87836375401	ENSBTAG00000025471	http://www.genome.jp/kegg-bin/show_pathway?bta05164/bta:280943%09red
Alzheimer's disease	KEGG PATHWAY	bta05010	1	180	0.829789383346	0.87836375401	ENSBTAG00000025471	http://www.genome.jp/kegg-bin/show_pathway?bta05010/bta:280943%09red
Pathways in cancer	KEGG PATHWAY	bta05200	2	329	0.833490803104	0.87836375401	ENSBTAG00000001221|ENSBTAG00000027357	http://www.genome.jp/kegg-bin/show_pathway?bta05200/bta:782252%09red/bta:519657%09red
Tuberculosis	KEGG PATHWAY	bta05152	1	183	0.834730602165	0.87836375401	ENSBTAG00000025471	http://www.genome.jp/kegg-bin/show_pathway?bta05152/bta:280943%09red
Systemic lupus erythematosus	KEGG PATHWAY	bta05322	1	185	0.837945124482	0.87836375401	ENSBTAG00000025471	http://www.genome.jp/kegg-bin/show_pathway?bta05322/bta:280943%09red
Calcium signaling pathway	KEGG PATHWAY	bta04020	1	188	0.842650534421	0.87836375401	ENSBTAG00000012181	http://www.genome.jp/kegg-bin/show_pathway?bta04020/bta:281788%09red
Chemokine signaling pathway	KEGG PATHWAY	bta04062	1	188	0.842650534421	0.87836375401	ENSBTAG00000015609	http://www.genome.jp/kegg-bin/show_pathway?bta04062/bta:527410%09red
Epstein-Barr virus infection	KEGG PATHWAY	bta05169	1	193	0.850192444769	0.87836375401	ENSBTAG00000038619	http://www.genome.jp/kegg-bin/show_pathway?bta05169/bta:512672%09red
PI3K-Akt signaling pathway	KEGG PATHWAY	bta04151	2	346	0.853621113052	0.87836375401	ENSBTAG00000020244|ENSBTAG00000027357	http://www.genome.jp/kegg-bin/show_pathway?bta04151/bta:519657%09red/bta:507319%09red
Alcoholism	KEGG PATHWAY	bta05034	1	224	0.889546334653	0.908745176408	ENSBTAG00000008182	http://www.genome.jp/kegg-bin/show_pathway?bta05034/bta:540819%09red
Cytokine-cytokine receptor interaction	KEGG PATHWAY	bta04060	1	238	0.90376076076	0.916671628771	ENSBTAG00000025471	http://www.genome.jp/kegg-bin/show_pathway?bta04060/bta:280943%09red
Viral carcinogenesis	KEGG PATHWAY	bta05203	1	246	0.911049316141	0.917510658808	ENSBTAG00000038619	http://www.genome.jp/kegg-bin/show_pathway?bta05203/bta:512672%09red
Neuroactive ligand-receptor interaction	KEGG PATHWAY	bta04080	1	295	0.945120480053	0.945120480053	ENSBTAG00000004048	http://www.genome.jp/kegg-bin/show_pathway?bta04080/bta:540119%09red
--------------------
#Term	Database	ID	Input number	Background number	P-Value	Corrected P-Value	Input	Hyperlink
--------------------
#Term	Database	ID	Input number	Background number	P-Value	Corrected P-Value	Input	Hyperlink
--------------------
